# Supplementary material for: Discovery of a dual protease mechanism that promotes DNA damage checkpoint recovery
Source: PLoS Genet. 2018 Jul 6;14(7):e1007512. doi: 10.1371/journal.pgen.1007512 (PMC6051672; doi:10.1371/journal.pgen.1007512)
Supplement: S1 Table — OD600 measurements, incubation times, viable cell counts, growth rates estimated based on viable cell counts, number of generations estimated based on viable cell counts and incubation times, sequencing sample IDs, sequencing reads, reads mapped, and the number of Tn insertions with more than 10 reads for each sample are presented. (XLSX) [file pgen.1007512.s008.xlsx]

## Sheet: Sheet1
							Viable cell counts per 0.1 mL
Experiment	Sample	Aliquot	Treatment	OD600 after outgrowth	Time (h)	Volume for back dilution (mL)	1	2	3	Average	Std Dev	Dilution factor	cells/mL	Number of cells in inoculum	Number of cells after growth	Doubling time	Number of generations	Sequencing sample ID(s)	Sequencing reads	Reads mapped	Tnsites with >= 10 reads
Mitomycin C	1	A	Library	N/A initial library	N/A	0.27	40	51	18	36.3333	16.8028	1e-07	3.63333e+09	N/A	N/A			42025	27095269	25717552	124742
	2	B	Library	N/A initial library	N/A	0.27	46	57	67	56.6667	10.504	1e-07	5.66667e+09	N/A	N/A			42788	22109390	20998165	122781
	3	C	Library	N/A initial library	N/A	0.27	31	128	57	72	50.2096	1e-07	7200000000	N/A	N/A			42027	28673680	27266350	125359
	4	A	Starter Culture	0.801	4.5	1.561	54	37	37	42.6667	9.81495	1e-05	4.26667e+07	9.81e+08	2.14485e+09			42789	19049867	18068418	112657
	5	B	Starter Culture	0.795	4.5	1.572	70	53	57	60	8.88819	1e-05	6e+07	1.53e+09	3016200000			42029	27350268	26157733	117909
	6	C	Starter Culture	0.923	4.5	1.354	31	60	83	58	26.0576	1e-05	5.8e+07	1.944e+09	2915660000			42030	21325594	20234204	113777
	7	A	Vehicle	1.91	3	0.654	243	168	209	206.667	37.5544	1e-05	2.06667e+08	6.66027e+07	5.48927e+09	28.2801	6.36489	42031 & 44784	28870515	26868722	110169
	8	B		1.84	3	0.679	183	185	231	199.667	27.1539	1e-05	1.99667e+08	9.432e+07	5.30554e+09	30.9609	5.81379	42790 & 44785	21718518	20347670	106578
	9	C		1.97	3	0.635	258	254	252	254.667	3.05505	1e-05	2.54667e+08	78532000	6.71149e+09	28.0496	6.41721	42791 & 44786	27672326	26068577	109800
	10	A	15 ng/mL MMC	1.52	3	0.822	47	41	55	47.6667	7.02377	1e-05	4.76667e+07	6.66027e+07	1.26607e+09	42.3665	4.24864	42792	19391494	18355525	104348
	11	B		1.57	3	0.796	41	57	47	48.3333	8.0829	1e-05	4.83333e+07	9.432e+07	1.28431e+09	47.7797	3.76729	42035	22235738	21188844	107052
	12	C		1.63	3	0.767	66	52	55	57.6667	7.37111	1e-05	5.76667e+07	78532000	1.51975e+09	42.1111	4.27441	44782	37911017	34690534	112553
	13	A	Vehicle	1.5	3	0.833	163	171	189	174.333	13.3167	1e-05	1.74333e+08	1.3516e+08	4.47235e+09	35.6556	5.04829	42037	16252503	15422397	100441
	14	B		1.45	3	0.862	173	151	154	159.333	11.9304	1e-05	1.59333e+08	1.35574e+08	4.09152e+09	36.6189	4.91549	42038 & 44787	25055507	23506462	107195
	15	C		1.32	3	0.947	133	154	174	153.667	20.502	1e-05	1.53667e+08	1.61713e+08	3.93924e+09	39.076	4.60641	42039	17499289	16657662	101421
	16	A	15 ng/mL MMC	1.45	4.75	0.862	36	42	41	39.6667	3.21455	1e-05	3.96667e+07	3.9182e+07	1.02427e+09	60.5319	4.70826	42040	19089176	18050792	102356
	17	B		1.46	4.75	0.856	46	42	47	45	2.64575	1e-05	45000000	3.84733e+07	1160820000	57.9841	4.91514	42041	22388465	21321795	105193
	18	C		1.37	4.75	0.912	63	52	30	48.3333	16.8028	1e-05	4.83333e+07	4.42303e+07	1.2454e+09	59.1847	4.81544	42042	17711815	16814156	101041
	19	A	Vehicle	1.94	3	N/A	173	214	223	203.333	26.6521	1e-05	2.03333e+08	1.4522e+08	5.25271e+09	34.7708	5.17675	42043	18139772	17323113	99837
	20	B		1.55	3	N/A	219	185	202	202	17	1e-05	2.02e+08	1.37345e+08	5.22412e+09	34.2902	5.24931	42044	19885203	18945785	103569
	21	C		1.86	3	N/A	250	251	228	243	13	1e-05	2.43e+08	1.45522e+08	6.30512e+09	33.1052	5.43721	42045	20008407	19070938	102109
	22	A	15 ng/mL MMC	1.53	5.25	N/A	42	48	36	42	6	1e-05	42000000	3.41927e+07	1086204000	63.133	4.98946	42046 & 44788	23561609	22090553	102536
	23	B		1.53	5.25	N/A	66	39	67	57.3333	15.885	1e-05	5.73333e+07	38520000	1.48241e+09	59.8155	5.26619	42047 & 44789	35588742	33129406	108112
	24	C		1.6	5.25	N/A	63	82	82	75.6667	10.9697	1e-05	7.56667e+07	44080000	1.96067e+09	57.5334	5.47508	44783	47850281	43808521	110543
Experiment	Sample	Aliquot	Treatment	OD600 after outgrowth	Time (h)	Volume for back dilution (mL)	1	2	3	Average	Std Dev	Dilution factor	cells/mL	Number of cells in inoculum	Number of cells after growth	Doubling time	Number of generations	Sequencing sample ID(s)	Sequencing reads	Reads mapped	Tnsites with >= 10 reads
MMS & Pheomycin	1	A	N/A	N/A initial library	N/A	0.5	ND	ND	ND	ND	ND	ND	ND	N/A	N/A			91413	39035391	35843091	126497
	2	B	N/A	N/A initial library	N/A	0.5	ND	ND	ND	ND	ND	ND	ND	N/A	N/A			91727	18160969	16541861	118456
	3	C	N/A	N/A initial library	N/A	0.5	ND	ND	ND	ND	ND	ND	ND	N/A	N/A			91728	17689540	15754152	117697
	4	A	N/A	0.82	9.5	1.52	97	72	75	81.3333	13.6504	1e-05	8.13333e+07	ND	4.10733e+09			91416	30018394	27956965	115134
	5	B	N/A	0.879	9.5	1.42	71	81	82	78	6.08276	1e-05	78000000	ND	3939000000			91417	27430207	25538172	114266
	6	C	N/A	0.781	9.5	1.6	56	46	63	55	8.544	1e-05	5.5e+07	ND	2.7775e+09			91418	25660637	23836182	113304
	7	A	Vehicle	1.496	3	0.836	372	220	188	260	98.3056	1e-05	2.6e+08	1.23627e+08	6.8952e+09	31.0263	5.80153	91419	24512107	22106601	96669
	8	B		1.512	3	0.827	264	192	198	218	39.95	1e-05	2.18e+08	110760000	5759560000	31.5765	5.70045	91729	22002767	20265859	95577
	9	C		1.5	3	0.834	244	155	185	194.667	45.2806	1e-05	1.94667e+08	88000000	5.17813e+09	30.6186	5.87878	95219	48592310	44365650	103508
	10	A	50 μg/mL MMS	1.51	3.25	0.828	82	102	109	97.6667	14.0119	1e-05	9.76667e+07	1.23627e+08	2.59012e+09	44.4297	4.38896	95220	64771319	60006387	106978
	11	B		1.508	3.25	0.829	139	146	167	150.667	14.5717	1e-05	1.50667e+08	110760000	3.98061e+09	37.736	5.16748	91423	12500443	11507552	85925
	12	C		1.466	3.25	0.853	128	121	129	126	4.3589	1e-05	1.26e+08	88000000	3351600000	37.1344	5.2512	95221	44523569	41343336	103165
	13	A	25 ng/mL Phleomycin	1.482	3.25	0.844	140	143	151	144.667	5.68624	1e-05	1.44667e+08	1.23627e+08	3.83656e+09	39.3482	4.95575	95222	52738105	48823094	105073
	14	B		1.534	3.25	0.815	129	156	155	146.667	15.308	1e-05	1.46667e+08	110760000	3.87493e+09	38.0216	5.12866	91426	14392206	13240328	88983
	15	C		1.494	3.25	0.837	140	141	123	134.667	10.116	1e-05	1.34667e+08	88000000	3.58213e+09	36.4679	5.34717	91427	16007640	14655221	89930
	16	A	Vehicle	1.404	3	0.891	150	133	145	142.667	8.73689	1e-05	1.42667e+08	2.1736e+08	3.68594e+09	44.0758	4.08387	91428	16699468	15374897	90181
	17	B		1.432	3	0.873	125	129	187	147	34.6987	1e-05	147000000	1.80286e+08	3.79657e+09	40.9432	4.39634	91730	21380918	19755901	94282
	18	C		1.404	3	0.891	110	157	135	134	23.516	1e-05	1.34e+08	1.62352e+08	3.46176e+09	40.7765	4.41431	91430	15418800	14092828	88014
	19	A	50 μg/mL MMS	1.484	3.75	0.843	142	185	138	155	26.0576	1e-05	155000000	8.0868e+07	4003340000	39.9681	5.62949	95223	22124896	20493595	94277
	20	B		1.45	3.75	0.862	119	120	113	117.333	3.78594	1e-05	1.17333e+08	1.24903e+08	3.0306e+09	48.9053	4.60073	91432	20569335	19078748	93789
	21	C		1.424	3.75	0.878	139	113	136	129.333	14.2244	1e-05	1.29333e+08	1.07478e+08	3.34365e+09	45.3692	4.95931	91433	18455575	17204870	92051
	22	A	25 ng/mL Phleomycin	1.478	4	0.846	173	131	176	160	25.1595	1e-05	160000000	1.22099e+08	4135040000	47.2275	5.08178	91434	17260308	15834903	90135
	23	B		1.578	4	0.793	162	154	244	186.667	49.813	1e-05	1.86667e+08	1.19533e+08	4.8188e+09	45.0012	5.33319	91435	12106498	11148113	84358
	24	C		1.404	4	0.891	158	149	209	172	32.3574	1e-05	172000000	1.12716e+08	4443964000	45.2738	5.30108	95224	40441405	37289108	100198
	25	A	Vehicle	1.546	3	N/A	146	118	204	156	43.8634	1e-05	156000000	1.27116e+08	4.039e+09	36.0737	4.98978	91437	17224292	15933177	90922
	26	B		1.38	3	N/A	194	141	114	149.667	40.6981	1e-05	1.49667e+08	128331000	3.87233e+09	36.6207	4.91526	91438	16355175	15080780	89795
	27	C		1.392	3	N/A	137	172	147	152	18.0278	1e-05	152000000	1.19394e+08	3.93543e+09	35.695	5.04272	91439	24163570	22500677	95409
	28	A	50 μg/mL MMS	1.768	4	N/A	166	165	213	181.333	27.4287	1e-05	1.81333e+08	130665000	4.6862e+09	46.4713	5.16447	91440	21750527	20224601	94064
	29	B		1.784	4	N/A	173	170	236	193	37.2693	1e-05	1.93e+08	1.01141e+08	4.99137e+09	42.6667	5.62499	91441	20711459	19106876	92938
	30	C		1.892	4	N/A	178	166	181	175	7.93725	1e-05	175000000	1.13555e+08	4528650000	45.133	5.31762	91442	20925746	19327030	93310
	31	A	25 ng/mL Phleomycin	1.882	4	N/A	288	400	320	336	57.6888	1e-05	336000000	135360000	8684256000	39.9765	6.00353	91443	17179473	15917971	89971
	32	B		1.718	4	N/A	220	211	213	214.667	4.72582	1e-05	2.14667e+08	1.48027e+08	5.5369e+09	45.9317	5.22515	91444	19800738	18353865	92047
	33	C		1.716	4	N/A	362	213	322	299	77.1168	1e-05	299000000	153252000	7.74141e+09	42.4132	5.65862	91445	19992400	18317223	91222
