# Supplementary material for: Discovery of a dual protease mechanism that promotes DNA damage checkpoint recovery
Source: PLoS Genet. 2018 Jul 6;14(7):e1007512. doi: 10.1371/journal.pgen.1007512 (PMC6051672; doi:10.1371/journal.pgen.1007512)
Supplement: S2 Table — The relative fitness values for each gene with sufficient data in all three growth periods for all three Tn-seq experiments are presented along with the adjusted p-value (BH method; see STAR methods). The gene names or locus tags are listed, and intergenic regions are annotated as “ig” with a number. (XLSX) [file pgen.1007512.s009.xlsx]

## Sheet: MMC Relative Fitness
Mitomycin C Growth period 1				Mitomycin C Growth period 2				Mitomycin C Growth period 3
Feature/gene	Mean Relative fitness	Adjusted p-value		Feature/gene	Mean Relative fitness	Adjusted p-value		Feature/gene	Mean Relative fitness	Adjusted p-value
ktrC	0.580496	0.000733688		recN	0.200423	1.23056e-16		uvrB	0.423388	1.65018e-40
recN	0.612968	1.30684e-54		sepF	0.400287	8.01978e-06		uvrA	0.466368	1.19229e-67
mntB	0.634248	4.19591e-10		uvrB	0.409187	7.15338e-68		uvrC	0.478199	3.99221e-33
mntC	0.638341	1.82025e-19		uvrC	0.484347	1.5727e-56		recN	0.535927	2.01075e-07
mntA	0.640696	2.63606e-13		uvrA	0.488669	1.7173e-135		U712_09520	0.55257	5.08348e-07
ponA	0.659889	2.6092e-85		addA	0.536712	1.98269e-10		ylbL	0.561127	5.8258e-36
recA	0.666285	0.00812432		rnhC	0.543652	3.63693e-07		rnhC	0.563996	0.000290877
mntD	0.6714	4.90649e-20		crh	0.564811	0.00295245		yprA	0.587133	1.31278e-106
recG	0.679464	1.43931e-17		ruvB	0.568471	0.00154688		yprB	0.588872	3.62643e-35
addA	0.683677	3.27105e-33		ylbL	0.580761	1.60394e-45		polA	0.6067	2.45832e-54
addB	0.688535	6.38174e-26		ponA	0.587239	3.45032e-14		lgt	0.607853	5.80348e-06
recU	0.708059	8.23068e-06		bcrC	0.59488	4.63109e-10		ctpA	0.609708	6.53816e-38
gtaB	0.710875	0.0043534		ecsA	0.603214	0.000171759		cymR	0.620899	2.15463e-11
codV	0.719695	5.62458e-06		recR	0.606011	0.00215445		ysoA	0.629589	5.37834e-20
clpY	0.723258	8.79442e-08		queA	0.612166	5.28449e-06		ylbK	0.635376	5.21499e-16
pgcA	0.727702	2.6569e-06		addB	0.62184	3.97838e-09		ig1981	0.651207	0.0051592
codY	0.738592	1.08008e-06		ig3151	0.627148	5.21034e-09		ig1437	0.659966	8.66201e-07
ig1685	0.739064	5.49566e-06		ecsB	0.627425	4.4552e-16		dnaH	0.664065	2.52086e-07
ruvB	0.744422	6.36361e-15		polA	0.64915	1.58436e-68		ig2	0.664937	3.68565e-08
ahrC	0.746167	0.00717833		ylmG	0.655757	5.36846e-12		ylmG	0.666984	3.3475e-09
odhA	0.754701	0.000592926		lgt	0.660877	1.18288e-13		recD2	0.672423	3.24462e-57
ftsH	0.761177	0.00536744		ctpA	0.67293	1.8912e-52		bcrC	0.672888	5.271e-05
yaaO	0.773645	0.000581347		ripX	0.673667	0.000340377		ecsB	0.67293	2.64454e-08
recO	0.783031	0.0541424		ytmP	0.690305	2.5245e-23		ig2807	0.682691	1.04945e-11
ig3172	0.78512	0.00180449		recG	0.695066	0.00341407		ig3151	0.683942	0.000117131
ruvA	0.785436	8.05569e-12		ig3116	0.700492	9.3116e-07		radA	0.690247	3.29052e-34
ig2955	0.792036	0.00015789		dnaN	0.702223	0.00246104		ig100	0.705121	3.07601e-11
ymdB	0.793974	1.27999e-12		ig1437	0.70483	0.000353235		ig2610	0.705563	4.0794e-06
metN	0.804971	1.3212e-08		ig1200	0.71371	0.000445629		ig2551	0.711554	2.05396e-09
whiA	0.807367	0.00190909		ydzU	0.713952	3.14025e-06		yneB	0.712167	1.38754e-14
yjbH	0.808038	1.08756e-06		walH	0.714505	3.20871e-17		spoIIIE	0.712504	1.74192e-59
glpD	0.809648	5.20041e-09		tagO	0.716516	0.00347632		ylmE	0.71408	8.86818e-09
pnpA	0.81089	0.00064466		ylmE	0.71791	1.6119e-08		ig1935	0.714257	5.30088e-05
ig37	0.812569	0.00322697		sdaAB	0.723804	5.48479e-12		yycI	0.714709	1.10628e-07
metQ	0.815735	5.79944e-07		ysoA	0.724741	1.15141e-22		ig1717	0.715034	2.86546e-10
ccpA	0.823762	6.85755e-11		ig2551	0.725832	9.96461e-12		yrrB	0.71875	1.65692e-15
ripX	0.824139	1.39296e-09		recX	0.72854	0.0517327		sdaAB	0.729544	8.54153e-08
sdhB	0.824339	0.00316569		walJ	0.729332	4.09971e-18		ig1921	0.732496	3.22168e-06
ig1503	0.828426	0.0627263		recD2	0.731334	6.35855e-68		ig2801	0.744083	5.73718e-09
bcd	0.828641	1.08008e-06		ig812	0.74116	0.00120905		nrdR	0.748446	6.59154e-06
ig1525	0.82868	0.050449		ig2801	0.741637	3.82996e-14		recJ	0.750525	1.0332e-35
minJ	0.829374	2.89879e-05		radA	0.741808	5.43203e-30		ctsR	0.757952	0.000234981
yneA	0.830992	1.68395e-07		ylbK	0.746157	2.18327e-11		recG	0.75851	6.65475e-05
walH	0.83546	1.1121e-10		U712_09520	0.7519	2.74342e-05		ig2774	0.758862	3.83447e-11
braB	0.835766	5.74517e-15		ig3234	0.754897	4.70862e-07		addA	0.75906	0.000505615
ig1977	0.838236	0.00660512		sodA	0.763299	0.000509047		yjzG	0.761391	3.35721e-05
sodA	0.839447	1.7473e-06		cymR	0.77019	1.45169e-11		ig3623	0.761453	1.95264e-05
ctaB	0.842795	6.17366e-12		yprA	0.773247	3.56143e-92		ig3404	0.762201	1.27515e-13
ytxG	0.844389	0.00572109		yprB	0.77653	7.68302e-32		ig2409	0.763761	5.83438e-09
rnc	0.845888	0.00709112		ig199	0.776749	9.23525e-08		ig3234	0.764604	2.90268e-05
buk	0.848214	7.82413e-14		ywrC	0.785323	0.00409574		ig199	0.76556	5.22392e-07
yvrJ	0.848855	0.0118082		ig2940	0.787739	0.0025099		atpI	0.768768	5.52442e-11
queA	0.850119	8.98085e-11		yycI	0.789979	3.91606e-15		ig3558	0.774675	9.67958e-22
rnhC	0.850751	3.01178e-09		ig2409	0.790471	1.46478e-09		ig1983	0.777926	5.07201e-07
metP	0.851467	7.01008e-09		ig2807	0.792168	7.77261e-09		U712_00035	0.782855	0.0223336
czrA	0.852255	0.00187979		ig3518	0.792253	0.000651933		walH	0.784336	1.33773e-07
ig1623	0.852959	0.000226856		yhcF	0.794636	3.04387e-10		ig1925	0.784346	5.03327e-11
ssrSA	0.853069	0.0221636		ylmH	0.795637	4.23318e-13		rnjB	0.787619	4.68254e-44
menH	0.854125	1.04709e-07		ig589	0.8002	2.70838e-24		ctaB	0.788207	1.01231e-05
asnS	0.855807	1.82135e-08		yufK	0.803972	3.1478e-17		ponA	0.791642	7.39672e-06
minC	0.85606	0.00337212		yfhH	0.804236	0.000127709		atpD	0.792438	0.000127985
ig2118	0.856714	0.000113945		yrrB	0.804885	5.04247e-11		ig3116	0.792493	0.00541642
yvcJ	0.857017	0.0100263		atpI	0.805295	2.0353e-10		pcrA	0.792538	8.60682e-06
yneB	0.857195	1.69404e-09		spxA	0.805335	2.90895e-05		ylmD	0.795175	2.91064e-10
aroB	0.858574	1.24982e-05		ylmD	0.808948	4.78811e-07		abh	0.796245	3.5833e-08
yozB	0.861934	0.00026243		recJ	0.809456	3.6647e-34		ig1505	0.797111	3.70621e-11
ptsI	0.86201	2.39085e-09		pcrA	0.810349	0.000205724		ig110	0.797665	3.14675e-06
mswH	0.862235	0.000117021		pbpD	0.812247	4.07034e-42		abrB	0.797758	0.000209998
ugtP	0.862742	2.17302e-06		ig2610	0.813249	7.20446e-09		lytA	0.798636	2.56186e-09
yozO	0.863754	0.00125441		ig2683	0.814695	2.93376e-14		ig1456	0.80553	0.0147688
ig1843	0.865931	0.00982913		abrB	0.817842	2.57499e-08		bsuMB	0.813196	0.0014141
ig1836	0.866082	2.29677e-05		BSU30466	0.818038	0.000272698		ig1602	0.813855	2.85769e-06
fliQ	0.866665	0.00301762		U712_17635	0.819016	0.000822339		tig	0.814492	2.96621e-11
ig1596	0.867051	1.78604e-05		ig100	0.819414	1.03873e-09		ig1515	0.815662	4.51151e-05
nagBB	0.867191	1.19536e-05		ig1983	0.82126	1.07187e-10		yvrJ	0.817432	0.00173342
ig50	0.867257	0.0279131		ig2628	0.822806	0.0110502		ig3123	0.817933	3.39371e-06
ig1907	0.867624	3.24485e-06		rpmGB	0.823251	0.000713736		ig1708	0.819489	0.000550212
cshB	0.867678	3.08681e-07		ig3131	0.82535	8.03042e-06		ig1601	0.820533	1.4716e-11
spoVE	0.867999	0.000501127		yaaT	0.83518	2.44696e-05		yaaT	0.821203	0.000325241
yppC	0.868386	0.000435744		yvsG	0.836584	1.93251e-17		yyaN	0.822019	1.06588e-09
ig1515	0.869729	0.00339212		ltaSB	0.838124	0.0567574		ccpA	0.822426	1.06333e-07
aroF	0.870184	0.138521		U712_17630	0.838626	0.00504903		ig99	0.823809	0.00067897
ig1859	0.870817	0.000544876		yitW	0.842144	5.61655e-05		bcd	0.824087	0.0149525
ezrA	0.871039	0.00103919		ig1717	0.842531	2.95732e-05		bkdAB	0.824165	9.46465e-08
sigH	0.871501	2.78732e-06		tagF	0.843397	0.000947187		ig1266	0.824636	2.34713e-06
rttM	0.872148	0.121607		ytzH	0.843688	0.000329208		ig1418	0.826034	9.93377e-05
ig1928	0.872204	6.52922e-05		ig3404	0.843794	5.65803e-11		ig248	0.826783	5.53156e-09
ig3659	0.872403	0.000353824		ig2365	0.844881	3.91395e-06		ig286	0.827184	4.15017e-12
ndoA	0.872434	0.00848365		ydjO	0.84594	2.6311e-05		menA	0.830681	0.00963906
polC	0.872566	0.0392088		ig1161	0.847513	0.0039297		spoVE	0.831602	4.02839e-07
ig1633	0.873683	1.01612e-05		yhaJ	0.847748	1.02248e-20		rsiV	0.832116	1.01041e-12
ig2418	0.874286	0.0234173		ig2961	0.849547	4.56661e-05		spxA	0.83236	0.000664693
qoxC	0.874807	0.00224075		sftA	0.850408	4.59222e-38		cdnD	0.832877	1.15501e-60
ypuC	0.874813	0.0185685		ydeS	0.850856	1.88257e-14		ndoA	0.833541	0.00376912
ptb	0.875087	2.04705e-06		gtaB	0.85154	0.0644157		tagA	0.834197	0.0180145
recR	0.875928	0.000341836		ig1981	0.8555	0.113042		pbpA	0.83488	1.2672e-28
rex	0.875959	4.78929e-09		ig587	0.855876	4.86991e-13		ig1281	0.835273	0.00169146
ymcA	0.877203	0.0219047		ig644	0.855987	2.29292e-05		rpmGB	0.835281	0.00525485
ig1580	0.877755	0.00764202		ig2502	0.857681	1.65036e-09		qoxA	0.835292	0.00889775
pgi	0.877755	1.27244e-05		ig2650	0.857719	0.00307783		ig2365	0.835867	5.174e-09
yxeJ	0.878245	0.141553		ig590	0.857981	4.81437e-12		bsuMA	0.835991	0.00481114
ig1602	0.878781	0.000474573		U712_00035	0.858069	0.00258085		yneT	0.836915	1.24664e-12
mraW	0.878793	5.49566e-06		ig3206	0.858549	0.000216879		ig2420	0.837614	5.12427e-06
U712_00035	0.879869	0.000581347		ywzH	0.85921	1.07144e-08		ylbF	0.83763	0.000148855
qoxA	0.880198	3.31364e-09		rex	0.859296	0.000105524		yufK	0.837928	7.10484e-13
yprA	0.880824	2.27897e-55		ig2756	0.860073	1.52871e-05		pgl	0.83804	4.38538e-06
comGC	0.880828	0.0470244		mrpA	0.860593	0.00733797		ig3639	0.838594	3.3145e-19
fliL	0.88128	2.76556e-06		sigV	0.861464	1.21165e-07		ig3614	0.839373	8.6726e-12
miaA	0.881515	0.0368251		pheT	0.861566	0.219587		ig374	0.839687	0.00387108
ig2391	0.881686	0.00726114		ig588	0.862503	0.00137214		ig1689	0.841088	0.000568742
ig35	0.881981	0.00349513		ig7	0.863699	0.114402		yocH	0.842786	1.12042e-17
fin	0.883103	0.00728211		hemL	0.864164	4.44824e-08		sigV	0.842979	7.64706e-11
dnaK	0.883529	9.80401e-06		accA	0.86472	0.214535		fapR	0.843442	0.000140993
yfmN	0.883663	0.10551		mutM	0.864829	5.1763e-06		ydeS	0.843857	5.32964e-13
aroD	0.883705	0.0469481		ig3118	0.865592	5.60331e-07		ig1429	0.84396	0.000147905
yoyC	0.884026	0.0525323		ig3011	0.86666	5.48329e-05		ig2114	0.844185	0.000401251
ig2293	0.884186	0.000574471		ig3623	0.866745	0.00244634		gpsB	0.844512	0.0154729
pyk	0.884363	0.00205942		sdpR	0.866959	2.93376e-14		ig2558	0.844777	7.11661e-06
rnpZA	0.884667	0.000102696		ytnI	0.868016	0.00062832		bkdAA	0.845138	1.54243e-08
spoIIAB	0.885273	0.000311344		ig3558	0.868512	1.15599e-14		ig3099	0.846309	7.65786e-05
yqaH	0.88557	0.0342811		ytrB	0.868907	1.10087e-15		ig1582	0.846431	0.00502634
ig112	0.885684	0.0210625		ig2513	0.869458	0.000671559		metQ	0.846784	0.00424803
ylbF	0.886219	1.16865e-06		ig3279	0.870158	7.70199e-12		ypoC	0.846925	9.98569e-07
ig1479	0.886271	0.0211864		ig3556	0.870383	3.13022e-07		ig55	0.847335	2.23249e-06
ig2117	0.886626	3.75619e-05		U712_13350	0.870786	0.00468492		spoVAB	0.847373	3.86862e-07
yxlC	0.887266	0.0544387		yufS	0.871819	0.0236295		ig1369	0.847565	0.000203651
yndH	0.887302	7.42051e-08		ig3123	0.872036	0.048087		yobS	0.847763	2.40508e-08
yuxK	0.887522	0.00510504		ig633	0.872322	0.00405353		ig3161	0.847804	1.49875e-05
ig1381	0.888009	0.00218259		rsh	0.873871	0.00134555		yufS	0.84796	0.00148057
ksgA	0.889045	0.000570986		ig2798	0.874775	0.00972191		ig1108	0.848009	3.90412e-08
ig1981	0.88923	0.114115		ig3155	0.876893	0.00189142		ig1479	0.848038	0.0441017
ig2479	0.890068	0.0484557		cotT	0.876982	0.000243941		ig3423	0.848176	4.69971e-06
ypoP	0.890242	0.00905624		ig2639	0.876994	0.0014028		U712_09140	0.848226	1.12515e-06
cheB	0.890606	2.14575e-07		lmrB	0.877284	5.24144e-31		ylbJ	0.84851	1.854e-10
atpH	0.890942	0.00340591		ytrC	0.877876	4.36685e-35		ig2955	0.848844	0.00173342
U712_10355	0.892285	0.070139		ytrA	0.87894	2.25552e-05		ig1898	0.849059	0.00445989
ig2492	0.892949	0.00644235		ygaB	0.879289	0.00178295		ig1381	0.850122	9.54467e-07
aroC	0.893079	1.22194e-07		ig3113	0.879309	0.0002856		U712_02515	0.85094	3.49917e-08
ig3099	0.893349	0.0108578		yneB	0.879528	1.28237e-05		yyaB	0.851014	2.37304e-13
ytrA	0.89353	1.5157e-06		ktrC	0.880091	0.0649944		U712_06030	0.85171	3.88504e-05
ig1906	0.893542	4.6266e-09		tagA	0.880665	0.00218117		ig480	0.851822	1.35675e-10
yqkE	0.893863	0.0130142		ig3114	0.880865	0.00247757		addB	0.851885	0.000113436
rnr	0.894059	2.20498e-11		ig499	0.881665	6.95326e-07		ig1692	0.8522	1.68644e-11
yqzD	0.894369	8.42637e-05		ig987	0.883175	9.89614e-08		ig489	0.852244	0.000106765
ylyA	0.894372	0.00494845		U712_14410	0.883289	0.023115		ig1332	0.853057	8.76402e-06
ig125	0.895296	0.015751		ktrA	0.883617	1.28841e-09		ig987	0.853298	1.85889e-13
bsrI	0.895563	0.170245		yxaD	0.884453	3.02183e-05		ig2103	0.853933	0.000270418
mgtE	0.895696	0.00215596		ig3120	0.884539	0.000273203		ig963	0.854119	0.000455269
yobD	0.895775	7.73147e-05		gerAA	0.884909	9.16577e-19		ktrD	0.854748	1.32773e-24
ig2397	0.896351	0.210266		ytrD	0.884917	5.40855e-30		ig3279	0.854831	7.5503e-13
yncF	0.896603	8.54273e-05		ydzF	0.885096	2.38292e-09		ltaSB	0.854928	0.00841171
ig3244	0.896625	0.10722		ig2774	0.885387	0.000630136		ynzD	0.854998	0.000287666
ig2205	0.896781	0.00208416		yrhO	0.885745	8.5534e-16		ig2502	0.855113	5.85827e-09
ftsE	0.897127	3.06002e-06		ig3219	0.886559	0.000947966		ig1478	0.85544	0.0012683
U712_13765	0.897197	0.0215514		csbA	0.886941	3.32296e-08		ig2047	0.855473	7.37778e-05
pupG	0.897379	7.02951e-06		U712_04285	0.887185	2.52083e-10		ig415	0.856177	3.70019e-07
ig2013	0.897546	0.000113861		yuxG	0.888124	1.04931e-27		ig7	0.856424	0.0587853
trmF	0.8977	0.00232626		xpaC	0.888961	0.0461242		ig3487	0.857062	1.19034e-08
dnaJ	0.898048	2.44311e-05		yteS	0.889546	0.00702842		ig1089	0.857365	0.000370811
ig2030	0.898435	0.0384376		ig2713	0.890121	1.59662e-06		ig1078	0.857473	0.00104443
rhaU	0.89846	0.0825831		ig3161	0.890534	0.00151256		ig1941	0.857816	0.00338671
ig3299	0.898788	0.067814		ig3244	0.890591	0.0316509		hemL	0.857842	1.33587e-05
hfq	0.898955	0.0232878		capB	0.891218	3.13035e-16		ig2065	0.858088	0.000102404
ig1452	0.898957	0.0113022		yyaN	0.892374	0.000340175		ig2650	0.858258	0.00131015
lpdV	0.898984	1.01854e-08		yqzI	0.89265	0.0257383		ig256	0.858588	6.25086e-08
ig2020	0.899187	0.00141991		nrnA	0.892725	0.00616108		ig1857	0.859581	9.84075e-22
ig1782	0.899396	0.000287196		spoIIIE	0.893431	3.85398e-19		U712_18390	0.859662	0.000874386
ig1649	0.899399	0.000239756		rsiV	0.89349	1.08753e-06		dnaE	0.8599	0.000210969
cymR	0.899408	0.000283228		U712_15675	0.893735	0.000314115		ig1827	0.860831	1.97947e-10
ig1804	0.899874	0.000139805		yyaB	0.89379	4.99363e-07		ig1845	0.860849	8.07511e-06
ig1978	0.900024	0.0288642		apt	0.894683	7.22298e-05		ptsI	0.860884	0.00980572
speE	0.900519	5.46428e-06		abh	0.894882	9.06872e-05		yxaD	0.860889	1.61136e-08
ynzG	0.900769	0.00548172		ig2690	0.895379	1.18731e-10		ig3638	0.861596	3.20076e-16
yozI	0.900815	9.39375e-05		copZ	0.895575	0.114308		ig617	0.861984	0.00299901
sdaAA	0.900864	6.47186e-06		yhaH	0.895859	0.000179051		ylmH	0.862098	1.37873e-05
ig1451	0.901247	0.184869		csoR	0.895887	5.66782e-07		ig1371	0.862471	2.82032e-09
yodL	0.90204	0.00796619		manA	0.896319	1.23078e-08		ig1963	0.862473	7.30829e-07
metA	0.902222	4.58316e-13		ig1283	0.896766	0.000111041		rplI	0.862554	3.93751e-13
ig2079	0.902364	0.00453028		mutS2	0.896788	2.55094e-14		sbp	0.862579	5.13325e-06
cwlC	0.902645	2.01905e-06		bsuMA	0.897121	0.0382615		ig3617	0.863035	1.63582e-07
cheD	0.904007	0.00103049		ig925	0.89734	0.000333473		mutM	0.863075	2.09872e-05
ig1773	0.904121	0.000557501		ygaF	0.897374	7.41995e-06		ig2963	0.863086	1.45832e-05
ftsX	0.904149	0.000153153		ig3659	0.897415	0.0516811		nth	0.863393	0.00139316
cdd	0.904394	0.0253589		sdhB	0.897415	0.0381863		metP	0.86348	0.00505236
accA	0.904447	0.0381589		ig3181	0.897533	1.18023e-06		ig1938	0.863938	1.58574e-08
yodC	0.904493	8.34279e-09		yfkF	0.897913	4.07194e-11		ig212	0.864077	1.4567e-05
mnmA	0.904825	0.0522024		yhcG	0.897945	9.37615e-07		ig1228	0.864158	2.02788e-06
rimP	0.90485	0.0788427		yvzB	0.897971	0.00933233		ig2513	0.864378	0.0171111
ylqD	0.904968	4.71624e-05		ylbF	0.898361	0.00143191		ig2475	0.864483	3.16902e-14
rsmB	0.905169	9.88723e-06		ig508	0.898689	0.00174253		ig988	0.864988	6.63961e-08
cheY	0.905317	4.82832e-06		yfhO	0.899695	1.41205e-48		ig2476	0.865338	2.15882e-07
ig2136	0.905383	0.0684515		ig502	0.899709	0.00166147		ig261	0.86544	8.47019e-05
fur	0.905384	1.19338e-07		ig958	0.899897	5.5205e-05		yyaH	0.865508	2.22675e-06
menA	0.90565	0.006316		ig1162	0.899936	4.90499e-06		walJ	0.865614	1.30276e-05
yocB	0.905863	0.000127527		ig3018	0.900205	8.88844e-07		ig2355	0.866189	0.00138316
ig2308	0.905925	0.000130614		ywrB	0.900723	4.82619e-05		ig1503	0.866698	0.01741
bkdAA	0.90609	1.52756e-09		yusO	0.90075	1.83752e-05		ytnI	0.866727	0.00390772
nrdR	0.906164	0.0147725		yhcD	0.900777	2.0139e-05		ig1920	0.867083	8.73932e-12
sdaAB	0.906302	4.10661e-06		ktrD	0.900789	1.22338e-17		rsiX	0.86721	5.61445e-20
ymaC	0.906306	0.00972076		ig1101	0.900798	0.00448146		ig1344	0.867377	2.56793e-09
grpE	0.906456	0.0871057		ig2558	0.901323	6.99099e-06		ig1906	0.867653	1.89653e-05
ig1784	0.906486	7.87019e-06		ig210	0.901338	0.104608		apt	0.868429	4.0743e-05
ylmC	0.906898	0.00849661		U712_04015	0.901725	7.28229e-07		ig493	0.868524	0.00609262
abrB	0.906963	0.000884466		yhcE	0.902356	3.22806e-15		qoxB	0.868642	6.26449e-08
yozL	0.907438	1.6759e-05		ytgP	0.902571	7.23213e-16		lmrB	0.869045	8.76273e-28
yqjC	0.907514	0.00865743		yunG	0.902714	0.000208537		ig2183	0.869104	0.000231916
mecB	0.907565	5.29187e-05		pssA	0.90286	4.26117e-09		yodD	0.869109	1.33772e-05
ig1983	0.908033	5.11105e-09		U712_15900	0.90287	1.26668e-09		ig1678	0.870014	6.20132e-07
ig3518	0.908224	0.010402		yrzM	0.903066	0.00540251		yshA	0.870579	3.39805e-07
ig1611	0.908443	0.00912879		ig3250	0.903982	0.00010835		ypbD	0.870616	1.04567e-16
yoaT	0.908711	7.43254e-09		ig719	0.904287	9.98446e-15		ig2361	0.871343	1.72936e-08
sigX	0.90915	2.82238e-07		ig1033	0.904344	0.0260268		kduI	0.871421	2.17227e-14
ig1488	0.910133	0.000526504		sigO	0.90484	1.54945e-06		U712_02485	0.871727	9.44505e-08
cysH	0.910143	3.35407e-06		yizB	0.905147	0.0122506		ig2079	0.871766	0.000664133
yozM	0.91079	4.8553e-06		ig55	0.905498	5.37203e-05		ig3391	0.872065	1.02191e-08
fapR	0.910807	0.0377997		ig2420	0.905738	0.00226327		yhcF	0.872068	0.00116843
defB	0.910872	0.000387685		yshA	0.906282	7.67781e-06		ig2964	0.87219	0.00241003
rlmN	0.910928	1.26141e-06		yhfH	0.906319	0.000102179		ig3640	0.872318	1.53753e-07
yodS	0.911025	0.000869545		yozB	0.907053	0.128251		ytmP	0.872604	2.60343e-05
yqaI	0.911209	0.0137692		ig2122	0.907054	0.0454212		pssA	0.872932	9.37364e-09
ig2319	0.911354	0.147329		ig2476	0.907174	9.23461e-09		sdaAA	0.873031	2.40508e-08
yrzM	0.911379	0.00825635		yheJ	0.907182	0.0106814		ig204	0.873353	4.0664e-11
ig3487	0.91145	0.00297078		ig53	0.907367	3.10605e-06		ig1801	0.873576	4.49498e-06
ig1362	0.911561	8.02127e-05		yunF	0.907991	7.8452e-07		yneA	0.873633	1.34208e-05
ig2598	0.911662	0.00840813		ig3391	0.908204	1.34072e-08		ig1687	0.87369	0.000445153
yoaC	0.911748	6.7597e-16		yutD	0.908403	1.03301e-05		ig2940	0.87401	0.112707
bkdB	0.912029	1.63184e-09		ctaB	0.908595	0.000607185		ig1177	0.874021	7.46277e-05
bkdR	0.91222	1.14578e-19		ig2503	0.908735	0.203361		ecfT	0.874635	4.19595e-06
efp	0.912263	0.00471625		ig3112	0.90884	2.56893e-07		rsh	0.874689	0.0505791
ig1687	0.912322	0.0043534		ig831	0.908863	0.0100546		ig3284	0.874755	0.00149058
sigF	0.912352	0.011307		yugG	0.909019	0.000358459		ig2113	0.874772	3.21075e-06
penP	0.912538	3.90253e-07		bkdAA	0.909655	1.109e-06		ig490	0.874784	3.97635e-08
ymfC	0.912544	5.74861e-07		ig3524	0.909747	0.0488567		U712_01115	0.874821	0.00430732
ig1801	0.912598	0.0043518		sdaAA	0.909952	6.85515e-05		ig1092	0.875263	9.37455e-09
sdpI	0.912958	0.0951947		ig2678	0.910261	0.0188462		ybbP	0.875359	0.000135404
rnjB	0.913035	4.60147e-12		ig1072	0.910518	0.0213407		U712_14460	0.875404	9.72374e-06
ig1328	0.913167	0.00618399		mdh	0.910657	9.51118e-08		ig2293	0.875458	6.84578e-06
ylbG	0.913214	4.09389e-05		tig	0.910675	4.73147e-05		ig1354	0.875486	0.000183712
lspA	0.913264	1.40843e-18		U712_18030	0.91078	0.00023026		aroC	0.876177	4.31704e-05
ig1607	0.913293	0.0049824		ytpQ	0.911046	0.000357266		lspA	0.876198	1.0337e-12
cwlO	0.913351	0.00560598		ig2822	0.911175	0.00103664		ig2298	0.876479	1.78032e-15
ig1932	0.913522	1.77409e-05		yvdA	0.911371	1.26823e-05		cdd	0.876792	4.91245e-05
dltD	0.91355	3.92932e-09		ig649	0.911372	5.29078e-07		ig252	0.876802	0.00189717
ig314	0.913738	0.10559		senS	0.911493	0.000552101		yczC	0.876824	9.4601e-09
ig1935	0.913963	0.0155137		yqaH	0.911943	0.0426375		ig1882	0.877005	1.06958e-07
ig1887	0.913987	0.000202504		ig3423	0.912163	0.0104358		ig514	0.877333	0.000583011
ydgD	0.913991	0.160328		pckA	0.912286	0.000267896		yybK	0.877365	4.09407e-45
moaC	0.91411	0.0338156		yeaC	0.912331	4.42441e-11		gntZ	0.877366	4.28378e-15
qoxB	0.914217	1.07103e-14		yrrS	0.912403	9.80171e-06		fabHA	0.877401	2.90167e-05
thiQ	0.914407	4.52514e-08		pspA	0.912442	6.52761e-07		sdhA	0.87748	1.07024e-06
yozV	0.914476	0.00117501		cysH	0.912481	0.0145944		ig3011	0.877504	0.00176984
ylzH	0.914511	0.000584216		ig500	0.912515	4.82619e-05		dck	0.877697	3.0433e-08
cysE	0.91475	8.34081e-05		ig1040	0.912637	0.0614644		ctc	0.877806	8.54319e-11
trpA	0.914787	7.59046e-08		U712_06030	0.912651	0.00162427		rapK	0.877825	4.31317e-34
yodI	0.914961	0.0214891		yuxJ	0.913054	9.34218e-06		ig190	0.877866	9.77985e-06
cheC	0.915017	1.74473e-06		yshE	0.913236	3.9173e-05		ig2961	0.877951	2.12358e-05
ig1969	0.915085	0.0246821		yuaF	0.913295	1.97257e-07		mfd	0.878051	1.75993e-80
U712_09520	0.915157	0.0345856		yqeK	0.913519	0.0227992		resB	0.878269	7.91029e-11
ig2708	0.915161	0.0684515		ig988	0.913542	4.4312e-05		ig831	0.878698	0.000271055
ig7	0.915637	0.0346663		ig3105	0.913897	0.0019885		capB	0.878712	8.14882e-12
U712_07840	0.915737	0.00143852		ig552	0.914077	1.88626e-07		ig2004	0.878774	4.94958e-07
ylxY	0.915767	1.14839e-05		yvkB	0.914596	0.000111041		ig1420	0.878863	5.00847e-11
ig1780	0.915787	0.00511216		yuzL	0.914879	0.0101516		ig2006	0.879239	1.62672e-07
ctaA	0.915913	0.0689063		ig507	0.915398	3.66818e-05		ig619	0.87946	0.000339824
yabR	0.91597	0.0368127		ig3596	0.91545	7.28883e-05		ig1978	0.879556	7.40879e-05
ig1941	0.916172	0.0772101		ig1201	0.915604	0.000256604		ig1260	0.879626	0.000210174
pckA	0.916173	0.00342616		yhfA	0.915608	2.71389e-13		resA	0.879659	9.75618e-07
cheA	0.916216	1.94306e-14		menF	0.915762	3.59339e-06		ynfE	0.87984	3.57439e-07
yqzC	0.916348	0.00114036		buk	0.915777	0.00349233		U712_19140	0.88	0.000210174
ig2028	0.916429	0.00760951		ig2661	0.915915	4.39057e-05		adaA	0.880101	2.67179e-21
ig1643	0.916469	3.55984e-13		ig2533	0.916003	0.00132253		yxiI	0.880207	3.11008e-13
BSU18596	0.916578	0.00905624		ydeL	0.91608	1.75285e-20		ig1599	0.880258	2.77628e-06
ig1622	0.91666	0.00627012		ig2963	0.916136	0.000405974		ywlA	0.880398	9.60754e-09
ig1667	0.916749	0.000160907		ig828	0.916376	0.0595737		ig3093	0.880834	6.53815e-12
yozF	0.916883	3.01178e-09		ytrH	0.916995	6.11009e-05		ig1694	0.88087	3.17566e-06
ig1833	0.917058	0.00258624		walK	0.917107	0.14294		ig3486	0.880949	3.64211e-07
yybR	0.917076	0.013257		ig3129	0.917162	1.01556e-05		ig1075	0.881114	1.07024e-06
ymfK	0.917105	0.000150772		yrbF	0.917185	0.000500703		ig3181	0.881245	2.93611e-08
ytmP	0.91712	1.54927e-06		rppG	0.917238	8.18642e-05		ig1596	0.881266	0.000613715
cshA	0.917375	0.290853		tgt	0.917312	6.11226e-05		yqeK	0.881348	0.028154
ansR	0.91742	0.00495272		ig3173	0.917454	7.40083e-09		ybfF	0.881398	2.58779e-37
lysP	0.91746	5.98049e-08		tuaA	0.917511	2.23522e-05		yozL	0.881427	1.30329e-07
U712_11340	0.917543	0.0100726		ctaO	0.917846	1.18712e-13		ig3417	0.881461	0.00211671
degR	0.917583	0.0826561		yueE	0.917933	0.000175116		ig3356	0.881505	2.68068e-12
truB	0.917649	4.45238e-09		yhaO	0.918199	9.98688e-12		ig3257	0.881529	5.22124e-09
kdgA	0.917805	0.000884466		sbcE	0.91822	4.71009e-16		ig442	0.881662	4.36808e-08
yqjF	0.917806	5.69674e-06		cssR	0.918249	1.0627e-10		U712_13990	0.88181	9.45055e-05
ig1589	0.917968	0.00313205		rapG	0.918501	1.16411e-16		ylbG	0.881978	3.1565e-07
yoaU	0.918015	8.13231e-07		menA	0.91858	0.00671418		ig3635	0.882032	3.68952e-21
ig1660	0.918341	0.00382677		yvkC	0.918828	4.33415e-19		ig1969	0.88208	0.00227775
ig1414	0.918353	0.00229307		yvdT	0.919231	2.57499e-08		resE	0.882174	1.93837e-05
defA	0.918483	0.0148034		yceK	0.91925	0.0100546		ig2120	0.882557	0.000278199
ig2087	0.918584	0.0115187		yeaD	0.919598	5.21034e-09		yyzI	0.883196	2.29931e-06
yqfZ	0.918855	0.00972368		pstS	0.919669	3.60961e-06		sdpR	0.883279	5.12547e-07
yozD	0.918889	0.0182745		ig2554	0.91967	0.00210439		ig1184	0.883291	1.06436e-06
ylmE	0.918898	0.000929939		yfhF	0.920185	3.27114e-05		yybS	0.883359	2.02052e-19
clpX	0.918944	0.0048981		ig1935	0.920227	0.0515829		ig386	0.883552	2.06084e-06
ig1885	0.918952	6.8417e-06		yvrH	0.920273	7.7367e-09		U712_13115	0.883569	0.00308194
U712_08830	0.919052	0.000628616		yxzK	0.920303	0.0401388		ig1737	0.884251	2.23786e-21
ig2172	0.919229	0.0232154		rbfK	0.920416	2.76139e-08		mgtE	0.884407	0.0261499
pbpX	0.919314	2.1156e-14		ig622	0.920447	0.00328957		yxiG	0.884474	8.29145e-14
ypjD	0.919333	0.0781476		ig806	0.920847	0.000813369		pstS	0.884607	2.97673e-11
yqaL	0.919363	0.0685573		ig2702	0.920943	5.45741e-05		ig2181	0.88469	2.59785e-07
recX	0.919421	9.21826e-07		ig2964	0.921297	0.00348057		lpdV	0.884768	1.8642e-05
ig1343	0.919534	0.121034		lysC	0.921559	4.3096e-07		ig1843	0.884775	0.0447583
comN	0.919768	0.0028676		opuBB	0.921569	6.52229e-17		yczI	0.885011	1.12938e-12
bsaA	0.919801	2.21641e-08		ig1503	0.921678	0.156031		yrhO	0.885049	1.82016e-13
mifM	0.919815	0.00685508		ydgG	0.921929	9.59553e-07		ig70	0.885088	3.59394e-07
ig1908	0.919843	0.000194965		ig495	0.922226	5.84838e-05		htpK	0.885269	4.28296e-12
yprB	0.919926	8.00196e-14		qoxA	0.922325	0.0324891		ig88	0.885456	0.000971255
U712_10745	0.920101	0.0279395		ig2750	0.9224	0.00117486		ig2011	0.885606	0.00274929
ig1383	0.920216	0.14489		ig2978	0.922536	4.90014e-05		yrzO	0.885984	0.00367237
U712_10950	0.920294	0.120733		ig808	0.922563	0.0991321		dgkA	0.886299	0.000706372
ylxH	0.920324	3.2343e-08		ig386	0.922623	0.000812209		ig1580	0.886351	0.0227899
U712_07640	0.920377	0.392968		sigY	0.922999	4.65148e-10		yoaQ	0.88668	5.45774e-05
yobN	0.920378	1.36176e-08		sdhA	0.923132	0.000166036		ig2356	0.886713	6.66595e-07
ig1864	0.92038	6.19555e-05		cssS	0.923257	7.79344e-15		ig486	0.886759	2.26474e-24
ig2008	0.920403	0.267054		ig802	0.923404	6.45437e-05		yutC	0.887089	0.000125335
ig1627	0.920467	0.000596914		yuzM	0.923644	0.00597794		yrrS	0.887428	4.82529e-09
nth	0.920542	0.0185062		ig729	0.923814	0.00428795		ypiB	0.88747	6.43097e-11
ypfA	0.920595	0.000229779		ig110	0.923869	0.000418026		cotE	0.887504	1.60475e-09
spoIVB	0.920606	1.04657e-07		ktrB	0.923872	6.2474e-12		ig3656	0.887657	0.000610319
rpoB	0.920636	0.251977		ydzX	0.924047	3.36933e-06		yutD	0.887888	5.35006e-06
pksF	0.920862	7.9613e-08		yxiS	0.9241	0.0398115		ig487	0.88793	3.40634e-08
bcrC	0.920996	0.00524886		ywqB	0.92466	3.04782e-18		ig1895	0.887945	9.0483e-07
lgt	0.921146	1.27088e-09		ung	0.925382	3.84137e-09		ig1659	0.88796	0.0536201
rsiW	0.921389	0.00297078		ig2935	0.925585	8.13434e-06		ig3155	0.888091	0.0185413
ig1650	0.921406	0.0880173		yqhY	0.925594	0.00168147		bkdB	0.888118	3.62868e-08
ig2301	0.92146	4.10661e-06		hmoB	0.925599	0.00143503		citB	0.888133	1.52029e-06
miaB	0.921751	1.0074e-13		dltB	0.925719	9.03384e-13		ypqA	0.888382	5.10474e-10
ig1930	0.92176	0.000656843		nrdR	0.92578	0.231075		ig2473	0.888545	1.61621e-05
ig3606	0.921801	0.101437		ig2636	0.925992	3.33024e-05		gltC	0.888644	6.1097e-10
ig2077	0.921827	0.245291		cdnD	0.926169	9.49142e-26		ig2081	0.888647	3.356e-06
prsW	0.921866	1.2665e-05		ig1689	0.926459	0.0303019		ig925	0.888698	0.00239117
yoxC	0.921876	5.75944e-05		yjzG	0.92663	0.0549014		ig1384	0.888721	1.77939e-07
ywrC	0.92206	0.00972368		yuxO	0.926681	0.000468886		ig2741	0.888743	2.25336e-05
ig1795	0.922109	8.57162e-05		ig2944	0.926735	0.0240309		fruR	0.88897	2.11553e-11
U712_01570	0.922114	0.0929293		ig2561	0.926857	0.00159897		ig1739	0.889021	1.07744e-07
yrkF	0.922176	0.000323108		ig35	0.92713	0.379633		yybM	0.889092	2.55905e-37
dltB	0.922513	3.61201e-10		polX	0.927347	1.56799e-07		ig3250	0.889104	0.00142508
ig1228	0.922563	0.00335186		ig3197	0.927369	0.177113		ig3124	0.889254	8.90232e-08
ig1437	0.922663	0.0538624		tuaE	0.927406	3.80731e-14		ypsA	0.889371	7.2685e-13
yobE	0.922713	0.000214127		tuaD	0.927855	8.09929e-09		ig3539	0.88938	1.89563e-07
ig1693	0.922914	0.00624727		yczC	0.928017	5.21493e-05		clpC	0.889431	1.09332e-14
cgeD	0.922959	9.02652e-12		yukF	0.928019	5.74713e-22		ig812	0.889453	0.0885452
pgl	0.922963	4.12249e-06		purB	0.928118	0.0128635		sipW	0.88964	1.3393e-05
ytpQ	0.923033	3.90253e-07		ig2013	0.928143	0.0159105		yqbD	0.889648	1.48024e-07
ig2697	0.9233	0.313298		yfhI	0.928161	4.30085e-10		ig3184	0.889725	0.00335094
ig1910	0.923416	0.000930806		ig1281	0.928171	0.0504146		ig2259	0.889985	3.84826e-07
ig1775	0.923557	0.0010158		ig1505	0.928181	0.0266227		ig3449	0.890039	2.60043e-28
ig49	0.923559	0.000638609		rhaD	0.928739	0.00153424		ig1346	0.890191	3.44106e-21
ytxM	0.923815	0.0234173		ig3106	0.928739	0.0797265		treA	0.890268	1.17702e-06
ig1666	0.923837	0.00327642		yuaE	0.928852	0.12028		yvsG	0.890353	1.23679e-08
engD	0.923969	2.3384e-08		liaR	0.928977	0.00023765		yyaM	0.890377	2.06904e-37
ytrE	0.924037	0.186898		yugF	0.929	1.14396e-07		ig1141	0.890565	3.20598e-12
ig1556	0.924063	0.00720528		dnaH	0.929033	0.0305813		ig1088	0.890646	2.41066e-09
yceD	0.924125	0.000219645		ig1071	0.929052	0.0330113		ykuJ	0.890789	0.000514294
citB	0.924396	0.000137417		ig804	0.929289	3.38315e-06		ydjB	0.890989	5.91933e-05
spoIIIAE	0.924522	1.47242e-07		ig819	0.929361	0.0355487		ig3061	0.891206	0.00108066
ig2023	0.924541	0.00717833		ig924	0.929438	3.69965e-06		ytgP	0.891276	4.6136e-15
thyB	0.924599	0.000219645		ig2588	0.92963	8.03249e-05		ig1930	0.891321	0.000215113
ig2033	0.924778	0.0197976		sigH	0.929644	0.0105544		ypqE	0.891398	1.95144e-07
ig2690	0.924959	1.6015e-05		ig2047	0.929647	0.052037		yhfH	0.891487	8.38972e-05
trpF	0.924962	0.00543994		ig2367	0.929704	0.0133096		buk	0.891559	0.00773151
dacF	0.925068	0.000576493		ig415	0.929716	0.00100054		yppD	0.891564	2.61917e-08
ig1689	0.925326	0.000695035		fhuD	0.92994	1.90084e-13		ig1773	0.891622	0.000224262
yqeZ	0.925418	0.000152656		yvmB	0.930282	2.76281e-07		ig1885	0.891863	2.24265e-11
abh	0.925422	0.00894018		spoVE	0.930572	0.019085		ig1826	0.892086	5.38789e-14
yndG	0.925473	1.47242e-07		ig3078	0.930702	0.0275014		ig2366	0.892148	0.00341555
ig1753	0.925496	6.65919e-05		yqfF	0.930841	5.14486e-15		U712_02445	0.892432	0.000828992
ig1477	0.925539	0.0366874		ig514	0.930904	0.000829418		ig2269	0.892612	0.0064366
ig1814	0.925782	0.0665982		ig2825	0.931357	0.000700287		U712_07735	0.892806	0.000193499
ig2052	0.925799	0.187171		yfkK	0.931441	0.0568242		ig964	0.892986	0.00205382
ig1531	0.925824	7.09129e-05		ig2845	0.93152	9.14353e-05		pbpD	0.893187	3.12783e-17
bkdAB	0.925837	0.000229779		yvrJ	0.931704	0.166018		msrB	0.893267	8.12873e-07
ig2038	0.925858	0.0156667		yulF	0.931758	2.34643e-05		ig3248	0.893475	4.42593e-09
ig1665	0.925894	7.75911e-15		hisJ	0.932127	1.16746e-09		ig1044	0.893517	0.000657705
ltaSB	0.925947	0.164105		ykoS	0.932285	2.37848e-22		tepA	0.893718	9.89217e-08
spoIIIE	0.925955	3.46299e-17		ywgA	0.932289	0.000483957		yybL	0.893929	4.66092e-36
yqzI	0.925991	0.370193		ig248	0.932341	0.000729374		ig2623	0.893945	4.59567e-07
prkC	0.926026	0.00376518		yshB	0.932436	1.39389e-07		ig2282	0.894272	2.53687e-05
ig2348	0.926087	0.00283381		clsB	0.932484	3.57802e-14		ig2364	0.894273	2.95576e-08
cheR	0.926297	1.58337e-07		ig2873	0.932506	0.00145297		ig1846	0.894418	0.0208808
ynzD	0.92634	0.0109179		U712_15805	0.932531	0.00122008		ig1787	0.894444	1.40302e-18
yodE	0.926554	4.15741e-06		cydA	0.932637	2.82405e-08		disA	0.894599	1.31086e-18
yabJ	0.926662	0.169172		ig2521	0.932706	0.0112458		ig1796	0.894614	2.11278e-26
ybaC	0.926664	3.0797e-07		U712_06040	0.932744	0.00130378		desK	0.894653	1.15414e-17
ig2021	0.926718	0.0161931		opuBA	0.932885	2.30906e-09		yrbG	0.894715	2.59208e-11
ig1200	0.926723	0.0918929		ig528	0.932888	3.83537e-07		ig1814	0.894856	0.00603358
spoIIGA	0.926723	0.00181299		tuaG	0.932918	7.11712e-06		ig2628	0.894917	0.0518295
ig1614	0.926814	0.00754337		ig816	0.933072	0.0192062		ig3214	0.895199	3.16596e-16
ig1645	0.926909	0.000108316		ydeM	0.9331	5.01754e-07		ig488	0.895224	1.94846e-05
ansB	0.926926	3.83149e-08		ig1044	0.933179	0.0684196		ig1103	0.895245	5.60982e-07
ig1394	0.926964	0.0605347		bsuMB	0.933399	0.493481		ig1405	0.895276	5.07201e-07
ig1418	0.92702	0.034361		ig1475	0.93344	0.166928		csoR	0.895294	3.80889e-05
U712_02755	0.92706	0.137363		yvdS	0.933479	0.134887		ig205	0.895435	2.57666e-20
yobS	0.927102	0.00592045		ig286	0.933551	1.44174e-05		U712_09540	0.895525	0.010904
yvrG	0.927155	0.000188334		ydeK	0.933577	0.000790605		yozM	0.895539	2.92552e-07
ymfF	0.927172	8.53821e-10		ywqL	0.933749	0.00084139		yitW	0.896088	0.00324862
ig1920	0.927196	7.47955e-05		pycA	0.933946	9.07589e-10		ig2319	0.896163	0.000345675
ig2103	0.927265	0.0276132		ig3593	0.933961	0.00310584		yozO	0.896236	0.00706239
ig1987	0.927313	7.02569e-07		ig2824	0.93413	0.02159		sodC	0.896344	4.65363e-08
atpB	0.927409	0.00594459		ig970	0.934298	7.00828e-08		yphA	0.896432	4.31805e-11
yoaE	0.927546	1.96814e-12		ytxJ	0.934529	0.00923912		ig201	0.896477	3.65496e-09
hflX	0.927602	0.000228879		yfiJ	0.934665	1.11658e-06		ylbB	0.896507	2.40654e-07
yoxD	0.927605	3.22034e-08		ig3293	0.934677	0.0622318		ig644	0.896527	0.0551458
zwf	0.927672	0.0113634		ig976	0.934712	1.83573e-05		ig1468	0.896552	0.00714448
ig1902	0.927831	0.0158683		pucE	0.934713	0.000859125		ig3484	0.896558	2.00859e-06
yaaN	0.927936	6.19555e-05		yueF	0.934714	1.90169e-05		levD	0.896589	2.21572e-08
ig2051	0.928049	0.00684495		ig3586	0.934755	0.048806		queA	0.896936	0.0108526
spoVAEA	0.92805	3.76216e-07		ygaE	0.934966	4.50342e-07		ig3607	0.896941	0.00299901
ypgR	0.928051	1.86293e-06		yubD	0.934993	1.03784e-17		ig1984	0.897037	1.22253e-05
tyrA	0.928066	1.87356e-07		ig1019	0.935144	0.114835		yyaP	0.897113	9.82484e-22
ig1717	0.928107	2.24959e-06		htpK	0.935522	1.61384e-07		ig3131	0.89712	0.0152642
ecfA	0.928259	0.00920118		ig2560	0.935641	0.00162184		ytxJ	0.897122	0.00179703
csbD	0.928277	0.0439107		ig2943	0.935661	0.111388		ig3645	0.897331	0.00164573
lipL	0.928351	0.0670147		ig740	0.935821	0.000160792		yydI	0.89757	2.01256e-18
ig1505	0.928363	0.00592045		yvjA	0.935834	6.90463e-09		ecfA	0.897674	0.0189466
ig1803	0.928393	1.42234e-18		ig619	0.935874	0.0964601		yxzG	0.89774	2.67698e-09
ig2120	0.928439	0.00621368		qoxB	0.935896	7.59057e-05		ig2033	0.89774	0.000167581
ig2409	0.928492	0.000160907		yvbK	0.935905	0.000450224		ytaF	0.897971	3.15664e-07
ymfD	0.928503	7.13437e-07		ig2364	0.935943	0.00014785		csbD	0.898025	0.0201264
ypqE	0.928556	2.07171e-06		ig833	0.93602	0.00101583		tuaH	0.898033	1.12938e-12
kinC	0.928588	3.97265e-11		phoP	0.93618	2.76727e-05		U712_00970	0.898271	0.000114957
ig3558	0.928595	6.87456e-09		yxeE	0.936343	0.0002856		ig2979	0.898325	8.69041e-05
yoaP	0.928719	8.25509e-11		tuaH	0.936376	2.18906e-12		ig2924	0.898365	8.23863e-10
mleA	0.928731	3.54969e-10		yuaD	0.936409	0.00591366		noc	0.898539	2.36465e-11
yobW	0.928911	6.99136e-05		dhbF	0.936976	4.2254e-38		yqbF	0.898586	1.58717e-09
ig1845	0.928921	0.0212788		yszA	0.936984	0.136297		yrzM	0.898622	0.00837406
mapA	0.928953	0.00646171		yukD	0.937057	1.28334e-05		atpB	0.898704	0.0851095
ig1785	0.928971	5.35215e-07		glgB	0.937273	9.34167e-12		ig295	0.898774	0.000400534
sodC	0.929166	0.00162387		ig3157	0.937483	0.0182773		yqbR	0.898905	0.000409075
ig55	0.929291	0.000499985		trmB	0.93768	4.27006e-05		ig1201	0.899045	0.000813947
yozH	0.929307	0.000204922		ig2475	0.93777	2.9299e-06		ig3570	0.899058	1.22612e-06
csfB	0.929379	0.0133616		patB	0.937841	3.60961e-06		sspJ	0.899101	0.00419539
thyA	0.929494	2.9545e-10		cdoA	0.937901	6.81371e-05		yxiF	0.899176	9.78065e-07
ylxF	0.929597	0.0115187		ig2875	0.937981	0.00918201		ig3572	0.899243	7.08803e-07
ig566	0.929652	0.242201		ig490	0.938043	0.000197724		yqfF	0.899243	1.16354e-18
trpC	0.929653	6.65203e-07		ig2886	0.938076	0.000116339		U712_18660	0.89927	0.00168332
ig1828	0.929706	0.334495		sdhC	0.938185	0.275363		tgt	0.899353	1.6908e-10
ig1266	0.929728	0.0275825		ytrP	0.938211	2.15007e-08		ig3224	0.899404	0.00482516
ig2140	0.929766	0.000109371		fruR	0.938299	0.000256886		aroB	0.899456	5.53635e-05
ig1796	0.929784	2.70485e-15		yjzE	0.938454	3.8535e-05		ig3114	0.899542	0.0102556
yocR	0.929798	2.30726e-10		U712_04215	0.938629	0.0030655		salA	0.899546	3.64211e-07
xseA	0.929832	1.56934e-06		spoIIIAF	0.938766	0.00149533		yydH	0.899575	3.29389e-29
yrzB	0.929857	0.112334		ytvA	0.938814	7.00225e-05		yqxG	0.899597	2.99361e-10
mraZ	0.929861	0.0422806		pbpA	0.938995	4.21796e-05		yqjX	0.899737	0.00471423
ylzJ	0.929863	0.036281		ig1582	0.939126	0.194906		ig1862	0.899764	2.82163e-05
ig2325	0.929976	0.00972368		gabP	0.939179	2.42294e-05		ig484	0.899901	4.8839e-32
ig1938	0.930004	0.000153384		nupN	0.939294	1.98566e-12		polYB	0.899903	1.04285e-08
ykoY	0.930026	3.97077e-05		ytdA	0.939396	2.90648e-06		ig3637	0.89997	9.47118e-19
ig1708	0.930152	0.0778553		ycbL	0.939457	1.46188e-07		ig3244	0.899971	0.122779
ig3049	0.930164	0.136609		nagBB	0.939486	0.0320125		txpA	0.900071	1.64652e-07
ykuH	0.930211	6.34595e-09		yqkA	0.939502	3.80664e-07		ig1818	0.900124	1.4353e-05
ilvD	0.930219	2.89271e-09		ytzL	0.939547	0.0115547		ig1798	0.900215	7.49024e-05
U712_17885	0.930454	0.285289		yhcH	0.939621	0.00377465		ig3641	0.900234	8.73932e-12
ig1433	0.93068	0.0063823		htrC	0.939649	6.33421e-05		ig476	0.900243	1.27749e-09
spoVFA	0.930748	0.000137417		ig2424	0.939734	0.0732494		ypuC	0.90025	0.0469127
ig1818	0.930821	3.75409e-06		rghRA	0.939806	0.00207351		ig3197	0.900423	0.0109391
yncC	0.93084	9.27827e-10		ytcA	0.939847	1.04064e-08		walK	0.900563	0.0335195
yobM	0.930891	1.93758e-08		yteA	0.939937	0.000103489		yndH	0.900588	6.06914e-08
rluD	0.930929	0.000121144		ig720	0.940059	0.000165628		kdgT	0.900683	2.23397e-09
tuaA	0.930987	0.000472687		ig2697	0.940104	0.304376		tyrA	0.900839	1.38561e-08
ykcB	0.931013	1.58152e-14		bcd	0.940135	0.0573157		galE	0.900853	1.25405e-17
bshR	0.931108	0.0144533		comA	0.94025	4.38015e-05		ndhF	0.901015	3.75193e-22
ribE	0.931134	0.000302217		ydjE	0.940432	0.00131095		ig2437	0.901158	6.23717e-05
ig1594	0.931232	0.183162		yrzR	0.940436	0.0678857		U712_13350	0.901164	0.00579231
pksD	0.931301	2.25061e-06		pgi	0.940461	0.195837		rtbI	0.901213	1.57659e-16
ig1601	0.931347	9.27562e-05		ig868	0.94063	6.44343e-10		ybbJ	0.901309	2.08738e-06
rsh	0.931356	0.0919092		uppP	0.940691	5.87308e-07		ig2383	0.901311	4.67666e-10
bipA	0.931368	2.10915e-12		yfjF	0.940726	0.00400018		cdoA	0.901311	6.23754e-05
ig1840	0.931385	0.000137011		treA	0.940881	1.11729e-05		ig21	0.901324	5.40827e-15
pyrR	0.931431	0.000734925		U712_18340	0.940906	0.000236853		ig878	0.901422	0.00117634
ig1812	0.931533	3.39588e-06		ydeN	0.940961	2.02456e-06		yyaS	0.901672	8.09733e-18
ansA	0.931543	0.000118999		yugH	0.940963	3.0426e-08		ydzX	0.901831	9.38284e-07
rplGB	0.931585	0.0737074		maeN	0.940975	1.53405e-12		ig463	0.901841	8.5896e-07
ig1894	0.931706	0.00544132		yerB	0.940999	1.76155e-06		pyrR	0.901849	0.00227104
ig2364	0.931838	0.000594262		yfiL	0.941133	2.71779e-08		lrpA	0.901866	4.3317e-16
ig1587	0.931842	0.0230897		yerO	0.941218	3.25783e-09		ybbR	0.902108	8.15819e-05
yoaQ	0.931905	0.00641611		yvgM	0.941236	3.0477e-06		ig2803	0.902115	1.31965e-11
yphB	0.931926	6.02052e-09		ig70	0.94142	0.00076587		U712_20125	0.902131	0.0112592
yqeM	0.931954	0.000323108		U712_19140	0.941458	0.0199521		ykoQ	0.902245	8.505e-14
yndL	0.931991	2.81135e-05		yunE	0.941584	6.53636e-11		ig2761	0.902347	1.40567e-14
yobU	0.932016	0.000636107		yutE	0.941602	0.0260694		ig2554	0.902464	6.12302e-05
yyzO	0.932052	0.268592		ig2902	0.941675	1.91595e-10		phrE	0.902483	0.0022813
desK	0.932099	1.15678e-10		ig2019	0.941687	0.335418		yppE	0.902512	7.22542e-05
kdgR	0.932191	5.4309e-08		veg	0.941725	0.0104387		ig2009	0.902561	1.1359e-09
yqzO	0.932247	0.00836725		ytpP	0.941743	0.012337		ybaJ	0.902576	1.72746e-06
ig3246	0.932267	0.00368394		ig2832	0.941793	0.0183206		ypbF	0.902651	9.86187e-12
ig75	0.932297	0.00104049		ytsP	0.941831	0.00157681		ig441	0.902662	0.000590123
ig1487	0.932321	0.000250035		ig493	0.941853	0.343434		ig3659	0.902684	0.132503
yqzG	0.932377	0.0154116		liaI	0.941873	0.0155986		yjcF	0.902929	0.00116505
atpA	0.932386	0.00114535		ig2932	0.942007	4.69915e-05		ig2412	0.902958	0.000273644
fliG	0.932442	0.000593822		ig3310	0.942047	0.0176916		ig1697	0.90296	0.00247453
msrA	0.932487	0.0291777		yjbE	0.942121	6.41862e-05		rarA	0.903016	6.68867e-14
ig2286	0.932569	0.00557582		yjzI	0.942178	0.0439148		ig2434	0.903191	0.0064366
yphA	0.93259	5.98049e-08		ig2844	0.942284	0.00793318		ig222	0.903194	3.20662e-06
mrnC	0.932626	0.0109701		ig226	0.942286	0.0904647		sigF	0.903393	1.22106e-05
U712_09195	0.932663	0.102137		ig2302	0.942287	0.00562972		bkdR	0.903442	5.98806e-13
kbl	0.932683	4.27357e-11		ig321	0.942388	0.0786547		ig1789	0.903519	0.000471532
ydaT	0.932731	0.0403133		yusD	0.942448	0.0133682		tuaE	0.903563	1.84885e-20
yqjL	0.932732	1.50934e-07		yfkS	0.942496	0.000212176		ig492	0.903595	1.4716e-11
ypdP	0.932779	0.000175659		ycnK	0.942543	0.000105524		ig1271	0.903626	3.10168e-05
yqgQ	0.932786	0.00141886		yxnA	0.942567	7.1546e-06		glyA	0.903782	0.000372506
lepA	0.932882	1.59009e-08		ytnP	0.942616	3.99783e-07		ig2770	0.904003	0.000684468
ykuJ	0.932882	0.038364		bacA	0.942738	0.00877624		ykuH	0.904293	3.36014e-13
ig2009	0.932894	0.000406932		ig2566	0.942921	0.0462211		ytzH	0.904314	0.0152797
ig2871	0.932929	0.176339		ybzH	0.94302	0.00746123		nagBA	0.904354	4.5641e-11
znuB	0.932992	1.01638e-05		ig1012	0.943085	1.90169e-05		ig3062	0.904454	0.00937114
ymfI	0.933001	0.000376148		ig2622	0.943333	0.0146835		ig3296	0.904713	0.00711508
icd	0.93303	0.00576021		liaF	0.943395	3.02183e-05		ig560	0.904779	2.0386e-07
ig1442	0.933052	0.0210288		ig888	0.943407	8.11132e-05		yjbE	0.904831	1.66748e-08
xynB	0.933065	1.33236e-15		ig2882	0.943739	0.00707422		ig2622	0.904884	4.07606e-05
pksS	0.933106	0.000590661		yfiY	0.943749	0.0409575		ig3441	0.904966	6.06851e-12
yqhH	0.933233	3.53679e-07		yxlA	0.943844	4.23067e-10		yhaO	0.905043	4.46591e-07
ypoC	0.933334	0.0416753		ig2	0.943852	0.00712678		yrbF	0.905107	0.00474262
ig2032	0.933379	1.78604e-05		ig2830	0.943867	7.80903e-07		gudP	0.90528	5.48457e-21
ybbR	0.933423	0.000418331		ig3347	0.943932	0.00469533		spoIVB	0.905289	4.11259e-08
dacA	0.933467	0.070139		ig1227	0.943982	0.00109433		ig2756	0.90539	0.0333952
rnmV	0.933472	0.0574917		mfd	0.944056	9.98278e-28		yyaK	0.905564	2.40283e-19
ig1788	0.933529	1.27088e-09		maeA	0.944064	5.27362e-10		ig1774	0.90558	3.4443e-13
ig1789	0.933542	0.00726114		ig3088	0.944093	0.310196		ig1176	0.905598	1.23659e-07
ig1900	0.933811	0.000303836		yebA	0.944101	4.23355e-09		ig1135	0.90563	0.00100172
xynP	0.934001	1.2983e-16		ycbM	0.944108	6.70545e-05		U712_02160	0.905677	0.00954537
ig1713	0.934189	4.6988e-07		ig1708	0.944234	0.214535		yvdQ	0.90574	1.41352e-06
ptsH	0.93421	0.067814		ig2181	0.944243	0.000490156		ytrD	0.905877	4.87856e-18
pyrD	0.934219	0.000103767		ig1108	0.944251	0.0328213		ig3385	0.905918	0.0964902
yneT	0.934307	2.61949e-05		ythA	0.944289	0.0176437		ig2013	0.905963	0.00233831
tepA	0.934388	0.000368903		rsmG	0.94433	0.302993		ig3622	0.905998	4.4214e-27
drm	0.934509	4.71624e-05		ig2667	0.944341	0.000254888		ig1383	0.906222	0.00346371
pbpH	0.934589	5.64246e-07		ig3267	0.944365	0.0129184		ig2186	0.906316	6.68697e-27
yqxK	0.934685	9.60126e-09		ig878	0.944416	0.0595277		ig1421	0.906388	2.11173e-07
ykzT	0.934691	0.0784271		ig623	0.944487	0.00461848		yyzH	0.906539	0.00211947
dgkA	0.934707	0.00300938		U712_04365	0.94451	6.59294e-06		ig3269	0.906544	0.00128495
ig2156	0.934713	0.0360095		ycsI	0.944541	0.00986489		ig1510	0.906551	0.000294223
ig1759	0.934798	0.000196961		ytxM	0.944597	0.169551		ig1976	0.906736	0.0662444
fni	0.93485	1.67336e-06		yhdW	0.944625	1.5288e-05		ig370	0.906767	0.000119928
yqcA	0.934881	0.00128344		ssbB	0.944707	0.00637574		ypzD	0.906827	4.8137e-07
pyrB	0.934917	0.000920789		ig1228	0.944977	0.000578555		ig3383	0.906833	1.38969e-14
uvrC	0.934973	3.22922e-12		yeeD	0.944991	0.00100169		ig2066	0.906908	0.00271899
ig520	0.935011	0.00033925		nagA	0.945055	1.49447e-05		ig1283	0.906977	0.0071329
ig1657	0.935042	1.1976e-05		ig2699	0.945124	0.0349385		bofA	0.90709	0.000198398
ig2634	0.935065	0.0495664		msmR	0.945245	3.39408e-06		lonA	0.907135	1.55556e-19
fumC	0.935074	0.204173		ig2676	0.945265	0.00181657		U712_08830	0.907229	0.000252183
mlpA	0.935095	3.75477e-08		yuiH	0.945294	0.00158825		yhaJ	0.90726	4.1314e-08
fliK	0.935184	8.28058e-05		yuzH	0.945491	0.00592941		U712_02275	0.907357	0.00172652
yrkE	0.935227	0.0004753		ig3039	0.945555	1.56799e-07		ig1746	0.907387	0.000217521
ig315	0.935373	0.123184		yueD	0.945555	1.71942e-05		ig2484	0.907414	1.60475e-09
pksA	0.935404	1.64247e-05		ytzE	0.945655	0.032718		rdgB	0.907511	0.000137666
yndE	0.93541	1.18682e-13		ig803	0.945846	0.0164924		ig1742	0.907575	7.11661e-06
znuC	0.935432	0.00900055		rarA	0.945868	3.6702e-06		ig2260	0.907673	7.81715e-09
ypzD	0.935433	0.000313289		gerE	0.945912	0.33748		spoVAA	0.907882	2.5128e-08
ynzB	0.93551	0.166952		ig2856	0.945945	0.000539789		ig1732	0.908109	0.0119182
ig2340	0.935605	0.00915317		cotW	0.945981	0.0417991		ig3310	0.908115	0.000374493
ig1791	0.935609	8.93398e-05		ltaSP	0.946043	2.85727e-08		spoIIE	0.908157	5.7947e-22
ig2284	0.9357	0.207206		ig65	0.946144	0.0403838		ig2935	0.908193	3.63438e-07
cyeA	0.935706	1.54354e-09		ydjM	0.946205	6.63541e-07		ig1041	0.908378	8.33e-07
ywcB	0.935707	0.00827842		ig2432	0.946435	0.157454		yojA	0.908441	1.59259e-10
yqfT	0.935712	0.00426171		U712_03800	0.946465	0.00960535		ig680	0.908578	0.00522704
yokU	0.935764	0.00247385		pbpF	0.946473	5.10274e-14		yobD	0.908601	5.30805e-06
ig2591	0.935845	0.0182694		bceR	0.946661	5.2292e-06		ig125	0.908607	0.00137687
spoVAA	0.935886	6.19066e-05		yraL	0.946682	0.00334409		ig482	0.908684	5.45179e-06
ig1513	0.935905	0.0414649		ig1462	0.946721	0.242729		yqzK	0.908701	2.14654e-05
ig1999	0.935918	0.0234173		yufL	0.946743	5.97795e-08		ig2187	0.90876	0.0096112
rtbJ	0.936015	0.00168519		yhaM	0.946759	6.70237e-11		ig1810	0.90878	0.000199112
ig1653	0.936016	0.0834174		ytvI	0.946811	4.24657e-07		ig1847	0.908806	9.02355e-08
yocM	0.936089	0.000344925		ig3124	0.946987	0.00092795		ig213	0.908837	9.82484e-22
yplP	0.936091	5.65429e-08		yukB	0.947	4.5998e-32		yplP	0.908872	8.56602e-08
bshBB	0.936093	6.47186e-06		yisX	0.947038	0.000966303		ig3386	0.908955	5.16934e-07
yoaN	0.93618	6.17366e-12		lytB	0.947055	8.7697e-10		U712_07840	0.908969	0.00168332
yqhG	0.936313	0.000363073		ytlI	0.947168	3.18266e-06		ig2371	0.909002	0.0298191
spoVAB	0.936335	0.00283381		ig2805	0.947378	0.0594383		ygaF	0.909009	9.59941e-05
yqgB	0.936394	0.000169483		thiT	0.947437	0.000394315		ig2944	0.909148	0.00128191
ig365	0.936406	0.394744		ig406	0.947438	0.00304496		yoaO	0.90942	7.34529e-12
yneJ	0.936513	0.000950196		dnaE	0.94747	0.388564		proJ	0.909593	1.36863e-13
ig2807	0.936536	0.0160036		ywpF	0.947494	0.0030655		ig3215	0.909604	0.000106166
yceC	0.936575	8.35765e-05		yteJ	0.94755	0.00352889		ig102	0.909606	0.00139783
pbpA	0.936641	1.33911e-06		epsH	0.94758	0.00334531		ig1583	0.909652	0.000487953
pstS	0.936656	4.61024e-06		ig3146	0.94761	0.0914385		ig3564	0.909679	1.50172e-15
pstBA	0.936703	7.88193e-06		ig710	0.947628	7.78005e-05		ig3347	0.909798	2.35955e-05
yobI	0.936735	2.2223e-44		lplA	0.947656	1.38502e-08		ig444	0.909848	0.00834616
ig1351	0.936757	0.00726114		ig2761	0.947703	1.06035e-06		yojN	0.909859	7.74047e-21
rpoZ	0.93682	0.270379		grpE	0.947839	0.307549		U712_18460	0.909996	7.93551e-05
U712_14655	0.936828	0.176677		ig1025	0.947912	0.00396782		ig1987	0.910054	9.42382e-06
kamA	0.936853	3.57301e-10		lcfA	0.947995	1.62929e-10		yxzC	0.910106	6.69139e-05
ig2133	0.936913	0.00741865		ig1024	0.947996	1.53091e-06		menH	0.910308	0.000274126
yydC	0.936922	0.00372059		yutF	0.948016	7.42256e-07		yqxH	0.910321	4.09442e-08
efeU	0.93693	9.74085e-09		yvrN	0.948059	4.94096e-06		rtbJ	0.91044	9.54467e-07
fliP	0.93706	4.94821e-05		yqjX	0.948192	0.213693		cotR	0.91047	8.53892e-11
ig2225	0.937063	0.00272567		ig212	0.948214	0.0557107		spoVG	0.910515	4.82624e-05
ig1421	0.937155	0.000427336		ytkA	0.948237	0.0450637		yoaP	0.910588	1.70359e-14
yobR	0.937172	0.00159447		yfiM	0.948332	2.98067e-07		ig1139	0.910631	1.85813e-08
fliY	0.93721	4.76928e-05		yutC	0.948357	0.00856061		ig2281	0.910752	4.38165e-05
ynaI	0.937229	0.00119406		rsiW	0.948426	0.0277861		U712_17885	0.910755	0.0104398
ig2114	0.937318	0.119111		ytfI	0.948496	0.000350351		ig3017	0.910835	1.76038e-06
yqaG	0.937334	0.00648392		pcp	0.948584	0.00514644		ig1414	0.910838	0.000457805
ig2061	0.937411	0.00171079		malS	0.948689	1.84289e-09		glpT	0.910918	2.57531e-13
ig1904	0.937442	0.0515793		U712_18390	0.948759	0.193801		ywpF	0.910946	0.000108809
mutS	0.937451	1.9458e-12		metQ	0.948801	0.267559		yyaT	0.910968	9.29953e-07
yflK	0.937453	0.109986		ydjB	0.948865	0.103195		U712_17630	0.911001	0.0911197
ypbS	0.937473	0.00599148		nucA	0.948956	0.00149941		lysC	0.911007	3.68565e-08
spmA	0.937503	0.000190738		ig2770	0.94898	0.0322797		U712_10655	0.911057	0.0248324
U712_20125	0.93756	0.192262		pucC	0.949008	0.00304406		ig1657	0.911131	2.3953e-07
yqgM	0.937575	5.69674e-06		ig2235	0.949074	0.0914385		ybcH	0.911239	1.22043e-05
glpP	0.937675	0.00210455		ig3000	0.949089	0.0631417		ig1812	0.911273	9.54467e-07
dinF	0.937684	2.38707e-14		guaB	0.949098	0.154108		bsuRC	0.911287	4.89852e-35
yqbD	0.93769	0.00561615		psd	0.949103	0.00187321		ig1682	0.911302	0.000140593
cotU	0.937705	6.12598e-05		polYB	0.949127	0.000974921		ig53	0.911406	0.000436005
sucD	0.937728	3.76676e-05		ig1132	0.949159	0.0191856		ig1373	0.911542	0.0310407
ig1774	0.937737	5.20998e-08		sscA	0.949168	2.72341e-08		yqzF	0.911579	3.98392e-05
ynaB	0.937743	6.10664e-07		ig256	0.949199	0.0019885		ig623	0.91162	5.5492e-05
rtbI	0.937841	5.51657e-10		ig826	0.949259	0.0876069		ig3340	0.911639	0.00558047
tlp	0.937848	0.0918929		ygaC	0.949364	0.00476563		ig98	0.91192	1.58056e-05
cheW	0.937909	0.000188334		ig240	0.949417	0.00018936		ig375	0.911974	0.00128507
cgeE	0.937979	1.11963e-10		ig3093	0.949433	0.000216151		kduD	0.912057	2.32197e-12
alsR	0.937994	0.000232774		yetN	0.949512	9.44319e-06		mraZ	0.912138	0.0383845
ynaD	0.938032	8.82756e-10		ig3009	0.949545	0.0216525		ig479	0.912179	9.13827e-10
yphF	0.938054	6.65203e-07		yfiF	0.949655	5.50165e-06		ywlB	0.912218	0.00523294
ig450	0.938145	0.0953649		ig1418	0.949717	0.156474		ig2270	0.912231	2.09154e-17
ig2269	0.938197	0.065444		zwf	0.949798	0.399724		ig1338	0.912243	2.27332e-05
ig2170	0.938212	0.151689		yxlE	0.949801	0.0118818		ig3148	0.912264	1.47319e-06
phrE	0.938243	0.186346		tuaF	0.949827	2.74167e-06		ig2091	0.91228	1.70093e-08
ig1826	0.93825	0.000105982		cotA	0.949878	7.42973e-13		ig2471	0.912301	3.08027e-06
ig1608	0.938299	4.45239e-08		ig2638	0.949897	0.00128137		ig1011	0.912305	1.44727e-07
pyrP	0.938309	0.000135383		malA	0.94993	1.96358e-09		ig3601	0.912464	6.9656e-05
U712_07275	0.938312	0.0395583		yugO	0.949986	4.70451e-10		ig2205	0.912574	0.0265121
ig2318	0.938365	0.191262		ig3017	0.95001	0.00153955		ig598	0.912627	0.0035423
ynaE	0.938381	1.84469e-06		ybfF	0.950079	3.13035e-16		lrpB	0.912647	4.85838e-11
ig615	0.938397	0.279193		ytnJ	0.950169	5.28449e-06		ig1993	0.912682	0.00106435
ig2306	0.938402	0.0106443		nupP	0.950208	9.01549e-08		ig1428	0.91275	0.001409
yoaR	0.938448	5.84933e-08		ig3062	0.950283	0.142144		yxiJ	0.912788	0.000144571
ig2076	0.938478	0.0103795		ig1421	0.950291	0.00227545		ig1660	0.91281	0.000702519
yhaH	0.938536	0.265074		ig2510	0.950313	0.000687841		ig1119	0.912836	0.00263299
ig1654	0.938559	1.7533e-06		ydzO	0.950342	1.77517e-05		U712_11810	0.912956	0.00464596
norM	0.938579	5.92094e-10		ig3021	0.950434	0.0111647		yczF	0.912961	3.90966e-05
ypmP	0.938653	5.62458e-06		nupO	0.950612	3.59339e-06		mcsB	0.913021	3.70089e-06
ig1865	0.938656	0.0276096		ytlA	0.950649	5.60316e-06		yozK	0.913056	0.000641599
ig1835	0.938701	0.0672049		ydhC	0.950705	0.000405354		ig485	0.91312	3.64211e-07
ig1417	0.938702	0.105572		cotS	0.950852	1.8061e-05		ig3112	0.91317	0.000399002
thiN	0.938798	1.11953e-06		alrA	0.950874	0.216457		menF	0.913219	4.36773e-05
ig1847	0.938799	0.0002109		ywrD	0.950913	2.50651e-05		rpfA	0.913298	1.74584e-05
yozC	0.938825	2.81135e-05		ig1420	0.950972	0.000853196		ig1744	0.913302	1.4085e-13
ig1668	0.93886	1.47011e-10		ytwI	0.951004	0.0205094		yozF	0.913396	5.32875e-09
ig2054	0.938876	0.000208381		yuiB	0.951046	0.0328003		ig587	0.91341	0.000218524
proI	0.938881	9.23875e-06		rplI	0.951057	3.2685e-05		ig1462	0.91343	0.0853745
yqgE	0.938893	1.82791e-05		thrC	0.951165	0.000179315		slrA	0.913461	0.0245072
ig1777	0.938903	0.00141886		ythB	0.951213	2.75114e-06		yjbA	0.913465	1.60866e-11
ig1787	0.938971	2.2434e-09		ig2993	0.951225	0.0017626		bmrR	0.913496	7.16678e-11
acpK	0.939028	0.000880556		ig2700	0.951256	0.0808377		ytzE	0.913534	0.000307333
sucC	0.939052	9.37469e-07		yvoD	0.951334	2.68016e-05		nagA	0.91367	5.174e-09
ynaC	0.939097	2.03604e-07		ig1906	0.951347	0.0158285		pelC	0.913673	0.000393757
ydfH	0.939116	1.49869e-07		yycD	0.95136	0.0229903		ig1713	0.913777	2.10057e-08
ig1664	0.939154	0.0434698		rlmCD	0.951397	0.0104315		yodC	0.914062	1.02661e-05
ig1975	0.939191	0.00017641		ywpJ	0.951485	0.000604118		rhaU	0.91416	0.00350988
ecfAB	0.93922	0.00384804		ig2999	0.951575	4.07681e-10		ig3351	0.914351	0.0197606
spoVFB	0.939299	0.0772635		ybfM	0.951698	5.75024e-06		appD	0.914521	1.38452e-10
yndB	0.93931	0.0206448		lspA	0.951699	5.54569e-05		spoIIIAG	0.914524	0.000134263
U712_09290	0.939316	0.00836725		ig1296	0.95172	0.0340867		U712_05255	0.914527	0.00490216
ig2502	0.939334	0.000166042		ig530	0.951813	0.056113		yqcB	0.914553	0.000198398
yybP	0.939345	0.172988		ig612	0.951907	0.00524732		yabS	0.914699	0.00134981
ig1688	0.939358	3.05413e-05		minD	0.951933	0.0122506		ig3606	0.914796	4.64487e-05
yocH	0.939472	4.12108e-05		ig2658	0.951957	0.00832479		yqfT	0.915095	0.0098323
ig1837	0.939479	0.00430726		yueC	0.951992	0.00514067		ig346	0.915123	7.63374e-05
ig1501	0.939485	6.22356e-06		yusN	0.952053	5.84838e-05		ig1809	0.915318	1.37974e-19
yoaG	0.939486	7.53959e-06		hepS	0.952085	0.492337		ybgG	0.915378	1.53753e-07
ig2639	0.93951	0.170245		ig2970	0.952206	0.000296429		yukE	0.915491	0.00605377
gltT	0.939547	8.03865e-05		ycsF	0.952266	2.08331e-06		cheR	0.91552	8.74085e-10
gntZ	0.93965	3.43676e-06		ig3356	0.9523	7.37924e-06		ig2432	0.915556	0.0165998
ymcC	0.939661	2.1533e-06		yesE	0.952322	0.000157663		gmuR	0.915556	6.04589e-11
yodH	0.939747	3.99983e-05		phrE	0.95242	0.219321		ig1144	0.915557	0.000190776
ig3623	0.939754	0.165538		mstX	0.952427	2.96646e-05		ig631	0.915743	3.56404e-07
znuA	0.939805	1.1984e-07		ypuC	0.952492	0.482281		ig563	0.915767	8.31281e-11
atpI	0.939869	0.000845693		rnjB	0.952507	4.39859e-06		rnc	0.9158	0.0351714
ctaE	0.939912	0.000343552		ig694	0.952519	0.10903		ydeB	0.915805	5.56579e-10
ig1462	0.93998	0.0338156		ig374	0.952604	0.388491		nagR	0.915851	5.76599e-15
ypdA	0.940008	3.40389e-07		ppnKB	0.952613	0.00634182		rapB	0.91586	1.21456e-25
ig2653	0.940011	0.241849		ig2924	0.952685	2.71122e-05		yqhY	0.915899	0.009791
ypjQ	0.940018	0.00594467		yjlB	0.952693	0.321049		ybfE	0.915916	0.000801032
mmgC	0.940136	6.22503e-06		frlR	0.952705	1.88383e-05		U712_20570	0.916001	7.52252e-17
ig2259	0.940192	0.000370973		yerA	0.952722	3.38426e-08		ctaE	0.916022	6.1148e-06
ig1765	0.940444	1.35927e-05		yvyE	0.952795	0.000139842		sigY	0.916097	4.88809e-10
mtnU	0.940529	0.00411191		ytmB	0.952838	0.0472198		ig2076	0.916148	5.88087e-05
yrkI	0.940581	0.000865043		ig537	0.952914	0.000113439		yulF	0.916161	2.06295e-06
speA	0.940641	1.33911e-06		citT	0.952958	0.00126486		ig624	0.916168	0.000542031
U712_03665	0.940657	0.176576		ig2718	0.95296	0.0173314		yvoD	0.916194	3.08027e-06
ig1895	0.940713	0.000487461		ig3099	0.952983	0.220888		dacB	0.916203	6.90139e-12
sqhC	0.940754	7.57301e-14		ig2496	0.953138	0.00838977		ig1671	0.916281	5.60756e-05
ig1676	0.940761	2.67447e-06		araL	0.953211	1.89223e-05		ypmS	0.916432	1.50562e-10
yaaT	0.940789	0.0467316		sbcD	0.95328	0.000210759		ig1966	0.916454	1.3445e-05
tdh	0.940879	0.000342497		thrB	0.953322	6.74806e-06		ypbB	0.916487	1.343e-10
ig2798	0.940904	0.0592231		yefC	0.95334	0.00892898		yhdX	0.916544	0.00485939
ig826	0.940913	0.0731499		araR	0.953344	4.26988e-07		ig1829	0.916599	6.3018e-12
ig1749	0.940939	0.00717711		ygzB	0.953399	0.024687		ig553	0.916798	3.55146e-05
xylB	0.941059	4.01738e-10		yvlB	0.953412	9.21326e-09		ig2859	0.916802	0.00839068
ymzD	0.941093	0.00536364		yuzA	0.953458	0.0917057		ig35	0.916821	0.0141007
resC	0.941156	2.24959e-06		yqfQ	0.953531	0.0111363		yxjJ	0.916952	0.000382799
ig2195	0.941214	0.00196713		ig964	0.953556	0.0445895		gntR	0.917084	1.24571e-06
queC	0.941215	0.000294706		fhuB	0.953572	9.01034e-06		ig3270	0.917116	3.41275e-09
fruR	0.941251	4.30472e-05		ig68	0.953618	0.02757		ig3286	0.917173	0.000912591
ypjB	0.941357	0.00015789		yhcB	0.953634	0.00233333		ppsA	0.917241	1.69475e-62
tatCy	0.941505	0.00127545		yetA	0.953696	2.84561e-09		yneJ	0.917368	2.87355e-08
ig2122	0.941506	0.204173		dltA	0.953781	6.81633e-05		tetB	0.917429	1.33834e-31
ybfK	0.941686	8.01295e-07		spoIVB	0.953785	0.0366282		yjcM	0.917444	1.35136e-26
resA	0.941756	0.0431027		yunC	0.953818	5.01648e-05		ig3610	0.917607	0.00762985
ywqG	0.941809	0.00637268		ydjN	0.953836	1.85093e-05		yaaI	0.917718	8.9299e-09
ig1810	0.941948	0.00404409		yfkE	0.953922	4.7812e-05		ig2520	0.917863	2.83218e-05
yyaQ	0.942057	0.0265553		ytcC	0.953969	1.3422e-07		ig1985	0.917907	0.000229853
yncM	0.942059	0.00026856		pepF2	0.953986	8.10391e-09		ysmA	0.917931	9.82285e-07
efeN	0.94206	2.44311e-05		bacH	0.954024	0.0617258		yddN	0.918157	4.50443e-23
rsmD	0.942075	0.0472514		ig684	0.954044	0.0270015		yojB	0.918495	0.0138678
ig1745	0.942091	0.0430248		ig1050	0.954062	0.0135139		yezA	0.918555	0.00986185
ylaF	0.942096	0.00322697		ig618	0.954095	0.0134775		ywjC	0.918585	0.000557379
cotM	0.942109	0.0133761		ig2711	0.954166	0.0011457		yaaC	0.918602	1.39521e-18
ypiP	0.94213	0.000165056		rbsK	0.954171	0.00242553		yqbT	0.918623	1.07361e-11
yojK	0.942155	9.78996e-13		ig2546	0.954211	0.0234304		kdgR	0.918784	1.11561e-07
efeM	0.94218	1.44647e-05		yqaF	0.954227	0.211936		ig2521	0.918788	0.010334
ig1829	0.942184	3.61415e-05		yvkN	0.95429	0.00140114		ig2865	0.918836	2.92662e-05
ig1670	0.94219	0.00020154		ywtG	0.954299	2.08952e-09		ig2560	0.918868	0.000154742
gpsB	0.942217	0.120676		ytcD	0.95431	0.00223264		ig3612	0.91887	7.46017e-06
yqiH	0.942226	0.169874		yfnC	0.954444	9.59215e-08		ig552	0.918877	2.14155e-05
yoaO	0.942254	9.65285e-08		ig3442	0.954495	0.00175228		ig1854	0.918918	6.61753e-07
ymxH	0.942257	6.56325e-06		pucM	0.954503	0.000369851		ig2886	0.918921	2.67978e-06
yraD	0.942284	0.0150023		yfmK	0.954542	0.00824147		ykoL	0.918951	0.000126491
ctc	0.942323	0.0110235		ig2065	0.954544	0.318362		ywgA	0.919039	0.00124699
resE	0.942343	0.00612157		spoIIIAD	0.954562	0.0299926		leuD	0.919046	0.01992
clpC	0.942383	1.04561e-06		yrdN	0.954626	0.0119763		ccpB	0.919231	2.39249e-13
yqfL	0.942449	0.000424414		lytR	0.954645	7.71329e-06		ybzH	0.919241	1.33772e-05
yodD	0.942456	0.0158683		yebC	0.954649	9.76193e-07		ig2277	0.91932	5.92519e-05
yobH	0.942481	4.95928e-05		nagBA	0.954659	0.000197735		ig2764	0.919354	0.00103138
ig1771	0.942623	0.000471255		purD	0.95466	0.000500742		yddQ	0.919405	3.47673e-08
yrzO	0.942703	0.10099		ig2920	0.95467	0.0081136		ig1792	0.919421	0.00249049
ig1760	0.942743	0.00892286		ycnI	0.954704	0.00137624		ybcF	0.919533	0.000108059
sodF	0.942747	4.23729e-06		ig558	0.954724	0.011024		mgsR	0.919583	0.0645835
spoVG	0.942759	0.0295904		yraG	0.954775	0.0629298		lysP	0.919622	1.28082e-06
yndJ	0.942801	5.95137e-14		yhcT	0.954807	7.92316e-06		yyaL	0.91963	1.05524e-17
ig2241	0.942834	0.000187454		ig2592	0.954882	0.0927305		spoVB	0.919654	1.65517e-15
yxbG	0.942853	0.047967		icd	0.95505	0.0345195		ig160	0.919725	0.00039433
yodF	0.942864	9.06037e-12		ig769	0.955062	0.000494333		ywzB	0.919765	0.00015167
yumC	0.942872	0.237145		U712_16565	0.955097	0.0144387		yozV	0.919777	7.96532e-05
yoaW	0.942876	0.0062411		racX	0.95511	0.000273203		ydzM	0.919787	9.28159e-07
spoIIM	0.942895	0.000910438		ig3058	0.955136	0.00187635		ig499	0.919813	3.94556e-05
ylxM	0.942905	0.0318581		ig603	0.955154	0.0117406		ig1328	0.919921	0.0181676
gcvPA	0.942906	1.75975e-05		yfjD	0.95516	0.000563586		glnK	0.919932	0.00015876
yppE	0.942982	0.00339032		ylbJ	0.955176	0.0180059		tagF	0.920028	0.00989169
xpaC	0.942987	0.0438168		mprF	0.955213	1.21546e-20		yxbG	0.920156	0.0050835
yocC	0.943002	1.92584e-05		U712_16680	0.955234	0.0222182		yobV	0.920265	7.12562e-11
ig1848	0.943015	0.00119406		ig912	0.955284	0.0644317		purC	0.920357	0.000159201
ig590	0.94303	1.91195e-10		U712_01115	0.955307	0.102663		mmgB	0.920375	1.70149e-06
pps	0.943079	6.02729e-16		oxaAB	0.955358	0.00439137		licA	0.92038	0.0062065
ypcP	0.943115	2.29061e-05		degU	0.955362	1.60021e-05		cgeC	0.920441	0.00215321
ypjP	0.943167	0.00741671		luxS	0.955362	0.0173893		yvnB	0.920463	1.48889e-05
yndF	0.943176	6.74474e-07		cotJA	0.955404	0.013063		ywnG	0.920545	3.39746e-06
rsiX	0.943185	1.29387e-09		yvrA	0.955443	0.00122008		ywdI	0.920583	4.2462e-05
yqjE	0.943186	0.00148726		ig932	0.955447	0.169876		ywcE	0.920674	0.000280266
pduO	0.943201	0.00147044		ig2955	0.95549	0.255617		ig1788	0.920679	2.03588e-11
ig3396	0.943233	0.000204182		U712_03675	0.955505	0.0368372		ig1848	0.920697	3.38923e-06
yocL	0.943259	0.000552789		ytjP	0.955559	0.00250546		gntK	0.920733	3.70621e-11
ig2432	0.943307	0.0545686		ytmA	0.955593	0.000737467		ig1345	0.920782	1.82775e-11
lysC	0.943323	4.95171e-05		yesK	0.955594	0.0810647		mutS2	0.920823	2.10318e-07
ig3605	0.943344	0.277528		yueB	0.955624	1.67222e-15		yojJ	0.920893	3.97805e-05
ig1682	0.943356	0.0375403		ywdH	0.955649	0.000932597		ig1413	0.920993	0.0002521
trmFO	0.943356	0.00372459		yozO	0.955717	0.473513		ig3358	0.921008	0.000607601
spoVD	0.943357	1.18044e-08		yteU	0.955759	4.33827e-05		yodA	0.921017	7.93767e-05
xynC	0.943371	4.97286e-10		U712_05790	0.955829	0.000856477		ig382	0.921041	0.00217711
phoH	0.943373	0.00182766		ig3158	0.955862	0.0025099		ybfA	0.921047	1.62747e-08
ig3428	0.943393	0.0598126		khtT	0.955864	0.020405		ylaL	0.921262	0.000138596
ydzU	0.94342	1.9578e-05		appD	0.955897	9.03446e-05		ypgR	0.921271	0.0011133
ig2004	0.943483	0.0363572		ig2320	0.955951	0.000223517		cysE	0.921302	0.0212548
yozJ	0.943524	0.000361511		ig799	0.955959	0.0164465		yqbG	0.92134	1.35695e-08
rpmB	0.94356	0.0109701		ig610	0.956028	2.40058e-05		ptsH	0.921383	0.0968655
ylqH	0.943566	0.208396		yvlD	0.95607	0.00363032		ctaC	0.921607	3.67707e-16
ig3279	0.943607	2.17234e-09		yrhD	0.956152	0.122429		ig234	0.921617	3.77109e-14
yndK	0.943608	0.0286733		pgcA	0.956158	0.290608		oxaAB	0.921681	3.82509e-07
U712_10095	0.943642	5.2658e-08		ig2312	0.956181	0.11895		xpt	0.921738	0.0071329
ig1644	0.943728	0.0371695		yfmO	0.956196	1.26027e-05		yoyD	0.921882	8.44384e-06
pcfA	0.943787	1.52294e-05		lipA	0.95621	0.00119828		miaB	0.921899	1.65762e-12
ig474	0.943791	0.394359		ig890	0.956254	7.61447e-06		sftA	0.921908	5.38725e-10
ig2281	0.943835	0.00458497		yvrP	0.956256	6.96412e-05		recQ	0.921912	7.71811e-10
yneI	0.943898	0.00162786		yfkM	0.956326	0.00963963		sda	0.921931	0.0296271
ynzE	0.943912	0.0193441		ig421	0.956349	0.00268042		yfiJ	0.921981	7.40272e-11
yyaB	0.943971	2.54554e-05		ig783	0.956357	0.000198333		ydeE	0.921987	9.09199e-14
polYB	0.944014	1.78604e-05		rhgP	0.95636	0.000549491		ydeA	0.922038	8.80556e-11
resB	0.944035	1.24572e-07		yqjY	0.956412	0.00864766		ung	0.922135	2.92097e-08
ynaG	0.944058	0.00475488		liaH	0.956439	0.000626905		sigB	0.922211	0.000188037
fruK	0.944131	0.000120024		yisR	0.956448	6.51572e-06		ypsC	0.922248	3.00799e-14
pksC	0.944186	0.000154721		purL	0.956578	1.35472e-06		ig384	0.922279	4.39119e-05
bofA	0.944211	0.0504503		yvbU	0.9566	6.06162e-05		ig1589	0.922303	0.00292133
ig3334	0.944223	0.0100022		ig289	0.956638	0.0162324		yqbM	0.922374	0.0317553
yoaH	0.944233	3.79876e-10		yvzC	0.956695	0.0990297		tcyB	0.922389	4.25861e-09
ig1276	0.944391	0.000187454		ig2080	0.956708	0.092674		rsiW	0.92248	0.000216383
cgeA	0.944394	0.0133025		yhcA	0.95677	2.85727e-08		ig508	0.92253	0.00525289
ig3451	0.944466	0.0356755		ywcI	0.956775	0.164909		ymfC	0.922544	8.51181e-05
ig1582	0.944512	0.00254906		ig617	0.956793	0.295258		tsaD	0.922562	0.0152207
ig1609	0.944534	8.57162e-05		ycgE	0.956854	0.00378661		ig425	0.922569	0.000146014
yqeW	0.94458	1.45442e-05		gbsB	0.95692	0.000187123		yqzN	0.922581	0.0226597
recJ	0.944628	3.82054e-09		ig690	0.956923	0.000331008		rsmG	0.922585	0.134855
spoVAC	0.944647	5.46009e-05		yezB	0.956947	0.00177978		ig1929	0.9226	1.01688e-06
ig1882	0.944696	0.00384804		oxdC	0.956983	6.78925e-06		glnT	0.922638	2.85358e-14
ywzD	0.944707	0.0694662		ig2977	0.957028	2.08916e-07		ig1134	0.922674	0.0618093
U712_11245	0.944811	0.117908		ytzI	0.957078	0.00475381		yfhO	0.922867	5.69535e-26
ymfH	0.944905	5.6224e-07		ig1082	0.957086	0.385849		ig1853	0.922913	1.855e-06
ig24	0.944906	0.109986		pyk	0.957087	0.433593		yacL	0.923061	2.62688e-13
ypuF	0.944959	3.76104e-05		yvaB	0.957109	5.37203e-05		ig1887	0.923216	0.000179785
ilvA	0.945039	4.09341e-07		U712_05660	0.957152	0.000369118		yyaQ	0.923228	1.45832e-05
ig1299	0.945077	0.060869		mcpB	0.957174	6.0025e-10		ig969	0.923232	0.00312627
flhA	0.945115	6.00917e-11		yneA	0.957182	0.111306		ig1743	0.923257	5.33199e-07
yoaI	0.945124	9.02652e-12		ig3102	0.957222	0.216797		ig3276	0.923339	0.00215321
speD	0.945235	0.00349184		ig2980	0.957249	0.00062404		ig232	0.923395	2.62671e-05
ig2139	0.945238	0.254871		rok	0.957251	0.273957		ig2362	0.923418	2.4576e-14
dltE	0.94524	0.00355782		ig709	0.957264	0.0146364		yobU	0.923427	0.000121757
ythA	0.945248	0.00160183		epsF	0.957266	0.000656942		ig1658	0.923443	0.00925573
ig447	0.945262	0.00980692		yabR	0.95729	0.540971		spoVK	0.923468	7.35726e-05
xynA	0.945298	3.10497e-07		yvaM	0.957296	0.00824109		ig1900	0.923568	2.10318e-07
yloC	0.945448	0.000225623		ig704	0.957303	0.0146835		ig1770	0.923588	1.38781e-08
yqiK	0.945507	0.000349716		yvgL	0.95733	0.00170325		pucE	0.923588	0.00314327
yppF	0.945553	0.000406562		yttB	0.957342	2.38218e-05		ig3065	0.923665	5.37464e-06
pksB	0.945581	9.53835e-06		ig2881	0.957483	0.0238762		ig1719	0.923698	5.81852e-16
ykoL	0.945648	0.0222515		ig727	0.957495	0.0224692		dprA	0.923756	0.000281906
cysK	0.945746	0.000630865		ytcP	0.957558	0.000555429		pycA	0.923765	7.74047e-21
fliM	0.945784	0.000273088		ig650	0.957627	0.00536334		ig3037	0.923823	5.88018e-05
dhaS	0.945819	2.35425e-07		sipW	0.957628	0.0147358		yabJ	0.923842	0.00803621
U712_14460	0.945888	0.013257		yezC	0.957804	0.00556947		ypwA	0.923954	5.00564e-15
ylbC	0.945941	4.83278e-06		ig859	0.957818	0.0116763		ig2117	0.924077	0.00104227
udk	0.945955	5.62373e-07		pucJ	0.957906	2.73598e-05		yknZ	0.924138	1.46702e-06
ydiK	0.946005	0.0574051		thrS	0.957953	9.83996e-07		tuaG	0.92418	0.000468715
rsmG	0.946016	0.206244		ig1316	0.958	0.155039		ig1740	0.924207	7.42761e-06
fmnP	0.946035	0.000220397		tcyN	0.958073	0.00575978		yojE	0.924218	1.52138e-10
ig1522	0.946064	0.0140958		yfiC	0.958099	2.50032e-06		ig3063	0.924254	1.5553e-09
ig1849	0.94616	0.00274387		ig2722	0.958115	0.0092134		ykoS	0.924277	1.78646e-21
qcrA	0.946247	0.0174081		yhfI	0.958184	0.000293289		ig2678	0.924309	0.00495071
hutI	0.946277	0.000294446		ydjI	0.958201	2.53393e-05		glsB	0.924409	4.62074e-10
pksE	0.946284	1.73892e-16		aseR	0.958225	0.024833		ig1292	0.92443	0.0228838
ig109	0.946405	0.0694913		ig3607	0.958262	0.1791		qcrB	0.924464	2.66684e-05
yraF	0.946491	0.195377		epsI	0.958309	0.00054118		pbpH	0.924506	2.57068e-11
ig1917	0.946523	0.00272567		ywdF	0.95833	0.000418692		ig1347	0.924529	0.00346337
yloB	0.946547	6.85755e-11		yulB	0.958334	0.00107766		ig2492	0.924693	0.0752883
yqkF	0.946609	0.000229213		sigM	0.958346	4.2004e-05		ig1849	0.924699	0.0010144
lytA	0.946667	0.0444662		ytaF	0.958355	0.0151012		ig1482	0.924731	0.103665
yngG	0.946696	8.89399e-05		liaS	0.958364	0.00174647		yqaF	0.924776	0.0550701
ig2184	0.946696	0.0762331		ig1005	0.958373	6.36369e-05		ig2315	0.924795	1.98847e-06
dltC	0.946722	0.112334		ig1371	0.95839	0.00650826		ig1894	0.924848	0.000616428
yojN	0.946819	6.81167e-11		csbB	0.958396	5.01754e-07		ig1256	0.924924	1.62466e-05
ig3423	0.946884	0.0071398		htrB	0.958424	0.000531483		ig3018	0.924924	3.69045e-05
comGF	0.946901	0.152632		copB	0.958426	3.33889e-11		comGG	0.924958	2.42342e-07
ig44	0.94694	0.433621		U712_17570	0.958526	0.240867		U712_18340	0.925044	0.000971341
ywzH	0.947012	0.0215717		malP	0.958597	3.39093e-11		ylqH	0.925062	0.0104989
ig8	0.947015	0.00720528		catD	0.958611	0.0164647		yobT	0.925129	6.24389e-07
yqgL	0.947118	0.0256007		ig810	0.958634	0.00149533		ylaI	0.92516	0.0011995
ypjA	0.94712	6.56325e-06		ydgD	0.958661	0.1426		ig445	0.925162	0.00153328
cccB	0.947122	0.00899949		crcBA	0.958709	0.00418374		xynD	0.925181	5.13129e-17
yslB	0.94714	0.0628647		ytcB	0.958714	0.000187036		ypqP	0.925186	2.05677e-09
ylbJ	0.947229	0.00748879		katA	0.958731	0.000461663		ig3189	0.92524	1.61136e-08
yloU	0.947275	3.97577e-05		yfjC	0.958738	4.21241e-05		yeaC	0.925246	1.03462e-05
ig1287	0.94729	0.0339093		comER	0.958744	0.00282244		yisR	0.925253	8.86818e-09
ig1585	0.947343	0.0001539		tcyM	0.958784	0.00477255		pucJ	0.925298	1.51484e-08
ig2683	0.947413	1.97874e-05		pucA	0.958793	7.60728e-05		yqjT	0.925414	0.0623325
sleB	0.947438	0.000123126		ig2298	0.958821	0.000182311		ykzT	0.925421	0.0297621
ig2019	0.947463	0.0327004		mcpA	0.95883	1.73663e-06		ig2375	0.925422	9.94179e-12
spoVK	0.947485	0.0131647		acuB	0.958865	0.0139336		yppG	0.925431	1.46145e-06
yqjD	0.947526	6.38991e-07		degS	0.958877	0.00377964		appC	0.925584	8.0698e-08
yqzN	0.947606	0.110936		lplB	0.958915	7.85975e-05		yizA	0.925619	5.25176e-09
ig695	0.947633	0.0280317		epsG	0.959026	6.10924e-07		ig663	0.925638	0.000628789
yobF	0.947724	7.35705e-07		yvbJ	0.959107	2.11065e-08		ytnL	0.925726	2.07006e-06
U712_18660	0.947726	0.0323278		rimI	0.959256	0.00488201		ig342	0.925739	0.000876949
yxjJ	0.947747	0.102399		ig1429	0.959262	0.116613		yknV	0.925781	2.33763e-16
ig78	0.947769	0.167851		yfkJ	0.959277	0.00260242		ig803	0.925799	0.00357982
yojE	0.947786	1.21286e-06		hisH	0.959277	0.0623516		ig2027	0.925828	6.65272e-06
tcyK	0.9478	0.00366153		yhjE	0.959312	0.00240953		ig1611	0.925858	0.0882589
ig98	0.947826	0.00077506		ig631	0.959399	0.00814077		bshBB	0.925933	1.62537e-07
xylR	0.947858	5.32646e-08		bioYB	0.959407	0.0023183		ydfF	0.925947	2.80199e-05
sat	0.947905	1.67021e-06		ig2435	0.95943	0.0447261		ig506	0.926	0.0230578
flhB	0.947919	2.80386e-06		ig962	0.959439	0.0146608		ig1148	0.926021	1.23955e-05
yvaK	0.947939	0.000961641		ig2853	0.959455	2.66336e-05		yxlE	0.926101	0.00408828
walK	0.947955	0.423279		rhgT	0.959517	0.0362208		ig516	0.926123	0.01534
ig3151	0.947966	0.0226295		ig2887	0.95956	0.00426177		dacC	0.926218	8.54319e-11
ysfE	0.947991	0.229044		ig1011	0.959698	0.00648829		mutS	0.926229	6.12142e-17
ig1830	0.947997	0.00252547		yusV	0.959709	4.69547e-05		yqbP	0.926302	1.66449e-08
ysoA	0.947998	0.000110153		ytxH	0.959763	0.231366		ig210	0.926309	0.0295685
mecA	0.948011	0.199174		yrzI	0.959791	0.334672		ig3158	0.926355	0.000226072
yozN	0.94803	0.0217524		ytdP	0.959802	1.85093e-05		ig1296	0.926376	0.0102142
yozK	0.948048	0.018185		xseA	0.959911	0.0229855		ypiF	0.926477	2.00137e-09
ypfB	0.948056	0.177705		ig2773	0.960033	0.0198556		cwlS	0.926489	9.6628e-12
ig2773	0.948063	0.101595		hpf	0.960047	0.00427444		yqaO	0.926621	0.00620252
ig2029	0.948066	0.000472687		yubA	0.960056	1.55647e-05		ig645	0.926668	0.000472975
ig1993	0.948131	0.0520009		yhdI	0.960079	3.11721e-07		ig1723	0.926812	1.64368e-07
ykuC	0.94815	8.35055e-07		ig467	0.960108	0.527435		ig2552	0.927027	0.00126665
mntR	0.948194	0.0106934		isp	0.960174	0.385958		ypiA	0.927063	2.38507e-06
ypgQ	0.948204	0.00206736		ald	0.960236	2.28092e-05		ydeC	0.927076	7.87286e-12
ig1809	0.948205	6.11015e-08		ig2991	0.960278	0.000350504		ig2306	0.927139	0.00485939
trpE	0.948208	8.72264e-09		ytzC	0.96032	0.00216617		mifM	0.927161	0.00133608
yobV	0.948219	2.4735e-05		nagP	0.960343	2.23816e-07		yhcG	0.927233	0.000561716
dynA	0.948231	6.33344e-14		ig1177	0.960366	0.0598756		ig3171	0.927238	0.0294197
yabT	0.948276	0.00321741		ytzD	0.960379	0.000751419		ig546	0.927279	0.0207098
ig1783	0.948356	0.00119999		ytnL	0.960423	0.0148054		ig1042	0.927286	2.45975e-06
yoaZ	0.948428	4.89558e-07		thiG	0.960491	0.025079		ig481	0.927288	5.06891e-07
yozG	0.948472	0.171521		ig547	0.960512	0.000751419		ig3254	0.927354	0.0601969
pbuX	0.948491	9.60218e-07		tcyJ	0.960524	0.00310894		alrA	0.927466	0.00734186
ig1853	0.948498	0.0013162		lytA	0.960528	0.158036		ig250	0.927543	1.51118e-06
yyaN	0.948522	0.0265553		ig2183	0.960568	0.211936		yojF	0.92758	1.41329e-05
U712_19440	0.948537	0.189413		queG	0.960599	0.0113382		rnhB	0.927593	0.000208783
yocS	0.948538	3.80815e-05		yfhJ	0.960659	0.00231669		desR	0.927606	3.34007e-06
ig3397	0.948547	0.000786217		ig2693	0.960686	0.0274011		yxkD	0.927698	3.83413e-14
ig2500	0.948609	0.00952246		ig3164	0.960719	0.00153089		xynC	0.927902	2.24962e-13
ig53	0.948615	0.00020909		ig497	0.960787	0.00665453		ig3380	0.928113	0.000301067
yodJ	0.948624	0.000403806		ig1022	0.960878	0.00105192		yfkF	0.92813	0.000122072
ig1915	0.948633	0.0100068		yhgE	0.960925	3.51874e-08		ig1247	0.928145	0.000550212
ig991	0.948639	0.486054		cysI	0.960955	0.00015915		ig2553	0.92818	9.91363e-06
sigW	0.948648	0.0450854		yfjL	0.960973	1.93366e-06		rppG	0.928236	0.000253101
artP	0.948786	0.000141835		U712_05255	0.961	0.297263		ig849	0.928236	0.000105732
fliR	0.948814	5.32311e-06		copA	0.961049	1.21964e-09		ig3556	0.928238	0.00158071
hemN	0.948822	6.58134e-07		yvrO	0.961104	0.0001168		ig2750	0.928256	7.53749e-05
yojA	0.948844	6.22356e-06		padC	0.961105	0.000389242		dnaK	0.928424	0.0107775
tig	0.948861	0.0047918		ig2307	0.961139	0.0583631		ecfAB	0.928442	6.6158e-05
ypiF	0.948864	6.38133e-05		ig503	0.961246	0.00369055		kinA	0.928444	1.1668e-10
yphE	0.948924	0.159009		treR	0.961248	0.00962844		mrnC	0.928488	0.0107678
dtd	0.948979	0.0980197		yhjC	0.961268	0.0209236		U712_16090	0.928505	0.00683398
ykkD	0.948992	0.336189		thiC	0.96128	0.000101218		bsuRB	0.928639	4.94249e-19
ig1856	0.948999	0.0271481		epsL	0.961306	0.00499613		ig3252	0.928654	6.05015e-05
ribAB	0.949008	0.000299837		ig2851	0.961326	0.124255		artQ	0.928753	7.43946e-09
walJ	0.94905	0.000286216		yusT	0.961364	0.000971539		yybN	0.928846	2.36284e-06
yobQ	0.949068	5.22731e-06		ycnJ	0.961381	0.000137729		ybfG	0.928978	2.86195e-29
ig2264	0.949137	0.00324591		ig653	0.961434	0.0573157		yrdC	0.929036	2.32197e-12
deoD	0.949156	0.000546468		yvdC	0.961506	0.020371		yddT	0.929043	2.07224e-09
purR	0.949163	2.76472e-08		nadB	0.96155	1.61946e-05		ig1830	0.929059	0.00360976
rsiV	0.949175	0.000471063		yvbH	0.961652	2.35386e-05		mmgC	0.929089	1.30329e-07
yqgT	0.949205	0.000141411		pucH	0.961656	0.000256084		ig3246	0.929143	0.0244136
ymzB	0.949206	0.161261		yukC	0.961673	0.000287656		yutF	0.929152	4.85015e-06
ig1658	0.949211	0.226173		tcyL	0.961755	0.000734918		yhfI	0.929154	9.4474e-07
ig1466	0.949217	0.00621701		yclJ	0.961765	0.00161512		ig2978	0.929166	0.000361495
tapA	0.949239	0.000108663		ig1874	0.96177	0.486729		ig1227	0.929173	2.99933e-05
yptA	0.949245	0.00800674		yyzG	0.961773	0.0546397		ypjQ	0.929174	0.00124699
ig624	0.949293	0.240165		spo0M	0.961803	0.00379801		thiU	0.929237	0.000220993
dprA	0.949315	0.000435744		yhcN	0.961891	0.00143702		ypjA	0.929241	9.63962e-08
putB	0.949369	0.000604244		yhcK	0.961897	0.0001889		cotW	0.929258	0.00466967
iolH	0.949404	1.7473e-06		yuiD	0.961906	0.0585552		ig1968	0.929411	5.94215e-07
ig2320	0.949406	1.1989e-05		ig3380	0.961915	0.107795		ytmI	0.92942	0.00250598
rocD	0.94942	7.18183e-06		ig2897	0.961918	0.0263314		ig2722	0.929466	4.35654e-05
qcrC	0.949441	0.010803		ig220	0.961933	0.103748		yneK	0.929515	0.000207623
yodN	0.949478	0.00332474		narG	0.961937	1.87269e-08		U712_03065	0.929538	6.58599e-05
yyaT	0.949487	0.00488451		ig2764	0.961962	0.0513101		yndA	0.929547	0.00115939
sipW	0.94958	9.43197e-05		cggR	0.961966	0.0828833		ig2911	0.929547	1.29411e-05
U712_14410	0.949626	0.266835		ig441	0.962016	0.1169		araP	0.929553	8.23863e-10
ykzP	0.949629	0.177991		ig190	0.962032	0.0869076		yojO	0.929704	1.56271e-11
ig1827	0.949655	0.0146628		ig3308	0.962048	0.168384		ig1718	0.929704	0.00562613
ig1583	0.949666	0.0207126		yrrD	0.962062	0.0387413		ig301	0.929716	1.9583e-06
yurZ	0.949666	0.216764		tgl	0.96208	3.48203e-05		ig334	0.929741	0.297054
sepF	0.949675	0.105568		iolT	0.962108	0.0009047		ig3354	0.929798	0.000284488
ig3633	0.949685	0.00397238		ig2966	0.962121	0.000131796		ig494	0.929804	3.30256e-08
gsiB	0.949696	0.217831		yuzF	0.962123	0.207702		ig3636	0.929808	0.0113069
glsB	0.949748	2.93498e-07		moaC	0.962127	0.256057		ig3579	0.929827	0.00211931
mleN	0.94975	9.27827e-10		hisZ	0.96218	0.000597538		ig1553	0.92984	0.0102797
tkt	0.949763	0.403103		ig242	0.962225	0.293703		yneP	0.929866	7.86123e-08
panE	0.949822	0.000453199		ygzC	0.962236	0.0657803		yjlA	0.929915	1.81024e-05
ig2011	0.949877	0.025372		ig1456	0.962267	0.0379731		yhgD	0.929927	0.00287768
rttL	0.949962	6.80695e-10		ykcB	0.962291	9.98804e-06		yrzI	0.929938	0.0731992
ig2161	0.949965	0.00586358		yugS	0.962292	0.0035965		mmgE	0.929963	1.94407e-09
yoaM	0.950021	6.23874e-06		ykvS	0.9623	0.0839026		bmr	0.929996	3.22711e-12
ywhB	0.950022	0.341155		ydjH	0.962314	0.00032861		ig2579	0.930004	0.0352436
ig3568	0.950033	0.00898131		ig817	0.962338	0.00498401		ig675	0.930004	0.000523271
ig1336	0.950108	0.0999675		yvbF	0.962361	0.0248811		ylbD	0.930013	0.0463926
ykuU	0.950114	0.0232499		cotZ	0.962417	0.0293187		iseA	0.930053	6.20546e-06
rdgB	0.950119	0.0122183		ykhA	0.962459	0.0333194		thiQ	0.930115	8.95724e-06
U712_14820	0.950126	0.0117169		yfiV	0.962497	0.0332519		brnQ	0.930132	1.22561e-13
yogA	0.950178	0.00205584		epsE	0.96253	0.000469965		ygaB	0.930135	0.0734009
ig1823	0.950223	0.00213471		dacB	0.962634	0.00482716		proI	0.930148	2.32584e-07
yozE	0.950284	0.121838		yfmC	0.96265	3.26143e-05		cstA	0.930204	1.36686e-13
yqjX	0.950284	0.0784271		opuCB	0.962673	0.00032861		yyaJ	0.930259	1.24664e-12
ywlE	0.950338	0.0485375		cotY	0.962694	0.0181006		cgeB	0.930308	6.06851e-12
U712_09050	0.950352	0.172146		yhfS	0.962711	0.0010017		maa	0.930335	5.35166e-10
ig2890	0.950373	0.0342811		ytlD	0.962742	0.00419232		ig3460	0.930359	9.18731e-06
mutM	0.950376	0.055127		cyeB	0.962774	0.000349167		yycB	0.930402	4.49507e-12
htrC	0.950446	0.00159447		yesO	0.962802	3.53971e-06		drm	0.930414	2.71723e-06
ywbE	0.950472	0.14114		ysnD	0.962805	0.0375855		yrvD	0.930468	8.06457e-05
yyzK	0.950474	0.334675		ig2214	0.962819	0.207538		ypbE	0.930473	1.90433e-07
bsuMB	0.950494	0.389924		yjcN	0.962842	0.430667		ig1775	0.930474	0.00649563
U712_09320	0.950496	0.0405335		yusE	0.962851	0.00528127		rocA	0.930482	8.97623e-10
eag	0.950538	0.0385152		prpE	0.962877	0.0702817		tapA	0.93051	3.10985e-05
U712_06250	0.950683	0.338352		gerD	0.962882	0.221445		ig3021	0.930513	0.0012545
cwlS	0.950689	4.84242e-07		glnH	0.962938	0.0926361		fni	0.930514	2.80376e-06
cgeB	0.950697	5.55139e-07		yerC	0.962977	0.250864		U712_14095	0.930518	1.19084e-07
ig1392	0.950783	0.000656843		yvdB	0.963075	0.000118955		yqaP	0.930522	1.83941e-14
ig3084	0.950791	0.0180087		opuBD	0.963093	0.00822082		ypzK	0.930524	0.0354417
yqbK	0.950829	1.17511e-05		yvaQ	0.963099	1.23859e-08		ig2202	0.930526	0.00202858
ig1808	0.950832	0.00170417		kapD	0.963112	0.0114624		csbA	0.930527	0.00137929
cinA	0.950897	0.00193946		ig2898	0.96319	3.14586e-05		ig3375	0.930531	0.000497327
yoaF	0.950903	0.00741865		yrzS	0.963191	0.0684649		ig1684	0.930592	2.26608e-05
ig3607	0.950914	0.0797353		ig3023	0.963262	0.00267641		yhcH	0.930625	4.64698e-05
yngF	0.950919	8.36041e-05		yflT	0.963293	0.00597258		ybgF	0.930653	7.80005e-12
ytsJ	0.950972	0.0958345		lytT	0.963314	0.0181285		ig507	0.930657	1.68007e-06
ig444	0.950985	0.0195622		ig2379	0.963359	0.00238508		ypjP	0.930687	0.00428771
U712_08965	0.95101	0.0300032		yqaG	0.963363	0.319349		ig596	0.930843	1.53081e-08
ybgG	0.951112	0.000818531		prkA	0.963384	3.02003e-07		ig2485	0.93086	0.0152105
yobJ	0.951131	2.82238e-07		yhdH	0.96344	0.000159411		ig1138	0.93091	0.000266092
ykzB	0.951137	0.467906		opuCC	0.963465	0.00657161		sucC	0.931055	1.90221e-06
ig1150	0.951168	0.241849		yfhA	0.963477	0.000737467		ypjB	0.931179	2.1355e-06
yrrI	0.951186	0.000936773		ig3216	0.963548	0.293334		U712_18180	0.93119	0.000663239
pyrAA	0.951226	2.42746e-07		ig2649	0.963559	0.343352		opuAC	0.931198	2.208e-07
yxeN	0.951232	0.000631471		ig2911	0.963567	0.0111647		ig3458	0.931206	0.00958793
yqfQ	0.951259	0.00979548		ig2227	0.96359	0.201062		ylaK	0.931238	1.67643e-10
ig1838	0.951276	0.00102721		U712_20445	0.963644	0.100196		pbuG	0.931318	1.28082e-06
ig864	0.951287	0.121781		sdpB	0.963659	2.32065e-13		ig2422	0.931382	1.74666e-11
rapK	0.951309	1.05782e-07		ig854	0.963661	0.00171923		ydbJ	0.931445	2.44043e-05
csn	0.951334	0.00300938		yhdK	0.963726	0.0507745		ig2939	0.931461	0.345442
yqaJ	0.951378	0.00764202		yfiR	0.963756	0.0133665		ig2370	0.931511	3.99284e-05
ig525	0.951415	0.0476361		ydbS	0.963756	0.376347		ctaG	0.931515	7.58631e-08
dsdA	0.95148	5.62373e-07		ig2772	0.963778	0.132753		ig618	0.931589	0.000666741
ynbB	0.951483	0.000342902		purM	0.963876	0.06821		pbuX	0.93163	3.23798e-10
rpmGB	0.951534	0.123899		ig2746	0.963889	8.28167e-05		ig2317	0.931671	0.0750914
ig3281	0.951534	0.0534635		ig2525	0.963902	0.0190912		swrAA	0.931677	0.00541642
spxA	0.951538	0.087361		yusQ	0.963931	0.0988164		yphE	0.931742	0.1227
pelB	0.951592	3.74823e-07		yvmC	0.963965	0.00032861		sigW	0.931744	0.00161276
yqhL	0.951608	0.00683908		ig969	0.96399	0.226861		U712_08775	0.931746	6.9058e-06
ig2081	0.951628	0.0299423		ig99	0.964021	0.260748		ig178	0.931788	0.0590434
ig192	0.951649	0.0435263		yxzL	0.96404	0.215404		gabP	0.931936	1.96811e-06
yqaO	0.951652	0.0983525		ig2974	0.964042	0.120582		yyzB	0.931953	0.000971341
bmr	0.951674	7.6697e-06		yetL	0.964077	0.0235718		hflX	0.932002	0.000366711
yxeR	0.951732	0.000535298		ig2984	0.964089	0.00872444		yuzG	0.932223	0.000909287
ig2006	0.951754	0.001218		wprA	0.964113	4.26966e-09		yuzL	0.932359	0.0224862
ig1444	0.95176	0.123109		ysaA	0.964116	0.00244634		ig3177	0.932363	2.78419e-05
yxiF	0.95176	0.123378		ygaJ	0.964117	0.020353		yddR	0.932366	1.25431e-10
ig1413	0.951841	0.0219918		yflP	0.96416	0.0104315		ureB	0.932449	0.0189709
yodA	0.951851	0.00683702		yhzF	0.96427	0.0651164		U712_05550	0.932468	0.0134815
ig1764	0.951873	0.0346594		ytzG	0.964292	0.00967694		ig1874	0.932469	0.152531
glnQ	0.951888	0.0207126		ig900	0.964317	0.00908104		ybgB	0.932525	0.000451803
yrzA	0.951932	0.0851129		ig546	0.964326	0.104909		ig310	0.932526	1.11824e-12
ig2327	0.952042	0.197031		ig2485	0.964341	0.270229		sspD	0.932548	0.00484334
gerD	0.952093	0.0879289		hom	0.964368	7.61999e-06		yxnA	0.932594	0.0007197
ywcJ	0.952166	0.00751436		ywqM	0.964404	0.0220361		resC	0.932598	0.00106316
flhF	0.952178	8.62989e-06		yusF	0.964444	0.000302854		yqbC	0.932615	3.6141e-13
pksN	0.952206	1.60484e-75		pucD	0.964476	6.08018e-06		pyrC	0.932651	1.76514e-05
ig2575	0.952228	0.11607		ybbJ	0.964488	0.0164924		secDF	0.932669	1.7771e-18
ig828	0.95226	0.244821		yuxL	0.964537	4.11084e-09		ig1836	0.932697	0.0398293
yojJ	0.952312	0.00443691		cspC	0.96461	0.143		ig2885	0.9327	0.00311434
xylA	0.95234	3.43779e-07		yfhL	0.964663	0.155381		kipR	0.932708	4.08424e-08
yycI	0.952352	0.00510504		yybS	0.964667	0.00156526		ykuG	0.932738	5.13235e-22
gltA	0.95237	2.30372e-18		rttO	0.964682	0.34217		yrvM	0.93274	0.0115836
ig1793	0.952373	1.09121e-05		yugP	0.964775	0.00287503		ig3337	0.932746	0.00134308
yoaB	0.952382	1.36819e-08		yceH	0.964781	0.00125277		ytcD	0.932763	3.87405e-05
ylbD	0.952419	0.035307		yutJ	0.96483	1.11317e-05		yphF	0.932778	0.00158614
ig1671	0.95242	0.00163131		yvqJ	0.964869	4.25071e-07		ig1268	0.93281	3.49917e-08
ig1599	0.952435	0.0492489		bioD	0.964904	0.000616582		ldcA	0.932831	0.00011456
U712_05485	0.95247	0.183215		bst	0.964914	0.00373288		yybR	0.932893	0.000902547
ig1420	0.952476	0.000948337		yfmG	0.96492	6.88453e-11		yxlA	0.93291	3.02399e-11
ig1672	0.952483	0.0298215		yteT	0.964938	5.28298e-05		aldX	0.933073	1.86218e-10
yndD	0.952488	6.02052e-09		yfmJ	0.964942	0.031229		ig2329	0.933085	1.94184e-15
htpK	0.952493	0.00026243		spoVB	0.964962	0.000224637		ig2042	0.933171	0.000402027
ig243	0.952548	0.0343662		ig3171	0.96501	0.14082		spmB	0.933193	3.59952e-06
ig199	0.952611	0.0104707		bdbC	0.965019	0.00753751		ig1009	0.9332	5.44714e-06
cgeC	0.952616	0.120733		U712_02080	0.965081	0.471041		ig1240	0.933251	0.00221584
nfo	0.952651	0.000266908		yetJ	0.965094	0.0063884		ytdA	0.933279	3.76469e-07
ig1250	0.952673	0.127899		yhcM	0.965153	0.0564419		cwlD	0.933353	1.37013e-07
ig1769	0.95268	0.000348701		yfhK	0.965209	0.00512939		yqjY	0.933388	0.0053642
ypmA	0.952682	0.338119		capA	0.965213	0.00412668		ig2192	0.933394	0.00181424
bpsB	0.952695	0.000536829		besA	0.965229	0.0297109		ig1410	0.933412	0.0310713
spmB	0.952696	0.00150819		yvzI	0.965253	0.0990864		ykuS	0.93342	0.0319933
exlX	0.95271	0.000190851		pbuG	0.965283	0.0102376		ig1688	0.9335	0.000907561
ig1963	0.952782	0.0495337		yhgB	0.9653	0.0765409		ig3258	0.933549	0.00214895
ig2622	0.952809	0.00458734		yfnE	0.965316	0.000227806		ig2376	0.933583	8.22495e-07
yraK	0.952846	0.00957689		cysJ	0.965331	0.0055312		ig852	0.933644	1.21416e-06
pksL	0.952857	8.41458e-60		ydfC	0.965357	0.00387839		ig1123	0.933653	7.97367e-05
yppG	0.952864	0.00027943		ig479	0.965359	0.00170745		ig1282	0.933736	3.47495e-05
yjlB	0.952934	0.502032		yvcR	0.965387	0.00238508		qcrA	0.933817	8.21e-05
eglS	0.952953	1.1296e-11		yfkQ	0.965427	4.87256e-07		bdbD	0.933869	3.41559e-07
ylbA	0.952966	0.0217189		hinT	0.965461	0.00347819		ig3542	0.933905	0.00128606
ymaB	0.952977	0.0698243		catE	0.965515	0.000209138		ig14	0.933944	0.00013299
mgsR	0.952988	0.163208		tpx	0.965541	0.0105098		ig3064	0.933959	0.00379225
hrcA	0.953027	0.000229218		ig2759	0.965544	0.13864		yrdN	0.933973	0.000437021
ig1716	0.953059	0.173895		ytmI	0.965559	0.0436444		yjcQ	0.934001	4.09939e-06
yqfF	0.95311	5.30657e-10		rsmB	0.965604	0.330988		U712_02755	0.934114	0.194707
ymfJ	0.953114	0.0302492		gmuF	0.965612	0.00381302		ktrA	0.934184	0.000285573
yrhO	0.953157	3.32941e-05		acoR	0.965615	0.00176307		yoeD	0.934191	7.05091e-05
yvdS	0.953171	0.370134		ytzB	0.965616	0.0104315		ig2525	0.934217	0.00510166
ig3086	0.953171	0.0515001		ig1063	0.965651	0.000864395		yshB	0.934232	6.98938e-07
glpG	0.95325	9.49773e-08		gmuB	0.965703	0.331668		yozJ	0.934254	0.000315565
hisC	0.953258	9.16457e-05		ig498	0.965707	0.0630467		ig2787	0.93432	0.085609
yxeA	0.953265	0.00890977		yvrL	0.96571	0.0572651		ig2320	0.934343	2.58583e-05
yqgY	0.953274	0.00443691		yusR	0.965713	0.00054118		racA	0.9345	0.0416614
ig1592	0.953307	0.00059148		ysdB	0.965717	0.00316178		appB	0.934511	5.22124e-09
yrzS	0.953338	0.0364996		ig2829	0.965757	0.0553325		ig2844	0.934544	0.00249512
yncB	0.953362	5.19724e-05		frlD	0.965768	2.68906e-05		yfjC	0.934581	6.10736e-08
ig2252	0.953366	0.0484557		yxeF	0.965813	0.0575183		yybJ	0.934586	7.9173e-23
yueF	0.953372	0.0002109		ig927	0.965819	0.166505		tuaD	0.934594	8.6687e-06
ydeS	0.95338	8.54825e-06		yetF	0.965863	0.0025312		rlmN	0.934629	0.00130091
trpD	0.953424	1.52294e-05		pucL	0.96592	1.83952e-05		ig3457	0.934651	3.24245e-09
ig2182	0.953437	0.55123		ybbP	0.965926	0.142614		ig3173	0.934656	4.27788e-05
pksJ	0.953487	8.73659e-68		rhaB	0.966077	1.03615e-05		yjzE	0.934667	1.07693e-05
ylaC	0.953501	0.000101472		yhzD	0.96608	0.104508		aroH	0.934686	0.00888815
ytoI	0.953564	0.0162647		yhjP	0.966132	1.59077e-06		ig649	0.934797	9.7273e-05
pksR	0.953572	5.69146e-22		opuCD	0.966149	0.0167979		ig1858	0.934824	1.62322e-05
ykrA	0.953594	0.00428651		yurQ	0.966178	0.00542518		rapG	0.934859	1.73308e-09
ygaC	0.953608	0.00117501		ytnM	0.9662	0.00249835		guaD	0.934906	0.026786
ig3427	0.953657	0.0462093		ig2185	0.966225	0.363609		cotU	0.934912	0.000595434
U712_14285	0.953703	0.078991		cotJC	0.966228	0.00300927		ig1956	0.934922	0.22266
ecfT	0.953717	0.0151563		ig800	0.966264	0.211441		opuBB	0.934924	4.93913e-09
ig1857	0.953734	1.66168e-05		relP	0.966279	0.0122714		ig3334	0.934974	0.0518921
ig1597	0.953801	0.00915317		ig2623	0.966296	0.0828833		yobI	0.935004	4.53591e-38
ig2102	0.953812	0.356671		yflB	0.966336	0.139758		capC	0.935067	6.42471e-05
yqzH	0.953836	0.0136472		ig3064	0.966352	0.0301468		ig1917	0.935096	0.000220993
slp	0.953837	0.107313		yflS	0.966396	1.26019e-06		ig1301	0.935119	3.65335e-07
ig3601	0.953867	0.00861573		yisQ	0.966435	1.28334e-05		ybcI	0.935121	1.40171e-10
yqkD	0.953893	0.000295546		tcyP	0.966455	7.43585e-05		ig3541	0.935145	7.32191e-06
oxaAA	0.953903	4.04111e-08		glgC	0.966474	0.000427908		bsuRA	0.935383	6.75927e-11
yqkB	0.953919	0.0257956		ig3214	0.966488	0.00297011		yjbH	0.93541	0.201883
ig1475	0.95398	0.120676		yusZ	0.966488	0.0002159		ig2019	0.935514	0.120881
ig2050	0.953997	0.00609534		rbsD	0.966537	0.338898		ywrJ	0.935533	2.08968e-11
yqcK	0.954018	0.0707131		yvyG	0.966571	0.104627		lytB	0.935551	5.53066e-10
ynaF	0.954019	0.0110946		ig2912	0.966636	0.0136437		ig211	0.93562	0.000171679
ybxB	0.954099	0.0304371		sigB	0.96667	0.139026		ykoP	0.935773	9.35753e-08
yodT	0.954126	1.69818e-07		yhcV	0.966685	0.0180211		thyB	0.93591	0.00205699
yoaD	0.95413	0.00020154		ywnH	0.966733	0.051739		ydhB	0.936024	4.22467e-07
mmgB	0.954174	0.00189982		salA	0.966756	0.0406062		ynaI	0.936029	7.14218e-05
scuA	0.954192	0.00133599		ig2840	0.966863	0.105028		ig2639	0.936034	0.263842
spo0E	0.954206	0.103724		ig2321	0.966876	0.00459835		yceH	0.93605	0.000330665
ymzA	0.954227	0.315514		ig738	0.966892	0.131498		yyaE	0.936066	1.44629e-10
yqhT	0.954237	1.26132e-05		yhjG	0.96699	0.00282141		ig3346	0.936087	0.00402674
ig3402	0.954238	0.297748		yfmT	0.966996	0.000260036		purB	0.936158	0.06316
bmrU	0.954322	0.000655579		ssuA	0.966998	0.00744638		bscR	0.936294	2.1451e-07
alsT	0.954382	7.01008e-09		yeeB	0.967004	4.37681e-09		yheE	0.936305	0.00100813
spoVAF	0.95446	1.34401e-08		rsbW	0.967026	0.0529518		ig1353	0.936396	9.43406e-05
yncE	0.954568	0.00709046		ig2885	0.967066	0.0418427		glsA	0.936397	1.63207e-08
ig2253	0.954586	0.000826481		yheE	0.967073	0.0649934		ig228	0.936397	2.49861e-08
ig3645	0.9546	0.0753092		yfiZ	0.967092	0.000616582		nfrAA	0.936413	1.88145e-09
gpr	0.954639	0.0116842		ntdC	0.967123	9.76193e-07		ig240	0.93643	5.16154e-05
ig1768	0.954649	0.00167052		ig544	0.96716	0.0162022		tlp	0.936585	0.00474812
ylaK	0.954679	2.44469e-06		yitH	0.967173	0.000889108		ig3624	0.936653	5.00614e-05
ig46	0.954699	0.00218912		epsK	0.967174	1.90169e-05		ysfB	0.936657	2.15931e-07
ypkP	0.954752	0.000514697		pucK	0.967194	0.000173792		sigO	0.936753	0.00595241
yojO	0.954771	1.22194e-07		yitZ	0.967241	0.035181		yraA	0.936801	0.0046794
ig1757	0.954811	0.102531		yvzH	0.967262	0.186195		tuaF	0.936868	2.13446e-07
ig1779	0.954844	0.00458734		yfiN	0.967293	0.000151984		U712_09390	0.93691	0.0165998
yqhB	0.954883	4.86183e-06		ig726	0.967317	0.0181006		ymfK	0.937008	0.00647862
skfE	0.95489	0.0177069		yflK	0.967352	0.429533		fmnP	0.937045	1.87834e-05
gltC	0.954893	0.00476689		ig2849	0.967364	0.0152684		phy	0.937084	4.13723e-07
yyaE	0.954931	5.62458e-06		ig509	0.967386	0.00027896		nrnA	0.937092	0.109762
ig2435	0.954944	0.0144932		ig3322	0.96743	0.512572		mcsA	0.937242	0.00202655
U712_18770	0.954973	0.162088		yjzH	0.967488	0.279979		yppF	0.937244	0.00496215
ig3358	0.954986	0.122011		ig523	0.967491	0.0843117		ywtG	0.937248	8.82691e-09
ig2173	0.954991	0.00926737		ganB	0.967535	0.000630136		opuAB	0.937248	1.64089e-06
arsC	0.955019	0.0107718		sapB	0.967565	0.0410324		bpsB	0.937263	0.00023666
yneQ	0.955021	0.287497		yfkT	0.967566	0.000181749		ig3176	0.937276	0.0209982
ig3478	0.955048	0.0271869		epsJ	0.96758	4.49071e-05		ymfD	0.937343	2.24226e-06
lysA	0.955078	3.82605e-05		ig1021	0.967582	0.00146027		ig1188	0.937372	0.000663239
pelC	0.955084	0.088181		cotI	0.967588	0.00620318		ydfE	0.937374	1.62503e-06
ig2192	0.955109	0.0598126		yheI	0.967609	5.21246e-05		ig2977	0.937382	1.3985e-08
jag	0.955172	0.0392616		opuE	0.967616	0.0137764		ig1137	0.937522	0.0160768
ig3123	0.95518	0.312528		yufM	0.967619	0.00383569		ig1150	0.937544	0.124696
ynzK	0.955185	0.0200009		opuD	0.967632	5.5101e-06		ig421	0.937609	7.82637e-07
yrdR	0.955186	1.05589e-08		glsA	0.967645	0.000350351		yodI	0.937612	0.128529
ydgA	0.955214	0.21215		ytcI	0.967652	2.9977e-05		ig1731	0.937644	0.00207684
dacB	0.955223	6.19555e-05		ig2775	0.967674	0.0541685		cotF	0.937732	0.000363035
xynD	0.955284	1.74038e-09		yjaZ	0.967674	0.00820901		ig3596	0.937761	0.039111
yqbG	0.955305	0.00210455		ig2786	0.96768	0.42365		yxaC	0.937846	0.000138596
ig1033	0.955316	0.408366		yfiS	0.967684	0.000107281		yphB	0.937911	9.01845e-08
yozS	0.955341	6.45012e-06		appF	0.967696	0.000380582		U712_19415	0.937913	0.00269492
ig493	0.955352	0.0719104		yvaD	0.967706	0.0260268		yqgQ	0.937989	0.0154204
ypbG	0.955383	6.95652e-05		rsbRA	0.967724	0.00931168		U712_01570	0.938002	0.0850897
ig2243	0.955403	0.127648		ganR	0.967725	9.00671e-05		ig1480	0.938015	0.0043881
rsgI	0.955417	1.81294e-05		pbpH	0.967726	0.0031922		ydbS	0.938129	0.0206496
ig2485	0.95544	0.133801		ig892	0.967736	0.0341165		ig991	0.938176	0.0876799
yqaC	0.95547	0.00114824		ig762	0.967769	0.336697		ig515	0.938292	0.0186438
yoxB	0.955475	0.00176896		yjbI	0.967786	0.23059		yxiH	0.938304	0.0395855
alrB	0.955477	1.54354e-09		ig1129	0.967796	0.0387671		ig657	0.938308	2.01818e-05
U712_10430	0.955483	0.116046		yfjE	0.967796	0.0255416		ig917	0.938322	0.00135204
ig1762	0.955494	0.00174297		ig689	0.967812	0.073794		yqbJ	0.938337	0.000275395
yvlA	0.955508	0.00187979		malR	0.967813	0.019093		ig258	0.938356	1.28526e-05
ig1373	0.955514	0.281927		sspA	0.967831	0.543164		metI	0.938376	1.12402e-10
yqgO	0.955533	0.00863304		citS	0.967838	2.59774e-05		yybP	0.938392	0.0724619
ypmS	0.955541	0.000103034		yhgD	0.967841	0.0698697		ig595	0.938406	0.00112725
ig1888	0.955564	0.0829819		bceA	0.967858	0.00171508		U712_10745	0.938412	0.059741
pksM	0.955577	4.16324e-51		ig2579	0.967868	0.206715		ig3199	0.938459	0.00100813
hutG	0.955582	0.0505363		argG	0.967882	0.00289676		ig2435	0.938462	0.00145733
comER	0.955595	0.00060765		ig560	0.967883	0.00204276		ig1241	0.938477	0.00211671
galE	0.955608	9.07036e-06		ig2842	0.967883	0.0137322		ig3477	0.93848	0.00243109
ig3331	0.955627	0.119921		hisA	0.967901	0.00284544		ig1407	0.938512	9.07475e-08
yycS	0.955646	0.0274837		dhbB	0.967953	0.0327952		splA	0.938512	0.000348553
yqjQ	0.955673	0.0100194		glgP	0.967955	1.2039e-06		ig3344	0.938546	0.0296634
ig1715	0.955744	0.00171603		ig790	0.967957	0.38772		yrhC	0.938568	0.00297417
ig1968	0.955758	0.0114354		cycB	0.967984	0.0124507		yqaN	0.938599	0.000708976
ybzH	0.955785	0.00726114		ctsR	0.968034	0.215798		ig2241	0.93862	0.00172376
yvzH	0.955798	0.302665		yuzE	0.968058	0.0124608		yybI	0.938626	3.61611e-08
cotE	0.955852	0.00101176		ygaO	0.968123	0.0595747		ig2860	0.93866	6.3943e-05
ig1465	0.955932	0.352152		yhbB	0.968146	0.000137329		ig2184	0.938693	0.0118467
ig3188	0.955961	0.0166351		msmE	0.968148	0.000535599		mleN	0.938696	9.07329e-13
yxeM	0.955973	0.00376541		ig2946	0.968204	0.158896		ypmT	0.938781	0.00142357
ypzK	0.955983	0.336955		yrhF	0.968207	0.0286547		araQ	0.938883	6.39064e-06
ig1741	0.956046	0.253948		bsn	0.968226	0.00279258		ig2503	0.938911	0.284042
iseA	0.956064	0.000552494		ig2295	0.968294	0.0554142		cheV	0.938918	4.28325e-08
ylaJ	0.956098	0.0119888		ig746	0.968304	0.00122611		ig1749	0.938961	0.000385085
gntP	0.956113	0.00349715		gutR	0.968339	3.92588e-07		isp	0.938962	0.113087
ig1369	0.956131	0.326552		degQ	0.968391	0.215233		ig659	0.939018	6.12253e-09
yoyE	0.956157	0.0240807		cotV	0.968417	0.122417		ig2773	0.939054	0.00579132
ig2560	0.956188	0.0103143		yflN	0.96847	0.0260307		ig1753	0.939172	0.00321444
ymaE	0.956209	0.230103		thiU	0.968479	0.0309723		U712_05330	0.939194	0.0212027
ig1663	0.956256	5.62458e-06		yeeF	0.968485	0.000604118		ylmC	0.939239	0.0647336
yknW	0.956262	0.00347482		ig955	0.968504	0.00943605		yxbF	0.939253	3.9111e-10
ig3347	0.956267	0.149688		ssuC	0.968519	0.00627666		kdgA	0.93933	0.0112963
ypeB	0.956288	9.58305e-10		ydaG	0.968536	0.0966886		ig2912	0.939371	0.00562513
levG	0.956313	0.000267692		U712_03775	0.968571	0.0241271		rsmB	0.939435	0.00989666
sdhA	0.956394	0.00751436		araE	0.968609	0.000750056		ig458	0.939498	0.00934339
ig1781	0.95643	0.0144243		ywrF	0.968674	0.0110735		yczN	0.9395	0.0102563
ig2001	0.956457	0.0670602		yhbH	0.968738	1.47488e-05		ig1676	0.939519	8.08755e-06
ig1307	0.956481	0.277836		acuC	0.968754	3.34452e-06		ypbG	0.939575	3.3257e-07
ktrD	0.956525	1.3733e-06		yfmB	0.968763	0.0195501		ig309	0.939586	0.0129476
ig987	0.956574	0.000283228		ydgC	0.968767	0.14055		ig1932	0.939587	0.00702477
ig1669	0.956578	0.00160183		rsfS	0.968767	0.367133		yqiH	0.93959	0.000576036
yqbJ	0.956586	0.000775129		sspJ	0.968771	0.273492		xylA	0.939592	1.89393e-10
ybbF	0.956617	0.000165309		acuA	0.968773	0.000554813		yqbK	0.939602	9.20288e-11
mutS2	0.956626	0.000239165		nagR	0.968775	0.000920217		cgeD	0.939607	2.83005e-08
yabD	0.956642	0.0227599		ywiC	0.968795	0.223501		ig1095	0.939632	0.0599087
yqiG	0.956672	0.000301942		yfkD	0.968798	0.0328108		ig2805	0.939636	0.0333438
ig3301	0.956688	0.22526		ctc	0.968811	0.0946566		ig1771	0.939773	6.97597e-06
ydzH	0.956697	0.103947		gerAC	0.968833	7.76981e-05		ywrK	0.939807	6.29608e-15
yoyG	0.956765	0.0534788		yunB	0.968857	0.0157226		yqzG	0.93984	0.00449988
lipM	0.956767	0.00300938		glgA	0.96888	0.000329208		ybcC	0.939866	5.01859e-21
hslR	0.956773	0.0163425		ydzE	0.968911	0.232029		ig3312	0.939903	0.0905293
ig1832	0.956807	0.00335186		tlpB	0.968939	5.52721e-05		skfE	0.939904	5.75135e-08
yrrT	0.956844	0.00678942		yfkR	0.968948	0.00186222		yuxG	0.939932	2.87255e-08
ig543	0.956926	0.339028		ig931	0.968955	0.054162		ig1050	0.939947	0.000156598
ig1898	0.956941	0.193861		yhbJ	0.96896	0.00525443		ig2295	0.939958	0.000748245
ig1553	0.957032	0.176677		etfA	0.968965	0.0590657		prkC	0.939992	0.00253658
ig1960	0.957033	0.0163946		yflA	0.969022	1.39718e-05		ykwB	0.94001	1.31593e-05
rluB	0.957073	0.00207391		ig920	0.969025	0.0196941		oatA	0.940017	3.36014e-13
ig1786	0.957075	2.67321e-10		frlO	0.969028	0.00217721		ig1145	0.940063	0.00716468
dck	0.957101	0.0339094		U712_17885	0.969099	0.402775		bacH	0.94009	0.00847076
ig2361	0.957114	0.0414597		ig344	0.96914	0.0302607		glnR	0.940128	0.00858279
yobO	0.957169	1.12538e-12		yurR	0.96916	0.00381601		yeaB	0.940198	0.000119469
ig16	0.957269	0.00719629		dtpT	0.969185	4.77413e-05		ig3619	0.940265	0.016052
ytbD	0.957319	0.0339093		ig3224	0.969221	0.227888		ig2424	0.940275	0.0173751
aspB	0.957344	0.000202504		ig2645	0.969236	0.060573		hisZ	0.94029	9.59429e-08
ig1966	0.957367	0.00524886		yxlC	0.969281	0.361144		lytR	0.940291	3.592e-07
yloA	0.957416	4.6934e-07		yfnD	0.969314	4.37315e-05		ilvA	0.940294	3.42872e-09
sumT	0.957466	6.19555e-05		ig595	0.969366	0.023743		yqbQ	0.940355	8.95976e-07
ig1792	0.95747	0.0321812		U712_14080	0.969424	0.361703		yerO	0.940379	3.10829e-07
ig1562	0.957471	0.120008		yabS	0.969431	0.112981		ig1823	0.940416	0.0352436
desR	0.957496	0.00238716		yvgN	0.969435	0.00469533		yefC	0.940438	0.00952797
yneN	0.957514	0.00848365		gcvH	0.969486	0.3805		yfiK	0.940478	0.000160895
yybS	0.957558	0.000182703		ig829	0.969529	0.195906		ig1174	0.94052	0.00103138
comEB	0.957569	0.00725545		yhdR	0.969642	0.00723091		yqbO	0.940581	4.74956e-27
spoIIIAG	0.957575	0.101822		ig2859	0.969649	0.313745		panC	0.94063	0.128479
rsbRD	0.957603	0.00428618		opuBC	0.969727	0.00143033		ppaX	0.940653	0.000357456
ig2963	0.957606	0.0284783		yvaA	0.969728	0.000398182		glgC	0.940656	2.584e-07
kdgK	0.957628	0.00389375		ig2949	0.969832	0.565987		gerT	0.940697	0.000390529
yknZ	0.957651	0.000484194		yqfB	0.969857	0.462639		yxzJ	0.940707	0.000208507
kamB	0.957665	4.25838e-05		yfmI	0.969858	8.13821e-09		cydA	0.940763	2.93182e-05
ig1371	0.957673	0.046254		galE	0.969928	0.000262728		gltR	0.940817	3.61611e-08
ig126	0.957679	0.045772		yugK	0.969941	0.000823885		U712_05485	0.940828	0.0470285
ig1661	0.957693	4.80656e-05		ig2648	0.969949	0.230154		yhcE	0.940835	3.89647e-06
ypsA	0.957719	5.49566e-06		ig580	0.969956	0.195309		ig509	0.940859	7.30829e-07
U712_13130	0.957806	0.00686639		yxdL	0.969966	0.0947045		yqcA	0.940881	0.00792123
ig2065	0.95784	0.106678		yesV	0.970019	0.0142801		ywmF	0.940904	4.4951e-05
yabG	0.957929	0.000326015		ig945	0.97002	0.0045728		yrhE	0.940937	3.4428e-12
mcsB	0.957945	0.0434875		rbsA	0.970028	0.00745402		ig2116	0.94095	3.10985e-05
ig3490	0.957968	0.140034		rtpA	0.970041	0.0556177		degU	0.940959	2.19802e-05
BSU30466	0.957982	0.0200497		yhdY	0.970077	0.00575978		pucM	0.940975	0.00130196
yfmL	0.958112	0.0646592		csbD	0.970088	0.53311		yocL	0.941038	0.000364042
rlmB	0.958118	0.0136472		U712_07410	0.970098	0.350853		ydeD	0.941065	1.04927e-10
yplQ	0.958123	7.61685e-05		pel	0.97012	1.7866e-05		ywiC	0.941081	0.0231589
ypqA	0.958178	0.000404905		melA	0.970123	0.000340175		ig3577	0.941086	1.81958e-07
ig1103	0.958215	0.000679915		ydeC	0.970126	0.000745719		ig3438	0.941192	0.0362543
sigG	0.958277	0.00936204		nin	0.970135	0.0491007		ig2308	0.941297	0.00169717
ig2551	0.95829	0.106361		dhbE	0.970147	0.00169454		ycbC	0.941346	0.000203651
yabP	0.958294	0.0765527		ig1284	0.97016	0.686356		paiA	0.941469	1.08726e-05
bmrR	0.958294	0.00244985		ig2803	0.970182	0.0617592		glcU	0.941484	6.79392e-07
ykwB	0.958296	0.00130438		yvbI	0.970186	0.053231		ybfM	0.94155	1.36177e-05
tgt	0.9583	0.000155404		ggaB	0.970187	3.36787e-10		mmgF	0.941562	9.55076e-05
polA	0.958305	6.41695e-09		ig3247	0.970209	0.0818732		ig599	0.941647	0.00364811
ig2566	0.958353	0.096499		ptb	0.970214	0.528873		yceC	0.941648	0.00495421
kdgT	0.958365	0.00113679		ydeG	0.970224	5.70441e-06		ywmA	0.941685	8.53872e-09
yrrO	0.958374	0.00193946		serC	0.970227	0.00461315		pps	0.941711	2.14673e-14
ig1824	0.958413	0.202331		yrkN	0.970316	0.00160554		yrhH	0.941734	5.77752e-05
ylbB	0.958461	0.0175101		citB	0.970325	0.31831		ig2857	0.941758	0.196309
ylmA	0.958485	0.00120648		U712_18250	0.970327	0.145523		ig2840	0.941848	0.015955
yodQ	0.958501	0.00115641		lpdV	0.970332	0.138111		glcT	0.941909	0.00050295
ig1478	0.958555	0.168666		ysmA	0.970352	0.0132626		ig475	0.941913	0.000101204
ig2198	0.958564	0.246927		yitM	0.97036	0.0555387		ig2829	0.941913	0.00956259
ig3385	0.958665	0.555993		ppaX	0.970364	0.0291832		yxaB	0.941965	3.10763e-05
ig3542	0.958665	0.0314561		fabHA	0.970385	0.111778		ig1072	0.942032	0.0153625
fliI	0.958667	0.000881041		bioF	0.970395	0.0311543		ptb	0.942056	0.0481169
ig1075	0.958669	0.114155		ygaK	0.970403	0.000365122		ig1702	0.942148	0.0103526
ywhH	0.958726	0.396033		asnO	0.970414	0.000134119		yqzO	0.942183	0.000127985
ig3639	0.958756	0.000491444		yusG	0.970423	0.145898		ilvE	0.942186	6.06851e-12
ig1800	0.958793	0.107313		ig2205	0.970433	0.5961		alkA	0.942206	1.56381e-09
ig1346	0.958794	3.24485e-06		ig775	0.970453	0.235937		ydhC	0.942207	0.000294004
ig3524	0.958802	0.208932		narH	0.970525	0.000116208		ig313	0.942221	1.60498e-07
yabN	0.95884	5.01216e-06		yvlA	0.970527	0.0493362		ig2321	0.942353	1.41321e-06
ig480	0.958876	0.0952718		ig667	0.97056	0.20169		ig3157	0.942366	0.0309578
U712_01800	0.958959	0.492514		glpW	0.970562	0.00331236		yxzK	0.942399	0.0435318
yutE	0.959024	0.097809		U712_14085	0.970581	0.380554		ig592	0.942413	2.10235e-10
ig3006	0.959054	0.0120699		U712_03620	0.970628	0.0270015		ig821	0.942446	4.90323e-05
fliF	0.959093	1.65849e-06		yfiG	0.97063	0.00184478		yqbE	0.942587	9.43897e-07
U712_06890	0.9591	0.00551335		ig3063	0.970635	0.000236853		ig1329	0.942666	0.0129854
ywlA	0.959106	0.0908485		ig2591	0.97068	0.34457		yqgB	0.942703	0.000114185
ig2315	0.959132	0.00675575		ig3203	0.970722	0.00155645		sipS	0.942767	8.9692e-05
yqbA	0.959151	0.000103034		ig2082	0.970735	0.218391		spoIIP	0.942771	5.95954e-07
yufS	0.959188	0.234437		ig2434	0.97074	0.0826007		gudD	0.942806	0.00181877
ig2383	0.959199	0.0262478		ig3319	0.970746	0.260057		tcyA	0.942855	9.73841e-06
ig800	0.959201	0.32106		yvbT	0.970775	0.00604079		csbB	0.942864	1.23679e-08
ig3030	0.959231	0.486641		yisI	0.970776	0.260582		yknW	0.942867	8.38972e-05
yqjV	0.959251	4.95444e-05		ydzP	0.970811	0.0776141		yxlH	0.94287	3.24876e-09
ribD	0.959256	0.00100536		ycsG	0.97082	0.0778688		spmA	0.942891	0.00221422
yodM	0.959262	0.00933317		levB	0.970899	1.19788e-05		ig1795	0.942898	0.000813947
ig468	0.95927	0.305893		purF	0.970901	0.0263314		ig307	0.942925	0.0188617
yojF	0.959271	0.033078		yusP	0.970963	0.000205698		exoA	0.942931	2.66816e-08
suhB	0.959322	0.00249185		ig1244	0.970976	0.272342		ytbE	0.942939	0.00052866
ig2355	0.959346	0.0594004		cotSA	0.970984	0.0013653		ig2856	0.943007	0.000105162
coaA	0.959377	1.77409e-05		swrAA	0.971	0.221193		ig2264	0.943063	0.000102983
yhdX	0.959401	0.363702		ig3473	0.971015	0.0997117		yobH	0.943087	0.00094171
moeA	0.959433	0.00162786		U712_16190	0.971016	0.15479		tnrA	0.943143	0.0332879
ig2295	0.959453	0.0208531		yhjM	0.971036	5.3734e-06		adaB	0.943193	0.000222856
mtnK	0.959493	0.00176433		ig1122	0.97111	0.0320125		spoVAC	0.943284	0.00109074
yceH	0.959509	0.0185796		ig3446	0.971139	0.371955		ig1859	0.943394	0.175286
ig1434	0.959528	0.00106738		ywoB	0.971152	0.174076		ig915	0.943417	2.36284e-06
yqfO	0.959567	0.000910438		ig1306	0.971181	0.242872		ydcI	0.94344	2.99361e-10
yrkO	0.959586	8.72894e-06		lrgB	0.971191	0.0867861		ig2755	0.943443	0.10327
gudB	0.959632	0.000164608		yhjO	0.97127	1.019e-05		yceK	0.943477	0.000621757
ig2801	0.959684	0.00154303		cypX	0.971279	0.000305093		ylaJ	0.943537	0.00076161
ig2345	0.959704	0.00731879		ig592	0.971327	5.33361e-05		yvdP	0.943593	5.53066e-10
polYA	0.959729	0.029211		ig728	0.97134	0.0968679		ywnC	0.9436	2.77396e-05
ybaJ	0.959741	0.0587575		ig616	0.97136	0.0929074		yrhF	0.943622	0.000883969
yndM	0.959748	0.0212193		spoIIB	0.97137	0.106004		yxjN	0.943635	9.61085e-07
spoIIIAA	0.959756	6.3675e-05		nupQ	0.971428	0.00207947		yisZ	0.943637	0.00557681
pyrF	0.959783	0.00384804		purQ	0.971442	0.0618949		kbl	0.943657	2.32411e-07
ykuG	0.959852	2.83308e-12		ig223	0.971453	0.376751		cotC	0.943672	0.000656264
appC	0.959864	0.0239228		ssuB	0.971478	0.0107399		yefB	0.943804	1.02715e-14
pksI	0.959887	0.000223155		ig2553	0.971502	0.181664		rsfS	0.943862	0.263197
ykvQ	0.959916	0.000207072		yisP	0.97151	0.0334972		liaS	0.943864	0.00447479
pstC	0.959945	0.0225867		ig2439	0.971568	0.0369006		yczE	0.943869	0.00205071
yktA	0.959963	0.2216		ytoI	0.971645	0.0647541		kdgK	0.943903	8.24192e-06
ig1604	0.95997	1.27244e-05		ig74	0.971658	0.487731		prpE	0.943923	0.00497288
ypsC	0.95997	3.2228e-05		bioK	0.971663	0.00610529		veg	0.94396	0.14993
ig3310	0.959971	0.0360095		ig2444	0.971696	0.0697908		yubD	0.944105	2.86712e-11
ig1714	0.959984	0.0326105		ig935	0.971709	0.0112875		yqcC	0.944135	2.25009e-09
ig625	0.960061	0.0336165		ykuD	0.97171	0.0736264		ypjC	0.944165	9.85745e-08
pksG	0.960112	8.89399e-05		fadA	0.971729	0.0416586		ig3630	0.944175	0.0226837
yxeF	0.960116	0.131314		ig1145	0.971729	0.213213		ggt	0.944251	6.15908e-12
ig1675	0.960136	4.01336e-05		yrkP	0.971735	0.00583786		ig2327	0.944251	0.0201847
tagF	0.960182	0.0669915		ig2972	0.971754	0.00102313		ig3472	0.944295	0.000147268
ig1291	0.960224	0.00686639		yunD	0.971769	0.00229869		ig547	0.944343	0.000730936
atpD	0.960226	0.00376518		ssuD	0.97177	0.0294256		mmgD	0.944519	5.10205e-06
yydI	0.960229	0.000211796		hisD	0.97183	0.00377683		yptA	0.944528	0.0291231
ig1407	0.960243	0.000682894		ig705	0.971855	0.0333345		yukD	0.944565	0.00225238
splA	0.960246	0.0279428		fadN	0.971922	9.06675e-05		nagBB	0.944566	0.0131235
yyaH	0.960266	0.102066		ig2187	0.971962	0.301389		ig566	0.944593	0.121365
gerE	0.960296	0.417981		khtS	0.971977	0.138484		ig2648	0.944681	0.00342507
yqzK	0.960301	0.0998363		ig2985	0.971994	0.0519451		rbfK	0.944691	8.84072e-05
nrnB	0.960317	8.55643e-06		ig718	0.972011	0.0660556		yfkD	0.944709	6.36626e-05
ig2332	0.960322	0.00758539		thiF	0.972104	0.0640884		bacA	0.944776	0.0239726
argI	0.960324	0.219376		ydfO	0.972121	0.0064784		ig3547	0.944782	4.94958e-07
ypqP	0.960349	0.000113945		kapB	0.972133	0.0810021		ydcF	0.944793	0.00740976
oxaAB	0.960374	0.00027483		yteR	0.972171	0.00258085		yxkA	0.944866	3.43755e-06
ig1430	0.960374	0.103724		rbsB	0.972174	0.0584831		ig3535	0.944895	8.54153e-08
yvlC	0.960395	0.404549		comP	0.972181	6.2474e-12		exuT	0.945044	1.14375e-05
comGB	0.960417	0.00180519		yhdN	0.972184	0.000619096		pyrAB	0.945099	4.43086e-12
ybcH	0.960431	0.103724		ydcK	0.972189	0.0236144		ig3000	0.945152	0.0441462
yoaS	0.960437	3.68133e-05		ig2354	0.972189	0.122156		ig1012	0.945181	0.000217046
ywrB	0.960462	0.00265803		ig1589	0.97224	0.361703		norM	0.945265	7.2779e-11
yqgW	0.960478	0.127459		yceG	0.972261	0.0362602		ig2368	0.945265	0.011516
mmgE	0.960501	5.04958e-05		ig477	0.972309	0.0234161		pyrK	0.945318	0.00346889
perR	0.960504	0.35868		ig1332	0.972311	0.221383		yhaH	0.945321	0.0367298
kduI	0.960506	9.97057e-05		yrhE	0.972311	0.000179051		ig324	0.945397	0.00313866
ig2223	0.960518	0.173679		yusU	0.972325	0.0214669		yutH	0.945433	7.09869e-11
ig1854	0.960524	0.000410523		yvbW	0.972334	0.000434584		yqbS	0.945446	0.00210839
spoIIIAF	0.960555	0.00462754		yisZ	0.972343	0.0892042		ig2496	0.945448	0.000101204
ypdQ	0.960572	0.0968687		yitO	0.972361	0.0128635		cgeA	0.945462	0.00333181
cysP	0.960625	0.0105046		paiB	0.972376	0.0262356		yqbA	0.945556	1.14221e-07
ybfH	0.960673	2.28467e-05		ig609	0.972377	0.000232509		yozN	0.945569	0.0291231
yobT	0.96079	0.0423696		yhfP	0.972384	0.00918343		yyaR	0.945611	6.79651e-06
ig2313	0.9608	0.0171971		mccA	0.972472	0.0554142		ybeC	0.945625	1.53082e-13
ig2719	0.960803	0.239019		yjdJ	0.972514	0.0439267		ig1597	0.945641	0.00157757
ybbP	0.960809	0.105302		yhbI	0.972534	0.289708		ig1800	0.945656	0.181844
ykuV	0.960823	0.00755903		sdpI	0.97256	0.418416		glgD	0.945657	3.1061e-05
aroQ	0.960834	0.0318966		glcF	0.972578	0.0207476		ilvC	0.945661	3.53905e-05
ig1347	0.960847	0.0236177		ig3071	0.972587	0.115449		ylbC	0.945702	2.60058e-07
ig1388	0.960901	0.132951		dnaK	0.972606	0.307194		ggaB	0.945752	4.99643e-21
ypwA	0.960999	1.06154e-05		spoIVCB	0.972614	0.0882579		ig477	0.945775	0.000374493
yeeD	0.961003	0.0882783		ilvC	0.97262	0.0360635		rsbW	0.9458	0.00106316
U712_06030	0.961074	0.0459375		ganP	0.972678	0.0014181		U712_11440	0.945804	0.000536604
ig163	0.961094	0.0406998		alsS	0.97268	0.015292		aspB	0.945825	3.85863e-05
spoIIIAD	0.961162	0.00552847		ig2611	0.972684	0.388355		ig2170	0.945832	0.0498152
etfB	0.961201	0.0254557		ig3148	0.972697	0.0459329		yydJ	0.945837	3.27089e-13
ypeP	0.961212	0.00180615		ig1065	0.972706	0.254759		yndK	0.945852	0.0340106
ig3293	0.961229	0.143216		yvfH	0.972779	0.00683951		gerKA	0.945913	8.20506e-10
ig3292	0.961296	0.303885		rhgX	0.972863	0.0055149		gmuG	0.945916	1.91904e-07
ykqA	0.96132	0.00114036		gapB	0.97287	0.0407547		ig2290	0.94595	0.0386989
ig3554	0.961324	0.394838		acsA	0.972886	0.00286869		ig24	0.945967	0.179594
sigE	0.961328	0.00112956		sppA	0.972887	0.0384608		yfiY	0.94598	0.0652953
sda	0.961373	0.189413		ig3269	0.972954	0.214203		ig1094	0.946024	7.21017e-08
ytpR	0.961402	0.03087		yfjM	0.972955	0.114835		xseA	0.946035	0.00329471
yozQ	0.961414	0.101911		ig333	0.973035	0.00626449		ig3451	0.946043	0.00390772
ig2700	0.96142	0.159481		yerD	0.973041	0.00144157		scuA	0.94605	0.00119323
ykoX	0.961465	0.00600199		yfiQ	0.973106	0.00155241		ylxM	0.946079	0.0166242
mfd	0.96149	4.21539e-22		ydzR	0.973173	0.175129		ig970	0.946116	0.0036355
ig212	0.961503	0.0571089		ig768	0.973196	8.72584e-09		yndD	0.94613	3.81118e-09
ybaK	0.961505	0.18333		araA	0.973202	0.00474216		ywnF	0.946181	0.00151882
yweA	0.96151	0.204173		yhcI	0.973266	0.000153151		yutE	0.946185	0.0160768
yqjN	0.961522	0.000154238		hisF	0.973309	0.132529		ig3322	0.94635	0.344861
ig1925	0.961541	0.0287004		ig597	0.973333	0.0698697		dinF	0.946395	7.11382e-10
ypiB	0.961558	0.000103428		rpmEB	0.973347	0.307662		mmgA	0.946405	3.59029e-06
yhdK	0.961627	0.110587		ig3288	0.973353	0.453545		yclK	0.946423	3.42877e-07
ig1474	0.96163	0.0802373		U712_14820	0.973378	0.35483		ig1291	0.946455	0.00263439
ccpN	0.961634	0.0391261		yesM	0.973397	0.000386549		ig1352	0.946508	6.03696e-05
phy	0.961687	3.94745e-05		yhaU	0.973426	0.00186494		ig1791	0.946526	0.000314655
ig65	0.961745	0.0450854		bceS	0.97345	0.0247781		yubA	0.946557	2.30312e-08
yrkQ	0.961783	0.000406562		yfkL	0.97346	1.09576e-05		purH	0.946565	1.63226e-05
ig2185	0.961801	0.0663259		ygxA	0.973488	0.0341372		ig1121	0.946578	0.0542182
ig2256	0.961848	0.00458497		yclM	0.973504	0.0913676		folEB	0.946585	0.000311359
ig1862	0.961851	0.0459953		cydB	0.973568	0.000641769		ig2118	0.946591	0.0486953
des	0.961889	0.0033532		ig88	0.97359	0.632764		U712_13155	0.946656	0.00523729
ig2199	0.961923	0.0620182		ydeI	0.973644	0.123064		ywzD	0.946686	0.00417788
ig1684	0.961932	0.00281244		ig2754	0.97365	0.139758		radC	0.94673	0.021703
yjgD	0.962017	0.101285		helD	0.973659	1.13148e-05		ig2790	0.946743	0.0356784
ktrA	0.962039	0.04277		ig2841	0.973679	0.174028		sdpB	0.946744	2.72616e-22
ig1692	0.962107	0.0151681		ydfE	0.973688	0.00160036		ig3402	0.946772	0.0418655
ig1673	0.962122	0.107402		ydeR	0.97369	0.000551714		fur	0.946782	0.0354377
ygaB	0.962127	0.277588		yhcR	0.973701	2.76644e-08		iolS	0.946868	2.24109e-08
nifS	0.962148	0.000451337		yqeB	0.973704	0.29561		capA	0.946874	0.000549312
yqjY	0.962148	0.0212788		ig968	0.973736	0.222518		yqfX	0.94691	0.00207192
yraI	0.962162	0.00752238		ywdI	0.973757	0.194035		U712_11340	0.946959	0.0065024
ig3484	0.962193	0.0410025		U712_17545	0.973763	2.72819e-08		ig1255	0.946965	0.00165329
ypzJ	0.962233	0.0111733		argH	0.973784	0.0159864		rsbRA	0.947063	0.000948615
arsB	0.962258	9.88723e-06		ptsH	0.973813	0.666252		yrrD	0.947138	0.00254428
U712_05710	0.962285	0.481111		yqaL	0.973838	0.543901		ypmR	0.947267	0.00808201
ykvO	0.96229	0.00218259		cotP	0.973863	0.0744843		gapB	0.947327	0.00166853
ig2068	0.962291	0.000311344		pbpE	0.973867	8.64702e-05		ig2882	0.947376	0.00741439
rsbS	0.9623	0.159481		yuaG	0.973879	0.0255913		yaaH	0.947401	1.17079e-07
yvcI	0.962309	0.0337088		ygzD	0.973913	0.400611		spoIIM	0.947409	0.000280527
bltR	0.962344	0.000584216		argB	0.973928	0.221383		ig1461	0.947426	0.00425686
ywiC	0.96236	0.108573		ig2361	0.973932	0.0779358		yycA	0.94743	5.86918e-09
dppC	0.962398	0.0147143		U712_14655	0.973953	0.290852		yndG	0.947449	1.26307e-06
ykoV	0.962424	0.00192331		ig3438	0.973954	0.376199		yjcP	0.94747	6.47188e-08
ig2248	0.962459	0.0787553		ig3084	0.973958	0.435951		sdhB	0.947526	0.323706
yppD	0.96247	0.0448062		ig2543	0.973983	0.509175		ig3094	0.947568	0.157298
gerBC	0.962485	0.00462754		ig2818	0.973996	0.686948		ftsR	0.947607	8.36208e-06
ycsI	0.962496	0.282627		bdbD	0.974006	0.0228715		yocC	0.947678	2.90693e-05
ig526	0.962519	0.297675		pcrB	0.974013	0.128964		spoIIAB	0.947686	0.0138229
ig3515	0.962521	0.2488		ytnA	0.974013	0.00670634		ytrC	0.947734	4.79838e-07
bshC	0.962521	0.000349716		yaaN	0.974093	0.138999		yycD	0.947752	0.00367884
ig1821	0.962544	0.34579		ig234	0.974095	0.00137526		ig1233	0.947776	0.00615302
ig1399	0.96258	0.0179052		ig3065	0.97411	0.218851		liaH	0.947786	0.00242227
ig2296	0.962599	4.94821e-05		ig2535	0.974155	0.224076		alsR	0.947807	0.000129854
ig3649	0.96261	0.270725		appA	0.974197	0.000319679		ydbK	0.947829	0.00215321
fliH	0.962646	0.00506865		ig3266	0.97421	0.311158		yjcK	0.947851	0.000162842
yqaR	0.962657	0.000805345		ntdA	0.974224	9.80835e-08		ig217	0.947859	0.00352004
sspN	0.962712	0.0748029		yfjR	0.974249	0.0681163		yrhD	0.947967	0.0785967
ig298	0.962736	0.0169395		putM	0.97427	0.0281098		yocM	0.947986	0.00455615
sigD	0.962764	0.14145		abfA	0.974335	0.00049504		ydjG	0.948003	6.80943e-06
ylaB	0.962772	0.00184656		ywkD	0.974338	0.0984994		ig63	0.948048	1.59171e-05
ig2066	0.962778	0.0660523		ig993	0.974349	0.590617		ig775	0.94805	0.0563842
pbpI	0.96278	3.00805e-05		dltC	0.97435	0.492712		ig391	0.948071	4.68592e-06
trpB	0.962783	0.00994291		ygxB	0.974351	0.00858017		yqjZ	0.948115	0.304184
ig3651	0.962789	0.188938		yheC	0.974353	0.00704005		ppiB	0.948206	0.0398147
yybC	0.962827	0.0367382		U712_19415	0.974395	0.128081		yocK	0.948387	0.0594996
ykuD	0.96284	0.0540552		ytkK	0.974406	0.0866209		spoIIR	0.948427	0.000528446
ysxD	0.962852	0.045772		ig659	0.974429	0.00288137		ig1699	0.948446	7.38469e-05
ynzF	0.962871	0.143789		ig3509	0.974436	0.0570023		sigX	0.948467	0.00173163
yfjB	0.962952	0.00510994		yvfU	0.974453	0.0279873		ig3163	0.948473	0.000590123
ig3561	0.962956	0.0020134		rhgH	0.974455	0.0092235		ccpC	0.948563	5.20924e-07
ig1816	0.962975	0.0352172		yrbD	0.974492	0.00437821		yobW	0.948628	0.00374542
pbuG	0.963015	0.0336165		ypoC	0.97452	0.471456		bshBA	0.948634	0.000386591
yqaP	0.963018	4.61867e-06		ig784	0.974537	0.124227		yhjD	0.948649	0.000105063
yrdC	0.963101	0.00218809		yhbF	0.974546	0.001512		yycQ	0.948675	7.88268e-05
ig437	0.963147	0.257559		thiW	0.974648	0.0341562		ig3088	0.948696	0.171444
ylaA	0.963149	3.17706e-10		ig3132	0.97467	0.00584174		pstC	0.948717	0.000873208
yaaB	0.963202	0.25161		ig696	0.974674	0.0120082		ig2331	0.94881	0.0118398
U712_08775	0.963206	0.0439275		yvlC	0.974682	0.429533		ig2593	0.94884	0.000898341
ig1678	0.963213	0.148117		ig545	0.974712	0.0048137		yuxK	0.948884	0.514091
ig2116	0.963217	0.0130972		ig557	0.974734	0.0111647		fruK	0.948908	0.00331146
msrB	0.963312	0.0263912		gmuA	0.974816	0.216163		ig19	0.948914	0.0476867
gcvT	0.963321	0.000439942		opuAA	0.97482	0.00359653		ganP	0.948936	3.3475e-09
yoaA	0.963332	0.0033532		rhgQ	0.974836	0.0987321		ykcB	0.949062	2.5128e-08
ig514	0.963358	0.166956		yxdM	0.974897	0.000229533		yhcD	0.949073	0.0574041
gltB	0.96339	0.000266795		ytpI	0.974915	0.190172		yczM	0.949147	0.0317553
srtN	0.963392	0.201298		sbcC	0.974933	0.000579347		sucD	0.949195	0.00237846
ig1719	0.963427	1.31444e-05		oppA	0.974943	5.87308e-07		cotX	0.949263	0.000288295
recQ	0.963448	4.24682e-05		abnA	0.974944	0.00205882		ig1252	0.949315	0.00276692
spoIIIAC	0.963449	0.087917		yttA	0.974944	0.0252128		ig1769	0.949335	0.00237846
yszB	0.963476	0.00599366		pepA	0.974985	0.027778		yrzF	0.949339	0.000278289
ccpC	0.963522	0.0026962		yfnF	0.974989	0.0144617		ctaD	0.949418	7.0739e-09
ig1335	0.963582	0.00395388		yfnB	0.975018	0.0166322		ig1675	0.949543	1.22612e-06
ig3155	0.963603	0.103724		ig2833	0.975028	0.194753		ig3230	0.949598	4.77161e-06
pksH	0.963623	0.00242596		yvcB	0.975055	6.17511e-07		bpsA	0.94962	1.47143e-06
ig506	0.963635	0.117312		alsD	0.975097	0.0492348		ydcH	0.949652	0.00368186
yrvM	0.963639	0.0967775		ig598	0.975107	0.16138		etfB	0.949736	0.000290864
ig279	0.963645	0.354474		ig708	0.975124	0.379993		ydfC	0.949746	0.0017493
bpsA	0.963652	0.000239756		ytrF	0.975129	0.0267906		appF	0.949753	3.3832e-05
U712_12080	0.963689	0.235284		ywzB	0.975134	0.0226722		yneI	0.949766	0.0739332
ig2220	0.963709	0.431261		ytmO	0.975151	0.0359183		rhaD	0.949814	0.0091554
ig2349	0.963742	0.150406		nucB	0.975151	0.358896		U712_10295	0.949816	0.00774232
pyrC	0.963755	0.0013532		ig320	0.975265	0.0968679		comN	0.949869	0.0212408
ypuB	0.963762	0.412075		nhaX	0.975267	0.0262176		minD	0.949898	0.00674289
bacA	0.963764	0.134853		yefB	0.975283	0.000225366		ig1768	0.949951	0.000170192
kinD	0.963788	0.000209438		ig1067	0.975285	0.00758245		ig2645	0.949982	0.000988196
ig2392	0.963833	0.0812377		yqcE	0.975302	0.459009		yknY	0.950003	0.00703078
ig59	0.963836	0.281595		yeeC	0.97532	6.25657e-05		araN	0.950032	6.63974e-08
ykyB	0.96387	0.0445317		U712_05730	0.975388	0.22235		yebA	0.950086	4.92248e-06
kapD	0.963949	0.0749682		hemQ	0.975421	0.204506		ykwC	0.950113	8.63614e-05
ylmD	0.96398	0.117555		ig512	0.975425	0.0400474		adeC	0.950125	9.14715e-07
ig2353	0.963987	0.313322		yfiU	0.975445	0.00397558		csbX	0.950226	6.42154e-07
queF	0.964	0.0077276		pucB	0.975468	0.13353		BSU18596	0.950239	0.245306
comGA	0.964003	0.000644309		yjgA	0.975471	0.198904		ywcH	0.950273	8.34253e-08
ig3391	0.964014	0.0137133		levD	0.975517	0.106974		yvnA	0.950285	0.00088811
ypvA	0.964023	4.8553e-06		pucF	0.975541	0.0019885		ig819	0.950311	0.210092
ig1998	0.964033	0.19092		rpsNB	0.975583	0.313075		ig2149	0.950321	0.00284595
cdnD	0.964057	2.73114e-08		glgD	0.97559	0.0631119		ig3241	0.950338	2.53216e-05
yqaS	0.964072	0.0426051		rhaA	0.975602	0.085538		ig2050	0.950354	0.0330136
ylzI	0.964122	0.116046		ig680	0.975621	0.502914		ig597	0.950396	0.000979862
yoaK	0.964143	0.00174262		ig3335	0.975635	0.477184		yxbA	0.950566	0.00257788
ybfI	0.964149	0.00127079		ganQ	0.975637	0.0159685		yqiI	0.950598	0.000280138
ig2648	0.964177	0.110061		pucR	0.975639	0.00630079		ig1856	0.950599	0.0568091
ig386	0.964197	0.0129069		ytaB	0.975663	0.0631417		ydhI	0.950611	0.00456631
ig2849	0.964227	0.173988		yisU	0.975664	0.0962991		xkdR	0.95069	0.0412984
fbpA	0.964236	0.472984		ig494	0.975686	0.0148824		ig3561	0.950691	0.00010996
ylbN	0.964307	0.246739		dinB	0.975696	0.0575183		pucR	0.950697	9.40632e-06
ig2750	0.96431	0.0428406		yitY	0.975773	0.00408615		U712_12080	0.950765	0.0416015
ig1410	0.964342	0.241849		ytbE	0.975775	0.0119235		ig3447	0.95078	0.00261498
ig1746	0.964355	0.222386		citM	0.975777	0.00816763		ig3315	0.950836	0.000607601
yqbH	0.964379	0.09598		opuAC	0.975821	0.0203597		ig2510	0.950859	0.00429251
mutL	0.964408	5.35172e-06		yesS	0.97585	0.0100707		ig2322	0.950926	0.000834599
ig1619	0.964427	0.0574753		ltaSA	0.975874	9.89614e-08		ig1808	0.950988	0.00392226
yqaT	0.964465	0.00235257		slpS	0.97588	0.0343541		ig1267	0.951026	0.0762132
yfkI	0.964522	0.407509		spoVID	0.975899	0.0030655		mdxM	0.951052	0.0443522
yngK	0.964525	1.30696e-05		yfhC	0.975952	0.0359644		ig2185	0.951064	0.0535945
ig1227	0.964548	0.00726114		dppB	0.97596	0.0335316		ig1348	0.951089	0.0206224
ig1647	0.964562	0.0574917		araN	0.975976	0.000277245		nprE	0.951096	0.000145326
ig83	0.964582	0.0547729		ig1384	0.975977	0.196629		ig1999	0.951112	0.102073
ig1461	0.96459	0.066552		acoL	0.975984	0.0407478		ohrB	0.951136	0.0433185
yukE	0.964609	0.401338		glcT	0.976011	0.023743		rsbT	0.951185	0.00230281
ig1061	0.964627	0.172407		yozN	0.976028	0.477679		yxkC	0.951205	8.26721e-07
ypiA	0.964632	0.0610655		ig1325	0.976037	0.363308		yqjN	0.95127	8.65084e-09
yqgV	0.964687	0.265263		rhgW	0.976067	0.00238214		yqjM	0.951319	0.000504902
yxeK	0.964691	0.00476422		ydgI	0.976069	0.0802844		comEA	0.951326	0.0154436
pyrAB	0.964692	7.58049e-10		ig3572	0.976069	0.244912		ywlE	0.951344	0.111085
yacD	0.964698	0.0102345		srtA	0.97609	0.0515829		ig606	0.951388	0.00110737
yfnG	0.964746	0.0839834		yfmE	0.976128	0.000541824		yabT	0.951461	0.000959803
ig3345	0.964775	0.352152		ig599	0.97615	0.33693		spoIIIAB	0.951475	0.0477537
ig3596	0.964827	0.0299342		yfiK	0.976198	0.172294		yrkJ	0.951496	2.06295e-06
katE	0.96483	0.00506865		ig2280	0.976201	0.431092		ywbO	0.951547	0.0160049
ig3346	0.964865	0.172211		U712_02275	0.976234	0.422332		ydcK	0.95158	0.000156901
bglP	0.964868	0.00119406		yuxK	0.976242	0.721674		ykzI	0.951735	0.152422
ig3550	0.964874	0.329068		ygaN	0.976251	0.0176979		ywnH	0.951769	0.00470102
gerQ	0.964877	0.0365752		ig2634	0.976266	0.451417		yisQ	0.95177	1.56421e-07
U712_11810	0.964878	0.125213		ig1119	0.976271	0.430255		purR	0.951786	0.00213849
yydD	0.964889	3.76216e-07		padR	0.976301	0.0219182		sleB	0.951787	0.000364042
ig3386	0.964891	0.0297586		yhxD	0.976316	0.00316095		yrzT	0.951829	0.00484334
ig2292	0.964929	0.129512		yhaR	0.976345	0.0538282		pyk	0.951838	0.462033
ig808	0.964936	0.517793		ylxW	0.976375	0.529955		ig2515	0.951901	0.0316456
ykkC	0.964981	0.14832		yvcQ	0.976462	0.00534824		U712_17570	0.95193	0.0939671
yutI	0.965004	0.407088		safA	0.976467	0.0124608		ycbR	0.95202	0.00137757
ig2299	0.965008	0.0196827		ig688	0.976505	0.202482		pyrB	0.952022	0.00110737
yngI	0.965057	8.35765e-05		ig3056	0.976524	0.031229		yutK	0.952121	5.2618e-05
serA	0.96507	3.30514e-05		ig2865	0.976622	0.0846986		ig3651	0.95213	0.0820084
pssA	0.965092	0.0142692		yvaF	0.976639	0.00795465		ig2029	0.952141	0.00612163
ig1879	0.965114	0.154472		ig602	0.97664	0.236292		ysnB	0.952207	0.0138604
yqjA	0.965148	0.00219009		ig3435	0.976649	0.502306		rttG	0.952257	2.03839e-08
yrdN	0.965192	0.0739769		yugT	0.976655	0.00202641		tcyM	0.952302	0.0116057
gsaB	0.965198	0.00760229		yhcO	0.976662	0.0159943		ig995	0.952417	0.000139768
ylbK	0.965204	0.00473262		yugM	0.97667	0.273492		rsfA	0.952516	2.8753e-05
yazB	0.965208	0.282627		araM	0.97668	0.0218797		ig518	0.952525	0.0777959
ypbF	0.965228	0.00442634		ydaF	0.976728	0.0598183		nagZ	0.952541	2.66838e-05
ppsE	0.965251	7.63949e-14		ysdA	0.976784	0.139456		ywcJ	0.952598	0.00219329
ykyA	0.965291	0.00223565		lutC	0.976806	0.0349134		ig231	0.952605	0.00419313
zosA	0.965297	0.000167639		malQ	0.976814	0.00368838		pdxT	0.952709	0.0623545
spoIIIAB	0.965316	0.0212693		ygaD	0.976826	0.00240755		clsA	0.952718	1.41292e-07
queD	0.965377	0.130735		yuiC	0.976875	0.082732		pksL	0.952818	4.27481e-57
ig3614	0.965379	0.103724		yhaQ	0.976881	0.0882579		gerD	0.952876	0.0639006
yqxA	0.965383	0.145128		ydjC	0.976939	0.0736264		sacC	0.952898	3.00035e-10
hxlR	0.965392	0.134685		ymzA	0.976952	0.563707		yvyI	0.952941	0.000305273
sdhC	0.96542	0.458861		frlB	0.976955	0.0318116		rapH	0.95299	2.2666e-11
ig598	0.965422	0.386581		ganA	0.976986	0.00143033		yybB	0.953073	4.70765e-07
hepS	0.965432	0.564082		ytkL	0.976987	0.0501064		yozS	0.953075	4.85849e-05
ig1929	0.965438	0.00127545		yrzE	0.976987	0.222518		uxaA	0.95308	3.026e-07
ig3339	0.965454	0.281401		ig3147	0.977015	0.0968679		mccB	0.953119	0.000409075
ywbD	0.965474	0.0305805		ig2315	0.977018	0.116132		yvlD	0.953134	0.00038541
pcp	0.965509	0.087917		amyC	0.977028	0.0240309		ig474	0.953138	0.240788
yndA	0.965512	0.0368251		ylaI	0.97703	0.308047		ig2920	0.953144	0.0481325
ig168	0.965541	0.238706		fadE	0.977033	0.0119466		ig2845	0.953146	0.00259637
ureB	0.965575	0.355905		murQ	0.977072	0.0214116		yoeA	0.953152	5.94582e-07
yqkA	0.965597	3.7477e-06		yyzK	0.97708	0.486729		liaF	0.953159	0.00825468
speB	0.965635	0.0684794		ig3639	0.97709	0.0833743		ig2348	0.953249	0.196175
U712_09540	0.96565	0.231823		yslB	0.977091	0.175468		ig1356	0.953299	0.242796
yngJ	0.965687	0.00386745		ywrA	0.977092	0.105774		yqfW	0.95335	5.20081e-05
sigB	0.965694	0.245819		ydjG	0.977095	0.0229549		adhA	0.953362	0.000222686
cah	0.96571	0.0253589		tapA	0.97711	0.235937		ig1951	0.953369	0.213357
ig3438	0.965713	0.0268916		ig2617	0.977151	0.209036		ywfA	0.953377	1.06986e-07
ylqG	0.965727	2.45167e-05		ig824	0.977179	0.285632		ig112	0.953382	0.0902173
ig222	0.965784	0.0620182		ig3222	0.977183	0.218002		vpr	0.953389	2.18611e-09
ytgP	0.965793	0.00162387		levF	0.977207	0.081006		aapA	0.953449	6.1456e-05
yrkK	0.965838	0.052312		purH	0.977217	0.0166322		yddS	0.953474	3.00432e-10
ig2326	0.965859	0.0601964		bceB	0.97722	8.67608e-05		ylbP	0.953482	0.00970731
yxeG	0.965865	0.000724895		ig2968	0.977231	0.0210606		ig1741	0.953497	0.42577
ytdA	0.965882	0.0219047		ig3241	0.977315	0.0568242		cwlA	0.953561	0.000484095
yqcC	0.965909	5.52055e-05		ig1321	0.977356	0.114935		yqaR	0.953669	1.18101e-06
ykoQ	0.965945	0.00343366		ig3188	0.977366	0.290649		ig622	0.953719	0.0171015
ydgE	0.965949	0.0114459		ig2696	0.977409	0.366612		ig468	0.95372	0.0386989
dinG	0.966	4.95171e-05		purR	0.977425	0.0567415		ig3102	0.953738	0.0625433
ig2282	0.96603	0.332824		ig3641	0.977426	0.0493095		yhbI	0.953788	0.0200606
ig1500	0.966032	0.622936		ykkD	0.977435	0.660197		pyrF	0.953904	0.0282245
ylqB	0.966084	1.75324e-05		ig2814	0.977452	0.210297		ig3218	0.953952	0.0132049
ig1308	0.966097	0.0514479		acoC	0.977472	0.0830905		ig2588	0.953957	0.00674841
glpF	0.966098	0.0120013		rbn	0.977477	0.0936392		yhjC	0.953964	0.0190523
ytmO	0.966127	0.0621561		ig1020	0.977514	0.0562519		ig1466	0.953976	0.0361145
ycsG	0.966127	0.0108758		yddR	0.977559	0.0111647		yobO	0.954017	8.52178e-13
ccdA	0.966154	0.0259842		U712_03795	0.977562	0.33961		tcyC	0.954058	0.0239726
ig1391	0.966158	0.000714676		yfjA	0.977591	0.0808377		ig653	0.954069	0.0372671
gndA	0.966178	0.000219645		spoIIE	0.977664	0.00069847		ig3550	0.954074	0.0403093
ypuA	0.966184	0.00479242		ig1821	0.977684	0.691992		asnS	0.954081	0.0269147
ig962	0.966204	0.0214174		ig787	0.97769	0.0222182		iolC	0.954083	2.56584e-06
ctaD	0.966212	3.95403e-05		ywjD	0.9777	0.073646		ig3335	0.954158	0.00980572
ig2307	0.966257	0.188979		ig3487	0.97771	0.376095		ig2225	0.954174	0.021743
xkzB	0.966258	0.0574917		gerAB	0.977728	0.000880985		ig2998	0.95418	0.0176655
ig99	0.966279	0.485575		yetM	0.977728	0.0765861		yobF	0.954222	0.000141316
ppsD	0.966312	6.90157e-17		hisB	0.977728	0.190016		ig3308	0.954241	0.0571874
ig375	0.966328	0.0920587		ycbP	0.977821	0.0276543		ydeH	0.954396	0.000514614
artR	0.966386	0.172407		ig1282	0.977847	0.400611		appA	0.954451	3.63762e-09
ig3094	0.966392	0.381435		ykuS	0.977851	0.540054		ig3293	0.954472	0.20748
sppA	0.966437	0.0433746		ig246	0.977881	0.029302		ig937	0.954486	0.0154397
brnQ	0.966467	1.2597e-05		lcfB	0.977914	0.0193197		U712_04215	0.954564	0.00446956
ig906	0.96647	0.180851		yhcX	0.977966	0.00152155		yvdR	0.954576	0.00313203
ig3161	0.96648	0.277634		yvaV	0.977977	0.0524382		purF	0.954592	0.000222856
yqjZ	0.966593	0.311432		csbX	0.977979	0.0136096		leuA	0.954594	9.14675e-05
ig2260	0.96663	0.0046877		yqbI	0.978001	0.0934794		ig1063	0.954634	9.97994e-05
ylaH	0.96664	0.0895863		ig21	0.978014	0.0298557		ig3091	0.954665	0.00153763
ig395	0.966672	0.323525		sigL	0.978034	0.00967694		ig2367	0.954789	0.0173751
noc	0.966707	0.0182945		ydcI	0.97804	0.00423118		ig3524	0.954836	0.431684
yqjP	0.966766	0.00210455		ig307	0.978043	0.196477		spoVFB	0.954865	0.0441587
ig1767	0.966771	0.00602818		ig2780	0.978069	0.199099		ywqH	0.954876	8.0904e-05
ykoT	0.966797	0.00714138		yitV	0.978084	0.0512178		ig2339	0.954926	0.0092267
comGG	0.966852	0.0134493		nap	0.978088	0.00154183		U712_02080	0.955147	0.0312681
U712_10655	0.966871	0.189613		yceB	0.978094	0.178932		ykuE	0.955184	0.00108901
yobA	0.966954	0.0544387		ig742	0.978125	0.0669727		yycS	0.955226	0.0149817
ylaE	0.96696	0.000771887		nadA	0.978133	0.00572082		ybfH	0.955234	1.10674e-05
yqeF	0.966989	0.00183268		tenI	0.978187	0.310648		ywcI	0.955316	0.199519
ig435	0.967004	0.37238		racA	0.978196	0.472842		ig836	0.955342	0.0483889
dppD	0.967034	0.0428406		yeeA	0.978216	1.59281e-05		ig2858	0.95536	0.0477707
ywaF	0.967083	0.00751436		ig3199	0.978259	0.248645		sspP	0.955375	0.00323555
yqhR	0.967086	0.0216391		fadR	0.978344	0.117957		ig406	0.955412	0.0274143
ig2362	0.96709	2.74996e-05		yrzL	0.978359	0.13846		dnaJ	0.955437	0.0768851
ylaL	0.9671	0.0270924		ig2473	0.978364	0.380554		splB	0.955549	5.60272e-07
leuB	0.96711	0.0135159		yfkN	0.978385	1.90943e-05		yjcO	0.955572	0.0254486
ig3284	0.967134	0.635129		ig2933	0.97839	0.0451419		ig3489	0.955575	0.0872893
flgC	0.967184	0.190921		yurS	0.978391	0.160076		ig2092	0.955601	0.0307696
yngL	0.967201	0.0434462		ig1060	0.9784	0.403944		cysH	0.955605	0.0978491
sspP	0.967206	0.0346264		yfhB	0.978425	0.0406788		ilvD	0.955616	2.77396e-05
mmgA	0.967252	0.00972368		yhzB	0.978433	0.0813725		rbsD	0.955623	0.320213
arxR	0.967287	0.484164		ig315	0.978434	0.513056		spoVID	0.955711	4.35568e-06
yuzB	0.967363	0.253288		ppiB	0.978451	0.523268		yrpE	0.955772	0.000982046
dacC	0.967367	0.000194995		yvfG	0.978462	0.377784		sspI	0.955803	0.10457
ig2317	0.967369	0.31789		putC	0.978495	0.0233418		pucL	0.955845	2.40831e-07
rttG	0.967373	0.000246256		ydbA	0.978501	0.0630494		yvbK	0.95585	0.00263973
ampS	0.967374	0.000481324		moaB	0.978558	0.244309		ig344	0.955858	0.0246273
qodI	0.967381	0.0045959		kinE	0.978564	0.0390171		yecA	0.955862	1.1292e-08
mtaB	0.967408	0.000343984		ig1267	0.978627	0.374318		yrkQ	0.955864	6.90211e-05
artQ	0.967414	0.010152		ig658	0.978629	0.526638		ig2426	0.955896	0.0968972
yqhV	0.96743	0.528031		ig481	0.978654	0.0581441		xylR	0.95591	9.18731e-06
aldY	0.967458	0.0147661		ydcH	0.978671	0.274596		yvcA	0.955955	0.000676634
ig2002	0.967562	0.146096		ytfP	0.978681	0.17822		U712_16190	0.955979	0.0395467
ig925	0.967572	0.174265		dctS	0.978691	0.0189795		skfG	0.955991	0.00150029
ig2322	0.967597	0.0262228		yurT	0.978712	0.0744776		ig2111	0.956025	0.0747827
cydA	0.9676	0.00067607		ywcA	0.978715	0.0199521		ig3452	0.956045	0.00129865
ig1806	0.967641	0.0131909		fadB	0.978735	0.190172		yhjE	0.956092	0.000896068
pycA	0.967663	7.90423e-07		ywcB	0.978759	0.471804		ypoP	0.9561	0.481848
dltA	0.967664	0.000323108		ig1176	0.978771	0.0984994		czrA	0.956174	0.163158
ig2755	0.967699	0.327982		ig3198	0.97878	0.163415		ig3546	0.956182	0.0363455
ig1573	0.967711	0.0541176		epsO	0.978794	0.0117564		ig1333	0.956204	0.00284595
ig1916	0.967723	0.0637289		rsbP	0.978806	0.0062493		rsbU	0.956223	9.18731e-06
yybN	0.967764	0.0528678		ig184	0.978815	0.0982224		spoIIQ	0.956241	0.00104227
ig2091	0.967766	0.00813858		ig977	0.978829	0.625144		ig157	0.956274	0.00964591
bsdA	0.967819	0.0970387		ig2930	0.978833	0.19254		bmrU	0.956335	0.00123799
ykwD	0.967841	0.120676		ig3163	0.978895	0.238532		cypA	0.956335	0.000360193
ig2216	0.967852	0.0105896		ydhI	0.978897	0.143902		ig1444	0.956366	0.0921533
ytaF	0.967852	0.0151609		ig2339	0.978929	0.151415		ig3578	0.956369	0.00197008
ig1723	0.967933	0.0155452		glcD	0.978958	0.0488192		tcyJ	0.956375	0.00162471
levD	0.967978	0.00594685		ig2973	0.978974	0.0246573		ytrB	0.956399	0.000937244
yqjM	0.967991	0.00432391		yisT	0.978985	0.0453558		rhaA	0.956439	0.000232215
ilvK	0.968036	0.0226551		ig836	0.979012	0.175013		ynfC	0.956446	0.0480214
ig1088	0.968037	0.166156		ig839	0.979015	0.254759		yjcH	0.956478	0.00779534
ig2110	0.96808	0.0684794		yfnH	0.979044	0.169632		ig2363	0.956548	0.0627685
ig911	0.96809	0.604671		yitG	0.979052	0.0778235		ig2892	0.956548	0.0218494
moeB	0.96811	0.00717833		xkdC	0.979062	0.295258		ig3330	0.956562	0.173315
yqkC	0.96811	0.211908		epsD	0.979089	0.00793709		spoVD	0.956594	2.90949e-05
yqeB	0.968136	0.120733		mccB	0.979102	0.267975		ig601	0.956645	0.000190057
ig1982	0.96815	0.0148343		ig821	0.979107	0.13353		ykuD	0.956669	0.0226291
yqxL	0.968153	0.0119119		yhaP	0.979113	0.0342455		ig633	0.956809	0.179053
ilvH	0.968171	0.14134		ig2905	0.979117	0.467182		ig2340	0.956855	0.0280395
comGD	0.968183	0.087264		yvrE	0.97914	0.132426		yydG	0.956862	1.88396e-07
ig3472	0.968237	0.0816518		ig2292	0.979152	0.374968		ig3204	0.956883	0.311668
ig1283	0.968237	0.183215		thiE	0.979167	0.0132682		yjmD	0.956883	0.000559982
ybxG	0.968278	5.22112e-07		metN	0.979199	0.391488		ctaF	0.9569	0.0371556
yrdA	0.968314	0.0581507		pdaA	0.979216	0.162482		ymxH	0.956919	0.00166853
arsR	0.968335	0.0434188		ig3091	0.979223	0.0943806		yoaN	0.95692	2.52687e-06
ig3380	0.968381	0.152313		ig1407	0.979223	0.0442001		slpS	0.956961	0.000840434
ylxW	0.968409	0.21215		estB	0.979247	0.00679885		nupO	0.957019	8.46594e-05
sacP	0.968428	0.00709112		fhuG	0.979263	0.0373101		psd	0.957032	0.0536344
ig1480	0.968433	0.00473456		nadC	0.979285	0.0598046		dctR	0.957158	0.00814279
ykvS	0.968441	0.660419		bsuRB	0.979295	0.00218776		ig2959	0.957161	0.0240682
deoC	0.968451	0.0264654		yraK	0.979311	0.277258		ywcB	0.957167	0.086686
ig2840	0.968465	0.184869		ypjP	0.979345	0.581871		mcpC	0.957183	4.69971e-06
licB	0.968485	0.035187		ybyB	0.979419	0.440786		ig783	0.957217	6.41248e-05
ytoA	0.968493	0.0852263		yclK	0.97942	0.00994083		metN	0.957297	0.239379
comGE	0.968537	0.117908		licH	0.979423	0.10854		ig2052	0.957302	0.429987
yqgU	0.968543	0.000604388		ig830	0.979481	0.590735		ig118	0.957342	0.0146169
yfhH	0.968563	0.0629965		ydeJ	0.9795	0.0620135		skfC	0.957343	2.63982e-17
yrrD	0.968622	0.0484557		ig942	0.979506	0.444222		glgB	0.957345	4.79295e-05
yqcI	0.968696	0.0201457		ig290	0.979543	0.161057		polX	0.957345	0.00834246
rsbRC	0.968708	0.000245987		ywzG	0.979566	0.502306		ypgQ	0.957374	0.00121081
pbpB	0.968715	0.503093		ytqB	0.979587	0.106949		yrdQ	0.957377	3.21379e-06
ig2515	0.968718	0.039455		yybH	0.97961	0.109614		abfA	0.957381	7.17605e-08
yqbB	0.968795	0.0354743		bmrA	0.979628	0.114679		levE	0.957392	0.00663961
ig2939	0.968821	0.521898		ig2708	0.97964	0.543787		ig2999	0.9574	4.78982e-08
ig1798	0.968831	0.14832		yczJ	0.979667	0.230077		ypzJ	0.957497	0.0470125
ig2647	0.968842	0.0920587		ig1433	0.979691	0.692396		pyrP	0.957521	0.00154572
ig1858	0.968894	0.0146628		yvdP	0.979703	0.0137097		ytnJ	0.957605	0.00113848
ig1014	0.968965	0.0421473		yvrB	0.979722	0.0371705		ig2035	0.957746	0.0585271
btr	0.968981	0.000150772		refZ	0.979726	0.0452935		gerBC	0.957765	0.00122779
yrhE	0.96905	2.87132e-05		spoIIIAA	0.979741	0.0871654		ctaA	0.957812	0.140106
ig3335	0.969053	0.249964		U712_16000	0.979785	0.157877		levF	0.957864	0.000124929
phoR	0.969054	0.00785332		phoD	0.979798	0.0261182		rsbRC	0.957954	4.69971e-06
glxK	0.96906	0.0106443		ydhF	0.979827	0.235348		opuAA	0.957977	1.14309e-05
murQ	0.969066	0.0198479		thiL	0.979849	0.161631		ig1606	0.957989	0.0390413
lrgA	0.969078	0.0302804		mrgA	0.979854	0.248811		yrdR	0.958037	1.11321e-06
ig2183	0.969092	0.424571		ig3614	0.979856	0.331668		ig2483	0.958076	0.148532
ig2181	0.969108	0.0627263		yveA	0.979862	0.000500742		yjcS	0.958121	0.0474699
ydfF	0.969125	0.112061		ig526	0.979879	0.530201		ig2561	0.958122	0.28597
ig118	0.969131	0.0130772		ig687	0.979883	0.469864		galM	0.958149	2.03518e-05
U712_14165	0.969134	0.544847		ig3375	0.979898	0.111675		ig2933	0.958257	0.00109353
yngE	0.969144	0.00149667		ig52	0.979913	0.515263		yabM	0.958261	1.01833e-07
tcyJ	0.969155	0.00733096		ytqA	0.979937	0.0569525		yjcL	0.95827	3.73211e-05
ig2787	0.969174	0.607401		xkdB	0.980012	0.174974		ig1607	0.958299	0.0287374
ig3412	0.969207	0.134685		citZ	0.980033	0.0368744		dnaA	0.958331	0.339341
secDF	0.969261	8.97265e-06		ybgB	0.980056	0.225819		ig3341	0.958353	0.0956499
yrhK	0.969288	0.256414		ig948	0.980138	0.0280312		ig2122	0.958365	0.409563
pstBB	0.969302	0.0297952		ydhD	0.980146	0.0143515		ylaA	0.958499	3.79091e-11
ig226	0.969307	0.565052		uup	0.980157	0.00165754		ig1397	0.958522	0.00239144
ig1078	0.969311	0.308784		U712_18660	0.980185	0.426555		ig3498	0.958524	0.0435382
spoIVA	0.969316	4.32545e-05		ig657	0.980215	0.253138		xkzB	0.958535	0.0191279
yycA	0.969324	4.24682e-05		yrdD	0.980239	0.200564		ig2078	0.958564	0.0429639
yqhQ	0.969335	0.0236682		lplC	0.980276	0.00995813		ig2303	0.958575	9.35931e-06
ydzP	0.969339	0.105572		ig2931	0.980282	0.460454		htpG	0.958605	2.21888e-07
tuaB	0.969359	0.0418888		trpP	0.980304	0.410002		asnH	0.958628	8.92644e-14
ig2149	0.969429	0.0744211		cotR	0.980318	0.0735899		ig1250	0.958686	0.073333
ynfE	0.969433	0.0563696		yisV	0.980342	0.0297773		prmA	0.958739	0.0174099
flgD	0.969439	0.216829		lonA	0.980349	0.0265213		liaI	0.958759	0.0641115
mtnD	0.969444	0.201474		dctB	0.980395	0.105982		yrzP	0.958825	0.0360651
mmgD	0.969482	0.00255719		rsbX	0.980409	0.508623		glnL	0.958834	0.00492245
yqaK	0.969489	0.0767172		yisL	0.980412	0.216163		yxbC	0.958905	9.35415e-07
ytxH	0.969496	0.205797		tcyK	0.980423	0.526584		ig2021	0.958922	0.0749435
slrA	0.969508	0.323998		ig2349	0.980466	0.404196		xynA	0.959047	0.00259436
rnhB	0.969512	0.0895391		yrrO	0.980471	0.170766		yknX	0.959107	0.00308578
ig1743	0.969514	0.0141615		ig201	0.980486	0.136357		yuaF	0.959125	0.00801835
U712_12375	0.969585	0.3564		yvgO	0.980517	0.318653		cgeE	0.959206	9.0939e-06
cypA	0.969627	0.0017637		ig3276	0.980529	0.504249		ig1243	0.959207	0.333462
tasA	0.969652	0.0533834		ig2337	0.980531	0.334809		ig1975	0.959319	0.00649013
ig722	0.969657	0.0909586		yesF	0.980542	0.0968679		ig159	0.959337	0.0603141
yxaB	0.969672	0.00975515		samT	0.980557	0.00195547		yisV	0.959394	0.000270089
ig1605	0.969674	0.0105201		ig665	0.980564	0.363409		cotM	0.959415	0.0138405
ctaC	0.969724	0.00143607		yxdK	0.980577	0.0990297		yncB	0.959431	0.000100096
ig3265	0.969757	0.483531		ig1014	0.980628	0.479334		clsB	0.959453	2.596e-05
ig1296	0.969822	0.0515793		U712_14500	0.980634	0.067945		ymaG	0.959468	0.0209733
bscR	0.969848	0.00725738		ig706	0.980637	0.0412546		comGF	0.959472	0.235888
rapG	0.969892	9.27562e-05		clsA	0.980674	0.0154049		skfB	0.95957	9.40291e-11
bltD	0.969913	0.0120859		mdxR	0.980677	0.088365		abbA	0.959572	0.0671956
bpr	0.96993	8.84427e-11		narI	0.98069	0.126313		ig1122	0.959632	0.000700637
ig1329	0.969974	0.13729		acoA	0.980693	0.0273277		ig2068	0.959633	0.0113048
ig1770	0.970013	0.00458497		yclP	0.980709	0.00535091		cotSA	0.959636	6.33404e-05
ig2311	0.970019	0.0520529		ig125	0.980718	0.598792		ig1394	0.959647	0.0761458
aapA	0.970035	0.00931811		ywrE	0.980726	0.1169		yqfO	0.959733	0.0120495
gltR	0.970103	0.00139146		ywdE	0.980763	0.0808377		ig661	0.959782	0.00279565
ahpC	0.970168	0.0214174		ig856	0.980771	0.188653		dctP	0.959796	0.000335692
ig1319	0.970179	0.412128		ig484	0.980783	0.0095764		ig658	0.959849	0.207104
ig3148	0.970188	0.343534		ig1041	0.980786	0.28134		yciB	0.959855	0.00254722
yqjB	0.970192	0.0276753		ig2719	0.980807	0.509175		yojK	0.959869	1.1632e-06
ig3199	0.970205	0.0407358		ydhK	0.980818	0.111975		ig1672	0.959879	0.136447
ptsG	0.970238	0.00166319		yrkF	0.980831	0.224449		ysnF	0.959883	0.000629129
comC	0.970247	0.025577		metP	0.98084	0.63659		ig1391	0.959905	0.000135409
veg	0.970277	0.172768		ig2376	0.980867	0.139614		yjcG	0.959961	0.0180281
fruA	0.970321	0.000222449		paiA	0.980873	0.241291		dacF	0.959962	0.0636991
yocK	0.970375	0.259542		ig2281	0.980955	0.321201		pupG	0.959982	0.0227205
ig2513	0.97038	0.283909		yeeG	0.980963	0.000439015		yknU	0.959988	1.43054e-11
lcfA	0.970385	0.00224075		ig219	0.980972	0.295335		ydbL	0.960004	0.00416291
mmgF	0.970389	0.025372		yqbF	0.981004	0.266365		tlpA	0.960007	0.000104777
yrdP	0.970405	0.000323663		bsuRA	0.981069	0.0396115		yxcE	0.960057	0.0009897
ig1761	0.970412	0.0112527		ig3168	0.981115	0.0114703		ig449	0.960142	0.225689
ytnL	0.970449	0.0398331		ig2353	0.981142	0.355525		yrzE	0.960145	0.0978491
gerM	0.97045	0.085806		amyD	0.981145	0.0382925		rocB	0.960154	1.54629e-07
hslO	0.970463	0.00166122		ig3270	0.981148	0.0325757		ig67	0.960155	0.320028
ig3319	0.970466	0.127459		arfM	0.981229	0.0136961		cycB	0.960155	0.00444463
polX	0.970481	0.00311552		U712_15560	0.981254	0.12028		yslB	0.960189	0.00447479
ypuI	0.970486	0.279531		yjkA	0.981272	0.236012		U712_00960	0.960201	0.0102556
ycdF	0.97059	0.0377259		fadH	0.981287	0.133422		yhzC	0.960217	0.16527
csbX	0.970598	0.00235626		ytbQ	0.981323	0.127834		ig2030	0.960268	0.213125
yknX	0.970636	0.0107045		ydfA	0.981378	0.00885611		yxlF	0.960268	0.000218046
ysdC	0.970663	0.0103328		rsbQ	0.981397	0.0278861		spoIVA	0.960289	1.78412e-07
pdxT	0.970674	0.225852		ig486	0.981404	0.0355487		guaB	0.960303	0.249035
abbA	0.970699	0.120801		yqaM	0.981437	0.415582		ytvI	0.960398	0.000231048
glcT	0.9707	0.0323389		ig3094	0.98145	0.632281		ig2074	0.960419	0.0118208
yhdL	0.970702	0.147329		yhjN	0.981492	0.0737344		yxeR	0.960424	0.00760538
ig3219	0.970721	0.335725		nprB	0.981506	0.0156332		ig1101	0.960457	0.23141
cysC	0.970746	0.161492		nhaK	0.981506	0.00900198		ig545	0.960471	0.000124647
metE	0.970748	0.000358117		yitQ	0.98154	0.290649		yrbE	0.960488	1.32312e-05
ig301	0.970778	0.0484557		ig2605	0.981544	0.207277		ykuO	0.960492	0.000435501
ig442	0.970779	0.0646042		ig963	0.981556	0.681398		ig826	0.960569	0.188087
U712_02080	0.970804	0.326552		xkdM	0.981568	0.450081		ig609	0.960623	1.9583e-06
fhuC	0.970822	0.0929293		lplD	0.981671	0.0593609		yxkF	0.960774	0.00223492
yngB	0.970828	2.64781e-05		ig2922	0.981673	0.124412		yngB	0.960777	3.72347e-06
yxeL	0.970864	0.241849		ig675	0.981678	0.407269		yqfQ	0.96082	0.0143913
ig100	0.970869	0.0793659		cwlA	0.981683	0.155521		degA	0.960841	0.00214121
comEC	0.97088	1.78604e-05		yeeI	0.98169	0.0515829		bsdC	0.960857	0.000549312
ykkB	0.970887	0.170423		natA	0.981692	0.092674		ig3544	0.960898	0.0163342
U712_15805	0.970889	0.329249		yvdD	0.981708	0.13353		ybbK	0.960932	0.00638751
yqcE	0.970898	0.303898		yhjH	0.981711	0.0732754		pucK	0.961017	0.000931361
ywkF	0.970943	0.298293		yxbD	0.981722	0.0274616		purQ	0.961055	0.00751316
pyrK	0.97097	0.100219		pdp	0.981737	0.218124		yjcR	0.961144	0.0290075
licC	0.970978	0.0364996		yjzK	0.981766	0.537262		ig1159	0.961161	0.000544878
ywdJ	0.97098	0.0104119		ykuE	0.981777	0.192082		rsbS	0.961173	0.114728
ig1050	0.970982	0.104598		gbsA	0.981787	0.194455		ig740	0.961195	0.00455615
sbp	0.971028	0.161367		gntK	0.98186	0.0608132		ig426	0.961264	0.148305
yraM	0.971035	0.00171966		U712_17120	0.981862	0.537475		ig1128	0.961314	0.292848
mmr	0.971055	0.0139606		ycxD	0.981865	0.0296549		ig1665	0.961389	0.000700325
ppiB	0.971068	0.311138		fhuC	0.981929	0.192099		yhdY	0.961408	0.000456929
nupG	0.971104	0.00381385		mutY	0.981939	0.0461616		yoaM	0.961454	0.00148205
ig3166	0.971106	0.469507		ig3383	0.981966	0.0239863		ykuK	0.961455	0.0203835
yqbS	0.971115	0.122079		ig2564	0.981977	0.362795		ykrA	0.961462	0.010904
spoIIP	0.971127	0.0127185		ig2666	0.981988	0.379993		ig965	0.961465	0.190892
yqbC	0.971139	0.00316843		lytH	0.981993	0.103274		yrkA	0.961486	5.53669e-07
ig1985	0.971174	0.0549828		bioI	0.982018	0.104747		ypiP	0.96161	0.00969518
yknY	0.971183	0.0549937		yqbD	0.982026	0.379518		araL	0.961625	0.00883167
coaX	0.971209	0.012717		U712_05330	0.982031	0.378969		sdpI	0.961644	0.2207
mcsA	0.971217	0.201794		guaC	0.982038	0.0307756		yxdL	0.961676	0.137596
ig725	0.971227	0.278256		ig309	0.982051	0.141163		bsdA	0.961693	0.0111906
yoeA	0.971231	0.000106155		ig2892	0.982077	0.19296		ig1592	0.961698	0.121076
ig3612	0.971233	0.254194		ig2793	0.982105	0.221099		yqiG	0.961737	0.00668648
ig3318	0.971265	0.13038		ytcJ	0.982172	0.0987321		U712_04015	0.961782	0.133703
fra	0.971269	0.105692		ig3218	0.982193	0.289585		ig2199	0.961804	0.0122004
spsG	0.971288	0.0264325		ig1042	0.982208	0.102373		yodF	0.961865	0.000419509
ig1742	0.971312	0.0851129		glcR	0.982258	0.386308		ig378	0.961911	0.020503
U712_05925	0.971348	0.491931		ywmF	0.982261	0.179319		rsbX	0.961911	0.180403
ig2443	0.971395	0.423543		ig2862	0.982269	0.293703		U712_07410	0.961917	0.186297
yjcQ	0.971407	0.143051		ig331	0.982309	0.427459		ig3105	0.96197	0.093194
sirB	0.971427	0.107376		liaG	0.982329	0.121711		ig2195	0.962002	0.060848
yulF	0.971449	0.035187		yizA	0.982329	0.130932		yhdK	0.962003	0.0576742
ig2387	0.971465	0.0999675		yfnA	0.982374	0.0133665		yeaD	0.962018	0.0345649
yjzG	0.971475	0.392043		pbuO	0.982378	0.194906		glcD	0.962107	0.000562332
glnM	0.971477	0.00725802		purS	0.982392	0.337435		gerAB	0.962128	7.88263e-06
ig2298	0.971499	0.0186005		cypD	0.982424	0.0257975		ig478	0.962148	0.00629754
ytxB	0.971529	0.351011		ig292	0.982467	0.233635		yndB	0.962165	0.0433462
ig1903	0.971563	0.00621701		ig2989	0.982475	0.280873		ig1264	0.962237	0.0618093
ig727	0.971611	0.436777		ig1030	0.98248	0.703549		ykuI	0.962275	6.38572e-07
yqjT	0.971706	0.264657		acoB	0.982482	0.11538		yobR	0.962282	0.0350455
ig1737	0.971707	0.00861573		tyrZ	0.982502	0.0541182		yoxC	0.962302	0.0435318
yqeK	0.971709	0.256804		sacX	0.982503	0.00433469		ytnM	0.962368	0.00197145
ig1739	0.971724	0.295636		yheH	0.982532	0.0421068		ig3471	0.962408	0.0288807
yuzG	0.971728	0.248322		ig721	0.982573	0.288571		yheJ	0.962511	0.203057
ig738	0.971729	0.324842		ig913	0.982587	0.199467		spoVT	0.962567	0.000299464
yhbE	0.971753	0.131396		ycbU	0.982593	0.0558124		ypmP	0.962572	0.0149865
ypmR	0.971768	0.0445061		ig2687	0.982628	0.169502		ig2228	0.962668	0.00740552
yodR	0.971773	0.00697564		ig3072	0.982641	0.0688219		yisU	0.962691	0.00722437
ig1108	0.971849	0.141553		ig661	0.982645	0.13807		ig2864	0.962694	0.182761
ig2434	0.971858	0.428326		yisS	0.982648	0.0364139		gdh	0.962765	0.00238215
liaR	0.971874	0.171521		sspF	0.98265	0.515232		ig932	0.962774	0.24976
ppsB	0.971879	1.42234e-18		ysnF	0.982656	0.104519		gudB	0.962829	0.000494949
ig1384	0.971918	0.186885		yhdV	0.982661	0.511325		csbC	0.962868	1.84692e-06
ig1606	0.971938	0.153856		ig3166	0.982665	0.625524		ydjC	0.9629	0.0239507
yxiO	0.971976	0.00714138		ig2243	0.982689	0.371226		ig2051	0.962945	0.209917
ltaSC	0.971976	0.000148852		mrpG	0.982696	0.651173		ig1085	0.962965	0.0843475
ywqB	0.971991	0.00110969		ig2618	0.982773	0.125431		ig1903	0.962987	0.00101374
ig2439	0.971998	0.0374324		bsuRC	0.982776	0.00461838		dppE	0.963046	8.86978e-06
yhaO	0.972001	0.0395583		yycA	0.98279	0.0167028		ypuD	0.963088	0.0246398
ig1482	0.972003	0.45972		ig669	0.982817	0.400562		ymaC	0.963089	0.213581
ig2186	0.972008	2.25659e-06		gutP	0.982827	0.00951909		yeeA	0.963138	2.34985e-11
ig2249	0.972056	0.00628794		ig3189	0.982858	0.15144		yxiM	0.963149	9.63391e-05
ig1281	0.972121	0.36111		yddQ	0.982862	0.182696		ypuB	0.963158	0.336505
yabE	0.972126	0.00300938		yetK	0.982894	0.0681163		yclD	0.963207	0.0103526
pbpD	0.972145	0.0012012		ywbE	0.982899	0.658093		mleA	0.963208	0.00332813
salA	0.972166	0.0656385		ydfI	0.982901	0.238134		ydeM	0.963221	0.00847694
ybfA	0.972193	0.0859961		ig3622	0.982903	0.0112458		ureA	0.963249	0.0141007
scoC	0.972194	0.290021		yddS	0.982928	0.00130823		amtB	0.963252	0.00983855
ig2175	0.972227	0.0614359		levR	0.982948	0.00825628		yndJ	0.963336	4.47991e-06
yybM	0.972232	0.00226889		ydcA	0.983006	0.224307		uppP	0.963361	0.0194685
srtA	0.972237	0.0859961		ig485	0.98304	0.244066		aldY	0.963395	0.00379225
yxkF	0.972282	0.0895863		ig2362	0.983042	0.0259978		asnO	0.963405	7.15599e-06
ig3641	0.972299	0.00592045		ydbI	0.983068	0.0387697		dtpT	0.963448	3.33212e-05
ig1338	0.97237	0.112429		ymfK	0.983082	0.284305		ywzA	0.963492	0.00847197
ig2366	0.972376	0.304495		ohrA	0.983094	0.548693		skfF	0.963519	6.65517e-06
yscB	0.972425	0.18953		ykuH	0.983094	0.152033		yclE	0.963529	0.00297449
yqzF	0.972457	0.0992976		yitT	0.983105	0.0220482		ig2574	0.963545	0.105077
ydzT_2	0.972465	0.542077		ig2794	0.983132	0.177332		putM	0.963574	0.00245781
nprE	0.972472	0.00459091		yuaI	0.983144	0.13864		ig3586	0.963585	0.556266
yyzN	0.972497	0.19464		ig515	0.983213	0.627334		U712_10355	0.963605	0.458359
ynfC	0.972505	0.180851		bslA	0.983213	0.116028		yeeC	0.96371	8.13529e-07
ig1274	0.972533	0.492514		comEA	0.983218	0.484489		U712_16565	0.963715	0.133481
fnr	0.97254	0.0924487		ig3286	0.983227	0.410394		ysnE	0.963735	0.0154397
ig3661	0.972552	0.208224		nfrAB	0.983231	0.198705		yydC	0.963768	0.059748
ig2338	0.972576	0.419256		ig1184	0.983239	0.34457		glcP	0.963773	1.1799e-11
yaaL	0.972581	0.456712		yhjB	0.983263	0.012509		yxdM	0.96381	5.76306e-05
yrrB	0.9726	0.161492		ydfR	0.983287	0.218566		ig1178	0.963855	0.0796499
comEA	0.972603	0.0757148		ydjJ	0.983313	0.117957		ig2323	0.963857	0.185372
ydbK	0.972604	0.0951947		yhcC	0.983315	0.267034		sbcE	0.963885	0.000738452
iolG	0.97261	0.000683141		opuAB	0.983329	0.169795		yvmB	0.963889	0.00129715
ypbB	0.972619	0.00154524		ig272	0.983344	0.358896		ig2592	0.963894	0.13538
bioK	0.972622	0.0213695		yraA	0.983376	0.261537		ig616	0.963914	0.147826
ig67	0.972633	0.647696		yurJ	0.983414	0.138484		ig2887	0.96394	0.062093
ig3441	0.97264	0.00694585		frlM	0.983435	0.191959		U712_09730	0.963955	0.284008
ypjC	0.972645	0.00264012		yjcD	0.983448	0.00799391		lonB	0.964121	0.000628457
fosB	0.972658	0.207206		epsC	0.983454	0.0665833		sfp	0.964134	0.00579132
purA	0.972658	0.0277604		ig2858	0.983459	0.490084		U712_17635	0.964193	0.571507
ig2650	0.972668	0.532432		yvcS	0.98349	0.00535369		ycnE	0.964226	0.0551945
sinR	0.972704	0.502032		ywbI	0.983548	0.161087		bacC	0.964237	0.012425
ypbE	0.972707	0.064156		rsgI	0.983565	0.154875		purK	0.964333	0.0188617
yfkF	0.972708	0.0139773		ywsB	0.983589	0.376004		U712_06250	0.964391	0.0662896
yqjU	0.972746	0.0929293		katE	0.983596	0.222758		ig1192	0.964398	0.000463229
ig1313	0.972759	0.0689001		yxjF	0.98362	0.331512		mccA	0.964402	0.0046773
ydfG	0.97276	0.0275999		nsrR	0.983634	0.137288		yqaQ	0.964429	0.00318978
ig585	0.972767	0.163033		gutB	0.983639	0.104977		sacA	0.964453	0.000167214
ig617	0.97278	0.465238		yycR	0.983641	0.118855		ig2832	0.964455	0.0737651
rtbD	0.97279	2.5831e-05		ig267	0.983663	0.471825		levR	0.964477	6.27425e-08
tcyM	0.972859	0.0646042		ykoU	0.983688	0.0698697		yybA	0.964512	0.0249629
yraJ	0.972863	0.107402		ykzS	0.983717	0.768213		yqjL	0.964517	0.00433879
ykaA	0.972875	0.321533		yjzB	0.983718	0.479686		ynzE	0.964539	0.0322021
yrkH	0.972879	0.010803		yvaG	0.983726	0.189311		yebC	0.964608	0.000273225
mhqR	0.972881	0.0687293		yugE	0.983735	0.663156		U712_03990	0.964617	0.0058716
tyrZ	0.972887	0.00941786		citA	0.983743	0.215404		ig3202	0.964655	0.00340797
ytzB	0.972925	0.083031		ig1103	0.983752	0.28025		ig2713	0.964734	0.0716612
ig2759	0.972925	0.502112		ydcF	0.98376	0.605574		xkdB	0.964748	0.150842
ig1025	0.972927	0.510264		pbpB	0.983761	0.741311		cotV	0.96476	0.033448
exoA	0.972944	0.00389375		ig442	0.983801	0.416894		ig1257	0.96479	0.0392144
manA	0.972961	0.0189329		yvcA	0.983835	0.174773		ywjB	0.964836	0.01217
yngA	0.973003	0.0253729		sspD	0.983847	0.534846		dctS	0.964938	0.000253101
ig29	0.973004	0.112736		ig3246	0.983863	0.579778		yndL	0.964955	0.0146303
yxaC	0.973025	0.036165		ctpB	0.983908	0.272997		phoD	0.965003	0.000230866
ig1390	0.973037	0.282004		ig1293	0.983913	0.641348		ig3147	0.965046	0.0182815
cypC	0.973038	0.0150748		ig3075	0.983999	0.165959		ig2161	0.965059	0.109762
ribH	0.973074	0.237774		yfnG	0.984056	0.266802		gntP	0.965104	0.0171015
ig3214	0.973084	0.00644235		nnrA	0.984096	0.243348		ig979	0.965166	0.0438619
ig3452	0.973099	0.0384433		ydcG	0.98411	0.185933		phoH	0.965176	0.0291744
etfA	0.973158	0.0627856		yfjT	0.984133	0.342065		BSU30466	0.965179	0.450647
ig178	0.9732	0.374741		yybK	0.984197	0.0246242		yxzE	0.965224	0.11251
ig2688	0.973214	0.401883		yqbE	0.984223	0.149979		ig3633	0.965224	0.0491174
ecsB	0.973238	0.0763097		yyaT	0.984272	0.382119		ig966	0.965229	0.0126227
yerC	0.973244	0.232401		yfiI	0.984278	0.10373		yxbD	0.965229	0.00381057
ysnE	0.97343	0.161127		ig310	0.984291	0.0241271		yozH	0.965265	0.00934928
yxnA	0.973457	0.0494814		yxbA	0.9843	0.290997		yuaD	0.965281	0.130747
rplI	0.973477	0.0512345		mntH	0.9843	0.549833		ydeF	0.96529	6.72279e-06
ytrP	0.97348	0.0241393		yjcS	0.984301	0.208759		ywoH	0.965298	0.35573
ig2303	0.973487	0.0020134		fumC	0.984304	0.772479		ig2082	0.965326	0.0211096
ig250	0.973497	0.101822		lipM	0.984305	0.48109		dctB	0.965386	0.0142865
yyaJ	0.973512	0.00185063		ig3020	0.984327	0.402775		ig3239	0.965438	0.0426058
ig1867	0.973529	0.0846335		glnM	0.984336	0.165928		hisB	0.96546	0.0850287
ig2094	0.973541	0.133996		ig2033	0.984349	0.459372		yvyG	0.965502	0.0637012
yqeC	0.973561	0.0488533		spoVIF	0.984369	0.56806		ig1531	0.965518	0.0712306
yhgB	0.973564	0.129512		ig3085	0.984411	0.503286		ig3168	0.965601	0.000338928
ig1297	0.973567	0.217577		U712_13185	0.984412	0.635712		purD	0.965605	0.0182344
amiE	0.973578	0.00726516		gerPA	0.984436	0.500256		yozW	0.965644	0.0435581
proG	0.973615	0.0914307		pnbA	0.984444	0.0773766		ig345	0.965666	0.0438619
ig3432	0.973626	0.0349007		nosA	0.984456	0.225254		ig1465	0.965699	0.0565654
ig197	0.973626	0.250231		yabJ	0.984459	0.471041		ig2742	0.965707	0.115993
spoIVCA	0.973633	0.00445437		yesL	0.984486	0.454299		ig543	0.965876	0.191662
spoVB	0.973633	0.00459091		gerPB	0.984537	0.335219		yitE	0.965885	0.00570593
ig2365	0.973647	0.0520902		oppB	0.984546	1.68624e-05		ig23	0.965896	0.154406
ig272	0.973648	0.216306		ig873	0.984547	0.220317		comGC	0.965936	0.152299
psd	0.973652	0.0999675		spoIIIAH	0.984551	0.479043		yybD	0.965969	0.0156752
yqgX	0.97366	0.0958345		gpr	0.984566	0.395743		ybyB	0.966069	0.186588
yqbE	0.973667	0.0038271		yvmA	0.984572	0.0340867		ig3626	0.966094	0.0110675
ig505	0.973669	0.289578		spoIVFB	0.984598	0.337902		tcyL	0.966135	0.000990277
yvzA	0.973704	0.302469		hmoA	0.984601	0.339575		ycbD	0.96614	0.00133844
yuiD	0.973709	0.281391		yutG	0.984638	0.359467		ytbD	0.96617	0.031396
ig3622	0.973723	0.000182215		ig3521	0.984639	0.107847		ysfE	0.966207	0.200433
ypbD	0.973753	0.00869387		yqbA	0.984647	0.1538		ycsE	0.966259	0.00731329
yisZ	0.973763	0.255803		yrkJ	0.984673	0.170851		ybbH	0.96634	0.00483341
yxaJ	0.973769	0.063893		ykpC	0.984682	0.714502		cccB	0.966389	0.154805
prmC	0.973785	0.0793659		yqgE	0.984731	0.234416		ig3551	0.966438	0.111279
ig289	0.973806	0.118616		ydhH	0.984739	0.216554		ig1690	0.96646	0.145651
mmsA	0.973832	0.0112588		ig1141	0.984749	0.16138		ig2214	0.966466	0.163278
gcvH	0.973837	0.319973		trmL	0.984784	0.154108		arfM	0.966475	0.00530447
ykpA	0.973879	0.00855808		frlN	0.984794	0.118032		argC	0.96657	0.00655751
rpfA	0.973892	0.116029		gmuG	0.984801	0.121735		natR	0.966581	0.000416762
galM	0.973906	0.0182198		bioB	0.984833	0.0865944		pyrAA	0.966654	0.00792123
ig1405	0.973958	0.0690426		epsN	0.984848	0.0608688		ig2830	0.966709	0.009907
ydbI	0.973958	0.00462754		yrzO	0.984884	0.781697		fadR	0.966727	0.0290075
iolI	0.973974	0.0497674		tlpA	0.9849	0.117149		recX	0.966731	0.570463
ltaSP	0.973997	0.0106076		ig521	0.984919	0.520205		cotP	0.966731	0.083427
yrhC	0.973998	0.103567		kinB	0.984927	0.0635188		ig945	0.966753	0.00927066
ybfJ	0.974003	0.16527		tetB	0.984932	0.0136152		amhX	0.966798	0.0102257
ylaI	0.974006	0.0846372		ywmB	0.984936	0.0105458		gerM	0.966851	0.0375857
ig1510	0.974008	0.304495		rhgZ	0.984961	0.181054		ig3216	0.966854	0.233023
ig823	0.974008	0.440084		yukJ	0.984983	0.118531		yrhG	0.966869	0.0615034
ig346	0.974043	0.47412		ig2443	0.98502	0.498212		ywmE	0.966904	0.0660136
ig1718	0.974049	0.356526		yvaP	0.985021	0.211671		ig3166	0.966934	0.300192
yqaQ	0.974075	0.0757473		leuC	0.985037	0.255013		fosB	0.966945	0.270038
motA	0.974107	0.0224531		purN	0.985069	0.459498		serA	0.96695	0.000485494
ig2334	0.974112	0.0372488		yrdQ	0.98507	0.113042		ydeL	0.966984	0.000595434
ykzH	0.974134	0.531168		ipi	0.985099	0.546148		yxcD	0.967024	0.0603979
yxcE	0.974146	0.0122521		ig625	0.985104	0.655817		U712_14410	0.967098	0.586652
yyaP	0.974153	0.00510461		nifS	0.985126	0.177238		ywcA	0.9671	0.00175375
ytxC	0.974162	0.160178		yecA	0.985127	0.0268322		yvjA	0.967187	0.00910854
ydhI	0.974167	0.207002		atpA	0.985157	0.549833		ig3039	0.967257	0.00239035
ig515	0.974174	0.614737		yrhK	0.985219	0.65461		ig2546	0.967321	0.0990569
yydJ	0.974193	0.00281244		nasD	0.985222	0.0243654		yrhP	0.967358	0.00174306
prpC	0.974195	0.00466914		bkdB	0.985224	0.459549		ig3144	0.967389	0.0850386
[truncated: 3,333 more rows]

## Sheet: MMS Relative Fitness
MMS Growth period 1				MMS Growth period 2				MMS Growth period 3
Feature/gene	Mean Relative fitness	Adjusted p-value		Feature/gene	Mean Relative fitness	Adjusted p-value		Feature/gene	Mean Relative fitness	Adjusted p-value
ruvA	0.585958	2.52439e-06		polA	0.589364	9.97682e-55		polA	0.600592	1.25193e-28
ruvB	0.621116	2.49145e-07		hemL	0.64993	9.71304e-05		walJ	0.704838	0.00198233
pgcA	0.631371	6.41815e-05		ezrA	0.672993	1.09786e-17		ezrA	0.712489	2.96397e-09
atpD	0.684481	0.00273308		walJ	0.743064	1.86681e-05		recN	0.793465	1.23477e-24
recR	0.695244	5.24406e-06		mntD	0.768862	0.044808		cymR	0.798145	3.4781e-05
rho	0.718417	2.00503e-06		sdaAB	0.781811	2.08016e-09		sdaAB	0.804869	5.81454e-08
ponA	0.721416	0.000388848		radA	0.782499	1.2958e-33		yycI	0.819731	0.163289
hemL	0.749703	1.35927e-10		resE	0.782805	0.000387687		recD2	0.837231	5.42389e-23
ytpQ	0.761219	0.000567857		recN	0.790916	8.26153e-30		radA	0.839566	2.13071e-26
addA	0.768726	2.90633e-15		ig2551	0.808463	0.00479028		addA	0.840085	0.0107225
addB	0.768846	3.17056e-14		yycI	0.823271	0.025224		ig100	0.853912	7.6124e-05
recG	0.78184	0.00798782		ylmE	0.826527	0.0047902		ig3623	0.857954	0.0031241
ccpA	0.803338	0.0172869		cymR	0.827032	1.12617e-05		ig1200	0.858395	0.0317195
ugtP	0.806384	0.00528353		recD2	0.829136	1.77401e-34		sodA	0.867949	0.0905423
ig3284	0.807757	3.21692e-05		ig2204	0.832862	0.032003		ig1717	0.875861	0.000109006
ybbR	0.816688	0.00144282		ig1200	0.83357	0.00563782		yozN	0.877088	0.000849439
yitW	0.81834	0.108022		ig3219	0.846252	0.066735		ig2409	0.878948	0.0127872
spoIIP	0.818368	0.000602949		addB	0.852929	0.000288633		ig3590	0.88513	0.0305031
pabC	0.82133	0.00188323		ig1503	0.854201	0.00156021		ysoA	0.887473	6.59896e-10
atpA	0.825198	0.00704023		yfhH	0.85572	0.0146888		ylmD	0.892625	0.130754
mcsA	0.826545	6.39348e-06		parB	0.86082	0.000104217		spoIIIE	0.893312	0.0233717
pabA	0.829192	0.00784698		ig100	0.861602	1.19515e-06		ig1503	0.893959	0.0466323
walJ	0.833344	0.00181524		ylmG	0.862793	0.0137263		yrrB	0.894113	1.04432e-07
ig2118	0.835446	0.0169437		spxA	0.864274	3.31977e-06		ponA	0.895294	0.149825
aroC	0.836282	0.00402248		yrrB	0.865104	1.98826e-12		ylmE	0.895714	0.000218907
spoIIIE	0.838007	1.43269e-05		ytxG	0.867858	0.0275591		spxA	0.895951	0.00519491
pgi	0.838974	0.000242682		recJ	0.874859	8.72472e-22		ig3284	0.899168	0.0149674
mntD	0.844199	2.21881e-07		ig2409	0.880635	0.00104886		recJ	0.899892	2.30332e-21
clpC	0.84798	4.56334e-07		ponA	0.88165	0.00904706		gpsB	0.8999	0.0298164
yhdK	0.848237	0.000226121		rsfS	0.883003	0.0439207		pyrB	0.900396	0.140889
kinC	0.84838	9.36199e-06		ylbK	0.88726	5.17937e-10		yppC	0.901329	0.00977542
queA	0.849727	0.00808559		ysoA	0.888444	2.22216e-09		addB	0.902685	0.0043696
yycI	0.850129	0.00527315		ytxM	0.892165	0.153646		ig2688	0.906008	0.0503652
sigG	0.850368	0.00123857		yqaG	0.893736	0.000265651		bsuMA	0.907393	0.372413
ig112	0.852855	0.0146092		ig812	0.893967	0.133044		ctpA	0.907403	2.03168e-16
znuB	0.853958	1.86172e-13		abrB	0.896882	0.0592349		yshA	0.907805	0.00294959
znuC	0.856258	2.09387e-05		ig2205	0.900058	0.00653868		ig2639	0.908428	0.0186724
rnhC	0.856568	0.000283543		efp	0.901255	0.0101524		ygaF	0.908504	0.00400319
nagBB	0.85695	0.000591418		ylbL	0.901519	3.09536e-15		ig1835	0.910861	0.0395398
sigE	0.857112	0.00570382		spoIIB	0.903725	0.0292522		rnpZA	0.911836	0.0853351
ywlE	0.857331	1.26843e-07		phrE	0.90417	0.00408381		yqxD	0.911899	0.060769
cshB	0.859067	0.0800411		addA	0.904821	0.087027		ppiB	0.914856	0.000534893
dltC	0.860336	0.00120403		xseA	0.906695	0.000827722		U712_12375	0.915402	0.0572327
ybbP	0.860361	0.00267343		ig159	0.90829	0.0102278		ig1611	0.91601	0.235318
rocG	0.860941	5.0302e-06		ig2269	0.90887	0.0435279		ig3118	0.918464	0.0572327
mcsB	0.861294	1.40357e-06		ypuI	0.909104	0.000825281		pgl	0.918567	0.0439148
mntA	0.861568	0.00595075		ylmH	0.909178	0.00344509		ig2551	0.918796	0.26679
asnO	0.861654	5.10854e-07		ywzG	0.909634	0.00411296		ig588	0.919218	0.123221
spoVT	0.862065	1.78196e-05		ykuD	0.91011	0.00356714		ig1814	0.919829	0.17073
fabHA	0.862227	0.0222773		speE	0.910217	0.123958		ig1773	0.920147	0.00477132
speA	0.862779	0.00956345		disA	0.91079	4.15301e-19		alkA	0.920272	2.57553e-15
yjbI	0.864613	0.0781685		ig2280	0.911194	0.000188478		ylbL	0.920534	2.04973e-13
mntB	0.865035	0.00289482		abh	0.911959	0.0047902		U712_07230	0.920934	0.0891351
menA	0.865965	0.0510954		leuD	0.912121	0.0114975		xseA	0.922021	0.00704331
ig1388	0.866172	0.00809317		ig993	0.912126	0.0897966		ig3006	0.922735	0.0175992
lgt	0.8667	0.000329813		sigV	0.912363	0.000146352		ig991	0.923652	0.0114299
pdaA	0.867168	0.0166912		yrkL	0.912818	9.55617e-10		asnS	0.923753	0.327655
pbpA	0.868448	0.00249912		tgt	0.914523	0.0199781		ig112	0.924138	0.346228
ig375	0.869316	0.000296832		ctpA	0.914969	1.30599e-17		ig1745	0.92433	0.120719
ig3518	0.869344	0.0790129		ig2248	0.914998	0.000846813		ig624	0.924632	0.149825
znuA	0.869378	3.80415e-21		ig2195	0.91621	0.0232862		ig2722	0.924641	0.000976668
ig3006	0.870822	0.00181494		apt	0.917005	0.000825619		ig1582	0.925199	0.0488375
cysK	0.871489	4.11161e-07		yjlB	0.917211	0.0774003		mecA	0.925566	0.0845015
ig1071	0.871493	0.00106075		yycD	0.918209	0.00146291		ig1283	0.925892	0.0954359
cwlD	0.871998	0.0370239		spoIVA	0.918352	0.006094		yyaB	0.926153	1.39793e-05
ig2955	0.872052	0.128886		htpX	0.918355	0.000342809		ig2183	0.926248	0.0254175
metP	0.873929	0.00890359		pycA	0.918359	7.59968e-23		ig3106	0.927948	0.386943
U712_14655	0.874969	0.0706417		ecfA	0.919141	0.184306		yebD	0.928693	0.122932
rsiW	0.875955	0.000249593		yqfT	0.919209	0.0538877		ig694	0.928736	0.00656324
parB	0.876183	0.00514113		rpsT	0.919977	0.0975278		ig644	0.928753	0.204934
spoIIIAH	0.879065	0.0556108		nth	0.920792	0.0858888		znuC	0.928817	0.203676
ywrC	0.88004	0.0355013		ig2560	0.920829	0.00102591		pbpA	0.928896	0.105881
ig331	0.880302	0.0141545		ypoC	0.921214	0.0102113		aroH	0.929542	0.0559234
walH	0.880997	0.081538		prkC	0.921214	0.000169541		ig680	0.929809	0.12958
ig2204	0.881454	0.0776707		ytbD	0.921474	0.00161571		yqfC	0.930059	0.236635
spoIIR	0.882014	5.95708e-05		ytpP	0.922234	0.0737971		cspD	0.93026	0.120719
ig46	0.882076	4.35988e-06		yqfA	0.922594	0.000473478		yoyD	0.930327	0.301801
ig3423	0.882355	0.00193407		pabC	0.92304	0.127693		walH	0.930567	0.481241
ywzH	0.882836	0.0109765		ig1429	0.923065	0.00264688		yycD	0.930593	0.0055418
spoIVCA	0.882889	0.00180524		ig2235	0.923507	0.0408238		ig2774	0.930864	0.129144
ig3250	0.883265	0.00834642		ig1129	0.923642	0.000540036		ig2560	0.931117	0.00306165
mntC	0.884855	0.000190884		U712_07190	0.923809	0.00489353		ig3607	0.931432	0.00631137
ig166	0.884919	0.00685505		ig2348	0.923815	0.0301802		ig3151	0.931455	0.242284
relP	0.885125	0.00109885		comER	0.923931	2.82811e-06		ig444	0.931457	0.177419
yqfD	0.885568	0.0128179		yojB	0.924475	0.0418694		ig3502	0.931617	0.00786936
rnpZA	0.885809	0.0375008		ylzJ	0.925802	0.0543718		ig3385	0.933541	0.286438
gpr	0.886369	0.0806034		ylqD	0.925918	0.00352904		ig2755	0.933607	0.0535817
ig159	0.886693	0.0620063		yshE	0.925953	0.00356714		ig1682	0.933762	0.0263868
ig1465	0.887295	0.00632195		yjcD	0.926589	1.91673e-14		ywzH	0.93406	0.247173
ig1482	0.888217	0.0520431		rsiV	0.926808	0.00299156		fin	0.934061	0.278663
ig298	0.888512	1.65958e-06		sspB	0.926872	0.0219003		ig1963	0.934126	0.0169146
purR	0.888918	1.87755e-06		splA	0.926976	0.0064199		disA	0.934225	1.41725e-14
dacB	0.889449	2.00503e-06		walH	0.92751	0.443716		yoyE	0.934519	0.220509
glpD	0.88959	3.59812e-06		ig3155	0.927842	0.0176289		U712_14285	0.934552	0.0773664
ig3474	0.889629	0.000572828		spoVID	0.9284	0.000538818		ig1308	0.934831	0.148276
ig98	0.88991	0.000335224		mhqR	0.928591	0.105692		ig2420	0.93512	0.0136394
U712_02515	0.8906	0.0174333		gntZ	0.928692	0.00022268		ig2019	0.935302	0.204092
albA	0.891065	3.05731e-09		ig2264	0.929283	0.000802645		aroB	0.935616	0.288993
ig62	0.891646	0.00215024		mifM	0.929356	0.00408579		ypoC	0.935628	0.161375
gltT	0.893259	2.93819e-05		ig727	0.929421	0.213717		yneB	0.935915	1.94341e-05
truA	0.893312	7.75422e-07		mgtE	0.930118	0.035699		ig1671	0.935972	0.000976668
pgl	0.893941	1.36741e-05		yvzF	0.930561	0.00857521		ig1818	0.936051	0.00182638
ig3184	0.894814	0.0252764		kinC	0.930681	0.00990565		ig1141	0.936141	5.93152e-05
ig1226	0.895059	0.00112101		yqzI	0.930718	0.129792		ig1906	0.936289	0.00110303
dltB	0.895527	9.1567e-10		yqeM	0.930945	0.000811041		spoVD	0.936459	0.120222
efeM	0.89605	1.35927e-10		ig1307	0.93095	0.0194517		parB	0.936526	0.0715778
ig3356	0.896216	1.0593e-09		dgkA	0.931059	1.34135e-05		U712_16090	0.936653	0.29654
spoIIIAA	0.896671	0.0409741		ykzD	0.93134	0.0301629		ykzM	0.93669	0.0393317
yunB	0.896733	0.000774594		ylmD	0.931386	0.288966		ig1071	0.936918	0.161315
ecfAB	0.897056	0.0510954		fabHA	0.931767	0.130906		ig1885	0.936987	0.000976668
oxaAA	0.897273	0.000375901		mcsA	0.932102	0.21811		yoaF	0.937558	0.000102834
ig3247	0.897523	0.00230783		drm	0.932197	0.000158946		gntZ	0.93793	0.00864736
ig2120	0.898106	0.0771007		spoIIM	0.93224	0.0553605		ig3194	0.93797	0.254787
atpI	0.898877	0.000103818		ig2241	0.932568	0.000220901		ylbK	0.938039	0.000589347
ig3276	0.899267	0.00721964		nfo	0.932735	5.9498e-05		ymaB	0.938062	0.142245
yaaL	0.899505	0.0157801		ig2365	0.932778	0.000846813		ig1341	0.93817	0.0350943
ig34	0.899578	0.000619172		yrpD	0.933243	1.50293e-08		yobD	0.938382	0.0104838
ywpF	0.899593	0.0022277		ecsB	0.933587	0.0218056		yyzH	0.938469	0.0340746
resE	0.899723	0.117644		htrC	0.933603	1.10758e-05		ugtP	0.9386	0.261885
ig3235	0.89984	0.00271156		mutS2	0.933803	4.93532e-06		ig1405	0.938805	0.026233
ig1633	0.900113	0.000554647		yqfQ	0.934186	0.000213922		ig3009	0.938934	0.0559494
ig1154	0.900292	0.00240929		ig2349	0.934289	0.00642057		yczN	0.939102	0.0511293
spoIID	0.90031	0.00023426		U712_13115	0.934838	0.0703509		ig653	0.93918	0.0371298
ig1325	0.901251	0.0734497		ig3593	0.934916	0.0240371		ig2617	0.939213	0.126494
ig3303	0.901479	0.000137787		sufA	0.935078	0.329608		ig1976	0.939621	0.458375
mscL	0.901585	0.00296213		pyrAB	0.935251	8.57423e-05		U712_03800	0.939653	0.00141718
pit	0.901658	0.000155644		yvgO	0.935323	0.0549549		ig3105	0.939933	0.0246843
yvrJ	0.901961	0.200491		yqfD	0.935377	0.0834521		ig490	0.940013	0.0594193
speE	0.902037	0.0445653		argI	0.935837	0.0132059		ig1752	0.940015	0.000185043
albB	0.902351	0.00402659		ig2368	0.936033	0.00411296		ig688	0.940111	0.130754
fliL	0.902401	0.000182788		yrhD	0.936051	0.285971		U712_18660	0.940373	0.00787248
ig1281	0.902542	0.0161781		ytrH	0.936249	2.82811e-06		ig3334	0.940464	0.105881
ig3264	0.902638	0.00842397		ig2074	0.936462	0.00204682		yocN	0.940647	0.374722
ig1921	0.90302	0.262188		ig1434	0.936492	2.62901e-05		ig1101	0.940738	0.0623069
spoVD	0.903257	0.00575314		yqbI	0.936629	0.00834555		ig2234	0.940748	0.0699344
ig3428	0.90441	1.68665e-06		rsmE	0.93663	0.00133136		ig2756	0.941108	0.0212354
qoxB	0.904486	0.000137787		ig1070	0.93671	0.22973		ykuJ	0.94177	0.017094
ig2397	0.904786	0.128307		sigG	0.936797	0.136471		ctsR	0.941775	0.645163
ig3590	0.904905	0.00213473		ig807	0.936939	0.271154		ig1708	0.941956	0.152161
ig321	0.904915	0.020406		ig1142	0.936961	0.0737718		yfmL	0.941986	0.269739
ig2396	0.905556	0.0284657		ig2225	0.937007	0.0860626		ykuK	0.942036	5.93152e-05
ig3411	0.905577	1.43269e-05		yrhO	0.937028	0.000119149		cotT	0.942186	0.0214264
ig3279	0.905633	2.85551e-08		yizB	0.937081	0.0880259		ig1349	0.942304	0.156125
U712_17630	0.905818	0.0261838		pyrK	0.937603	0.000413105		ig3505	0.942355	0.116823
ig3391	0.905947	4.23077e-06		yppC	0.937835	0.0769155		ig1110	0.943019	0.16101
ig2805	0.906764	0.054899		ig2338	0.937839	0.184429		ig658	0.943256	0.0572327
ecsC	0.907027	0.00594806		U712_11340	0.937945	0.101325		ig78	0.943266	0.0777292
ig1240	0.907181	0.00319393		thiG	0.937969	0.0301511		tapA	0.943403	0.0140364
spoIVFB	0.907356	0.0167755		yqeC	0.938096	0.00238839		ig1915	0.943433	0.0439124
dltA	0.908094	1.27949e-08		yphF	0.938226	0.000562983		ig1829	0.943468	0.000478164
whiA	0.908362	0.0826516		yrzE	0.938826	0.00929011		apt	0.943607	0.128057
ycgE	0.908537	0.0983394		ybbP	0.938841	0.3338		ig660	0.943744	0.0981215
ig2723	0.908937	0.0552461		yrrO	0.93889	0.00351964		ywlE	0.943842	0.118524
recX	0.909166	0.0709237		ytoI	0.939156	1.7273e-05		ig2598	0.943922	0.0393317
yczE	0.909371	0.000352764		ig1201	0.939274	0.0570278		ig3117	0.943977	0.0204711
walK	0.909431	0.120314		yqfZ	0.939275	0.201766		treA	0.943998	0.00341915
ig220	0.909728	0.00817402		yrdN	0.939469	0.0184415		yusD	0.944294	0.309547
U712_05070	0.909929	0.00672228		ypoP	0.939529	0.0441625		ig1806	0.944758	0.0351951
ig644	0.910205	0.0417731		tsaD	0.940306	0.389639		yozG	0.944967	0.00835874
ig360	0.910535	0.00620313		yoyG	0.940668	0.034385		ig1680	0.944991	0.0133833
ygaF	0.910632	0.0130792		ig1430	0.940717	0.0774774		U712_09520	0.945249	0.330321
psd	0.910894	0.00113404		yrdC	0.940738	2.34791e-08		ig1233	0.945278	0.00288437
ig2684	0.910973	0.197554		yqjX	0.940824	0.0116387		ig2092	0.945617	0.161936
ig222	0.911071	8.89551e-06		ytxO	0.940856	0.0170574		yuzH	0.945643	0.162148
ig3564	0.911155	3.00771e-12		polYB	0.940857	2.59613e-06		ig2773	0.945701	0.00652536
U712_02080	0.911243	0.0428321		ig1461	0.941034	0.0482506		ig1201	0.945728	0.041706
ig3219	0.9113	0.0188027		yqbO	0.9411	1.46087e-27		yyaN	0.945752	0.102094
ig455	0.911491	0.00413745		spoVB	0.941118	0.00504357		ig1589	0.94582	0.349327
ig3292	0.911649	0.174349		sftA	0.941172	2.04799e-13		ig2845	0.946003	0.0104838
opuAB	0.911653	1.97173e-08		ig1264	0.941343	0.000392955		ig917	0.946079	0.156789
ecfT	0.911829	0.0566397		yraJ	0.941474	0.000215226		ecsB	0.946315	0.157916
cdnD	0.91195	6.63443e-09		yqzE	0.941651	0.00237263		U712_09540	0.946426	0.0897892
U712_01385	0.912296	0.00559561		comZ	0.941822	0.0184112		U712_17570	0.946569	0.216598
yqfC	0.912967	0.0403897		dck	0.941884	0.00598433		sigG	0.946605	0.587299
ig870	0.913128	0.294496		ykzQ	0.94189	0.000759874		ig102	0.94687	0.042873
ig1611	0.913208	0.0534219		ig969	0.942159	0.0929196		yobR	0.946924	0.0192409
rttM	0.913243	0.0100191		yqxD	0.942164	0.193903		yozK	0.946956	0.168266
dnaE	0.913313	0.101569		proB	0.942239	0.00459541		ig1887	0.94704	0.00968194
U712_16090	0.913331	0.155079		slp	0.94227	0.00869383		gerT	0.947086	0.00478445
ig125	0.913351	0.00860217		fruA	0.942275	6.86092e-07		ig3470	0.947102	0.000871511
ig118	0.913741	0.000329813		ktrC	0.942361	0.00844368		ig1652	0.94714	0.305294
ig2610	0.913893	0.23749		ig2420	0.94245	0.0374165		ig3610	0.947176	0.0444731
ig199	0.913952	0.0224963		pstC	0.942473	0.000682652		ig203	0.947243	5.27249e-05
dltE	0.914043	0.00215024		yqaS	0.942494	0.00010094		yobU	0.947433	0.0178689
U712_14500	0.914131	0.00467685		sigZ	0.942631	0.00426879		ig2718	0.94745	0.0371298
tatCy	0.914382	0.0111156		comGF	0.942677	0.08321		ig1250	0.947515	0.274409
ig3306	0.914506	0.00566928		yqcB	0.942827	0.0144257		ig1879	0.947551	0.144665
ig88	0.914615	0.0166912		ig2515	0.943051	0.0465809		ig1742	0.947607	0.000589347
yrzS	0.915454	0.0182489		adhA	0.943117	1.83336e-06		ig833	0.948063	0.026017
ig342	0.915585	4.47661e-05		moeA	0.943183	1.33508e-06		BSU30466	0.948189	0.0904563
dtd	0.915793	0.0611784		ig2038	0.943391	0.0232365		ig633	0.948197	0.26243
U712_08775	0.915886	0.0186636		yqxK	0.943441	9.26037e-06		ig2611	0.94825	0.188933
ig612	0.91597	0.000319525		yqaM	0.943451	0.0030922		ig3656	0.948251	0.192858
bacA	0.915998	0.00795979		yqeF	0.943605	5.11281e-06		ig580	0.948311	0.0133833
ig3502	0.916088	0.0095436		glpG	0.943673	4.70779e-07		yrzL	0.948343	0.212178
speB	0.916174	2.35989e-05		ohrB	0.943734	0.0243696		ig1184	0.94843	0.167276
spoIIIAE	0.9162	0.0864777		qcrB	0.943735	0.00208307		ig2492	0.948572	0.19836
ig78	0.916237	0.000350971		bacA	0.944215	0.223004		U712_14500	0.948673	0.162148
ygzB	0.91627	0.139119		relP	0.944488	0.0815283		spoIVB	0.948805	0.082194
U712_09520	0.91659	0.0309968		ypbG	0.944542	0.00643672		yfhF	0.948993	0.063676
ig3487	0.917154	0.00176121		txpA	0.944552	0.0123423		ig3596	0.949057	0.000589347
rsmG	0.917493	0.00135541		sppA	0.944557	0.0101524		yazA	0.94912	0.00402736
spoVID	0.91753	6.44016e-08		glcT	0.944811	0.018856		ig3266	0.949176	0.236635
opuAC	0.917606	9.69822e-07		glnQ	0.944851	0.00193055		ig2622	0.949181	0.0572327
ig3361	0.917885	1.22775e-05		lspA	0.944869	0.106724		ig913	0.94936	0.19836
ig226	0.917941	0.0678762		mccA	0.944875	4.01305e-06		tagA	0.949593	0.169842
ig1228	0.917949	0.00169119		guaD	0.944962	0.0172023		ig2900	0.94966	0.0190171
cymR	0.91846	0.000864867		recQ	0.945124	1.16659e-05		yrzS	0.949689	0.162148
ig181	0.918647	1.28941e-06		ribAB	0.945307	6.63464e-05		ig3515	0.94981	0.113845
tgt	0.918865	2.22747e-08		yqgL	0.945398	0.00606444		ig1333	0.949921	0.00598805
ig1088	0.919122	8.52802e-06		hrcA	0.945477	0.00113187		ig1075	0.950163	0.264528
U712_18660	0.919188	0.000864867		ig2361	0.945555	0.00179415		yqxJ	0.950193	0.100842
ig463	0.919193	0.00395008		U712_07410	0.945616	0.528547		ig3633	0.95021	0.0765873
ig907	0.919526	0.0531486		msrB	0.945634	0.0238523		ig2865	0.950281	0.0330106
ig284	0.919624	4.04353e-06		comGC	0.945723	0.0833709		ig124	0.950296	0.260201
yknX	0.919833	9.4838e-05		ptsG	0.945869	0.000396911		ig3030	0.950303	0.16195
abrB	0.919849	0.183524		ykuO	0.945914	9.35373e-07		spoIIIAH	0.950303	0.387314
defA	0.919944	0.183302		ylxW	0.946008	0.145366		rttM	0.950375	0.138749
yufK	0.920037	0.00765176		ig1328	0.946158	0.130753		ytvI	0.950604	0.00603546
ig3310	0.920262	0.0017441		yqjF	0.946269	0.000198977		capC	0.950879	0.0280637
ig890	0.920284	0.000214162		ytxJ	0.946303	0.209528		ig1115	0.950917	0.0589773
ig3281	0.920292	0.0985119		yqxJ	0.946318	0.103676		minD	0.951055	0.106494
ig184	0.920413	5.34473e-06		yvdC	0.946385	0.0354429		ig1769	0.951148	5.27249e-05
ig3341	0.920437	0.00165603		ykoM	0.946499	0.0219982		ig1693	0.95163	0.0594504
ig906	0.92044	0.122481		ig2117	0.946709	0.338673		recQ	0.951702	3.4781e-05
U712_01570	0.920643	0.0276056		kdgA	0.946872	0.00869383		ig1226	0.951744	0.241985
U712_01115	0.92066	0.143893		yptA	0.946911	0.044308		engD	0.951748	0.242153
yyaB	0.920662	2.45003e-07		ylxY	0.947016	0.00617198		ypvA	0.951822	0.00823036
ig75	0.920713	4.91081e-05		mccB	0.94703	3.72177e-05		ig1840	0.951971	0.00108162
ig374	0.920744	0.00969907		czcD	0.94731	1.32407e-08		ypbS	0.951976	0.0150314
ig2013	0.921054	0.00713982		yqaK	0.947457	0.00141001		ig1678	0.951992	0.0450625
U712_01800	0.921318	0.000125325		ig1071	0.947516	0.294648		comX	0.952004	0.0300962
ig3651	0.921419	0.000818354		rpfA	0.947539	0.350356		spoIID	0.952005	0.0891351
ctsR	0.921805	0.0088877		ylbA	0.947576	0.109716		ynzF	0.952105	0.0351082
ig1193	0.922334	0.0109821		ig1798	0.947616	0.00865579		ig878	0.952123	0.0905423
ig368	0.922433	2.26469e-05		yrkH	0.94763	2.83462e-05		degR	0.952173	0.318762
ig660	0.922477	0.0531185		gapB	0.947834	0.0134415		ig3417	0.952192	0.137899
yfmL	0.922486	0.005885		U712_16335	0.947858	0.181997		ig3558	0.952224	0.0186724
ig1101	0.922525	0.00276404		yqaI	0.947926	0.17521		yndH	0.95247	0.00787248
ig478	0.922561	6.02493e-05		comEA	0.947983	0.00116681		ig1321	0.952613	0.162148
ig1505	0.922697	0.0434335		yqxG	0.948075	0.00100208		menF	0.952639	0.0239623
ig490	0.922739	2.45996e-05		aapA	0.948077	0.000332894		ig2391	0.952683	0.597869
spoVB	0.923117	0.0390039		ig2713	0.948085	0.115468		yrbF	0.952845	0.309547
ig1014	0.923187	0.0222134		ig3661	0.948094	0.0750097		ig3630	0.952866	0.133533
ybaN	0.923564	1.35753e-06		yqaJ	0.94813	0.00605627		yoaQ	0.952957	0.249371
ywbE	0.923568	0.0662996		yxiF	0.948141	0.0738126		yheN	0.952968	0.0149326
ig1321	0.923747	0.00139042		ykfD	0.948149	0.00172133		noc	0.953152	0.00699831
ig397	0.923764	5.24406e-06		yraM	0.948198	1.32003e-08		yqiW	0.953223	0.161884
ig100	0.924063	0.000864867		ig2281	0.948255	0.0195745		pyrC	0.95327	0.484709
ig68	0.924369	0.000170718		yqfU	0.948278	0.000298782		ig1747	0.953331	0.236635
dacA	0.924377	0.0640941		aroQ	0.948386	0.000771864		ig2483	0.953464	0.0503652
ig2551	0.924427	0.0106218		yraI	0.948569	0.0217727		ydzE	0.953498	0.147128
yabP	0.924457	0.184506		prpE	0.948801	0.00172133		ig1388	0.953515	0.651868
ecsA	0.924641	0.110825		yqgE	0.948877	6.82032e-06		ig2078	0.953571	0.14065
ig320	0.924654	0.00713564		yqfL	0.948967	0.0107518		ig1684	0.95362	0.00131053
ig183	0.924674	1.5683e-05		cotZ	0.949015	0.0128769		ig1089	0.953656	0.296077
spoIIIAF	0.924735	0.178124		queD	0.949091	0.113467		ig1920	0.953727	0.00355095
ig282	0.924763	0.00916964		yshB	0.94916	0.000387687		ig1826	0.953825	8.20686e-07
ig71	0.924881	0.159846		yqaQ	0.949186	0.000540036		ig2984	0.953885	0.00968194
khtS	0.925267	0.00258127		yhaH	0.949223	0.00912499		ig1081	0.953989	0.197117
kinA	0.925326	0.00919476		ysfB	0.94926	0.000424909		rapK	0.954038	6.19157e-08
ig386	0.925562	0.000839424		yqbA	0.949303	4.85324e-06		mifM	0.954068	0.108868
ig1283	0.925634	0.0733073		spoIIAB	0.949392	0.285491		ig2308	0.9541	0.0191646
gerD	0.925649	0.000243414		yqjD	0.949536	9.14439e-08		yozH	0.954102	0.0186648
U712_14085	0.925792	0.0986977		ig2243	0.949602	0.103389		ydfH	0.954126	0.116087
efeU	0.925977	4.84128e-11		ogt	0.94966	0.000544515		ynzG	0.954157	0.0965455
ig1692	0.926008	0.00519369		ykzP	0.949666	0.00318808		ig816	0.954176	0.0705197
hemQ	0.926313	0.00417536		yrkO	0.949836	2.56199e-06		U712_19710	0.954328	0.24819
ig905	0.9264	0.004437		cheY	0.949843	0.283253		ig2719	0.954616	0.152329
ybxG	0.926623	1.36391e-14		yqbQ	0.950047	7.37172e-05		ig2911	0.954682	0.0218906
ig3230	0.926661	2.72583e-05		proI	0.950273	0.000498541		ig964	0.954684	0.0799495
ig2842	0.926752	0.00557833		ig3118	0.950357	0.015183		ig435	0.954693	0.00652536
yjqA	0.927054	0.085943		ig708	0.950378	0.124131		ig2832	0.95481	0.243511
ig326	0.927245	1.0593e-09		sodA	0.950412	0.334658		desR	0.954902	0.000866763
ig2467	0.927499	0.205781		ig2175	0.950444	0.0180171		ig1798	0.954967	0.137899
ig380	0.927559	2.53869e-09		yvgM	0.950527	0.000893061		ig2370	0.95502	0.00479801
U712_17635	0.927574	0.00595075		ig2286	0.950533	0.00909152		ig1784	0.955145	0.132939
ig1075	0.927574	0.00472763		yrpE	0.950544	5.39282e-05		ig98	0.955174	0.0305373
ig292	0.927581	1.68838e-05		pstS	0.950607	0.0454626		ig1903	0.955255	0.000387065
minD	0.927584	0.083531		pyrC	0.950667	0.180578		yvyC	0.95526	0.339234
ybbC	0.927688	2.49997e-11		spoVAB	0.950683	0.201193		ydhF	0.955299	0.0408885
ig315	0.927742	6.45613e-05		nucB	0.9507	0.0774774		ig1856	0.955371	0.0752133
ig1164	0.927774	0.0588528		yfjO	0.950898	0.00105106		ig3173	0.955459	0.0305373
ig160	0.927948	0.01849		ndk	0.950961	0.00281976		bpsB	0.95549	0.01075
ydzH	0.92803	0.0278755		ig2355	0.951107	0.104421		pyrD	0.955687	0.0776464
ymfK	0.928158	0.0431266		ylbB	0.951323	0.00361632		ig3539	0.955716	0.0461886
ydzU	0.928411	0.000817495		yteJ	0.951353	0.0859107		ig2666	0.955742	0.0383741
ig2700	0.928578	0.00274469		ansA	0.951439	0.0234753		ig2818	0.955743	0.255554
ywgA	0.928735	8.32597e-07		ylqB	0.951563	0.0132214		yqfD	0.95579	0.413239
ylxW	0.928894	0.013771		ig2334	0.951681	0.000271149		czrA	0.955796	0.598097
cotT	0.928913	0.0272216		mobB	0.951741	0.0519412		ig890	0.955834	0.105609
qoxA	0.928927	0.0136465		msrA	0.951829	0.0560014		oxaAB	0.955864	0.0128254
ylxM	0.928978	0.0339457		yutJ	0.951849	0.000617651		ig3011	0.955868	0.285922
ydfH	0.929025	0.00261842		spoIIIAA	0.951921	0.0701339		yppF	0.955909	0.0773664
yutD	0.929027	0.00532419		ytxC	0.951958	0.0170574		rsiV	0.955917	0.214888
ig3337	0.929057	0.000444045		gerM	0.952005	0.0578278		yplP	0.956002	0.00335121
tenI	0.929296	0.0193375		ig1410	0.952048	0.00237861		yqcE	0.956024	0.146572
ig3269	0.929372	0.0068189		yknV	0.952062	7.72485e-14		ig3163	0.956025	0.0993171
ykvA	0.929683	0.0548801		aag	0.95209	0.000340248		ig3589	0.956091	0.000561767
ig313	0.929701	3.1622e-07		cwlA	0.952169	9.35594e-05		yqcK	0.95613	0.0941823
narK	0.929745	0.00521326		psiE	0.952333	0.00650395		yvbF	0.956232	0.0794294
ig3199	0.929753	0.000703716		mntR	0.95237	0.0315184		ytxJ	0.95625	0.262447
ig256	0.930002	3.41636e-05		ig2552	0.952371	0.130914		ig309	0.956257	0.149825
ywqB	0.930008	1.41205e-07		polYA	0.952374	0.00290851		ig3423	0.956571	0.329176
ig2485	0.93001	0.0160887		ig3151	0.952427	0.532166		lgt	0.956582	0.678858
ig1418	0.930169	0.0617957		motB	0.952444	0.0217917		ig2892	0.956644	0.0289951
rpfA	0.930231	0.0480979		ig2047	0.952448	0.240171		ig802	0.956652	0.0336842
ig1067	0.930422	0.0595057		cotY	0.952478	0.0370143		yybS	0.956662	7.04611e-09
ig301	0.930432	3.15963e-06		yqcA	0.952545	2.35004e-07		ig1999	0.956676	0.35687
ybgB	0.930457	0.011883		proA	0.952595	0.265542		ig1353	0.956715	0.00355934
hmoB	0.930535	0.00460691		ytfP	0.952645	0.0284228		ig1583	0.956726	0.103168
pyrR	0.930624	0.102522		ypbB	0.952672	1.00982e-07		ig2214	0.956824	0.149825
ig1592	0.930659	0.00487173		yhaO	0.952747	0.000102161		ig958	0.956977	0.00787248
ywmB	0.93072	1.26843e-07		yrrS	0.952799	0.000205183		ig3166	0.957017	0.347293
ig3468	0.930869	0.0133035		ig2363	0.952811	0.00809188		ig1789	0.957171	0.164768
ig3652	0.930911	6.82085e-05		cysH	0.952827	0.0235925		ig720	0.957252	0.0490199
ig286	0.931118	3.73867e-06		yhgE	0.95285	6.63464e-05		yuzF	0.957429	0.398288
ywlD	0.931234	0.000351479		ig2321	0.952859	0.00366621		ig23	0.95746	0.159586
yoyE	0.931366	0.112557		icd	0.952932	0.00925994		yodC	0.957583	0.0177255
ig352	0.9314	0.16531		ykoV	0.952963	1.34135e-05		rplI	0.957623	0.126494
ig987	0.931663	0.00024874		yhcH	0.952972	0.0435538		ig1910	0.957803	0.261885
engD	0.931785	0.00284133		U712_19710	0.953282	0.205794		ig2202	0.957871	0.358045
ig1248	0.932055	0.0528106		levR	0.953327	1.2264e-12		U712_16190	0.957877	0.0374902
ig520	0.932089	0.0118342		ytwI	0.953415	0.00562678		yuzD	0.957903	0.0391355
dltD	0.932223	0.000673627		ig2634	0.9535	0.339876		dltE	0.958016	0.177774
ig3316	0.932311	0.000124185		ig2312	0.95351	0.266347		cdnD	0.958159	0.000401283
ylmG	0.932332	0.172625		ylaI	0.953611	6.68325e-05		ig2634	0.95817	0.365974
spoIVA	0.932346	0.0108936		gndA	0.953668	0.000271149		ig286	0.95817	0.0439148
ig1644	0.932353	0.0533834		uvrC	0.953688	1.36518e-05		ig2367	0.958214	0.339028
ig262	0.932392	0.00223199		ytlP	0.953709	0.00917987		ig2801	0.958354	0.309624
spsA	0.932458	4.08921e-05		yrkN	0.95374	0.00298981		ig749	0.958371	0.528606
ig110	0.932492	0.0988958		ykoU	0.953759	2.35004e-07		U712_13990	0.958385	0.105881
yczG	0.932533	0.137822		ig2299	0.95377	0.0339654		yheC	0.958453	0.00355934
ig67	0.932641	0.0697225		yqeW	0.953778	0.00144552		gsiB	0.958454	0.475617
ig435	0.932664	9.38523e-05		yjbI	0.953828	0.3295		ypbB	0.95846	0.000106145
spoIIM	0.932799	0.0891236		mhqA	0.953856	0.00992029		sigF	0.958518	0.0838614
ig3558	0.9329	3.15977e-06		rlmN	0.953918	0.0209764		ig1242	0.958769	0.0031241
queE	0.932942	0.00181494		ig2364	0.953955	0.0978721		ypuC	0.958794	0.160496
ig3654	0.93305	0.0461869		rarA	0.953984	7.51386e-05		ig3264	0.958836	0.259881
ig1685	0.933057	0.0595057		ykuP	0.954074	0.00734804		ig1017	0.958843	0.177419
tcyC	0.933169	0.000182788		ydeK	0.954144	0.125784		ig478	0.958852	0.137899
ig190	0.933178	0.000104773		yqeZ	0.954196	0.00384412		ig1791	0.958853	0.0856882
ig1329	0.933249	0.120764		ytmI	0.954285	0.0130555		ig2051	0.95896	0.130754
ig267	0.933274	0.0498865		yrdQ	0.954344	3.90488e-06		ypmR	0.958974	0.0141122
ig329	0.933562	0.00350879		ig1191	0.954522	0.0370143		yvzC	0.959031	0.239671
ykrP	0.933746	1.45163e-09		thyB	0.954656	0.0967744		pupG	0.959131	0.0691844
ywoH	0.933783	0.0132332		yqhH	0.954674	0.00456822		ywjC	0.959141	0.278554
sigW	0.933873	0.000471788		ywrO	0.954731	0.043695		ig2080	0.959179	0.574738
ig3173	0.933938	2.6342e-05		yqaN	0.954761	0.0317523		yabD	0.959227	0.161375
U712_14460	0.933962	0.00957313		spmA	0.954854	0.055718		ytsJ	0.959232	0.323746
U712_13350	0.933992	0.00554469		ykyB	0.954968	0.122588		ig1622	0.959239	0.375846
ig3484	0.934078	5.44787e-06		atpI	0.954969	0.211567		ig46	0.959241	0.224079
spoIIQ	0.934399	0.129341		suhB	0.955095	0.0010215		ig3404	0.95933	0.00404097
ig230	0.934401	0.000644487		U712_13155	0.9551	0.0438771		ig1266	0.959435	0.102735
ig624	0.934535	0.111719		splB	0.955104	0.000326903		ig2972	0.959479	0.0186648
yceG	0.934552	1.90293e-05		yqaT	0.955121	3.09787e-06		ig1562	0.959555	0.216041
parA	0.934588	3.55311e-11		gerE	0.95527	0.260102		yqjY	0.959604	0.00319532
ig413	0.934886	0.00111527		ig2335	0.955277	7.97669e-05		gerPB	0.95963	0.0399796
yclD	0.935125	7.07286e-05		ig2290	0.955299	0.283536		ig2873	0.959634	0.147128
ig3601	0.935249	0.00363353		yqgM	0.955435	0.004349		ytoA	0.959641	0.106494
yefC	0.935349	0.00314438		lipM	0.955485	0.0261532		ig2365	0.959666	0.160496
ig3379	0.935407	0.120818		ig2532	0.955543	0.0408594		ig3564	0.959733	0.0192409
ig514	0.935407	0.00125796		yqfW	0.955566	0.00169131		yrzR	0.959849	0.259674
U712_06725	0.935453	0.0640901		yusG	0.955633	0.174265		ig3556	0.959852	0.0240046
ig361	0.935526	1.48347e-06		yneT	0.955635	0.191625		ig516	0.959878	0.220509
gerR	0.935573	0.279379		ilvD	0.955763	3.35722e-05		sdpI	0.95988	0.259427
ig221	0.935609	0.000346802		rttG	0.955959	4.83138e-07		ig1088	0.959883	0.00881337
bsdC	0.935956	1.99373e-07		pbuO	0.956041	0.0169457		ig3348	0.959924	0.475617
ig917	0.935957	0.0704308		ig2777	0.956044	0.0282766		ig1644	0.959971	0.248493
sdaAB	0.935977	6.44156e-05		yknW	0.956204	0.103869		ig1683	0.96	0.0517566
U712_17885	0.935986	0.238457		ykzV	0.956254	0.0617604		yozE	0.960018	0.30399
ig290	0.93603	0.0174968		ykrA	0.95635	0.0033774		spoVAEA	0.960134	0.168225
ig2961	0.936064	0.11563		ig474	0.956699	0.321853		xkdR	0.960178	0.0194997
ig246	0.936104	0.00186078		yrdA	0.95674	0.02163		yhcV	0.960179	0.220322
ig3344	0.93614	0.0927855		kinA	0.956767	0.110666		U712_14095	0.960205	0.00314947
ig1328	0.936317	0.110825		yrrD	0.956775	0.00213553		yqaF	0.960234	0.308346
mecA	0.936327	0.007707		yrkA	0.956858	7.35208e-07		ig2979	0.960396	0.35325
ig833	0.936328	0.083531		rsiX	0.956861	0.00155829		pbpF	0.960764	3.4781e-05
ctaB	0.936474	0.241562		ig2277	0.956889	0.034989		ig8	0.9609	0.0247382
rtbE	0.936487	0.161645		alkA	0.956976	9.77395e-06		ig2588	0.960927	0.0503727
rsfA	0.936505	0.0078939		moaE	0.957111	0.000265023		ig988	0.960979	0.0383741
ig1582	0.936582	0.156719		ig2443	0.957117	0.0749927		ig1293	0.960985	0.360441
ig210	0.936621	0.0510989		ldcA	0.95718	0.0030381		ig2974	0.961006	0.30283
ig242	0.936696	0.00051149		fni	0.957368	0.0354543		yxdL	0.961011	0.142245
glpP	0.936792	0.00245593		manA	0.957376	0.000221834		U712_14460	0.961112	0.241985
ig1078	0.936875	0.0272207		U712_17635	0.957381	0.348996		dck	0.961145	0.105224
ybfF	0.936947	3.46126e-15		ymfK	0.957417	0.266425		yoaE	0.961306	8.91839e-05
ig489	0.936984	0.00720116		hemN	0.957465	0.000827478		ilvH	0.961349	0.137061
spxA	0.937094	0.0061199		yqkA	0.957473	4.74705e-06		glnK	0.961459	0.162096
ig3449	0.937191	6.85628e-17		ykzC	0.957543	0.117587		ig279	0.961518	0.27268
atpB	0.937292	0.0639357		comGA	0.957552	2.22566e-05		ig1649	0.961527	0.03259
yabQ	0.93737	3.94385e-06		bpr	0.957575	6.89305e-16		pksS	0.961528	0.087507
yceB	0.937423	0.00366439		ythP	0.95758	0.189492		htrC	0.961554	0.0589773
ig2911	0.937528	0.0138346		abbA	0.957621	0.000366891		ig3639	0.961563	0.0168216
ccdA	0.93753	0.0213309		ig3556	0.95764	0.0430926		yfhH	0.96159	0.543384
yjgB	0.937734	0.00562869		pyk	0.957648	0.361245		sftA	0.961711	2.11278e-06
ig3377	0.937773	3.23295e-05		yqiK	0.957736	4.82383e-05		yoxB	0.961758	0.000849439
ig3330	0.937797	2.14881e-05		ykzH	0.957762	0.166266		ymfK	0.961868	0.451533
yabM	0.937812	5.81636e-08		ytfI	0.957762	0.0564682		ig1984	0.961961	0.351288
ig1562	0.937964	0.0319355		fliQ	0.957803	0.284408		nsrR	0.961974	0.105881
gerQ	0.938016	0.0127473		yqcK	0.957809	0.183622		ig3113	0.962034	0.179971
ysmA	0.93802	0.00632801		ampS	0.95781	0.00144288		yocL	0.962057	0.0061244
ig70	0.938039	0.0958193		U712_14085	0.957848	0.24092		ig3147	0.962269	0.210574
veg	0.9381	0.0684107		thrS	0.957942	6.63464e-05		ig2082	0.962272	0.171927
ig726	0.938157	0.00425063		yqfF	0.957953	2.948e-06		yocC	0.962291	0.003082
glcT	0.93822	0.00111749		yhcY	0.957981	0.122808		ig3619	0.962325	0.220509
ig102	0.938384	0.00311705		ig1437	0.957989	0.173808		ig2700	0.962387	0.219767
ig384	0.938638	0.00088724		ypuA	0.958015	5.05216e-05		yoxC	0.962391	0.0466641
ig2383	0.938681	2.99237e-05		spmB	0.958018	0.0334822		ig1654	0.962439	0.000113768
ig3617	0.9387	0.000915937		tasA	0.958096	0.0102946		lrpB	0.962457	0.0503652
ig506	0.938745	0.0285719		pyrP	0.95814	0.0960753		ig477	0.962531	0.0537601
ig359	0.938831	4.11142e-07		U712_06040	0.958244	0.128872		rbsD	0.962621	0.172803
ig1233	0.938878	0.000772602		ytbE	0.958291	0.0732524		ig784	0.962647	0.0827534
ig2391	0.939023	0.0678762		ylmC	0.95831	0.130753		yqfF	0.962694	6.11467e-07
ig391	0.939162	1.34938e-09		yqgX	0.958405	0.100409		ig18	0.962726	0.195089
ig53	0.939164	0.00691831		yneB	0.958409	0.000204722		yvsG	0.962727	0.00654042
ig1162	0.939243	0.00110318		comGD	0.958427	0.0280069		spsD	0.962735	0.0178689
lspA	0.939243	0.00796154		U712_07735	0.958466	0.0482581		ig1694	0.962871	0.00215597
ybyB	0.939359	0.0330248		hisJ	0.958474	0.00238839		ig543	0.962914	0.300352
ig3459	0.939406	0.000264263		csn	0.958595	0.00131169		ig944	0.962933	0.397802
spoIIE	0.939477	6.0994e-07		yqjP	0.958607	0.00596098		yqfB	0.963029	0.490153
ig205	0.939518	1.14072e-08		tuaG	0.958631	0.0825021		yqbR	0.963111	0.247936
ig3266	0.939564	0.0925209		ung	0.958632	0.00325809		ig1012	0.963118	0.015011
ig3460	0.939597	0.00303021		pabA	0.958633	0.643579		lipM	0.96317	0.128686
ig3521	0.939603	2.43877e-08		pyrAA	0.958691	0.0763277		ig2113	0.963212	0.453505
ig715	0.939628	0.000519248		ig2220	0.958747	0.112596		ig1867	0.963213	0.297965
ig995	0.939691	2.56659e-06		ydiK	0.958889	0.253198		U712_10295	0.96323	0.461345
alkA	0.939724	1.23732e-11		lonA	0.958925	0.000387687		ig1770	0.963253	1.26383e-05
yhgD	0.939782	0.00898332		U712_02750	0.959013	0.241469		ig554	0.963264	0.0623799
ig231	0.93986	1.22928e-05		U712_09520	0.959059	0.345377		ig1816	0.963277	0.0928078
lytA	0.939925	0.0375366		ig2347	0.959084	6.3822e-05		yraL	0.963282	0.0110168
yclQ	0.939974	4.82441e-09		ig2027	0.959233	0.0465539		ig49	0.963321	0.0535222
ig3447	0.939977	0.0123243		glsB	0.959244	0.000698097		yaaC	0.963324	0.00091059
ig1394	0.940024	0.0232713		pstBA	0.959282	0.017863		ig2643	0.963377	0.0328373
ig2546	0.940101	0.132591		xlyB	0.959299	0.00380435		gltC	0.963412	0.0925296
yrzM	0.940141	0.193841		mmgA	0.959312	0.000221834		ybfF	0.963422	5.28352e-05
ig3593	0.940208	0.0058808		ypjB	0.959345	0.0482581		ylbP	0.963433	0.0856882
ig3011	0.9404	0.0852853		ig823	0.959557	0.105692		ig16	0.963482	0.0678894
ig1356	0.940444	0.0693654		clpC	0.959577	0.211097		ig125	0.963491	0.362162
ig155	0.940506	0.000572828		yjkB	0.959609	0.0557881		ywoH	0.963495	0.39181
licA	0.940539	0.186282		ohrA	0.959675	0.145567		ig1399	0.963542	0.164768
ig3161	0.940565	0.00273308		gudB	0.959676	3.20441e-05		spoIVFA	0.963593	0.269271
U712_20125	0.940687	0.0221543		ig958	0.959713	0.00100208		rtp	0.963627	0.0465557
ig1371	0.940795	0.000724099		ytzI	0.959713	0.118245		ig742	0.96365	0.0954359
ig3222	0.940796	0.00026912		ig1562	0.959769	0.145366		U712_09730	0.963653	0.0165905
ig492	0.940821	2.43327e-06		sbcE	0.959778	4.5602e-06		ig1765	0.963752	0.00338939
bcd	0.940913	0.299607		yufL	0.95983	0.0195824		pduO	0.963776	0.0603041
U712_03065	0.940913	0.00764111		cwlH	0.959843	0.0121855		ypmS	0.963782	0.000885475
ig3661	0.940962	0.0449836		yrkE	0.959847	0.0315184		lytA	0.963784	0.242301
ig3323	0.941006	7.44641e-08		safA	0.959856	0.000579366		ynzK	0.963814	0.0449567
ywaE	0.941013	0.000120172		ig2392	0.959862	0.0356563		ig3267	0.963856	0.444756
ig502	0.941033	0.083531		gntP	0.959924	0.00824061		spoIIAB	0.96387	0.453505
ig345	0.941103	0.0047618		cysC	0.959936	0.0816918		ig1854	0.963906	0.00207893
ig18	0.941171	0.0123282		ig2343	0.959967	0.00346169		yqaH	0.963929	0.147219
ybcH	0.941201	7.55028e-05		ytmP	0.960064	0.165155		ig1830	0.963959	0.0734963
ig2077	0.941226	0.182976		ig2156	0.960074	0.353069		yydH	0.963981	4.06144e-09
ig157	0.941312	1.28941e-06		tgl	0.960104	0.0280714		sbcE	0.963985	7.98095e-05
yyaN	0.941314	0.0183507		bsuMA	0.960125	0.619029		ig2623	0.964028	0.147284
ywhD	0.941459	0.000886305		bscR	0.960131	0.000277619		ig1668	0.964103	0.000100111
yjcO	0.941616	0.0272525		ig830	0.960143	0.319718		ig3112	0.964116	0.197447
ig1503	0.941619	0.164269		yraO	0.960165	8.88084e-12		ig1619	0.96413	0.117964
ig3416	0.941804	0.0824998		ig2270	0.960236	0.000298782		yteA	0.964132	0.329176
yxdK	0.941844	0.00063829		yrkK	0.960287	0.0196671		ig1757	0.964157	0.254108
csfB	0.941858	0.0103492		purR	0.960334	0.124131		ig1373	0.964167	0.506773
tdk	0.941902	0.0608213		pucE	0.96035	0.224334		ynaI	0.964234	0.0362433
ig212	0.941905	0.0183571		ptsI	0.960425	0.414765		cyeB	0.964269	0.0218906
ig3515	0.941943	0.0697469		comEB	0.960565	0.00298905		yfiY	0.964352	0.323383
dusB	0.941971	0.118382		epsF	0.960635	0.000893061		cidA	0.964379	0.014172
ig3113	0.942005	0.0404695		ig2116	0.960646	0.0268788		ctaF	0.964397	0.0680206
spsI	0.942013	3.55311e-11		yhfS	0.960687	0.00912499		yhdX	0.964423	0.287871
U712_18460	0.942022	0.00507698		ykuU	0.960795	0.0630436		ig1975	0.964423	0.204685
spoIVB	0.942043	0.0471084		ig1589	0.960875	0.443438		yobT	0.964472	0.144052
U712_07840	0.942197	0.048101		eag	0.960903	0.237904		xtmA	0.964565	0.147128
ig1279	0.942217	0.0631753		ig1999	0.960939	0.234919		ytmP	0.964576	0.191673
ywcD	0.942246	0.000395657		ig1067	0.960949	0.490587		xkdH	0.964595	0.00347271
ig1266	0.94229	0.0787258		argJ	0.961005	0.00183288		U712_03795	0.96467	0.102923
U712_19415	0.942321	0.0395167		aprX	0.961015	0.185973		ig2546	0.964697	0.25958
yabB	0.94235	3.34079e-05		ig2708	0.961052	0.252312		ig1197	0.964748	0.290462
ig488	0.942399	0.00424091		yqzO	0.961054	0.0893242		sda	0.964791	0.381926
rapC	0.942511	5.84899e-10		ig1150	0.961088	0.107735		yokU	0.964911	0.420186
aroB	0.942547	0.0802141		ig2373	0.961092	0.187469		ig248	0.964964	0.364893
ybxB	0.942574	0.018013		sigO	0.961092	0.028715		rbfK	0.965038	0.0106536
yneQ	0.942975	0.095777		ig1900	0.96113	0.0202095		yqaO	0.965044	0.230926
ig1282	0.943012	0.00255116		yqzK	0.96113	0.176468		ig727	0.965107	0.653755
ig706	0.943031	0.000550949		ig1978	0.961291	0.0125852		ig3391	0.965148	0.19836
ywjC	0.943105	0.0095436		pyrF	0.961316	0.317714		yyaT	0.965178	0.176484
ig439	0.943234	0.0719005		yjcQ	0.961384	0.0277009		ig1785	0.965208	0.00355934
ig3345	0.943305	0.0396006		mtaB	0.961469	9.34892e-06		ig1739	0.965215	0.204239
ig912	0.943356	0.0469209		ykwD	0.96147	0.000527521		kamA	0.965287	0.000885475
ycnB	0.943409	0.000124185		ig709	0.961523	0.312668		ig812	0.96536	0.4459
U712_07275	0.943456	0.119349		U712_05330	0.961542	0.155663		csfB	0.965365	0.298513
ig436	0.943489	0.1244		ig2184	0.961555	0.520519		ig650	0.965386	0.231927
pabB	0.94352	5.03223e-05		ig2298	0.961593	0.000943608		tcyK	0.965494	0.0432387
ig1227	0.94354	2.7113e-06		yrzR	0.961621	0.0539944		tdh	0.965537	0.0449567
ig3404	0.943659	0.000104366		ig2082	0.961621	0.115442		ig1020	0.965584	0.0280637
ig2993	0.943705	0.0602019		yraF	0.961704	0.414247		ig3649	0.965586	0.264146
yxxE	0.943759	0.000167775		yhjG	0.96181	0.000555413		ig585	0.965621	0.197117
treA	0.943768	1.58594e-11		ytsJ	0.961837	0.209405		ig1553	0.965695	0.354167
lctP	0.943772	2.19176e-09		thiU	0.961871	0.0840379		ig382	0.965756	0.133533
U712_18260	0.943776	0.00623714		ypbD	0.961883	0.00768315		yoaW	0.965796	0.252721
ptsI	0.943797	0.259794		ytnI	0.961915	0.322284		ytbD	0.965815	0.145925
ig1473	0.943825	0.212242		blt	0.961915	9.6693e-06		ig1282	0.965842	0.0765873
ig113	0.943853	0.013771		yrhH	0.961983	0.00589789		yvyG	0.965862	0.330295
ig344	0.943872	0.000461838		ig824	0.962029	0.615468		yozV	0.965878	0.260201
yknW	0.944056	0.0429227		liaR	0.962097	0.0144793		pstS	0.965888	0.200927
rplGB	0.944069	0.110385		yqhT	0.962116	0.017711		ig2803	0.965901	0.0378626
ig3176	0.944135	0.0178139		ylbC	0.962208	0.000216121		ig1148	0.965904	0.105609
ig219	0.944213	0.00934738		folN	0.962265	0.00581428		ig929	0.96594	0.113845
ig1168	0.944264	0.0488249		pbpA	0.96235	0.337724		pelB	0.965976	0.00123207
ig3470	0.944356	3.00975e-05		sipW	0.962357	0.0622906		ig1804	0.965993	0.16101
ig2473	0.944477	0.00583474		ansB	0.962426	0.038205		ig783	0.965998	0.0525566
ycxA	0.944562	2.75635e-08		epsH	0.962436	0.0408976		ig1737	0.966001	0.00355934
ywjD	0.944585	0.0002576		yqgV	0.96244	0.389995		ig3638	0.966016	0.0393317
ptb	0.944617	0.339221		yrzP	0.962526	0.111575		ywqO	0.966139	0.294768
ig3612	0.944637	0.0101653		yqjQ	0.962581	0.0124196		yozF	0.966144	0.0762662
feuA	0.94466	0.0011097		fadA	0.962585	0.00857272		ig3158	0.96615	0.143039
ig2367	0.944688	0.212838		pbpH	0.962629	9.03815e-33		ig3593	0.966209	0.298865
ig2117	0.944877	0.139967		yqfB	0.962644	0.229517		ywlD	0.96623	0.225954
ybaR	0.944884	2.84087e-07		yrbG	0.962684	0.00219762		ig896	0.966253	0.318326
ig2814	0.944913	0.0037537		pgl	0.962805	0.25955		ig3460	0.966261	0.0335013
glpF	0.944918	8.58152e-05		dhaS	0.962812	0.0030381		U712_11810	0.966284	0.239322
ig530	0.944927	0.0361522		ykuI	0.962858	0.00136529		ig3315	0.966287	0.0149674
yycR	0.94494	0.00111749		yqhB	0.96288	0.000362372		yobJ	0.966331	0.00340561
U712_08965	0.944956	0.104966		ypjA	0.962949	1.62221e-05		ytlR	0.966339	0.0164981
yabS	0.945055	0.0127766		glnP	0.96295	0.0859219		ig1037	0.966349	0.0782351
ig2081	0.945258	0.0056485		yrrI	0.962954	0.0250143		yyaQ	0.966364	0.0168403
yxcD	0.945282	0.00133889		yxbG	0.962969	0.384809		ig3037	0.966375	0.108357
yptA	0.94533	0.120324		kdgR	0.962976	0.000215226		ig2001	0.966418	0.135772
U712_15805	0.945337	0.117692		yisU	0.963	0.0238406		ypiA	0.966419	0.0822017
spoVFB	0.94543	0.262256		moeB	0.963069	0.00106251		ig2807	0.966429	0.386593
rocB	0.945442	3.68962e-12		yjiC	0.963083	0.010383		ig1108	0.966433	0.168225
ig309	0.94554	0.000226779		ysdB	0.963087	0.16387		ig1845	0.966453	0.471365
ig3286	0.945559	0.0220552		yqcE	0.963096	0.273408		ig669	0.966496	0.169702
ykyB	0.945587	0.00546165		gerT	0.9631	0.051038		ykzT	0.966522	0.460975
csgA	0.945666	0.00246741		ig3654	0.9631	0.414091		rapH	0.966581	0.00209412
ig2552	0.94567	0.000447547		yqhQ	0.963113	0.000113476		yoaZ	0.966596	0.0064236
yceF	0.945704	0.000162743		ig2127	0.963131	0.0912602		ig995	0.966652	0.0224855
radA	0.945712	1.10983e-05		sipV	0.963151	0.0507641		ig3441	0.966668	0.00040474
yydI	0.945822	9.69822e-07		yqzD	0.963169	0.0602392		yeaA	0.966702	0.00718559
ig426	0.945859	0.0478418		ykoY	0.963188	0.00149699		sbp	0.966708	0.332058
ig209	0.945903	0.0240964		brnQ	0.963234	1.33508e-06		mhqR	0.966733	0.467094
ig3131	0.946011	0.348877		ig1879	0.963238	0.119307		ig622	0.966771	0.297965
catD	0.946071	0.017499		dnaJ	0.963265	0.00221311		ig2898	0.966799	0.0186868
ypvA	0.946092	0.00203528		trpB	0.963287	0.0776971		ig1195	0.966817	0.138196
ig2701	0.946108	0.0616022		gcvPA	0.963301	0.000393521		ig1917	0.966836	0.0853351
ig3301	0.946136	0.00593276		ysnB	0.96332	0.0108232		ig3017	0.966837	0.0328373
ig3552	0.946163	1.71734e-11		yjoA	0.963361	0.348366		spoVIF	0.966882	0.32564
ig3607	0.946165	0.0389783		yurR	0.963387	0.0390716		hemAT	0.966916	0.0383741
ig2841	0.946197	0.0288438		ykpA	0.963412	0.0221061		ig2543	0.966928	0.137061
ig2409	0.946207	0.0379125		ig2496	0.963499	0.292948		ig587	0.966969	0.266404
ig7	0.946223	0.125182		ig2322	0.963627	0.00383691		ig1812	0.966999	0.000414231
U712_20445	0.946256	0.122746		yrkQ	0.963679	0.00123317		ig1252	0.967026	0.305294
ig1152	0.94627	0.0470863		ypjP	0.963681	0.12843		tyrA	0.967056	0.104821
ptsG	0.946364	0.000137143		ig1351	0.963693	0.149827		ybbP	0.967073	0.541399
U712_07710	0.946406	0.338374		pdp	0.963695	0.0332527		xpf	0.967102	0.129144
ykcB	0.946632	9.97857e-09		gcvPB	0.963759	5.79183e-06		yurZ	0.967132	0.475655
ig3623	0.946754	0.110755		bmr	0.963768	5.20351e-05		ig1809	0.967188	1.66723e-05
clsA	0.946826	0.00184935		yqbT	0.96379	0.000891629		ig1718	0.967199	0.124434
ig3315	0.94688	5.01463e-05		ctaG	0.963793	0.00844719		ywgA	0.967313	0.254076
murAB	0.946911	1.26843e-07		yqeB	0.963802	0.17149		ig1647	0.967337	0.108357
yhgE	0.946923	0.000119344		xkdC	0.963867	0.104345		yvzB	0.967363	0.577642
polA	0.946928	9.49997e-08		yqbB	0.963871	0.00723331		bioB	0.967379	0.00914349
ig3466	0.946939	6.82085e-05		ig2260	0.9639	0.0440665		yobI	0.967391	4.0055e-17
ig499	0.946946	0.000269134		treP	0.96394	0.00183288		ig690	0.967418	0.0523522
yabJ	0.946964	0.000427852		parA	0.96396	0.00170148		ig1847	0.967436	0.116823
ig1845	0.947026	0.147395		yqbG	0.963965	0.011969		fliZ	0.967445	0.33399
ig3030	0.947095	0.232847		yqzN	0.964018	0.370216		gltB	0.967493	0.0127872
lysP	0.947107	0.000421704		ig2244	0.964035	0.187469		desK	0.967514	0.00391988
ig3383	0.947116	2.47854e-11		ysnE	0.964051	0.0522485		ig3626	0.967526	0.0631289
ydcF	0.947119	0.204061		yqgW	0.964105	0.318242		ig2886	0.96753	0.231924
ig1040	0.94713	0.14166		yrdP	0.964111	1.21465e-05		kinB	0.967542	0.0788318
ig211	0.947162	8.55813e-05		yqjN	0.964112	0.00454764		ig190	0.967568	0.136822
sufA	0.947219	0.22425		ig2301	0.964118	0.0141889		ig2220	0.967583	0.195876
ig2293	0.94722	0.0258125		panE	0.964125	0.0571053		ig1692	0.967596	0.487626
ig3105	0.947241	0.00136756		yerC	0.964131	0.41779		yybD	0.967649	0.165126
ig1327	0.947305	0.0513735		rapE	0.964148	2.82811e-06		ig1907	0.967655	0.294032
ig1293	0.947517	0.208322		penP	0.964161	0.016296		yhcG	0.967717	0.0773664
ig3308	0.94752	0.0243067		ywcI	0.964283	0.327183		ig1753	0.967726	0.0824236
ig2623	0.947551	0.00738328		U712_13130	0.964326	0.0196671		ig3433	0.967758	0.106494
ytmP	0.947565	0.0302021		ig1260	0.964396	0.160814		yprB	0.96777	0.075776
U712_18340	0.947611	0.00313735		yqjA	0.964428	0.00405115		ig24	0.967793	0.0820945
ig334	0.94762	0.135224		mmgF	0.964442	0.00592424		yodD	0.967813	0.318134
ig48	0.947633	0.0518456		dltD	0.964451	0.213761		citA	0.967845	0.00321702
ig558	0.947635	0.0362426		ypbE	0.964486	0.0885025		ig987	0.967864	0.117677
ig3206	0.947638	0.0137225		yusT	0.964489	0.050503		ig2564	0.967883	0.64859
ig2564	0.947659	0.1905		ig2672	0.964548	0.124529		yfjT	0.967894	0.249207
ywcC	0.947667	2.82465e-07		yqgT	0.96458	0.00221282		yoaR	0.967908	0.0150314
ig3490	0.947699	0.000586587		yqaB	0.964609	0.000412451		ypbD	0.967938	0.0721316
putB	0.947772	0.000554083		yraN	0.964696	9.76737e-05		sigO	0.968014	0.269055
ig2690	0.947778	0.00014199		U712_14500	0.964777	0.243525		ig3622	0.968025	1.59134e-06
ig3331	0.94783	0.00472903		ytvA	0.964792	0.0988521		cotV	0.968037	0.0572327
fnr	0.947886	0.00150901		comGG	0.964805	0.183511		yvbG	0.96806	0.0352237
ig406	0.947915	0.000238329		ig2296	0.964822	0.000113476		ig2978	0.968096	0.226289
ig387	0.947939	0.17612		ppnKB	0.964822	0.0390624		ig1715	0.968119	0.0154012
ig1296	0.947953	0.00304192		U712_14620	0.964926	0.113922		ig1299	0.968186	0.358546
gerE	0.948024	0.177801		yvjA	0.964949	0.000934367		ig2454	0.968211	0.51893
ig474	0.948046	0.0268487		spo0M	0.96498	0.0212042		yqbG	0.968229	0.0865108
ig581	0.948063	0.0882673		lutB	0.964981	0.171212		pit	0.968251	0.355
ig310	0.948151	1.03118e-08		yqbD	0.965021	0.0829166		yozO	0.968289	0.299826
ig1553	0.948232	0.0353694		araA	0.965029	0.000149998		ecfT	0.968344	0.684996
ig476	0.948258	0.0032285		yqaP	0.965033	0.000113476		yybJ	0.968346	0.000227592
ig444	0.948265	0.0113556		bmrU	0.965048	0.0518535		ypdP	0.968359	0.0939118
yrzB	0.94831	0.19055		yknZ	0.965071	0.0839717		ytxD	0.968385	0.0631289
speD	0.948361	0.226683		ig2004	0.965077	0.204128		ig932	0.968389	0.191666
ig35	0.948375	0.00929632		ykuN	0.965104	0.000477971		ggaA	0.968396	0.000564071
ig1094	0.948383	8.14104e-07		xkdF	0.965119	0.00836322		ig1488	0.968413	0.399673
ig3433	0.948384	0.000755717		thiX	0.965167	0.00288426		ig3411	0.968445	0.0756979
srfAA	0.948445	1.29402e-35		dacB	0.965171	0.183776		ig563	0.968468	0.0191168
yybJ	0.948456	9.10781e-11		ig3610	0.965178	0.112771		ig1669	0.968501	0.0198168
ypjD	0.948457	0.157029		U712_06765	0.965213	0.0810348		yodE	0.968512	0.0683644
rttO	0.948477	0.0833552		yqgO	0.965304	0.1103		kapD	0.968565	0.0402189
ig179	0.94852	0.000412996		leuA	0.965332	0.00516747		ig2885	0.968565	0.26243
cydD	0.948548	3.94713e-05		yqbE	0.965351	0.000387687		yybM	0.968616	2.63529e-06
ybfP	0.948581	1.52056e-05		comEC	0.96537	1.00982e-07		yyaP	0.968633	0.000745127
ycdF	0.948604	0.00687615		ykuV	0.965382	0.00468656		yyaK	0.968666	0.00187529
ig168	0.94864	0.0763989		ig1325	0.965479	0.414841		iseA	0.968715	0.02352
ig213	0.948703	2.96011e-11		ig2542	0.965602	0.230133		U712_02160	0.968734	0.368341
yxdL	0.948767	0.00175508		yhcV	0.965644	0.288611		xylR	0.96881	0.00235081
ig1042	0.948783	0.000116055		dsdA	0.965693	3.39387e-05		ig3624	0.968814	0.0838614
ig861	0.948784	3.05465e-05		ig2303	0.965702	4.40259e-05		ig2754	0.968814	0.260827
ig2371	0.948828	0.00975507		ig1302	0.965709	0.00111102		yobW	0.968844	0.0459549
ig3318	0.948864	0.00382101		ymaC	0.965744	0.413736		ig3451	0.968883	0.0294941
ywiB	0.948901	2.7113e-06		cypB	0.965745	3.71723e-07		ig2228	0.968886	0.117673
ig1773	0.948933	0.108022		U712_05790	0.965782	0.0574235		arsR	0.968944	0.0800764
ycdC	0.948968	3.02298e-12		yqjM	0.965785	0.000712531		ig1227	0.968988	0.181895
ig243	0.948993	0.0272207		thiN	0.965801	0.0419919		ung	0.969001	0.0399796
kbaA	0.949102	2.02841e-06		ig2163	0.965818	0.20791		ig1865	0.969012	0.57562
yczL	0.949107	0.0850688		ykkC	0.965863	0.120486		ggt	0.969019	0.000331523
ywmE	0.949141	0.00261015		ylaC	0.966001	0.0628346		yjlB	0.969043	0.484733
tcyB	0.949227	1.98505e-07		ig2170	0.966014	0.229444		ig3305	0.969049	0.224079
ig3605	0.949232	0.0725457		yqbJ	0.966025	0.00387038		ig3402	0.96906	0.365974
btr	0.949339	3.56904e-12		mtnK	0.966036	0.0433706		yyzB	0.969071	0.118295
yxkD	0.94938	7.18165e-08		yitF	0.96605	0.0457505		ig1783	0.969095	0.0218906
asnS	0.949389	0.0791536		yisB	0.966064	0.0383705		ig3088	0.969097	0.374907
thiE	0.949393	3.42327e-06		ig2242	0.966094	0.0368868		pyrF	0.969103	0.511038
ig1036	0.949408	0.00450594		jag	0.966112	0.0613984		ig55	0.969104	0.0508634
ig3181	0.949484	0.00284143		rsmB	0.966131	0.173673		ig3235	0.969116	0.48021
ywcB	0.949484	0.00261842		yhaL	0.966192	0.266347		ydjB	0.969128	0.282866
ydzX	0.94952	0.0594741		ig1268	0.966212	0.00113129		ig3383	0.969165	0.00444175
ig1250	0.949535	0.0814755		ysfE	0.966241	0.276133		ig2977	0.969195	0.000401283
yczI	0.949574	0.00017205		bsaA	0.966324	0.0605544		mutM	0.969263	0.269739
ycsD	0.949582	0.0333246		yrdD	0.966347	0.125437		yqfZ	0.969287	0.561744
ycgS	0.949618	5.71197e-05		yhcM	0.96637	0.360854		rpsT	0.969324	0.53784
yhdW	0.949669	0.00349216		thiQ	0.966519	0.00380235		yoaM	0.96937	0.0212654
cwlJ	0.949794	0.000196578		yvdQ	0.966525	0.0568139		yjdG	0.969403	0.00193701
ig3465	0.949813	0.00546878		pyrD	0.966565	0.116347		ig2645	0.969424	0.290697
ig338	0.949842	5.75718e-07		yrrT	0.966577	0.0967744		ig2476	0.96944	0.0905423
ig250	0.949866	0.00022457		yqgB	0.966578	0.202529		ig2033	0.969458	0.377552
yxbG	0.949874	0.0390533		yrkP	0.966587	0.00111102		cinA	0.969482	0.179031
ig3324	0.949901	0.000565634		spoIIQ	0.966589	0.654982		ig2525	0.969495	0.127166
ig3550	0.949919	0.0441136		ykfB	0.966696	0.0102677		yvkN	0.969509	0.0503652
yybE	0.949978	0.000204858		ig2565	0.96671	0.00949413		ig2434	0.96953	0.310445
ig467	0.950007	0.0988691		yfnA	0.966714	0.0312521		ig110	0.969574	0.503213
thiN	0.950098	4.29144e-05		yrhE	0.966725	2.22478e-07		cysH	0.969615	0.0305845
ig261	0.950213	0.139532		sat	0.966733	0.0132214		ig2970	0.969635	0.116823
feuC	0.95022	1.59873e-07		ig1487	0.966742	0.0354543		ig391	0.969661	0.00142754
ig204	0.950232	0.00127787		mmgB	0.966745	0.028302		ig2116	0.969705	0.14388
ycxB	0.950293	4.82349e-09		ctaC	0.966772	0.00469601		ig1592	0.969711	0.305294
yhcU	0.950331	0.0695291		ig2306	0.966892	0.129489		yjcF	0.969742	0.435865
ybxH	0.95039	0.0178121		U712_05485	0.966954	0.105776		xpt	0.96975	0.416671
ybaS	0.95049	0.000230421		alsD	0.966993	0.16703		qoxB	0.969785	0.603144
ycgF	0.950493	6.2911e-05		ig2310	0.966998	0.000169541		ig219	0.9698	0.239671
ig3457	0.950539	1.43269e-05		U712_06725	0.967016	0.149194		yndM	0.969831	0.165299
ig252	0.95057	0.00319818		yrvD	0.967033	0.148953		ykkB	0.969839	0.147101
pcp	0.950639	0.0078939		hisH	0.967053	0.257112		ig2849	0.969864	0.274866
ig1421	0.950656	0.0221472		ytjP	0.967146	0.00809188		ig525	0.969873	0.197117
braB	0.950704	0.0635835		ykuK	0.96722	0.0435279		ig924	0.96989	0.0743637
licC	0.950773	1.44582e-05		yraK	0.967241	0.02163		cwlD	0.96994	0.525844
ig1682	0.950834	0.0073278		noc	0.967281	0.055995		psd	0.969997	0.4868
ytrA	0.950869	0.0515831		yrhK	0.96729	0.386252		ig970	0.970017	0.0568936
ybxI	0.950998	0.00304477		ig2173	0.967301	0.0519317		phrE	0.970033	0.268313
ig897	0.951014	0.123223		pbpF	0.967312	0.000219443		xkdG	0.970083	0.0598377
ig367	0.95104	0.0762765		yvaP	0.967367	0.245576		sodF	0.970103	0.0511293
ig694	0.951047	0.095869		yqjT	0.96737	0.18538		ig3617	0.970127	0.18111
ig1041	0.951061	0.00772411		yflP	0.96741	0.0687188		trpE	0.970128	0.0149295
yvcI	0.951095	0.224518		ig2574	0.967421	0.0967744		yndJ	0.970158	2.35015e-06
ig3614	0.951096	0.00125796		ribD	0.967428	0.000928828		ig3330	0.97016	0.0362433
ig23	0.951097	0.125951		yveG	0.967441	0.104421		ig2259	0.970172	0.165276
ig1121	0.951099	0.0662996		ytqB	0.967465	0.011649		speB	0.970174	0.438476
ig1178	0.951116	0.0720849		ydjP	0.967476	0.0428651		ecsC	0.970193	0.392811
ig289	0.951169	0.00409832		nadB	0.967494	0.00188552		yrdF	0.970208	0.145925
U712_05255	0.95117	0.121043		lysC	0.96751	0.0774774		ig966	0.970313	0.501694
ig2189	0.951203	0.457318		ytkK	0.967634	0.178291		ig3550	0.970327	0.309547
ig3064	0.95121	0.037139		opuCC	0.967652	0.0378421		yydK	0.97037	0.000387065
U712_06885	0.951224	0.00763969		phoR	0.967669	0.000847767		hemN	0.970385	0.0537601
ybcI	0.951239	4.36595e-11		yrhG	0.967669	0.000737703		cotM	0.970388	0.260543
rdgB	0.951295	0.053689		yjcH	0.967698	0.025224		ig3614	0.970395	0.0535222
ig1184	0.951298	0.0685254		ig1123	0.967752	0.0602197		yyaL	0.97041	0.000466839
ig237	0.951375	0.00152599		xkzB	0.967756	0.159026		truA	0.970416	0.266823
cydC	0.951389	9.77316e-07		ylaE	0.967771	0.035699		lipA	0.970504	0.119628
ig180	0.951406	0.00382368		glcF	0.967776	0.00441974		ig2690	0.970625	0.0140897
ig1488	0.951541	0.0142228		ig1061	0.967806	0.313092		yqzC	0.970644	0.252544
yloV	0.95158	0.0114377		ysnD	0.967858	0.0420406		ywqB	0.970681	0.0135081
htrC	0.951596	0.000263393		citZ	0.967873	0.027759		yozI	0.970695	0.282866
U712_00810	0.951611	0.00736647		ytxH	0.967936	0.35537		ykzR	0.970704	0.0561212
tagA	0.951635	0.290762		glgB	0.967959	0.00199918		ig1580	0.970712	0.379465
ecsB	0.951647	0.0692509		yusI	0.96796	0.146293		ig1606	0.970714	0.0572327
yxlA	0.951649	2.36693e-09		yisV	0.967979	0.00825417		cotE	0.970738	0.163183
yknY	0.951672	0.0826516		ig1960	0.967991	0.252612		yneP	0.970766	0.0499946
spsB	0.951713	0.00214574		yqkB	0.968027	0.125784		ypjQ	0.9708	0.176486
ig3322	0.95174	0.150423		malS	0.968065	0.00990565		yydD	0.97082	3.77024e-31
ahrC	0.951795	0.29606		ig2311	0.968087	0.0267119		clsA	0.97082	0.162873
putR	0.951819	5.42245e-08		yscB	0.968131	0.0501054		ig642	0.970845	0.242631
ig14	0.951879	0.00490851		yrkC	0.968134	0.00545346		ig3234	0.970864	0.503213
ig445	0.951885	0.0849631		yqfO	0.968246	0.182365		ig3341	0.970868	0.172803
yyaC	0.951887	0.000520133		yjhB	0.968249	0.320967		ywlB	0.970877	0.284804
ymfM	0.951894	0.0941924		ig3246	0.968295	0.443864		kdgK	0.970911	0.0103765
ydbA	0.951986	0.000101764		yqjZ	0.968298	0.0807673		ig350	0.970916	0.171366
yyaQ	0.951995	0.0284657		mobA	0.968306	0.0293702		ig226	0.970959	0.421451
yrrT	0.952027	0.00137143		xkdM	0.968362	0.259814		yhaM	0.970968	0.000849439
yyaT	0.952039	0.0211464		ig2032	0.968445	0.161345		ig3640	0.970975	0.196173
ig2588	0.952043	0.00605016		ykuH	0.96845	0.0256252		ig836	0.970998	0.0810966
ig3489	0.952084	0.00109885		fmnP	0.968484	0.149832		ig3206	0.971045	0.631095
ig595	0.952086	0.00695326		yisQ	0.968508	0.000540036		ypjB	0.971057	0.263362
yknZ	0.952102	0.0371842		ecfAB	0.968525	0.492233		exoA	0.971086	0.00310061
yxiS	0.95216	0.108778		pbpI	0.968529	7.18467e-05		ig2531	0.971116	0.0223713
ig432	0.952182	0.000507727		sucD	0.968545	0.112919		ig1740	0.971142	0.0758951
narH	0.952216	1.10654e-09		yjdA	0.968568	0.0238031		yugM	0.971173	0.225954
yfhH	0.952229	0.0052733		ykvR	0.968574	0.106189		ig1035	0.971175	0.0391355
ig3385	0.952425	0.237194		ig2103	0.968601	0.534116		ig2533	0.971197	0.293664
yclH	0.952433	0.00243497		ig710	0.96867	0.10724		ig1767	0.971226	0.0444731
ybcC	0.95244	1.7973e-12		ig2140	0.968703	0.0891777		gndA	0.971227	0.0218906
ig2628	0.952441	0.0904393		ig2329	0.968737	7.67274e-06		ig817	0.971231	0.118295
yhaX	0.95246	0.00551476		phoH	0.968775	0.102125		ig2282	0.971234	0.367298
comX	0.952465	0.071019		ig2337	0.968804	0.227842		ytkL	0.971305	0.195309
ywpD	0.952485	0.000915937		yjmC	0.968814	0.0465539		ig3542	0.97131	0.325664
ykqA	0.952497	0.000239769		levG	0.968832	0.0107571		yyaH	0.971318	0.433647
ig3396	0.952528	0.00105226		ig1144	0.96885	0.0624806		yufK	0.971344	0.379488
feuB	0.952561	7.87543e-05		ig1313	0.968884	0.0143066		yplQ	0.971345	0.0186648
ig3350	0.952643	0.00570398		ig896	0.968898	0.343121		yogA	0.971349	0.0499878
ywdH	0.95268	7.50912e-05		yunF	0.968905	0.0950364		yycB	0.971377	0.0103225
ig503	0.952682	0.00183666		ig2412	0.968913	0.419678		yyaD	0.971382	0.000466839
ig590	0.952698	5.0302e-06		ylaK	0.968947	0.00141001		ig2672	0.971394	0.226581
ig163	0.952727	1.13901e-05		yxjH	0.968994	0.09879		ig1983	0.971402	0.475382
U712_17570	0.95273	0.127661		ig2332	0.969032	0.0212254		U712_13185	0.971436	0.662464
U712_13990	0.952778	0.0111156		ig2323	0.969094	0.307007		yybK	0.971451	2.21274e-05
yydJ	0.952781	1.68922e-08		yknX	0.969119	0.0378421		U712_11340	0.971508	0.468968
ig3270	0.952787	3.57971e-05		ig1315	0.969209	0.33823		ig2830	0.971518	0.163289
ig3478	0.952792	0.00203019		yloB	0.969237	9.83956e-05		ig499	0.971518	0.260201
ig2079	0.952799	0.270694		yuxO	0.969276	0.168173		yobM	0.971548	0.044071
ybfN	0.952815	0.365812		ig2342	0.969358	0.0450835		ig976	0.971567	0.288993
ycdA	0.952839	5.52855e-10		bioW	0.969381	0.0805048		ig2081	0.971585	0.37993
tsaD	0.952855	0.163209		bmrR	0.96941	0.0577649		ydbB	0.971597	0.300901
yitR	0.952865	0.0191367		zosA	0.969425	0.016538		U712_11440	0.971611	0.185111
yceD	0.952922	0.0257466		ctaE	0.969441	0.106724		ig2824	0.97162	0.489283
ig2307	0.952972	0.0423088		ig1929	0.969445	0.183018		ig3498	0.971633	0.339624
ywbG	0.952988	7.77641e-08		mcpC	0.969466	4.63947e-05		purM	0.971647	0.487626
ig357	0.952996	0.00619846		ig1381	0.969504	0.00238839		ig937	0.971717	0.347791
ig3412	0.953017	0.00864311		thiW	0.969594	0.0839717		ig463	0.971724	0.448296
ig1177	0.953051	0.00250554		lcfA	0.969608	0.000208341		ig3577	0.971746	4.01978e-06
U712_09140	0.953058	0.0606741		yqaC	0.969682	0.00718079		adaA	0.971757	0.0161664
lutC	0.953091	0.00519124		yrdR	0.969687	2.48968e-05		ig955	0.971769	0.159989
ywdK	0.953241	8.45225e-06		yaaC	0.9697	0.0114696		ypkP	0.971819	0.147128
yxzE	0.953327	0.0196963		bceR	0.969701	0.0282766		ytfJ	0.971847	0.284734
ycnC	0.953361	2.62931e-06		ig2535	0.969747	0.360048		ig515	0.971856	0.415849
ycbR	0.953365	0.00369479		ig1319	0.969747	0.362937		rocG	0.971868	0.259674
natB	0.953417	1.91086e-05		bshA	0.969793	0.30367		rapG	0.971869	0.00141718
yclO	0.953419	8.92195e-08		ykoJ	0.969818	0.0839717		yndK	0.97189	0.300157
ig563	0.953456	0.000395657		yktB	0.969823	0.304207		ig205	0.971893	0.0392036
ecfA	0.95346	0.437298		yabS	0.969837	0.239417		ig3459	0.971893	0.237707
ykoL	0.953491	0.0123249		hisC	0.969856	0.0370143		xynA	0.971912	0.0827939
ig1017	0.953524	0.0741897		ig3416	0.969858	0.446942		ig946	0.971923	0.521743
ycnJ	0.953576	0.000125325		spoVFA	0.969886	0.414841		ig2794	0.971947	0.000561767
nasD	0.953597	2.49997e-11		ig1882	0.969902	0.174265		yvgO	0.971982	0.422787
ig1197	0.953606	0.01916		yesL	0.969908	0.263575		ig618	0.972042	0.45358
ig3118	0.953611	0.059599		sacC	0.969935	7.18044e-05		yjdB	0.97208	0.129912
ig109	0.953643	0.152189		ig2775	0.969935	0.30049		ig2552	0.972098	0.435144
ig799	0.953648	0.0763811		mecB	0.969944	0.00356966		ig3238	0.972107	0.33679
ig3158	0.953651	0.0651078		yqbS	0.969969	0.0890492		U712_13350	0.972223	0.570857
ig234	0.953657	0.000248446		ymzB	0.969978	0.311923		yurT	0.972235	0.264146
ig2525	0.953658	0.0257804		yrkJ	0.969981	0.0135174		ig2632	0.972236	0.45399
yycN	0.953784	0.0188103		levD	0.969987	0.220843		ig1653	0.972285	0.521743
ig1092	0.953816	0.0336458		yfhI	0.969994	0.0399733		ig2145	0.972294	0.300157
yclN	0.953847	1.87637e-08		ig1792	0.970036	0.264023		yitI	0.972294	0.113052
ig3486	0.953871	0.000187087		yslB	0.970075	0.188347		ig1803	0.972302	0.000976668
ig509	0.953912	0.000306238		mmgE	0.970087	0.00523347		ybxB	0.972307	0.221852
yvzI	0.953971	0.00721964		ig331	0.970126	0.64663		cysP	0.97231	0.0466641
ig3589	0.953988	0.0091325		ytnP	0.970127	0.00596098		mmgF	0.972327	0.083584
ig487	0.954037	0.00566928		fadH	0.970193	0.0598908		ig1352	0.972347	0.0258273
ig984	0.954136	0.0399443		yflI	0.970223	0.233652		ig2820	0.972348	0.163289
ig378	0.95415	0.195643		yodL	0.970241	0.356778		ig2946	0.972378	0.176595
yxzJ	0.954154	0.0161781		yhcT	0.970257	0.0203457		ig1762	0.972385	0.253619
ycgJ	0.954251	8.95516e-05		araQ	0.970298	0.0122436		ig915	0.972404	0.0865108
yvzB	0.954291	0.0972342		ig1596	0.970317	0.65304		cgeD	0.972419	0.0292389
ycnL	0.95433	0.0071496		glpK	0.970393	0.00870537		ig1987	0.972435	0.0765419
ig969	0.954419	0.187174		ig2372	0.970418	0.0320272		rluB	0.972441	0.487626
ybeF	0.95443	0.00159458		yumB	0.970501	0.126878		ypeP	0.972444	0.119132
ig1867	0.954454	0.1766		amyC	0.970504	0.0596259		BSU27786	0.972446	0.380515
ybfI	0.954506	4.15174e-05		ig839	0.970511	0.239731		ig1009	0.972473	0.00704331
ig812	0.954587	0.110066		ig2437	0.970513	0.163661		ydzX	0.972523	0.238496
mapA	0.954596	0.00243497		ig3234	0.970599	0.31053		ig3161	0.972523	0.301466
ig238	0.95465	0.120367		ykkD	0.970601	0.499333		ig1801	0.972538	0.0559314
ytvI	0.954659	0.0034392		yaaI	0.970602	0.010807		ig3516	0.972585	0.453505
ureB	0.95475	0.0585789		ylaL	0.970616	0.0379728		ig2485	0.972647	0.514098
ig505	0.954777	0.000386313		yknU	0.970668	4.94606e-11		yocM	0.972678	0.0168403
ig447	0.954817	0.00410933		yitB	0.970715	0.124529		serC	0.972744	0.0165031
ig3626	0.954872	0.00119959		ig2249	0.970768	0.00651245		ig1774	0.972747	0.0510954
ig970	0.954875	0.000119344		prmA	0.970882	0.0585977		ykoL	0.972794	0.269271
iolR	0.954883	3.52133e-05		ykoQ	0.970888	0.0238523		ig1342	0.972808	0.538558
sdaAA	0.954895	0.00619846		ykoP	0.970891	0.155537		bsuRB	0.972854	0.000976668
ig442	0.954919	0.0225811		yusO	0.970892	0.14221		yqgQ	0.972891	0.503213
ndhF	0.954922	1.09005e-05		oppD	0.970911	0.0469324		ig2035	0.9729	0.226488
ig3193	0.954977	0.0925209		yjpA	0.970933	0.0908195		ig3064	0.972901	0.405732
ig2683	0.955017	0.000360223		ylaA	0.970946	1.38967e-06		yjgA	0.972931	0.218029
yheJ	0.955033	0.153024		ig1845	0.97095	0.605876		pycA	0.97296	0.000745127
ycgR	0.955047	8.13777e-07		sda	0.970983	0.364443		yxzK	0.972961	0.453505
ydhC	0.955058	0.00281921		ccpC	0.971055	0.00990565		ig1902	0.973011	0.352011
guaB	0.955142	0.245881		minD	0.971059	0.511156		ig2009	0.973045	0.224183
ywpG	0.955147	0.00462335		ig1399	0.97106	0.168163		ig338	0.973052	0.0567263
sigY	0.955164	2.89723e-07		argH	0.971073	0.0624901		yhaI	0.973055	0.0941823
nasB	0.955167	2.28829e-11		cotF	0.971182	0.0810348		ytxG	0.973067	0.769298
ig356	0.955169	0.000886945		yqhO	0.9712	0.164446		ig1796	0.973071	0.00119342
ig295	0.955205	0.0034392		yitS	0.971206	0.205632		yubA	0.97308	0.0601387
ig2832	0.955205	0.0472772		metA	0.971274	0.0698913		xhlB	0.973097	0.432261
xtmA	0.955246	0.018969		lysA	0.971303	0.000206187		yybI	0.973129	0.0131145
ig3509	0.955285	0.0252898		pbpD	0.971322	0.0196562		artQ	0.973242	0.193716
ktrC	0.955297	0.0355427		adhB	0.97133	0.00522355		yodR	0.973257	0.0559314
jag	0.955303	0.0368587		ykvT	0.971339	0.0856826		glnQ	0.973296	0.483189
ybfA	0.955305	2.91461e-06		ig771	0.971354	0.0245591		ig2383	0.97331	0.222698
ig3296	0.95533	0.140297		thiO	0.971368	0.0944291		ig29	0.973389	0.0292577
ig1984	0.955343	0.276193		yueE	0.971405	0.0184415		yshB	0.973445	0.0997443
yxaM	0.955346	3.84364e-10		ykvN	0.971422	0.0643552		yxcE	0.973451	0.0587625
yxeI	0.955361	8.64065e-09		yqjL	0.971435	0.0223866		yhcF	0.973478	0.455632
ig3340	0.955416	0.0126691		yqeD	0.971436	0.0181766		ig1688	0.973484	0.0776464
yvyE	0.955416	0.00450843		ig2464	0.971454	0.294002		ig953	0.973509	0.0164981
ig414	0.955417	6.67e-05		yozC	0.971468	0.0284067		cyeA	0.973517	0.00197064
deoR	0.955453	0.000317014		ig1864	0.971541	0.0859219		ig3114	0.97352	0.0620389
ig3171	0.955457	0.254009		yrvM	0.971541	0.0848312		ig3493	0.973523	0.00468593
amyE	0.955499	1.76671e-11		ykuE	0.971556	0.126851		ig3579	0.973536	0.0943088
ig3519	0.955535	2.63153e-05		ig1297	0.971563	0.537313		yneQ	0.973572	0.650594
ig705	0.955541	0.229683		oxdC	0.971636	0.0763139		yqfW	0.973584	0.104796
nasC	0.955557	5.67646e-10		xkdU	0.971663	0.397536		yunB	0.973594	0.536448
lrpB	0.955586	1.0907e-06		U712_06890	0.971697	0.00480406		sdhA	0.973596	0.0856882
gamP	0.955599	3.73867e-06		trpD	0.971704	0.015261		ig3000	0.973617	0.0575499
ig919	0.95571	0.0078376		U712_06250	0.971714	0.223004		yuxH	0.973617	0.114434
ig1021	0.955748	0.00763969		ysdC	0.971815	0.0187406		ig3438	0.973646	0.0520316
ig3405	0.955773	0.00181524		mdh	0.971834	0.0519606		ig290	0.973646	0.305651
ig3238	0.955781	0.0380205		ig2042	0.971858	0.333518		yyaS	0.973651	0.00173662
gntZ	0.955839	0.00120403		bioF	0.9719	0.0465539		ig2310	0.973696	0.00631137
ywzB	0.955912	0.00973154		ig120	0.971903	0.384167		ytfI	0.973713	0.364893
ig232	0.955981	0.000864867		yqbM	0.971905	0.203693		yppD	0.973718	0.258127
ig3408	0.956011	0.0125277		yqaH	0.971929	0.257559		yjgD	0.973723	0.298049
nagZ	0.956014	4.60892e-06		ig2302	0.971935	0.202007		U712_05070	0.973727	0.473545
yceE	0.956049	0.00593714		yloA	0.971951	0.0439207		ig284	0.97374	0.226503
ig494	0.956065	0.000369641		ig2294	0.971956	0.0645561		lrgA	0.973746	0.176595
ig203	0.956086	0.000311687		zur	0.971994	0.616839		rocD	0.973765	0.0104657
aroH	0.956108	0.0783695		ypsC	0.972058	0.02163		ig1060	0.973774	0.501694
ig687	0.956136	0.00919366		trmB	0.972108	0.0533789		ig1768	0.973796	0.102735
rpmB	0.95616	0.103685		polX	0.972159	0.101325		ig1138	0.973802	0.0521817
relQ	0.95616	7.46299e-06		yybS	0.972173	3.39387e-05		mcsA	0.973802	0.667258
ig925	0.95629	0.2224		ig695	0.972186	0.592232		ig506	0.973816	0.364893
ctaF	0.956342	0.0100228		yvdA	0.972214	0.119878		yfmC	0.973824	0.0961671
ybbJ	0.956348	0.000671511		ig581	0.9723	0.545303		ig2256	0.973848	0.346711
yxeD	0.956383	0.205274		ig1420	0.972353	0.149686		ig1364	0.973855	0.562702
ig2370	0.956384	0.00131605		ig2434	0.9725	0.228269		znuA	0.973855	0.297644
ig3500	0.956386	0.0545075		yteP	0.972501	0.0143066		ig53	0.973869	0.238054
ig65	0.956408	0.123091		rocE	0.972503	0.00769088		ig1394	0.973898	0.35718
yvaK	0.956416	0.0562601		yxaB	0.972508	0.0428651		yozM	0.973927	0.322363
yjcN	0.956417	0.173146		yhdT	0.972509	0.0280113		ig810	0.973939	0.118295
ywjH	0.956434	0.00258127		cstA	0.972547	0.000754717		ytrI	0.973952	0.0402189
qdoR	0.956474	0.00918534		ig2930	0.972553	0.0967744		norM	0.973957	0.00924992
ybdO	0.956486	2.7611e-09		spoIVFA	0.972555	0.271257		U712_19140	0.973977	0.375846
ig120	0.956488	0.276624		deoC	0.97256	0.0958084		ypbE	0.974003	0.113419
ig425	0.956495	0.000269324		ig3596	0.972571	0.0794128		ig598	0.974007	0.511201
ig3588	0.956562	0.0111142		ig3354	0.972576	0.0939468		trpC	0.974019	0.143572
clsB	0.956566	1.34962e-07		patB	0.972625	4.67535e-12		yxkF	0.974021	0.083584
ig3546	0.956577	0.00082757		cysP	0.972645	0.0274789		yqzO	0.97407	0.259674
ig3637	0.956619	8.57398e-05		ltaSC	0.972677	0.000329607		ig211	0.974085	0.128641
ig390	0.956638	0.00295972		yxeB	0.972718	0.0515698		rppG	0.97409	0.503213
ig3535	0.956675	0.000242682		yhjE	0.972755	0.208104		araL	0.974115	0.101303
yyaH	0.956715	0.0296139		ig1985	0.972757	0.486383		ig3500	0.974158	0.705465
ytxM	0.956733	0.241525		bipA	0.972793	0.112567		ig425	0.97416	0.202973
ig3561	0.956755	2.98241e-07		nupG	0.972814	0.0114975		ig1466	0.97416	0.298865
ig541	0.956763	0.0032903		ig1392	0.972816	0.00971082		ig3177	0.97423	0.0239623
ig126	0.956772	0.000454358		ig1513	0.972823	0.443157		spmA	0.97424	0.282866
ig3547	0.956779	9.46162e-05		oxaAB	0.972828	0.0489493		abh	0.974268	0.568229
ig3224	0.956784	0.00890359		ig2021	0.972858	0.189968		ig1021	0.974269	0.269271
bacD	0.956854	2.73874e-08		sigM	0.972871	0.0030381		xkdN	0.974327	0.0175713
pyrAB	0.956898	0.00663797		ig649	0.972889	0.102112		aprX	0.974373	0.161166
ig3451	0.956923	7.63223e-05		ydjC	0.97289	0.12843		cgeA	0.974383	0.148443
ig2543	0.956933	0.169096		arsR	0.972899	0.261118		ig3377	0.974404	0.282866
hslO	0.956963	1.22408e-05		dppE	0.9729	0.00156021		dltC	0.974432	0.726605
ig217	0.957049	0.0145616		ig1717	0.972976	0.195764		comER	0.974453	0.21235
opuAA	0.957053	6.0994e-07		etfB	0.972994	0.204282		ig2593	0.974468	0.341946
ig1344	0.957081	0.00948072		ig3636	0.973005	0.63317		yhcH	0.974529	0.346711
noc	0.957089	0.0393064		ig1421	0.973044	0.270662		ig1267	0.974549	0.460963
ig3596	0.957129	8.87811e-05		araD	0.973045	0.0029126		ig75	0.974555	0.419513
ybcF	0.957192	3.00975e-05		yfmD	0.973072	0.109365		yaaN	0.97457	0.0150629
U712_07020	0.9572	0.269334		qoxA	0.97309	0.769579		ig2270	0.974577	0.0258434
yhdC	0.957212	0.0377249		katA	0.973105	0.123958		mgsR	0.974589	0.164768
spoVAB	0.957215	0.165028		mlpA	0.973109	0.111322		pksI	0.97461	0.144902
thiG	0.957229	0.0200079		yqzH	0.973188	0.0431718		ig1070	0.974648	0.578848
amiE	0.957342	1.35064e-07		ig589	0.973294	0.0238708		ig1666	0.974651	0.314073
ybfM	0.95737	0.00180163		yydA	0.973311	0.110323		lysC	0.974713	0.214263
yybL	0.957392	1.1786e-12		araL	0.973322	0.0840379		ig1103	0.974748	0.120719
yckC	0.957423	9.31611e-05		yuaG	0.973365	0.0202168		ylaF	0.974786	0.294768
ig2308	0.957478	0.00382227		yloU	0.973397	0.160814		ig1637	0.974814	0.525928
ybbK	0.95751	0.00264364		ythA	0.973439	0.11431		ig1665	0.974849	0.0424222
mtnD	0.957532	0.12208		U712_09320	0.973505	0.23365		yceK	0.974859	0.291601
coaX	0.957539	2.1694e-05		ig1256	0.973577	0.163019		yndD	0.97486	0.00284179
ycgH	0.957552	3.88063e-08		yjzE	0.973599	0.0197543		xynP	0.974874	0.00314947
yozO	0.957622	0.303347		yhjN	0.973612	0.0319406		ig687	0.974898	0.495806
yocA	0.957642	0.0288378		dps	0.973629	0.0975278		ig1344	0.974908	0.260827
ycnI	0.957679	0.000161582		ig2486	0.973654	0.250398		ylxF	0.974908	0.371596
ywbO	0.957705	0.00294335		ig2181	0.973692	0.497417		ywbG	0.974922	0.103149
ydgC	0.957718	0.0719545		kapB	0.973741	0.0477792		ysdA	0.974947	0.232006
cysL	0.957759	5.0302e-06		ig2315	0.973771	0.0219003		spoVID	0.974952	0.18873
ig3168	0.957849	4.26519e-06		ig2254	0.973773	0.0931019		ig912	0.974968	0.429256
U712_00035	0.957859	0.0620093		yktD	0.973803	0.157677		cotU	0.974975	0.197939
ig3402	0.957916	0.094834		leuB	0.973833	0.0232365		yybG	0.974991	0.126272
ig1605	0.95795	0.00603871		ig2313	0.973846	0.183832		yneT	0.975017	0.511201
U712_02275	0.957962	0.00896574		ig2199	0.973863	0.209205		yhzD	0.975029	0.668996
ig2476	0.957993	0.00460691		ywtE	0.973951	0.0690572		ig83	0.975069	0.17713
yjhA	0.958037	3.05465e-05		ig999	0.973982	0.281487		ig2746	0.975089	0.0555606
ig21	0.958097	0.000704559		ig1092	0.9741	0.330271		pps	0.9751	0.00084881
ig415	0.958153	0.0156116		ymfF	0.974106	0.168844		yppG	0.975106	0.269271
ig769	0.958202	0.000242682		ig3175	0.974119	0.386881		metC	0.97512	0.120719
ig1405	0.958211	0.0688897		ig437	0.974121	0.38875		ig1888	0.975139	0.0830858
rapJ	0.958227	3.83092e-09		ykoW	0.974141	0.000232184		ig1137	0.975166	0.428859
ylyA	0.95825	0.079886		rghRA	0.974163	0.130763		ig609	0.975175	0.0457092
U712_02160	0.958252	0.132825		yrvJ	0.974241	0.00722069		mstX	0.975234	0.162148
yxiT	0.958259	7.60883e-08		yfmF	0.97426	0.0512503		ydzU	0.975244	0.169842
ig3258	0.958293	0.0377249		ytcB	0.974263	0.14193		yeaC	0.975278	0.200495
ycgA	0.958315	9.11893e-13		cotV	0.974271	0.128872		ig3427	0.975342	0.487626
ig2622	0.958325	0.146702		hmp	0.974296	0.00290851		ig857	0.975343	0.205435
ydzF	0.958336	0.00812034		ig1418	0.974301	0.598732		ig2890	0.975369	0.309214
ywzA	0.958421	0.0123093		ywgB	0.974314	0.317241		hfq	0.975369	0.350979
ig3127	0.958451	0.0510664		serA	0.974319	0.0254326		ypqA	0.975371	0.288468
ig2533	0.958559	0.0888266		gerPC	0.974352	0.0116387		ysmA	0.975376	0.306121
moaA	0.958565	0.000850416		ig1821	0.974374	0.569177		ig1038	0.975394	0.220509
ig49	0.958588	0.00471605		sbp	0.974379	0.382837		ywmD	0.975404	0.282117
adaB	0.958621	0.00112189		srtN	0.974389	0.169374		ig34	0.97541	0.261407
sacY	0.958711	1.29963e-05		ig1276	0.97439	0.0195573		ywdH	0.975418	0.313994
yybP	0.958755	0.132759		yvzA	0.974448	0.132142		yfmI	0.975431	0.000102834
ig2432	0.95876	0.133292		yrhP	0.97447	0.00127519		tcyM	0.975456	0.0827534
ig16	0.958785	0.0109021		yhfK	0.974497	0.311608		ig2225	0.975466	0.367316
bsuRB	0.958839	7.18165e-08		ykoH	0.974501	0.0101184		ig3310	0.975467	0.548983
yktD	0.958878	0.0096363		ig1364	0.974518	0.321853		yveA	0.975482	0.0326483
ig1141	0.958886	0.0032903		ig1244	0.974539	0.414765		ig1531	0.975491	0.359849
yxkC	0.958893	1.12597e-08		yxbF	0.974671	0.0277981		yuiC	0.975515	0.173756
zosA	0.958894	0.000151282		ig1246	0.974676	0.271154		ig2318	0.975542	0.531437
yczH	0.958906	0.00689951		ykvU	0.974695	0.0268935		ig1977	0.975565	0.531437
tuaD	0.958919	0.000103818		ig2647	0.974715	0.09879		aag	0.975585	0.137061
rocC	0.958964	6.65618e-06		sbcD	0.974731	0.0249059		trmFO	0.975585	0.00421885
rnr	0.958986	0.00149149		dprA	0.9748	0.371749		tetB	0.975587	0.000383467
ig3505	0.959019	0.137916		yteS	0.974808	0.555083		ig2065	0.975615	0.502249
ig3233	0.959033	0.274578		yisR	0.974872	0.0303355		ig3168	0.97562	0.00818236
ig3157	0.959114	0.0660166		yrpC	0.974881	0.0774774		ig1853	0.975636	0.240896
yclJ	0.959122	0.000735191		yunB	0.974885	0.523951		ywpF	0.975651	0.349327
prmC	0.959165	2.71287e-05		glpF	0.974895	0.0356682		yodM	0.975663	0.221231
ig3203	0.959211	1.35753e-06		htrA	0.974984	0.00270386		yoaS	0.975671	0.149825
appD	0.959214	0.000480582		purF	0.975	0.110592		yvaK	0.975683	0.444756
hepA	0.959315	0.00013374		opuBD	0.975032	0.0628644		ynaG	0.975685	0.195089
ywmF	0.959325	0.000152689		clpE	0.975067	0.0129071		U712_18340	0.975725	0.240804
ydaG	0.959332	0.028633		yqbK	0.975071	0.00903482		ig261	0.975732	0.370473
ig2979	0.959355	0.282257		sspD	0.975078	0.255276		yfmG	0.975751	0.000612963
ig370	0.959365	0.000836918		ig2770	0.975084	0.189492		ig3574	0.975765	0.000612963
tuaA	0.959366	0.0882996		ig2354	0.975099	0.0839717		yphA	0.975799	0.198262
yxjB	0.959379	0.000973017		U712_20570	0.975118	0.0100312		ypwA	0.975804	0.0328373
ig3498	0.959385	0.0666742		ctaD	0.975142	0.00815179		ig1966	0.975814	0.286044
gntP	0.959409	0.00016689		ig1036	0.975164	0.357956		yoxD	0.975833	0.0865108
ig3376	0.959414	0.000171963		trpC	0.975169	0.0819063		ig1930	0.975836	0.643726
rpoE	0.959477	0.0073882		yycO	0.975199	0.0343107		yqzD	0.975861	0.413677
ydfF	0.959478	0.0861735		gltR	0.975245	0.03139		ylmG	0.975862	0.843034
ywmA	0.959506	8.67356e-08		sdhC	0.975255	0.273131		parA	0.975889	0.00848392
tcyP	0.959532	0.000628091		rsmG	0.975299	0.398619		ig1795	0.975951	0.36613
ykoS	0.959566	5.90886e-08		kinE	0.975302	0.000413105		yugG	0.975953	0.512423
ig3347	0.959585	0.0243067		yuaF	0.975338	0.0695063		ig2856	0.976021	0.312718
U712_18725	0.959587	8.69863e-05		ig1103	0.975435	0.213761		yprA	0.976056	0.00631137
yxiG	0.959648	2.06976e-05		nupN	0.975477	0.0803387		ig2993	0.976117	0.654052
ig3380	0.959652	0.00396624		ig1349	0.975489	0.555994		hinT	0.976123	0.154158
ycgT	0.959655	0.000950489		yugM	0.975501	0.195251		yczI	0.976153	0.114777
rapF	0.959666	3.99581e-15		ig888	0.975507	0.0953735		U712_02445	0.976163	0.294032
ig2813	0.959677	0.146745		xkdK	0.975521	0.0640655		levD	0.976181	0.429061
arfM	0.959688	6.52667e-05		cheV	0.975574	0.0916621		yacL	0.976244	0.000541753
recN	0.959693	3.33219e-07		yteR	0.975591	0.0107674		ig374	0.976254	0.335204
yybK	0.959693	1.97173e-08		ig2054	0.975628	0.189831		ig3085	0.976255	0.339624
yybM	0.959742	3.83405e-08		cssR	0.975768	0.0939468		ig3335	0.976259	0.628215
ig3358	0.959746	0.0775492		fhuC	0.975806	0.112298		ig3144	0.976302	0.45399
ig868	0.95976	0.000864867		arsB	0.975828	0.018258		yvbH	0.976327	0.346434
ctc	0.959778	0.0158477		yocN	0.975837	0.645621		yszB	0.976337	0.409155
yqaO	0.959815	0.1631		ig1231	0.97584	0.108762		ylbG	0.976359	0.524511
ig2952	0.959817	0.0209528		yfhF	0.97585	0.566985		ypcP	0.976377	0.260827
gudD	0.959909	0.0183571		U712_05730	0.975859	0.561086		U712_09390	0.976385	0.247825
fliP	0.959942	0.00554572		fruK	0.975866	0.178291		ig252	0.976386	0.248166
ig1103	0.959953	0.0034915		yybC	0.975877	0.101645		ig406	0.976389	0.176203
ig1501	0.95997	0.00024494		queF	0.975895	0.349065		ig397	0.976391	0.194957
ig3417	0.960016	0.00980552		ig1159	0.975896	0.0438625		ig3262	0.976395	0.294768
ig1119	0.960044	0.0578381		ylqG	0.975904	0.0534849		ctaA	0.976419	0.829127
yxeQ	0.960058	5.3849e-06		yaaH	0.975948	0.0100702		yjcQ	0.976426	0.227379
ywcA	0.96006	6.83259e-06		yqzF	0.975959	0.378788		ig3410	0.976458	0.343834
yxbB	0.960117	0.000539476		yycS	0.975969	0.151353		U712_18180	0.976475	0.172803
ywbI	0.960215	1.68665e-05		phy	0.975978	0.0143356		bltD	0.976491	0.0590497
ig807	0.960245	0.197787		ig2985	0.976009	0.146705		ig2021	0.976496	0.229211
hxlB	0.960286	0.000269463		metE	0.976024	0.00894405		thiE	0.976513	0.0649937
ycbP	0.960313	0.000351479		rluB	0.976043	0.490587		ig445	0.976519	0.340697
putC	0.960335	3.88063e-08		ykuC	0.976091	0.0354404		ig2307	0.976521	0.287257
degU	0.960343	0.0320451		ig2228	0.976126	0.286251		bshR	0.976534	0.621143
ig920	0.960358	0.167146		atoB	0.976132	0.318183		xkdB	0.976541	0.171197
ydaS	0.96045	0.0362596		yhzC	0.976135	0.574568		yceG	0.976588	0.119801
yclK	0.960451	4.39282e-05		ig2006	0.976256	0.233944		ig2648	0.976588	0.539714
yxxF	0.960471	8.30042e-06		mleA	0.976259	0.0265483		ypbG	0.976594	0.36613
ybdJ	0.960473	2.49374e-06		U712_06080	0.976305	0.20701		cdd	0.976618	0.434711
ig3023	0.960478	0.00749767		ig1279	0.97631	0.338124		ypqE	0.976636	0.33679
yycA	0.960489	3.58782e-06		yqzC	0.976339	0.194381		argD	0.976656	0.133533
ig3335	0.960526	0.0914667		yisY	0.976436	0.0958084		ig3178	0.976661	0.282117
ig29	0.96054	3.28374e-05		uppP	0.976461	0.43716		yybL	0.976666	0.000157662
yabT	0.960547	0.00705422		motA	0.976467	0.0643552		ig3054	0.976723	0.588243
ywtE	0.960561	0.000444045		yqcC	0.976521	0.00617198		ig1480	0.976729	0.377552
estA	0.960563	4.76772e-06		ydfF	0.976554	0.532166		yfjD	0.976804	0.0587625
ig2865	0.960585	0.0405206		pucJ	0.976561	0.0354543		ig3356	0.976814	0.211599
alsR	0.960702	0.0032903		ykwB	0.976579	0.126048		ysxE	0.976822	0.0255735
yjcD	0.960719	7.9166e-05		yojF	0.976587	0.231797		yraF	0.976841	0.396342
ydhF	0.960723	0.0272207		ig1287	0.976607	0.36945		ywbC	0.976885	0.252544
csbD	0.960748	0.159102		mcsB	0.976617	0.418445		ig44	0.976966	0.475753
ig3551	0.960803	0.00412939		nprE	0.97662	0.0437528		ig2973	0.976995	0.0587625
glnJ	0.960817	2.23359e-08		ig626	0.976665	0.16693		ig3612	0.977036	0.409155
ig3640	0.960819	0.0076948		bpsB	0.976687	0.192236		hmoB	0.977074	0.51526
ydaF	0.960827	0.0126898		arxR	0.976687	0.694332		ytzB	0.977084	0.447683
ybfG	0.960836	3.31457e-11		ydzR	0.97669	0.392322		U712_01800	0.97709	0.702716
amhX	0.960854	0.00051684		yrkF	0.976694	0.460811		ig706	0.977094	0.317911
yjdG	0.9609	0.000982558		ykuL	0.976707	0.0138504		ytdP	0.977117	0.00877196
ydaT	0.960904	0.0505849		lgt	0.976717	0.726091		yngL	0.9772	0.297481
ig856	0.960949	0.155306		uxaB	0.97672	0.00486288		yyaM	0.977228	0.00121633
yhfF	0.960957	0.0806076		ig1360	0.976739	0.134827		yyaR	0.977245	0.0330106
yitU	0.96096	0.0309406		ig2246	0.976742	0.239023		U712_10430	0.977253	0.331861
yqzE	0.961006	0.214922		yteT	0.976755	0.00598433		ywcE	0.977253	0.272614
ig1108	0.961007	0.0017446		yqjE	0.97676	0.10259		yugI	0.97726	0.642467
yyaP	0.961031	2.9591e-07		ndhF	0.976801	0.0633622		ig3375	0.97727	0.18111
ig1176	0.961043	0.00405271		oxaAA	0.976805	0.33295		ig746	0.977282	0.0317195
nasF	0.961068	0.000125325		yulB	0.976822	0.0433647		ywdJ	0.977286	0.0258434
yrzL	0.96107	0.450372		ig3215	0.976939	0.64098		yybF	0.977299	0.0604049
ig3397	0.961071	0.00632801		ig2683	0.976968	0.25371		ig1828	0.977303	0.539977
ykvI	0.961132	0.000329813		gbsB	0.977022	0.0515698		ig3637	0.977322	0.0335013
ig1115	0.961142	0.0390984		oppC	0.977091	0.0100312		yybP	0.977346	0.424964
spsG	0.961167	3.03173e-06		yutF	0.977123	0.055718		ig1025	0.977354	0.404258
ig765	0.961175	0.0721554		yrbF	0.977144	0.675745		dacC	0.977365	0.0233717
ksgA	0.961298	0.0323622		ig1339	0.977145	0.504761		yodH	0.977396	0.0971512
truB	0.961308	0.024143		spoIISA	0.977179	0.332153		yhdL	0.977416	0.264414
ig495	0.961322	0.00427689		ig2079	0.977253	0.61959		ig3468	0.977422	0.512423
yczN	0.96136	0.215263		yjbQ	0.97727	0.0107854		ig1788	0.97745	0.0154012
ykvZ	0.961378	0.00972168		nifS	0.977301	0.0307331		ytoP	0.977499	0.192858
bacB	0.961443	0.00373907		U712_02755	0.977309	0.640296		ig1660	0.977499	0.544237
ig2801	0.961475	0.0985119		yvlB	0.977356	0.0389172		spoIIP	0.977514	0.6544
ykuJ	0.961483	0.306697		ig3031	0.977396	0.420125		ilvA	0.977529	0.0328317
hxlA	0.961494	0.00281093		spoVAF	0.977416	0.00559655		arfM	0.977537	0.167659
artR	0.96151	0.237194		aadK	0.977418	0.0292922		ig3316	0.977551	0.305651
ig2093	0.961526	0.170637		rbn	0.97743	0.0701032		ig2170	0.977584	0.550955
pepF	0.961538	3.26885e-07		hutP	0.977434	0.196045		purN	0.977618	0.282117
ydaH	0.961546	0.00741458		yfiL	0.977444	0.0302973		yuxJ	0.977645	0.38921
yviA	0.961549	0.00198365		ig1902	0.977448	0.441381		yuzB	0.977648	0.282866
ig1145	0.961556	0.0268561		tepA	0.977456	0.3253		glcK	0.977665	0.214888
yisZ	0.961593	0.0908328		ilvC	0.97748	0.0356682		yhcO	0.977665	0.147128
yclG	0.961692	5.24126e-10		ig725	0.977486	0.0546578		glcT	0.977668	0.511379
ycnK	0.961704	2.26276e-07		yvlA	0.977501	0.263069		yojO	0.977679	0.161375
ig244	0.961721	7.02538e-05		lytS	0.977518	0.00971415		ig1732	0.977688	0.396058
yfjR	0.961754	0.00109885		ykvO	0.977533	0.0123089		ig2627	0.977701	0.230098
yojB	0.961791	0.500106		rapG	0.977541	0.0126145		appC	0.977703	0.282866
pyrAA	0.961836	0.0674676		ig2676	0.977545	0.42298		pspA	0.977725	0.344464
U712_19140	0.961852	0.145989		yqkF	0.977573	0.252312		ig1713	0.977744	0.203853
degS	0.961862	0.000349886		ylbP	0.977608	0.290787		ig3588	0.97775	0.543031
glcU	0.9619	0.000139493		xkdS	0.977623	0.333741		ig1675	0.977752	0.168019
dtpT	0.961975	9.11602e-08		ig1428	0.97763	0.428346		ndoA	0.977764	0.737945
bsdA	0.962019	0.00024494		bceA	0.977672	0.055718		ig3346	0.977768	0.415849
ig3309	0.962066	0.00254414		fadB	0.977674	0.414841		ig1782	0.977821	0.411954
epr	0.96208	1.90298e-05		mtnD	0.977707	0.460012		ig829	0.977839	0.634275
bacE	0.962099	8.76682e-06		ig3612	0.977716	0.336181		yhaZ	0.977851	0.0135293
lmrA	0.962123	0.000107746		ig2167	0.977739	0.707361		ig2412	0.97787	0.684996
ylbG	0.962217	0.146355		resA	0.977746	0.495514		ig876	0.977874	0.287257
ykuE	0.962239	0.015705		yhaQ	0.977752	0.164446		ykoT	0.977876	0.147407
ig407	0.962251	0.00956311		ykuT	0.977763	0.154472		ig3230	0.977878	0.389394
ig3375	0.962271	0.0189028		yxzK	0.977808	0.261118		yycR	0.977912	0.119801
rluD	0.962291	0.293674		araN	0.977833	0.0342402		yncE	0.977921	0.16228
ptkA	0.962296	0.0310608		thiV	0.97789	0.120404		dinF	0.977935	0.0120325
ig477	0.962306	0.011027		fliM	0.977909	0.187469		ig242	0.977944	0.684996
ig409	0.962344	0.055742		ig2502	0.97792	0.177469		U712_18030	0.97799	0.356333
ig1602	0.962345	0.054899		yqjB	0.977933	0.123037		ig675	0.978016	0.467507
U712_02445	0.962403	0.0988958		ig2087	0.977972	0.628877		ig246	0.978021	0.30172
ybeC	0.962446	4.62695e-08		stoA	0.977993	0.424229		ig1633	0.978042	0.480339
ig258	0.962473	0.00117347		ig1348	0.978002	0.488393		yjcD	0.978055	0.0383741
ig3471	0.962475	0.0002552		qcrA	0.978009	0.371527		ig819	0.978082	0.76548
yckA	0.962502	4.61966e-05		rpmB	0.978033	0.534049		ig768	0.978082	0.000251136
ykzI	0.962522	0.335684		yraL	0.978056	0.341408		ig2933	0.978089	0.293102
ig333	0.962554	6.71193e-05		yhbB	0.978083	0.130209		ig1014	0.97812	0.705582
ig2426	0.962575	0.178124		ig71	0.978087	0.592461		ig1670	0.978137	0.0905423
ig2774	0.962611	0.142257		ig2648	0.978091	0.594924		yfmB	0.978143	0.148276
gerKA	0.962626	2.61465e-06		azlD	0.978107	0.110921		pbuO	0.978145	0.230926
ig2392	0.962636	0.24014		ig2927	0.978111	0.299818		ig2023	0.978153	0.562656
gerKC	0.962649	5.34787e-06		ykcB	0.978133	0.0223817		ig1139	0.978168	0.300157
ig3574	0.962652	1.40834e-06		trpF	0.978134	0.3742		mntR	0.978196	0.30283
adaA	0.962662	3.87716e-06		sleB	0.978137	0.479337		ig775	0.97823	0.466855
yizA	0.962724	0.00673881		ig2050	0.978159	0.625695		yqxH	0.978237	0.294768
yvcD	0.962785	0.0048866		yjjA	0.978164	0.157773		frlR	0.978244	0.065196
skfC	0.962796	1.93143e-13		purU	0.978183	0.0969996		ig2269	0.978244	0.483189
queF	0.962799	0.0268462		yjbJ	0.978196	0.40347		ig602	0.978289	0.186899
yclP	0.962826	0.000982558		ydaG	0.978209	0.0991355		ig589	0.978311	0.0312145
ig3214	0.962835	7.1349e-06		ydfO	0.978318	0.0622832		pabC	0.978333	0.758039
yazA	0.96284	0.0402799		ig1134	0.97834	0.446367		yczC	0.978335	0.415849
ig1050	0.96289	0.0177696		ig2622	0.978343	0.417371		ypiF	0.978339	0.123608
ycbK	0.962903	5.65965e-07		ig2375	0.978349	0.0232862		yflB	0.978364	0.458997
ywkD	0.962913	0.0321056		bltR	0.978378	0.0859055		ig3091	0.978376	0.137919
ycdG	0.962922	3.25596e-10		ig2362	0.978378	0.0194599		yqaK	0.978384	0.363423
ig197	0.96293	0.0711836		ytnJ	0.978445	0.035699		yqaR	0.978405	0.0977856
dinB	0.96293	0.000383964		ybbK	0.978447	0.0430926		stoA	0.978426	0.45358
sacT	0.962975	0.000463105		yhjR	0.97846	0.223659		cggR	0.978428	0.542804
ig965	0.963	0.137535		yjcO	0.978473	0.388849		yybH	0.978459	0.165299
ig946	0.963005	0.105391		ig2345	0.978481	0.209405		degS	0.978477	0.290201
rapG	0.963039	2.72266e-07		csbX	0.978486	0.0254659		ywdF	0.9785	0.137899
rtbD	0.963043	2.63467e-13		ig2061	0.978502	0.0794759		ig1303	0.978566	0.401379
yceC	0.963046	0.0231026		iolI	0.978584	0.00287128		ig231	0.97857	0.185705
ig2815	0.963086	0.0380979		ssbB	0.978606	0.366276		cwlA	0.978581	0.189516
tagF	0.963107	0.170974		cueR	0.978612	0.17038		ig2764	0.978584	0.520993
ig1347	0.963111	0.0261838		gerPE	0.978674	0.103636		yheD	0.978607	0.239671
ig2946	0.963118	0.108264		ykoI	0.978686	0.178666		nfo	0.978617	0.285922
ig272	0.963119	0.000764389		yxeR	0.978745	0.107735		ig3606	0.978625	0.352011
ansZ	0.963159	3.99664e-09		yktA	0.978751	0.484221		ig1833	0.978647	0.712955
bacG	0.963173	0.00364362		yjgC	0.978766	9.71304e-05		ig612	0.97865	0.282866
comP	0.963221	2.04326e-08		bioD	0.97879	0.119307		ig1022	0.978668	0.118295
hutG	0.963236	0.00384456		yqhR	0.978803	0.227842		qcrC	0.978692	0.409155
gltP	0.963246	0.000282736		yybA	0.978807	0.0560014		yhfA	0.978729	0.203089
glnT	0.96327	1.48836e-06		yqgU	0.978828	0.0908566		proJ	0.978789	0.0867011
ig1407	0.963276	0.0221499		yoaW	0.978834	0.383442		frlN	0.978793	0.0954359
ig486	0.963284	5.03223e-05		yodF	0.978847	0.0425264		yukC	0.978803	0.0557765
ykzR	0.963296	0.00402659		ig2216	0.978855	0.156224		yndL	0.978818	0.216041
U712_19770	0.963373	0.0679225		mtnX	0.97892	0.111322		yvdT	0.978834	0.169971
resA	0.963389	0.193933		ydjE	0.978936	0.212617		ig1723	0.978848	0.142245
ig2259	0.963423	0.13543		sirB	0.978945	0.163661		yeeD	0.978848	0.253068
sdhB	0.963451	0.61287		yhjC	0.978972	0.104421		narK	0.978858	0.448858
mhqR	0.963473	0.242634		ig2628	0.978992	0.478715		yvoF	0.9789	0.364339
yhzC	0.963496	0.275103		hemX	0.979039	0.308736		yabQ	0.978909	0.29724
yybA	0.963506	0.00527544		yfkF	0.979041	0.411924		ig2006	0.97891	0.490438
hxlR	0.963521	0.00178044		ig1573	0.979056	0.432952		ig1145	0.978936	0.441062
yxiI	0.963537	6.91422e-05		ydfR	0.979072	0.108908		mtnU	0.978946	0.31664
bglC	0.963629	4.93876e-09		ig3120	0.979072	0.297436		yxaC	0.978958	0.119543
ig1123	0.963649	0.0119402		mtnU	0.979096	0.322522		ig1749	0.97896	0.501694
ytfJ	0.963674	0.0837891		yeaC	0.979124	0.137301		ig1418	0.978969	0.718956
ytdA	0.963677	0.0136465		hom	0.979191	0.0975976		ig3546	0.978974	0.238496
yjcG	0.963687	0.0294492		ydbL	0.97922	0.414091		gerPD	0.978984	0.491131
treR	0.963687	0.022868		ypfB	0.979292	0.177469		ytaB	0.978985	0.0954359
capC	0.963698	0.00395008		U712_07840	0.979327	0.524545		ptsG	0.978989	0.385948
bipA	0.963731	0.00378028		ylmA	0.979385	0.106724		ig3457	0.978991	0.18111
upp	0.963759	0.000289125		mta	0.979432	0.061717		yocS	0.97902	0.0961671
spsC	0.963792	8.64507e-07		cotT	0.979443	0.220765		ykuL	0.979051	0.0255735
sacX	0.963822	6.71193e-05		ig1309	0.979445	0.110606		ig3204	0.97906	0.741161
ig977	0.96384	0.307414		ig927	0.979466	0.475601		yuaG	0.979078	0.145087
ybaC	0.963851	3.40398e-07		yfiN	0.979482	0.0819063		ig868	0.979127	0.162148
ig915	0.963859	0.00713982		yphA	0.979495	0.0813684		ig3544	0.97921	0.147128
nfrAA	0.963865	0.00568672		ytwF	0.979506	0.282584		ig1894	0.979251	0.267794
natR	0.96389	6.39348e-06		yuzH	0.97951	0.528547		ylzH	0.979253	0.591907
ig83	0.963922	0.00478097		ahpF	0.979511	0.140761		ig292	0.97927	0.421451
ig988	0.963929	0.0286714		artP	0.979538	0.286529		ybfP	0.979293	0.269271
ydeM	0.963968	0.0015599		ypcP	0.979545	0.191997		yozS	0.979302	0.0618055
gerKB	0.963992	5.06371e-12		ig2638	0.979557	0.437202		ig919	0.979304	0.396342
ig1053	0.964023	0.193144		yqaL	0.979579	0.585157		yyaC	0.979307	0.135772
ycxD	0.964024	6.0994e-07		nsrR	0.979596	0.414091		ig2667	0.979347	0.187028
mtlA	0.964034	5.14533e-08		comGB	0.979643	0.123838		abbA	0.979359	0.0699344
ig3441	0.964068	6.30255e-05		araM	0.979696	0.0167547		yvlC	0.979362	0.522435
ig1063	0.964094	8.47878e-05		yxjL	0.97971	0.149827		yxiE	0.979388	0.253619
yxeE	0.964118	0.0362596		metC	0.97971	0.13531		ycgF	0.9794	0.392097
ig1444	0.964121	0.294822		pit	0.979718	0.545727		ig3661	0.97943	0.634275
ybgA	0.964135	2.51012e-06		yugO	0.979762	0.0860626		ig1414	0.97943	0.409755
polX	0.964167	0.0059766		ig1128	0.979829	0.572966		ig2117	0.979439	0.746819
ig3606	0.964192	0.35897		ig1354	0.979834	0.417433		yvcQ	0.979532	0.0635238
efeN	0.964196	0.00162052		ssuB	0.979849	0.398434		ig118	0.979543	0.206102
aroD	0.964256	0.24481		gudD	0.979861	0.20748		ig1696	0.97955	0.136822
yxlF	0.964257	0.00103374		ig2553	0.979873	0.123955		yqjU	0.979553	0.528606
spoIIB	0.964258	0.487922		feuB	0.97994	0.278373		yobE	0.979567	0.339234
natK	0.964291	8.40984e-07		ig3601	0.979943	0.197381		qdoR	0.979574	0.352011
phoD	0.964313	1.16804e-06		yjzI	0.979971	0.648022		ypgQ	0.979581	0.34162
ig3641	0.964326	0.000114174		yocH	0.979971	0.0622906		ig2759	0.979594	0.525274
nfrAB	0.964372	0.00438769		xkdI	0.979982	0.369263		ig1699	0.979633	0.127233
atoA	0.964396	0.00219566		ythQ	0.97999	0.0466798		yrrT	0.979636	0.413202
ylmH	0.964397	0.307169		yutH	0.980001	0.222717		ig3136	0.979651	0.197117
yqhY	0.964426	0.495416		ig696	0.980003	0.343771		ig2252	0.979678	0.475753
ig449	0.964441	0.0220768		ybeF	0.980045	0.430724		rnhB	0.979695	0.303355
cwlK	0.964451	0.0145849		yjcM	0.980048	0.0158862		ctaO	0.979697	0.170846
ig1085	0.964461	0.0478265		phoA	0.980053	0.0840996		ig488	0.979698	0.533056
ydzP	0.964472	0.0486263		cotJB	0.980059	0.457091		yloU	0.9797	0.332058
yjbJ	0.964478	0.10191		yvdD	0.980112	0.166278		trpF	0.979708	0.444756
ig728	0.964505	0.0608085		amiE	0.980117	0.0379021		cysL	0.979768	0.18451
ycbO	0.964527	0.000716239		sapB	0.980133	0.521313		ykgA	0.979791	0.0961671
moaC	0.96453	0.0477329		ytkL	0.980135	0.254224		U712_02080	0.979863	0.772881
yxiJ	0.964535	0.0623261		yqgY	0.980173	0.116486		ig2050	0.979867	0.758925
ybbF	0.964546	1.51341e-05		yugS	0.98018	0.125538		ywfA	0.979869	0.0497501
trpP	0.964548	0.203259		scoC	0.980198	0.0993858		thiT	0.979883	0.142046
ig576	0.964557	0.0692933		xkdE	0.980205	0.0180658		ysaA	0.979927	0.229966
ig2145	0.964601	0.127257		cypA	0.980259	0.0301629		ig645	0.979946	0.18111
ig3633	0.964608	0.150413		fapR	0.980305	0.483401		ig977	0.979963	0.555171
ig1020	0.964614	0.00115046		pckA	0.980309	0.270648		ig1213	0.979968	0.504979
yybG	0.964697	0.012786		ig1197	0.980309	0.632921		ig3575	0.979971	9.54297e-06
yisJ	0.964743	0.0366987		pyrR	0.980326	0.74357		yeaD	0.97999	0.184888
ybdN	0.964779	2.41229e-08		etfA	0.980327	0.202439		cgeE	0.98003	0.146493
ig437	0.964833	0.177324		ig2435	0.980343	0.49733		ytxE	0.980108	0.253619
yxeP	0.964871	0.00243488		hflX	0.980352	0.386251		rocR	0.980112	0.161884
ig2492	0.965037	0.228787		oatA	0.980363	0.03139		sdpR	0.980126	0.0796766
ig1784	0.965061	0.109754		trpA	0.980368	0.237182		ig1714	0.980131	0.268761
ig1192	0.965081	0.000116055		exuR	0.980378	0.0719719		ig849	0.980175	0.197117
ig1167	0.965097	0.00691831		arsC	0.980427	0.351522		yobF	0.980207	0.105224
ggaA	0.965122	3.53075e-06		ig1344	0.980433	0.38875		ig1318	0.980218	0.385135
yuiF	0.965125	0.011108		yqbP	0.980452	0.204467		U712_02565	0.980219	0.67138
thiW	0.965145	0.00529847		trmFO	0.980455	0.130903		ig1929	0.980262	0.47233
ig2963	0.965164	0.181607		abnA	0.980471	0.0457541		yjiA	0.980264	0.51526
ig382	0.965197	0.0221472		purL	0.98048	0.0425648		ig1465	0.980268	0.536008
ybdG	0.96523	8.67647e-08		ig21	0.98049	0.219739		ydcH	0.980289	0.350979
nnrA	0.965232	0.003813		uxuA	0.980491	0.103389		yozQ	0.980295	0.537759
ig3189	0.965232	0.000263139		yuzC	0.98055	0.41322		phoE	0.980376	0.123721
ig955	0.965234	0.00853543		rhgZ	0.980569	0.13596		ig2618	0.980386	0.352642
skfB	0.965244	4.20818e-06		dhbA	0.980575	0.0920848		ig109	0.980388	0.636796
ig351	0.965303	0.0165929		yqfX	0.980614	0.315595		pksD	0.98039	0.161375
glpQA	0.965307	0.000657341		ig2824	0.980623	0.628321		bsaA	0.980414	0.281061
ig1671	0.965311	0.0329309		iolT	0.98064	0.134945		bacD	0.980429	0.0422383
sbcD	0.965344	0.0177148		ytlD	0.980665	0.186188		ig2950	0.980446	0.136822
ig1818	0.965364	0.270747		yacD	0.980665	0.0896662		rocB	0.980509	0.0149674
yflJ	0.965453	0.203648		purB	0.980667	0.474403		yczH	0.980513	0.350979
ywbF	0.965458	0.000281658		ytoQ	0.980678	0.474403		ydbA	0.98054	0.346434
ytkC	0.965482	0.187043		ynbB	0.98069	0.504742		yizA	0.980548	0.204092
ig1399	0.965482	0.121043		yybD	0.980722	0.362937		ig1667	0.980557	0.352011
ohrR	0.965499	0.00273308		ig1413	0.980727	0.341263		ynaE	0.980579	0.161375
ig353	0.965504	0.0134513		ig3515	0.980738	0.561917		ig856	0.980594	0.566386
ywnB	0.965522	0.00958488		ig2353	0.980738	0.340869		yvrL	0.980599	0.429061
ig63	0.96556	0.05081		bglS	0.980744	0.0749927		pbpD	0.98062	0.198262
yxjJ	0.965616	0.0770191		ig1053	0.980754	0.43552		yjcS	0.980623	0.492202
tlpC	0.965642	4.0449e-11		yxkH	0.980766	0.284408		metA	0.980639	0.331861
ig3638	0.965704	0.00478097		refZ	0.980785	0.0920848		yoyG	0.980667	0.617507
abnB	0.965715	1.0891e-08		ig2558	0.980876	0.305515		ig1743	0.980705	0.0518094
ig2414	0.965727	0.141038		ytmB	0.980884	0.49526		ywmF	0.98072	0.192858
yycB	0.965803	0.00270618		U712_15560	0.980899	0.419907		ig2149	0.98074	0.350979
ydeA	0.965812	4.59239e-05		fliG	0.9809	0.336337		ig767	0.980741	0.538726
ig1835	0.965819	0.343427		ig2029	0.980909	0.235602		ig3641	0.980744	0.120719
yjcP	0.965838	0.000790881		yojK	0.980932	0.044674		ig2959	0.980752	0.577642
yydD	0.965839	7.16216e-43		purA	0.980979	0.063763		ig943	0.980752	0.538726
ig1201	0.965859	0.111559		yusN	0.981021	0.628877		ig719	0.980759	0.355854
mdr	0.965877	0.000726364		yndM	0.981059	0.25517		ribE	0.980764	0.521907
ywcJ	0.965893	0.00418015		ypbF	0.981077	0.152539		ig821	0.980823	0.0908902
ycbM	0.965897	0.00623228		ypdA	0.981094	0.100447		ig3651	0.980847	0.431021
trnE	0.965929	0.000565634		nosA	0.98112	0.143364		yvmB	0.980849	0.242284
ig3054	0.965947	0.362574		ig1932	0.981174	0.532166		ig1731	0.980869	0.448296
ig1348	0.965971	0.125168		ykvZ	0.981185	0.406608		ypgR	0.980881	0.401543
ig680	0.965975	0.387202		ig1397	0.981187	0.112852		yocH	0.980887	0.152329
yteJ	0.966039	0.094343		fliZ	0.98123	0.664987		maa	0.980922	0.138749
yitS	0.966069	0.0401126		trpP	0.981279	0.320967		thyA	0.980936	0.105881
mutS2	0.966091	0.00611973		ybdZ	0.981303	0.328915		ig3380	0.980996	0.420695
ig2513	0.966097	0.140414		ig3008	0.981305	0.379991		ig3203	0.980999	0.129144
yxkA	0.966099	0.000225645		rhgW	0.981327	0.000215226		citB	0.981054	0.101382
ig1149	0.966102	0.0131636		ig534	0.981345	0.518759		yydI	0.981068	0.130754
ywcI	0.966128	0.0566629		kdgK	0.981348	0.154602		ypbF	0.981092	0.0693942
ydzM	0.966152	0.0276268		mmgC	0.981399	0.0488845		ig570	0.981168	0.0800077
ig3329	0.966153	0.22784		ykwC	0.981426	0.0859343		xepA	0.981186	0.171197
ig2591	0.966162	0.342612		gsaB	0.981456	0.0696647		ig113	0.981208	0.76225
vpr	0.966165	5.77103e-06		bkdR	0.981568	0.231754		ganB	0.981217	0.115398
nsrR	0.966183	0.00839511		nadA	0.981569	0.128254		pbuX	0.981237	0.169842
ig749	0.966284	0.0979823		ig2159	0.981588	0.349202		padC	0.981266	0.123061
ig3572	0.966427	0.0881887		aldY	0.981639	0.369807		yydC	0.981278	0.0164628
yjdB	0.966459	0.00869576		bslA	0.98165	0.182162		ig2185	0.98128	0.422787
ycxC	0.966471	6.96935e-06		yitH	0.981662	0.219116		yugE	0.981308	0.240896
cotH	0.966476	1.41596e-06		ig1466	0.981678	0.651013		yycA	0.98133	0.0442971
ig3252	0.966479	0.0985119		yfiJ	0.981717	0.0732178		rtbD	0.981334	0.00223191
murF	0.966494	0.234764		metI	0.981719	0.0805048		yugF	0.981336	0.0331529
ig3645	0.966496	0.455852		spoVIF	0.981733	0.542901		lytR	0.98135	0.179971
ig2248	0.966498	0.363404		rsbRD	0.981734	0.208991		sspD	0.981366	0.474059
ig3622	0.966525	2.82392e-08		U712_12080	0.981751	0.0840146		yobV	0.981374	0.176595
spoVFA	0.966527	0.293674		glpD	0.981751	0.557079		yngHA	0.981391	0.0297872
rapB	0.96655	4.50977e-09		yfjF	0.981785	0.377676		ig1100	0.981442	0.282117
ywmD	0.966561	0.0530137		nhaK	0.981826	0.019189		rhgP	0.981459	0.0776464
ig688	0.966614	0.102693		ypjC	0.981828	0.112298		yojA	0.981468	0.290288
ig2471	0.966653	0.196169		ytrE	0.981877	0.468154		ig530	0.981475	0.597599
putP	0.966656	4.23775e-07		yqcI	0.981878	0.244362		ylqH	0.981486	0.661065
yitI	0.966666	0.00954589		glgC	0.98188	0.112567		ig480	0.981521	0.516235
ig2845	0.966681	0.160126		ytkP	0.981894	0.277003		rtbI	0.981531	0.103168
ig1345	0.966686	0.000437928		glcD	0.981914	0.0947068		ig993	0.981558	0.619448
ig2978	0.966699	0.0292749		lytA	0.981924	0.525437		ig2322	0.981559	0.352526
ig1089	0.966708	0.335611		ykuG	0.981952	0.00958812		yoaO	0.981563	0.116823
ig507	0.966743	0.00334555		ig369	0.981958	0.382837		iolR	0.981565	0.273931
ig1319	0.966743	0.278518		ig1367	0.981973	0.235425		ig2687	0.981576	0.290288
rnmV	0.966759	0.270757		ykcC	0.981977	0.0675417		ig3189	0.981586	0.137899
dctB	0.966888	0.00377787		yacL	0.982007	0.0339404		ig2702	0.981618	0.4868
murQ	0.966899	0.000183936		ig2110	0.982115	0.499261		dltB	0.981635	0.293116
thrZ	0.96691	2.72266e-07		niaR	0.982162	0.0950364		ig1434	0.981707	0.525928
yacD	0.966931	0.00181494		rsmD	0.982201	0.371527		ig2066	0.981712	0.657702
ig719	0.966931	0.00289279		pstBB	0.98221	0.22306		ig2173	0.981723	0.350979
dctS	0.966939	9.46162e-05		ig2881	0.982282	0.41779		lepA	0.981723	0.6488
rsbT	0.966945	0.0091155		spoIIIE	0.982299	0.761585		ig413	0.981725	0.460963
ydhI	0.966963	0.00772606		ykoS	0.982301	0.0195745		ydjH	0.981727	0.157326
ig1174	0.96698	0.0126934		katE	0.982321	0.13531		yqjX	0.981751	0.643363
ig3009	0.966988	0.0561797		lonB	0.982322	0.09879		U712_01115	0.981773	0.758172
srfAB	0.96701	1.44572e-31		htpK	0.982365	0.357956		yugK	0.981777	0.186745
glsA	0.967029	3.49964e-05		yczM	0.982369	0.525518		ig1993	0.981779	0.355
proB	0.967044	0.0309968		htrB	0.98238	0.213761		ig2299	0.98178	0.359896
ig239	0.967056	0.00215153		thiD	0.9824	0.108762		ig2924	0.981783	0.224079
xtmB	0.967056	0.00139223		amtB	0.982411	0.207651		catD	0.9818	0.377552
yjzD	0.967074	0.0983394		ig1060	0.982413	0.654982		yhdY	0.981813	0.26057
yteA	0.967147	0.15397		ig1505	0.982421	0.772699		ig1437	0.981827	0.70525
ig545	0.967182	0.00632801		yrbD	0.982424	0.126851		U712_09140	0.981829	0.769297
yydH	0.967202	2.21926e-07		ig976	0.982438	0.488393		artR	0.981846	0.741728
ig3234	0.967229	0.114838		ytkC	0.982461	0.625695		proH	0.981849	0.254342
yqhG	0.967229	0.113807		pheA	0.982483	0.09879		cwlC	0.981852	0.472463
ig589	0.967284	0.000248446		yqxA	0.982484	0.44464		ig1167	0.981858	0.495668
ig2496	0.967291	0.113371		ig1241	0.98249	0.345651		ig1587	0.981862	0.763541
ig3539	0.967297	0.0117447		dppC	0.982518	0.241952		rsbRD	0.981864	0.322529
ig248	0.967301	0.0486729		radC	0.982518	0.614037		yuaI	0.981884	0.225679
ig228	0.967336	0.0304784		ygaC	0.982542	0.425687		glpW	0.98196	0.363222
nin	0.967342	0.00258127		citH	0.982558	0.103636		yoeD	0.981971	0.349327
yutH	0.96736	0.000125121		ig212	0.982579	0.621694		ig1857	0.981986	0.120719
ig3598	0.967393	0.213557		ig1993	0.98258	0.102112		ig1193	0.981988	0.661065
ig2638	0.967413	0.137822		yhjA	0.982603	0.283103		ig3132	0.981989	0.264528
glnK	0.967418	0.0204484		ig1627	0.982603	0.444109		ig659	0.982014	0.080118
ygzA	0.967456	0.0343942		ytnA	0.982605	0.0990226		tdk	0.982022	0.485989
ig1171	0.967473	0.00634894		lcfB	0.982627	0.103676		ig3075	0.982049	0.392827
ywmC	0.96749	0.00400433		ig2718	0.982634	0.640296		appD	0.982064	0.260201
ig2803	0.967544	0.0109821		cotU	0.982647	0.309592		ig599	0.982075	0.381926
gerBB	0.967576	0.000491112		lytT	0.982661	0.183574		ig2187	0.982078	0.57901
ig784	0.967599	0.00618497		ypdQ	0.982663	0.353372		flgD	0.982079	0.540939
ig201	0.967623	0.0028615		nadC	0.982679	0.143586		ig1827	0.982104	0.418936
ycdB	0.967623	0.000124268		leuC	0.982718	0.219116		ig2999	0.982111	7.98095e-05
iolG	0.967637	0.00175847		ytcA	0.98273	0.375233		yqgC	0.982119	0.165223
rsgI	0.96764	0.00149149		hisF	0.98277	0.194381		ig479	0.982132	0.139605
ig1678	0.967642	0.0890734		yvfU	0.982789	0.0901768		ig1925	0.982133	0.371188
nasA	0.967682	0.000312717		msmR	0.982827	0.256236		bofA	0.982142	0.534504
spsE	0.967724	0.00637806		cgeE	0.982829	0.119878		ig313	0.982149	0.252544
ig2830	0.967739	0.0257793		putM	0.982833	0.15865		prkC	0.982151	0.339854
bcaP	0.967779	0.00309617		yuiB	0.982851	0.639127		yxxE	0.98217	0.401127
yxiF	0.967821	0.210236		pbpE	0.982872	0.0651714		ig1744	0.982175	0.0565347
yxaD	0.967825	0.0467886		yjoB	0.982881	0.0859343		yisI	0.982181	0.660567
zinT	0.967826	1.70682e-05		samT	0.98292	0.0315577		yoaG	0.982202	0.299145
tagC	0.967847	6.56115e-06		yraD	0.982923	0.442978		mtnK	0.982212	0.473283
ig2666	0.967854	0.0120626		rhaA	0.982924	0.197381		yobA	0.982229	0.48699
ilvE	0.96786	1.08415e-05		amyX	0.982975	0.0365797		bofC	0.982232	0.319836
tuaF	0.967876	0.0156029		hutH	0.983002	0.114712		ytzD	0.982247	0.384743
ywqO	0.967887	0.118412		lipA	0.983048	0.414091		ig623	0.982257	0.350979
rocE	0.967889	0.00224837		yfmM	0.983054	0.198293		yqgM	0.982266	0.447683
ig2899	0.967907	0.0570841		murQ	0.983058	0.20701		yydG	0.982279	0.0137174
narG	0.967917	3.5275e-11		ig493	0.983077	0.736675		ig695	0.982324	0.53248
ywhC	0.967925	0.0361694		yyzI	0.983093	0.401525		yqiG	0.982339	0.167659
yxjM	0.967963	5.87243e-05		bshBB	0.983105	0.344813		ig709	0.982346	0.313994
mmr	0.96799	6.35288e-05		ndoA	0.983105	0.71114		yheJ	0.982355	0.578143
yebD	0.968015	0.481562		araB	0.983107	0.0528951		ig1315	0.982368	0.746459
ybfH	0.96804	0.00024494		yfkE	0.98311	0.10843		ig1746	0.982368	0.595951
ig596	0.968051	0.0322617		yvaG	0.983131	0.347183		yybR	0.982407	0.349327
ig1260	0.968062	0.158858		levF	0.98315	0.257247		glcP	0.982414	0.00098277
ig830	0.968102	0.354423		yjaZ	0.983195	0.163019		ig2553	0.982434	0.350825
ig3541	0.968115	0.000257579		yqbC	0.983206	0.063109		ig1044	0.982434	0.559441
yceK	0.968121	0.013803		ydzP	0.983238	0.505958		gerBB	0.982436	0.155026
yceH	0.96819	0.00945187		rsbQ	0.983252	0.252663		penP	0.982472	0.309547
ig2538	0.968224	0.165427		U712_10095	0.983292	0.122605		swrAA	0.982483	0.277134
yvzG	0.96824	0.0656627		ytcD	0.983309	0.38001		exlX	0.982483	0.29654
ywfA	0.968271	1.64224e-05		ig2292	0.983317	0.283295		cysK	0.982495	0.672565
yxiC	0.968284	0.0985119		ig2009	0.983327	0.242403		yhbH	0.982514	0.0491267
queC	0.968303	0.0453889		yusV	0.983345	0.327672		ydeD	0.982516	0.155604
ywrE	0.968355	0.000310648		yhfI	0.983352	0.414765		ig3218	0.982583	0.352033
ywiE	0.968359	2.33604e-10		yabQ	0.983382	0.390517		pel	0.98262	0.0838614
ig2420	0.968372	0.0266314		yvzJ	0.983383	0.569177		yhfI	0.982626	0.247558
ig2376	0.968376	0.0190861		yueI	0.983415	0.31473		ig334	0.982631	0.858955
yhdI	0.968468	0.000752793		yfnB	0.983432	0.340869		ig1775	0.982636	0.600995
salA	0.968471	0.00528353		tlpA	0.983451	0.117836		yueC	0.982676	0.601301
swrAA	0.968473	0.00121433		ywrB	0.983455	0.46328		ig3093	0.982689	0.370598
yddN	0.968474	8.70542e-05		ig2192	0.983455	0.634205		alrB	0.98269	0.0587625
ig1252	0.968484	0.0506444		yhfP	0.983458	0.163019		comGG	0.982702	0.47469
ybzH	0.968527	0.0295555		yukE	0.983465	0.740147		dat	0.982714	0.269739
ycgQ	0.968566	0.000644487		kamB	0.983481	0.139849		yydJ	0.98275	0.0727303
ig2844	0.96858	0.167146		hemAT	0.983498	0.198095		ytwF	0.982754	0.631845
ig2464	0.968581	0.0969907		ig1417	0.983514	0.588172		ig2711	0.982755	0.164538
ig2618	0.968592	0.00519124		levE	0.983521	0.377685		ig1473	0.982765	0.657695
ig3452	0.968595	0.0110837		fliY	0.983545	0.384499		ig1375	0.98278	0.440152
ig1362	0.968617	0.00166671		ydjG	0.983577	0.25517		pksG	0.982787	0.162148
yhcK	0.968625	0.00104646		dhbE	0.98358	0.133305		ig1858	0.982789	0.339511
ahpC	0.968631	0.0272207		ig514	0.983665	0.791645		ig3148	0.982789	0.453505
yvyC	0.968636	0.268025		ymxH	0.983691	0.498653		spoVFA	0.982794	0.788681
ig3477	0.968651	0.0162288		yjzK	0.983744	0.746188		nprB	0.982807	0.0705197
sipU	0.968699	0.00634392		yshA	0.98376	0.636597		ig1690	0.982814	0.600109
ig888	0.968764	0.00344066		adeC	0.983783	0.0342402		ymaF	0.982819	0.664076
yjgD	0.968774	0.0983394		ytvI	0.98379	0.500522		yqbT	0.982839	0.226798
ig560	0.968806	0.0228372		sirC	0.983832	0.246009		ig2340	0.982845	0.513127
glcP	0.968816	8.61534e-11		yesS	0.983869	0.0309332		ytlA	0.982848	0.147365
galE	0.968826	0.000345775		yfhJ	0.98388	0.343418		yybB	0.982853	0.055067
pyrC	0.968859	0.257484		nagBA	0.983885	0.477101		frlD	0.982856	0.197117
ygaC	0.968863	0.0882561		ykkA	0.98391	0.30548		ig965	0.982871	0.562758
yvhJ	0.968867	0.0945873		yqjY	0.98393	0.361319		moaC	0.982879	0.652523
ig2702	0.96887	0.0521967		fliK	0.983976	0.274627		yhfF	0.982884	0.756192
comA	0.968874	0.108147		rpsNB	0.983987	0.62301		splA	0.982892	0.522435
naiP	0.968906	0.00119959		degR	0.984002	0.700333		yvdB	0.982902	0.0845384
U712_17215	0.968907	0.0471009		pnbA	0.984003	0.150403		gabP	0.982941	0.483606
trpF	0.968936	0.0985119		yqaF	0.984022	0.694677		mraZ	0.982957	0.643259
yxiM	0.968937	0.000281658		yocB	0.984035	0.442978		uxuB	0.982969	0.412198
ig55	0.96899	0.0015599		ig2750	0.98407	0.424333		ppnKB	0.982973	0.409931
lipC	0.969009	0.00270609		ytqA	0.984074	0.271011		ywsA	0.982979	0.62603
gmuA	0.969014	0.206654		iolC	0.984075	0.0880281		cwlS	0.98298	0.197447
ig2515	0.969057	0.0296896		yfiR	0.984099	0.524545		ig1003	0.982989	0.196679
yhaZ	0.96907	0.000342621		spoIVCA	0.984151	0.563075		ig1687	0.98299	0.58912
slpH	0.969074	0.0342035		ig1119	0.984181	0.54611		ccpB	0.983007	0.0954359
ig3628	0.969078	7.92586e-07		yjfC	0.984216	0.103601		nrnB	0.98306	0.114434
ig1531	0.969102	0.192234		ytlI	0.984255	0.306242		yrhK	0.983067	0.603444
yddR	0.969176	0.00523875		yodA	0.984283	0.270467		U712_17635	0.983068	0.752368
ig2256	0.969194	0.0943061		ktrA	0.984305	0.460811		xylB	0.983072	0.0966876
ywhA	0.969229	0.0552049		ig894	0.984313	0.204855		ywqM	0.983076	0.511328
ig1291	0.969238	0.0270676		ig625	0.984374	0.478715		abrB	0.983106	0.872427
bsdB	0.96926	0.0156866		ig1930	0.98441	0.660036		ig2013	0.983149	0.693203
ig991	0.969264	0.193906		fruR	0.984417	0.469853		ig3018	0.983155	0.340697
ywoF	0.969276	6.26515e-06		ypfA	0.984464	0.20715		tig	0.983198	0.644881
skfE	0.96934	0.000118044		bioK	0.984471	0.210588		yvzI	0.983216	0.36585
ydeD	0.969342	7.31745e-06		yuzF	0.98451	0.496547		ig3376	0.983256	0.357753
ig3493	0.969342	0.00116068		ig704	0.984518	0.195498		ig3568	0.983264	0.436517
pdaC	0.969356	0.000822374		abfA	0.984528	0.0522485		mdh	0.983278	0.501694
ybfO	0.969362	0.00019812		ig2524	0.984563	0.430461		bioW	0.983284	0.437537
ig3636	0.969391	0.422481		ydfG	0.984585	0.355909		ltaSA	0.9833	0.0750024
ig2475	0.969398	0.00117347		sigE	0.984588	0.757054		scoC	0.98331	0.265506
ig1346	0.9694	0.000251504		ctaA	0.984606	0.758147		ig3654	0.983316	0.839341
ig3619	0.969466	0.22425		pucG	0.984631	0.192141		paiA	0.983322	0.260543
ybaJ	0.969471	0.040947		yrzT	0.984659	0.457995		ig272	0.983344	0.414607
ig689	0.969478	0.0448428		rdgB	0.984676	0.785232		bdbC	0.983356	0.0537552
ysdB	0.96948	0.215808		yozW	0.984688	0.529458		ig2696	0.983363	0.769305
kipR	0.969484	0.00957313		yxaH	0.984699	0.110323		ytpP	0.983378	0.74373
yuiD	0.969487	0.178658		ig2002	0.984707	0.230525		ig1771	0.983382	0.385143
yclM	0.969506	0.00245885		ig2033	0.984745	0.731767		ywzD	0.983384	0.546099
ig3151	0.969539	0.474725		yknY	0.984758	0.675299		lipC	0.983389	0.358909
nupG	0.969548	5.63034e-05		yjgD	0.984785	0.527874		ig3065	0.983402	0.484622
mrpA	0.969549	0.46228		glxK	0.984829	0.166278		yqbK	0.98342	0.197117
yxzC	0.969583	0.0187194		yobW	0.984881	0.429514		yoaC	0.983446	0.278554
tdh	0.969593	0.094343		ig2424	0.984914	0.539699		yxaD	0.983452	0.59739
htpX	0.969595	0.0843441		yjkA	0.984935	0.545607		sacP	0.983472	0.0922579
yyaJ	0.969637	3.69389e-06		yisZ	0.984939	0.619117		ig520	0.983474	0.702091
ig8	0.969638	0.0535234		ig1401	0.984976	0.389481		ig558	0.98348	0.339624
rsmI	0.969655	0.0435153		nupQ	0.984983	0.0897966		yrrI	0.983517	0.316344
gdh	0.969665	0.00181524		araP	0.98499	0.3295		ypdQ	0.98353	0.454263
yfnA	0.969683	0.00632801		yugT	0.984999	0.0614259		ig581	0.983531	0.738368
ig849	0.969684	0.124678		ig1306	0.985006	0.787743		ynaD	0.983594	0.0827534
gcvH	0.969747	0.751019		yoyC	0.985043	0.629367		qcrB	0.983596	0.504979
rplI	0.969757	0.281785		pcrB	0.98505	0.414841		ig487	0.983626	0.352011
ig3516	0.969802	0.0631112		ygaO	0.985088	0.507593		U712_03775	0.983636	0.356354
ig2672	0.969804	0.141205		coxA	0.985095	0.341503		yoaA	0.983638	0.364084
yszB	0.969808	0.083531		ig2561	0.985131	0.640314		ig458	0.983639	0.437324
yhxA	0.969816	0.0023272		yqiI	0.985232	0.461077		tasA	0.98365	0.339028
ig913	0.969844	0.0448547		ytzD	0.985235	0.710367		yhaX	0.983661	0.521743
ywdJ	0.96985	1.81297e-06		ywrF	0.985263	0.500104		bioY	0.983666	0.309214
ig2444	0.96985	0.157161		yugJ	0.985307	0.187469		ywsB	0.983672	0.502249
phoE	0.969858	0.000317014		cgeB	0.985307	0.128106		ig2295	0.983687	0.433979
ywdA	0.969862	0.00190957		epsN	0.985313	0.0825194		ytzE	0.983687	0.416116
ig962	0.969872	0.0228372		yttA	0.985313	0.30378		spoVAB	0.983711	0.771888
cheY	0.969904	0.484527		U712_07020	0.985369	0.689439		polYA	0.983733	0.480354
ycsE	0.969937	0.00175847		sdaAA	0.985373	0.450885		yrzF	0.983757	0.448296
yydG	0.969949	9.54844e-07		yxaL	0.985383	0.0238708		ywbD	0.983766	0.432949
garD	0.969958	0.000786469		yrbE	0.985387	0.141584		U712_03990	0.983802	0.6559
ig307	0.969963	0.120174		yrzM	0.985391	0.652151		U712_15675	0.98386	0.653755
ig948	0.969976	0.000902337		qdoR	0.9854	0.460072		ig442	0.983885	0.557185
eag	0.96998	0.391436		U712_08830	0.985402	0.395215		sdpB	0.983918	5.25584e-10
tyrZ	0.97	0.00399115		ig2339	0.98542	0.491022		yczK	0.983927	0.71624
ig588	0.970022	0.379336		yukB	0.98543	0.0212254		ywmC	0.983971	0.402346
appC	0.970026	0.0178812		hslO	0.985443	0.235425		U712_20570	0.983977	0.179031
ydjB	0.970039	0.0607418		ykvY	0.985446	0.352571		ig1759	0.983978	0.42729
ig3256	0.970045	0.0111156		pbuG	0.985466	0.351613		ig762	0.983986	0.659858
ig1200	0.970061	0.163812		exuT	0.985475	0.305515		yoaN	0.983991	0.123608
ig557	0.970067	0.003813		moaD	0.985512	0.333021		ssuB	0.984019	0.416496
ig909	0.970121	0.452484		yvcT	0.985527	0.367105		ypeB	0.984028	0.145925
gspA	0.970166	3.53075e-06		U712_08775	0.98554	0.731603		U712_12080	0.984037	0.555611
U712_00960	0.970179	0.0408587		yngA	0.985567	0.478134		yxaM	0.984047	0.0192409
galK	0.970191	1.37529e-06		ig1906	0.985571	0.507593		ig799	0.984059	0.739895
acuA	0.970235	0.0422145		ig1169	0.985589	0.610973		yneJ	0.984065	0.309547
ig2225	0.970263	0.18908		yebA	0.985634	0.123958		ig560	0.984074	0.303913
mfd	0.970265	2.23966e-10		ywbD	0.985643	0.354086		cotC	0.984077	0.372413
ig1323	0.970277	0.213857		yitV	0.985652	0.205441		gmuA	0.984082	0.679485
ig2192	0.970288	0.338416		yufK	0.985656	0.659607		ig1041	0.984099	0.435144
spoVAEA	0.970296	0.212112		ig1983	0.985658	0.636597		cypA	0.98411	0.165174
dps	0.9703	0.113706		yvrO	0.98566	0.240791		sqhC	0.984111	0.0800764
rsmB	0.970304	0.141421		ig854	0.985678	0.721477		ig2889	0.984112	0.448296
U712_17120	0.970323	0.0760315		oppA	0.985713	0.117373		yhzF	0.984137	0.619916
ycbL	0.970324	0.000765001		tcyM	0.985726	0.521508		yxxB	0.984139	0.312718
yisU	0.97033	0.0315181		yjfA	0.985726	0.257559		yyaE	0.984142	0.144902
ig2483	0.970334	0.259105		epsI	0.985729	0.401631		relP	0.984145	0.754963
cimH	0.970352	0.000339854		nprB	0.985741	0.103432		thiG	0.984149	0.618593
ig653	0.970354	0.438965		mtnE	0.985771	0.270662		ig301	0.98417	0.260827
ig484	0.970368	2.52439e-06		fliI	0.985796	0.42298		U712_06765	0.984173	0.742267
ywbC	0.970394	0.082892		frlO	0.985831	0.260987		ig1673	0.984181	0.458997
ig645	0.970399	0.0192914		yqhP	0.985835	0.51899		yufM	0.984234	0.458997
yyaD	0.970435	7.55028e-05		yvaB	0.985848	0.341503		ydfQ	0.984268	0.309624
ig1513	0.970436	0.247784		yfnH	0.985869	0.224656		ig2047	0.984269	0.747957
yxjC	0.97044	0.000572001		yitL	0.985869	0.17955		yhbD	0.984271	0.431021
ig1134	0.970462	0.0126366		exuM	0.985878	0.224953		rarA	0.98429	0.229211
iolF	0.970466	8.33294e-05		ypsA	0.985884	0.193655		yydB	0.984313	1.01193e-11
ywpE	0.970474	0.0961705		oppB	0.985886	0.131077		ig3184	0.984331	0.766937
yybB	0.970478	0.000427307		yrzH	0.985929	0.372044		yrrS	0.984374	0.13325
yvlC	0.970516	0.110825		yjzD	0.98594	0.640314		tlp	0.984375	0.765432
ig531	0.970535	0.0308545		yflA	0.985969	0.0812577		glcR	0.984376	0.607974
ig826	0.970545	0.200443		med	0.985991	0.1496		ig2793	0.98438	0.0143709
fliJ	0.97056	0.153458		tpx	0.986	0.451647		coaX	0.984397	0.285
ig3293	0.970569	0.163789		ig53	0.986006	0.584549		metI	0.984409	0.264058
ig518	0.970587	0.207015		melA	0.98603	0.163019		yueD	0.984425	0.511518
ig3442	0.970608	0.00285951		lrgB	0.98604	0.271128		ig1849	0.984427	0.607974
ytsJ	0.97061	0.222705		yfiM	0.986044	0.184978		pcfA	0.984463	0.464608
ig1025	0.97063	0.0717719		lplC	0.986081	0.311923		ynzB	0.984465	0.778784
folEB	0.970653	0.0338657		yjzB	0.986119	0.601368		yoaH	0.984465	0.15405
ig1009	0.970676	0.00115491		degA	0.986131	0.445513		tepA	0.984491	0.440966
cypC	0.970697	0.00291392		yqbF	0.986136	0.492233		purK	0.984502	0.295656
ig622	0.970698	0.205393		ig1854	0.986149	0.382837		U712_10655	0.984521	0.392153
ydfE	0.970739	0.00954589		yjcS	0.986163	0.701025		ig2110	0.984528	0.496035
fadF	0.970756	0.000629106		comA	0.986173	0.474764		ig3331	0.984537	0.75669
ig953	0.970776	0.094198		yjmD	0.986177	0.354827		glpD	0.984538	0.779289
yhfM	0.970785	0.0118421		ig2019	0.986209	0.82243		albC	0.984556	0.46
hemZ	0.970786	0.00598228		yqjV	0.986224	0.166266		yodN	0.984571	0.415849
mprF	0.970793	0.000151974		yvsG	0.98624	0.341127		gerPF	0.984576	0.0955638
yxiO	0.970794	1.19478e-05		ig2379	0.98626	0.351991		ig3286	0.9846	0.49113
ig3649	0.970799	0.11362		glnM	0.986262	0.339415		yebA	0.984602	0.135772
gmuF	0.970839	0.00632801		ytcJ	0.986302	0.330874		glgB	0.984623	0.197117
ywbA	0.970855	0.000790881		ig684	0.986307	0.0510907		ig1401	0.984637	0.479158
gabR	0.970874	0.00136807		yfiK	0.986328	0.309582		thiN	0.984661	0.437537
srfAC	0.970899	2.63467e-13		ganA	0.986345	0.112298		ig2788	0.984663	0.445194
cotB	0.97093	2.42673e-07		pucD	0.986351	0.100734		gapB	0.984665	0.585184
ywbB	0.97093	4.29627e-06		des	0.986352	0.390084		ig667	0.984689	0.532664
ig3579	0.97094	0.056302		U712_06280	0.986352	0.763538		rapF	0.984719	0.0330106
ywhB	0.970962	0.0622863		ig962	0.986363	0.420125		ycgR	0.984719	0.259674
ig552	0.970973	0.0564122		uxaA	0.986366	0.102991		ywfO	0.984735	0.264528
skfG	0.970979	0.00119172		yvrA	0.986379	0.465615		U712_03065	0.984736	0.665501
ggaB	0.970985	9.61605e-13		yjcZ	0.986398	0.627157		U712_03750	0.984769	0.824207
ig1242	0.970998	0.0493039		ig1271	0.98642	0.610141		ig935	0.984781	0.415849
glcR	0.971001	0.229133		ytmO	0.986421	0.524545		ig509	0.984796	0.287059
yhdJ	0.971021	0.0194947		ypmS	0.986434	0.330874		yoaB	0.984798	0.147365
yozV	0.971025	0.174448		isp	0.986441	0.560742		ig2693	0.984808	0.603223
wapA	0.971037	2.018e-21		ppaX	0.986444	0.484461		cotI	0.984818	0.300352
hemAT	0.971045	0.00358109		nupP	0.986489	0.0856974		ydaS	0.984871	0.772384
capA	0.971076	0.000822374		U712_00960	0.9865	0.539636		pckA	0.984893	0.388722
tmrB	0.971099	0.0218332		hpf	0.986511	0.351573		yceB	0.9849	0.460963
ytoA	0.971137	0.0509086		ltaSP	0.986547	0.240282		ig1371	0.984901	0.519204
lutB	0.971144	0.124412		nupO	0.986551	0.150172		tuaA	0.984915	0.525844
pbpC	0.971152	8.24482e-06		cotJC	0.986591	0.412691		pbpC	0.984923	0.118295
glnL	0.971155	0.024143		ig1347	0.986607	0.704279		yoaI	0.98497	0.0620887
yokU	0.971228	0.4758		ig1823	0.986616	0.430724		yqzF	0.984978	0.475617
ig625	0.971242	0.0422145		ig2317	0.986632	0.829133		uvrC	0.984992	0.292133
yabN	0.971246	0.000134973		ig1847	0.986676	0.610141		ytaF	0.985032	0.651868
ydeL	0.971247	0.00156358		spoVAA	0.98668	0.488393		degU	0.98505	0.618593
ywaF	0.971253	0.000953519		bltD	0.98668	0.229011		yisT	0.985073	0.299356
ywfO	0.971257	0.000254481		ig721	0.986702	0.651053		ynaB	0.985073	0.214263
ig3017	0.971259	0.120112		ig1409	0.98675	0.483401		ig3552	0.985098	0.19927
yraH	0.971268	0.0191272		ig2093	0.986763	0.823768		yphE	0.9851	0.750362
ydeH	0.971271	0.0619651		cgeD	0.986776	0.20721		yqcA	0.985102	0.503213
ig587	0.971294	0.0709237		yloV	0.986791	0.413736		ig1501	0.985121	0.392153
yjcS	0.971332	0.153071		argC	0.986792	0.462864		alsT	0.985131	0.0378654
yxlE	0.971363	0.020088		yvbU	0.986793	0.287729		comEB	0.985137	0.30911
yfhO	0.971372	6.2911e-05		acuA	0.986824	0.469901		ig3224	0.985197	0.753933
ig1166	0.97138	0.00897104		yurT	0.986876	0.602149		gltA	0.98521	0.00985772
ycgK	0.971392	0.00248017		maeN	0.98688	0.191997		rpmEB	0.985212	0.588243
uxuB	0.971394	0.144372		ig2186	0.986881	0.0993858		yrpG	0.985217	0.126014
yddT	0.971427	0.00504026		ig1292	0.986886	0.209405		tatCd	0.985224	0.512551
phoP	0.971452	0.0868982		ig1081	0.986966	0.835964		ig2292	0.985228	0.377552
yqeZ	0.971457	0.0743445		appA	0.986967	0.0641397		rttL	0.985228	0.111182
ymaG	0.971458	0.273761		mreBH	0.986969	0.191129		ig1837	0.985257	0.692339
rbsR	0.9715	0.0117522		hutI	0.986981	0.377061		yodA	0.985259	0.40159
ykhA	0.971534	0.138931		bioI	0.987007	0.271314		yuzG	0.98526	0.48392
ylxF	0.971536	0.215214		yndB	0.987009	0.694332		ig204	0.985261	0.555902
ig265	0.971541	0.00142646		tenA	0.987036	0.210566		U712_14410	0.985274	0.531437
xpaC	0.971554	0.0630108		mtnW	0.98705	0.386881		glcD	0.985278	0.219003
yxnB	0.971561	1.87845e-05		licH	0.987075	0.255276		yhcK	0.985282	0.269739
ig610	0.971578	0.00654139		ig1908	0.98708	0.729055		xkdD	0.985292	0.615734
ig1587	0.971582	0.508302		yqzG	0.987107	0.75929		ig1279	0.985305	0.714803
hslR	0.971586	0.10743		ydcA	0.987137	0.478134		yxnA	0.985317	0.396342
ig2500	0.971586	0.02329		cysI	0.987174	0.229517		sleB	0.985337	0.545303
ig533	0.971595	0.0783401		yuxJ	0.987176	0.515478		sbcC	0.985338	0.149825
ygaE	0.971612	0.011108		yfiZ	0.987178	0.278996		yngE	0.985347	0.22772
lmrB	0.971616	0.000277189		purH	0.987179	0.443864		ynfE	0.985349	0.365974
ig279	0.97165	0.369343		purM	0.98722	0.327177		ig2435	0.985349	0.579049
yheB	0.97168	0.0413217		yhfQ	0.987226	0.502975		yhfQ	0.98535	0.386807
ig1717	0.971723	0.0630108		hisD	0.98725	0.353244		ig979	0.985354	0.667211
ycbD	0.971729	0.00503511		ig1024	0.987267	0.168844		ig2076	0.985356	0.699385
ig3116	0.971734	0.046374		tmrB	0.987303	0.510658		ig906	0.985363	0.672487
ccpN	0.971744	0.539493		ig1916	0.987315	0.32828		yphF	0.985369	0.562246
argC	0.971765	0.00632801		ig2698	0.987318	0.605209		cypD	0.985398	0.0664088
ig1156	0.971787	0.000827221		U712_17970	0.987322	0.702283		yxbG	0.985417	0.589054
yxeF	0.971788	0.188286		gpsB	0.987322	0.869149		ig2135	0.985424	0.655289
ig1151	0.971793	0.000137143		ykjA	0.987348	0.348508		yknW	0.98543	0.646395
ig493	0.9718	0.574914		hutU	0.987359	0.188347		ig1719	0.985431	0.151755
ycbJ	0.971821	0.00255531		rocR	0.987374	0.396303		ig1904	0.985436	0.51072
yxdM	0.971833	2.16521e-05		maf	0.98739	0.345528		narH	0.985441	0.113018
xepA	0.971858	0.00800466		ytkA	0.987398	0.669475		yjcK	0.985459	0.303355
yckB	0.971875	7.75261e-05		yhaJ	0.987413	0.391095		ig692	0.985469	0.215102
ig553	0.971887	0.101666		proJ	0.98744	0.430456		comEA	0.985469	0.350979
yciB	0.971913	0.00267343		yycQ	0.987468	0.406164		ig1895	0.985472	0.664076
ykzL	0.971931	0.193563		yhfT	0.987522	0.325836		yrrN	0.985477	0.346434
lytC	0.971941	0.000176373		ig1145	0.987534	0.651053		yezC	0.985485	0.578832
ig192	0.971944	0.241525		dhbC	0.987563	0.348568		dgkA	0.985491	0.517735
pdxK	0.971953	0.0149962		ydgK	0.987589	0.33383		iolH	0.985528	0.162855
rbsB	0.971963	0.0561872		yviA	0.987594	0.527476		ig657	0.98558	0.449122
yeaA	0.97197	0.0947998		yuzA	0.987623	0.639785		ig1657	0.985592	0.385334
spsD	0.971981	0.0203045		ig1987	0.987649	0.582486		ywtG	0.985609	0.0865108
yrhD	0.971997	0.407254		yqaR	0.987689	0.192161		ig2315	0.985617	0.233096
yxeG	0.972016	0.000822374		ylaF	0.987717	0.73141		ig1317	0.985623	0.491131
ig350	0.972018	0.00498508		ig1501	0.987721	0.591352		ig1661	0.985631	0.504333
ydbL	0.972045	0.0100228		flhA	0.987748	0.0541669		putM	0.985635	0.316676
yhfI	0.972045	0.060202		yjlA	0.987771	0.567634		ytsP	0.985647	0.685612
ig479	0.972082	0.00373907		ig3578	0.987774	0.263306		ccpC	0.985656	0.282117
ig1749	0.972083	0.272105		xkdB	0.987784	0.532166		lytB	0.985661	0.161936
yfmG	0.972083	8.73821e-08		comGE	0.987784	0.208833		yndE	0.985695	0.126903
slpS	0.972135	0.0796383		yhdW	0.987791	0.501217		tcyL	0.985699	0.252544
ig2011	0.972211	0.417525		hisG	0.987807	0.490989		yjbC	0.985704	0.355
yshE	0.972236	0.34266		ureB	0.987859	0.751379		ktrA	0.985706	0.547699
ldh	0.972245	0.00038644		yueD	0.987861	0.514226		bceB	0.985709	0.104821
xkdF	0.972303	0.0692933		ig2068	0.987875	0.167076		yfjP	0.985718	0.349069
ydgG	0.972306	0.0134787		qcrC	0.987882	0.68647		yunD	0.985729	0.326318
yxjI	0.972359	0.00596776		yrpG	0.987893	0.21811		acuB	0.985734	0.524606
tcyA	0.972399	0.0147702		ig2900	0.987912	0.623353		refZ	0.985779	0.341639
yisT	0.972438	0.0184977		ig3656	0.987934	0.70415		ylaB	0.985785	0.508848
ig2510	0.972446	0.0537875		ytzG	0.987943	0.266347		dppB	0.985823	0.508848
thiF	0.972484	0.0564259		yjcR	0.987952	0.545696		ig2052	0.985844	0.784497
ydgD	0.972503	0.129821		ig192	0.987957	0.707462		ig1650	0.985871	0.610214
pbpD	0.972557	0.0195875		clsA	0.987959	0.605261		spsJ	0.985915	0.428178
yxiH	0.972582	0.107296		ig2484	0.987996	0.293543		yfhO	0.985923	0.12732
ig1373	0.972596	0.395472		sigI	0.988	0.574719		yxbC	0.98593	0.21509
yhzG	0.97263	0.337596		liaS	0.98802	0.660693		ig1623	0.985937	0.741161
ig1821	0.972652	0.389415		yprA	0.988023	0.24375		rsbP	0.98595	0.187794
yvkB	0.972692	0.177525		ycbR	0.98803	0.499259		ytcC	0.985963	0.32638
ig1430	0.972727	0.164827		yppD	0.98803	0.704279		yheE	0.985981	0.666183
ig3639	0.97281	0.00591714		ypuF	0.988052	0.34661		ig907	0.985986	0.836035
rlmCD	0.972822	0.138098		ymfH	0.98809	0.414091		ig722	0.986009	0.431021
ywrJ	0.972858	0.000395657		ig2432	0.9881	0.610774		ytcA	0.986013	0.412573
ig3163	0.972869	0.128325		thiL	0.988111	0.70532		mtnX	0.986031	0.231927
yhfO	0.972915	0.0217418		pucK	0.988129	0.483401		yozL	0.986061	0.489283
ywjB	0.972918	0.0814755		pucF	0.98815	0.16693		ycsD	0.986063	0.756027
efp	0.972933	0.617047		yflN	0.988162	0.438984		tagF	0.98607	0.716638
U712_16680	0.972939	0.278611		ig1033	0.988181	0.831454		yrkH	0.98608	0.315964
htpG	0.972996	5.80426e-07		yhfH	0.988194	0.70168		ig2542	0.986089	0.653755
tatCd	0.973031	0.0323622		ykfC	0.988273	0.480046		ig21	0.986097	0.487476
U712_05730	0.97307	0.357609		yngL	0.988276	0.637203		rhaD	0.98613	0.643499
ywqG	0.973094	0.0145625		ig2742	0.98828	0.467133		yoaP	0.986153	0.23065
ig3086	0.973134	0.282544		yneA	0.988288	0.525037		ig1351	0.986161	0.46
ntdC	0.973197	8.32753e-06		amyD	0.9883	0.325575		ig766	0.986176	0.577474
ig3262	0.973207	0.185779		ypmT	0.988303	0.626209		yaaH	0.986208	0.307419
cidA	0.973217	0.00369441		cotR	0.988307	0.436381		ig14	0.986217	0.624339
ywdI	0.973222	0.142248		ig2853	0.988309	0.450885		yjzK	0.986227	0.763733
yhaA	0.973252	0.0332778		ig1653	0.988349	0.64139		ig19	0.98624	0.64859
yeeD	0.973254	0.0692757		ptkA	0.988353	0.70792		yvdS	0.986245	0.677409
ig2873	0.973269	0.208011		ig2340	0.98836	0.638411		yhcI	0.986261	0.266855
ig1125	0.973284	0.0829629		ynzE	0.988379	0.475656		yoeC	0.986261	0.427453
tuaB	0.973307	0.00399335		sqhC	0.988383	0.158125		ig492	0.986274	0.445664
rocA	0.973329	0.00389634		ykbA	0.988391	0.371584		ig3222	0.986319	0.549875
ig3087	0.973331	0.108688		sipT	0.988396	0.343121		yocA	0.986331	0.525928
purT	0.973351	0.000369641		rnhB	0.988448	0.629487		ytrB	0.986384	0.298865
yitQ	0.973362	0.0965759		yraB	0.988449	0.671149		yxcD	0.98639	0.685868
ysoA	0.973363	0.069762		pucR	0.988454	0.288966		ig2353	0.986392	0.616929
ig3473	0.973403	0.0187103		ig1556	0.988466	0.726169		tgt	0.986422	0.681747
ig2773	0.973405	0.0721554		ig2143	0.988467	0.510311		ig1291	0.986433	0.550935
pbpF	0.97342	0.000326519		yyzN	0.988504	0.560593		ig2373	0.986435	0.543384
ylbP	0.973436	0.108918		yhdV	0.988539	0.675694		yitV	0.986438	0.317607
ig554	0.973475	0.151065		yeaD	0.988554	0.556794		ig1005	0.986473	0.312879
yxlH	0.973478	0.0120346		mutM	0.988581	0.704531		yhjD	0.986481	0.290288
ig619	0.973513	0.352801		ig3544	0.988619	0.326675		ig3214	0.986527	0.39696
ig1666	0.973517	0.15618		ig1122	0.98862	0.684755		frlB	0.986535	0.230956
yydK	0.973539	0.00404361		yodT	0.988637	0.241659		ig1149	0.986535	0.61259
yrhF	0.973601	0.083531		ig203	0.98867	0.497361		ig1301	0.986547	0.161884
ycgI	0.973632	0.00287771		gerBA	0.988712	0.390092		ig3449	0.986578	0.23139
ywzG	0.973632	0.0681245		yxeP	0.988713	0.512498		yitK	0.986594	0.518732
ig3155	0.973633	0.443369		xsa	0.988721	0.365538		ypiB	0.986641	0.185705
ygaK	0.973644	0.0040328		ig3062	0.988759	0.709425		pksC	0.986641	0.300157
ycsG	0.973665	0.000104995		yybI	0.98876	0.308445		yfiC	0.986647	0.282866
stoA	0.973685	0.145955		yisX	0.988767	0.540736		ig3484	0.986676	0.437324
ig240	0.973705	0.020406		iolD	0.988768	0.130299		ig2354	0.9867	0.473305
gmuD	0.973705	0.022868		yxiM	0.988776	0.278373		yhfE	0.986702	0.309547
ykzK	0.973786	0.299607		ig2135	0.988782	0.718012		spoVAF	0.986724	0.163828
pssA	0.97379	0.11895		msmE	0.988806	0.399674		glgC	0.986732	0.33679
ylbA	0.973801	0.135207		thiM	0.988829	0.598732		yqfL	0.986748	0.665091
albC	0.973811	0.0306625		ywsB	0.98884	0.687974		ig1407	0.986758	0.497646
ig3265	0.973887	0.595469		garD	0.988866	0.367758		ig3570	0.986761	0.303355
fapR	0.973892	0.114186		catE	0.98887	0.524494		yrkJ	0.986798	0.360441
yhcF	0.973902	0.207866		ig3194	0.988926	0.735559		kamB	0.986816	0.220509
ig3577	0.973914	1.74586e-07		yvkC	0.988933	0.387316		ig2339	0.986818	0.555858
yjjA	0.973916	0.0888468		tcyJ	0.988944	0.478715		yknT	0.986822	0.45358
iolE	0.973942	0.00616257		azlC	0.988948	0.657771		yabJ	0.986832	0.680397
dppD	0.973947	0.00883413		yubF	0.988955	0.627727		ynaF	0.986835	0.500869
ig2327	0.973964	0.446761		yngJ	0.988957	0.342844		rhgT	0.986839	0.39831
ytgP	0.974031	0.0656684		tyrZ	0.988971	0.507656		yxeC	0.986847	0.33206
rocR	0.974053	0.0536455		ig2327	0.988979	0.721477		ig765	0.986848	0.811679
ig51	0.974054	0.000554083		ig1291	0.988998	0.566456		ykuP	0.986862	0.598097
ig892	0.9741	0.0906448		yvaV	0.989	0.414091		U712_03675	0.986879	0.833803
gudP	0.974126	0.000572001		tcyN	0.989007	0.648411		yxiJ	0.98688	0.533021
ylmE	0.974155	0.432888		yisS	0.989022	0.453277		ig1417	0.986886	0.579523
ig3114	0.974174	0.227377		tuaE	0.989025	0.392142		cgeC	0.986898	0.688108
ig512	0.974205	0.177198		ig2439	0.989029	0.537539		ytiB	0.986902	0.492668
ig3239	0.974219	0.0131448		opuD	0.989033	0.369781		yyaJ	0.986912	0.306121
yoaS	0.974233	0.0668472		yhbD	0.989058	0.497816		frlM	0.986938	0.229211
skfF	0.974238	1.41852e-06		ig1135	0.989058	0.619117		yvbI	0.98695	0.659131
ig1858	0.974242	0.0899		rtbI	0.98907	0.301688		txpA	0.986968	0.617507
yxeN	0.974308	0.0325527		ig667	0.989071	0.700937		yvaG	0.986968	0.643363
iolC	0.974329	0.00471388		coiA	0.989079	0.343188		ycgQ	0.986969	0.33318
ig3432	0.974345	0.00222738		htpG	0.989087	0.204282		opuBC	0.986975	0.11521
zur	0.97437	0.202565		yjqC	0.989094	0.278573		fhuG	0.986994	0.33206
ig2754	0.974392	0.094343		mutY	0.989116	0.139004		U712_01570	0.986997	0.664547
ycbU	0.974392	0.000600095		bcaP	0.989139	0.48119		yheG	0.987	0.654432
sfp	0.974421	0.0324407		mdxF	0.989164	0.291245		yhjM	0.987002	0.0375117
ig3497	0.974431	0.00402248		sacB	0.989181	0.399473		yddN	0.987008	0.204505
U712_07225	0.974477	0.0980115		pksF	0.989216	0.391996		yvaE	0.987017	0.648952
ig1309	0.974491	0.00665312		dynA	0.989233	0.103676		glnL	0.98704	0.35139
yxaI	0.97452	0.000774594		ntdB	0.989261	0.180578		ytxK	0.987066	0.654052
ig1383	0.974522	0.415164		cotP	0.989302	0.480936		ig1848	0.987072	0.491451
cccB	0.974532	0.585155		yvcP	0.989325	0.277453		epsI	0.987108	0.386593
yxxB	0.974537	0.00400433		degU	0.989326	0.771946		oatA	0.987109	0.11975
yaaB	0.974564	0.751019		pbuX	0.989349	0.422826		capA	0.987117	0.46332
comN	0.974569	0.145989		yhdH	0.989376	0.629266		ykoX	0.987126	0.265999
yczC	0.974573	0.234831		yvoF	0.989384	0.727784		ig234	0.987128	0.444756
tig	0.97459	0.0493722		U712_12510	0.989399	0.858895		ig1335	0.987143	0.0470861
ig3144	0.974603	0.361995		mcpA	0.989407	0.277097		fliP	0.987221	0.597869
mtlR	0.974617	8.26582e-08		yyaE	0.989413	0.340417		yraK	0.987224	0.51449
yjlA	0.974621	0.010082		kdgT	0.989422	0.571728		ig1824	0.987233	0.607832
ig468	0.974625	0.330767		ypeB	0.98943	0.37984		amyX	0.987245	0.142046
yfmJ	0.974648	0.126566		khtT	0.98944	0.64663		ig3350	0.987279	0.676748
ydfC	0.974663	0.0108368		luxS	0.989442	0.694332		comP	0.987283	0.145548
uxaA	0.974673	0.000239359		dusB	0.989457	0.88586		yjbB	0.987311	0.15616
flgD	0.974685	0.50858		ykoG	0.989466	0.419767		yitM	0.987314	0.550935
ig475	0.974736	0.0507584		cgeA	0.989474	0.649194		yxiH	0.987318	0.355854
ig1461	0.974737	0.353041		yhjM	0.989495	0.138782		dinG	0.987325	0.46332
U712_02485	0.97474	0.0985119		ig1005	0.989498	0.360048		safA	0.987345	0.28307
fbpA	0.974752	0.088825		ytaP	0.98951	0.359994		ig2136	0.987348	0.751998
bacC	0.974755	0.0161781		proG	0.989521	0.54611		adaB	0.987351	0.51431
csbA	0.974802	0.336		ig2185	0.989553	0.612918		lctP	0.987366	0.433979
nhaX	0.974839	0.121279		ytpI	0.989563	0.579595		yfhA	0.987367	0.347297
yxaC	0.974849	0.0634425		ktrD	0.98959	0.461077		ig3452	0.987435	0.487626
nasE	0.974858	0.0427643		xhlA	0.989602	0.505014		ywnG	0.987488	0.571248
bglS	0.974868	0.00772411		hag	0.989621	0.639127		comA	0.987496	0.643499
yxcE	0.974879	0.0256232		yjbE	0.989651	0.574998		ig3547	0.987512	0.314725
ytxG	0.974892	0.598272		ykvQ	0.98967	0.434693		nadC	0.987519	0.484709
ig1007	0.974897	0.0148494		ig1171	0.989671	0.704279		ig1810	0.987523	0.71624
yybF	0.97492	0.00542187		cimH	0.989689	0.342826		ig1348	0.987524	0.6544
ig898	0.974928	0.150413		ygaN	0.989716	0.455512		ig728	0.987531	0.74373
yxkF	0.974987	0.00229234		ysnF	0.989751	0.389481		yxkD	0.987535	0.298513
yydC	0.975012	3.59812e-06		ig2023	0.989757	0.758147		ig1932	0.987565	0.839119
ilvK	0.975015	0.00623714		yjnA	0.989771	0.51254		ig592	0.987569	0.236543
ig3624	0.975023	0.113371		ywdF	0.98979	0.447623		U712_07275	0.987592	0.866447
comFC	0.975051	0.0311304		ywrD	0.98979	0.474523		yhfM	0.987593	0.644503
ydcK	0.975051	0.0365543		yyaJ	0.989797	0.356778		glcF	0.987596	0.416919
yyaR	0.975058	0.00401323		rhaB	0.989828	0.321305		ig1095	0.987601	0.769298
ig482	0.975061	0.071218		ig2454	0.989848	0.691498		ig2777	0.987606	0.568909
alsS	0.975072	0.0141545		yodN	0.989877	0.605159		yyzN	0.987609	0.778151
yxbC	0.975135	0.00879129		bglA	0.989889	0.298362		ywiB	0.98762	0.456329
ig2338	0.97517	0.671149		iolJ	0.98989	0.566985		yobH	0.987636	0.617141
yhjE	0.975175	0.175042		yfjM	0.989891	0.68647		ypmT	0.987639	0.656059
ig481	0.975227	0.00635741		yuzE	0.989928	0.408409		yhaO	0.987655	0.36836
hutI	0.975233	0.0305246		csoR	0.989962	0.758498		tuaC	0.987681	0.667985
yyaM	0.975294	6.39348e-06		ydiF	0.989973	0.42298		ig1777	0.98772	0.675317
ybfQ	0.975322	0.00101979		ig2295	0.990024	0.705371		ytrH	0.98772	0.494204
ydjI	0.975325	0.0112263		sipS	0.990042	0.414765		ig1159	0.987742	0.350979
ntdA	0.975338	1.66576e-06		yqgC	0.990045	0.450885		yjbE	0.987754	0.544073
mrnC	0.97539	0.137641		ytoP	0.990083	0.541154		yqgB	0.987758	0.625957
aag	0.975443	0.00751544		yhcR	0.990126	0.115442		yufL	0.987781	0.480339
ig3630	0.975444	0.0252864		yxdM	0.990126	0.263934		sppA	0.987783	0.666483
ydzA	0.975444	0.0622863		ydjM	0.990128	0.428641		ypqP	0.98779	0.477442
yxeO	0.97545	0.0105678		ig3094	0.990128	0.811005		yqjE	0.987813	0.503717
ycgB	0.975485	0.0191052		yhgB	0.990155	0.710367		ybgG	0.987816	0.45358
licT	0.975499	0.00136345		ig2387	0.990176	0.386881		ylmC	0.987818	0.745893
ig1791	0.975509	0.336384		ycnK	0.990215	0.42298		ywiC	0.987822	0.431021
gntK	0.975538	0.00186078		appF	0.990222	0.37609		ytkC	0.987826	0.712276
fruR	0.975549	0.129757		gerBC	0.990233	0.524545		ig415	0.987826	0.646395
yxkI	0.975566	3.75984e-05		opuCB	0.990254	0.25955		yxaI	0.987873	0.290697
ycsF	0.975567	0.0261838		ygaJ	0.990255	0.678147		U712_06150	0.987897	0.70525
katE	0.975584	0.00837315		ytxB	0.990255	0.705794		yphB	0.987903	0.446901
ydbJ	0.97561	0.0207783		desR	0.990269	0.539636		yneI	0.987903	0.285922
yvkC	0.975633	0.00169119		hisZ	0.990307	0.483401		ig356	0.987927	0.528606
ykyA	0.975642	0.0510954		dppB	0.990337	0.610621		sigD	0.987936	0.441392
ydhU	0.975699	0.00136147		yugN	0.990362	0.717404		yfnD	0.987962	0.197117
queD	0.97571	0.295269		yteU	0.990367	0.532166		yloV	0.987968	0.685612
ywzD	0.975719	0.180662		ig688	0.990407	0.845793		epr	0.987976	0.408283
ybgG	0.975725	0.0191052		fadR	0.990428	0.373053		acoC	0.987985	0.494204
clpE	0.975766	0.0129399		glgA	0.990431	0.402311		yvqJ	0.987987	0.105229
ig597	0.975784	0.0854128		ig65	0.990491	0.794832		yjqA	0.987995	0.809376
yufM	0.975796	0.120321		artQ	0.990515	0.535495		ysdC	0.988012	0.514098
ig1349	0.9758	0.567714		ymfC	0.990517	0.533209		yfhC	0.98802	0.466215
mgtE	0.975806	0.504395		yisN	0.990523	0.485459		ig486	0.988034	0.371596
ydfD	0.975808	0.000353131		ig112	0.990528	0.895518		acoB	0.988047	0.319687
ynaI	0.975824	0.0882673		cotS	0.990544	0.664982		kduD	0.98805	0.401543
pbuE	0.975825	0.0520393		ywfM	0.990553	0.560845		clpC	0.98806	0.707471
ywkF	0.975829	0.0710567		ykoT	0.990591	0.610951		ig2708	0.988101	0.758039
ykuH	0.975833	0.0370239		ig3358	0.990592	0.802642		yxbA	0.988107	0.345004
ybdK	0.975853	3.57759e-05		yfhB	0.990612	0.539699		ig537	0.988118	0.646003
ynaC	0.975901	0.0412778		yphB	0.99062	0.501113		ig3635	0.988141	0.39266
yacL	0.975917	0.000123352		ydfP	0.990644	0.68034		ydeJ	0.988144	0.416496
yrkI	0.975927	0.524977		pspA	0.990646	0.6629		slrR	0.988144	0.656059
ig1011	0.975939	0.0467886		fliW	0.990647	0.687526		ydzM	0.98815	0.453449
yjbA	0.975941	0.0227737		glgP	0.990655	0.214696		thiM	0.988184	0.646395
yrbD	0.975955	0.0201808		ig1849	0.990674	0.752311		ig1367	0.988188	0.297728
lplJ	0.97596	0.0218662		spoVAD	0.990681	0.706249		ig1257	0.98819	0.538388
cotX	0.975963	0.125284		citM	0.990688	0.531585		ig968	0.988194	0.557791
ydjG	0.97599	0.0467886		ig968	0.990721	0.688626		prpC	0.988205	0.659319
rsbRB	0.976019	0.013951		carB	0.990741	0.233509		yoaK	0.988211	0.455518
yjbC	0.976019	0.035934		ytzB	0.990746	0.740362		lutC	0.988213	0.636237
yyaE	0.976025	0.00158925		capB	0.990747	0.434116		ntdA	0.988232	0.0865362
spsF	0.97606	0.0106218		yheD	0.990747	0.639127		ig1063	0.988236	0.322529
ctaO	0.976065	0.00925272		ycnI	0.990754	0.675819		ppsA	0.988258	0.0115456
yxeB	0.976091	0.0375969		U712_14080	0.990754	0.818898		ig547	0.988271	0.563397
maeA	0.976095	0.000310648		yuxG	0.990775	0.291376		hpf	0.98829	0.461345
ig2091	0.976127	0.0684078		bofA	0.990789	0.742835		cheB	0.988311	0.275329
yvbK	0.976149	0.0303602		liaH	0.990793	0.594924		pucM	0.988313	0.644881
spoIVFA	0.976203	0.288881		bdbC	0.990812	0.34989		ig468	0.988323	0.69101
ig3177	0.976207	0.0406301		ig1188	0.990815	0.596273		ig2500	0.988326	0.69101
cah	0.976217	0.0191769		yhaZ	0.990837	0.414091		ig359	0.988326	0.499393
iolS	0.976226	0.000202662		yvnB	0.990843	0.656975		ig2698	0.988341	0.563613
ydeO	0.976238	0.00645912		ypiP	0.99087	0.520329		yddT	0.988364	0.475753
yfhK	0.976239	0.0333246		araR	0.99089	0.480046		yerH	0.988365	0.291098
ig3386	0.976267	0.00384456		yaaN	0.990898	0.389377		yxzE	0.988368	0.721692
ig1401	0.976273	0.130129		yurQ	0.99092	0.64145		argF	0.988371	0.282132
yetL	0.976284	0.0153746		udk	0.990931	0.629367		U712_13155	0.988382	0.747957
yybN	0.976299	0.0117944		ig2476	0.990931	0.704279		ig1316	0.988385	0.749134
ig3198	0.976306	0.118382		spoIVB	0.990943	0.869995		ig1522	0.988393	0.739061
ig603	0.976334	0.28175		ccpB	0.99095	0.393576		ig1094	0.988397	0.372984
ytpR	0.97635	0.257484		cheR	0.990975	0.351991		ig2842	0.988402	0.653755
yfjE	0.976356	0.0977374		ykvP	0.991006	0.294648		yisJ	0.988403	0.639309
ig1095	0.976376	0.0521476		ymfD	0.991019	0.527476		yvrC	0.988417	0.554536
ig434	0.976431	0.212112		ydbP	0.991037	0.807878		yutG	0.98845	0.763976
ig3635	0.976444	0.0148951		yybP	0.991048	0.829133		ywkB	0.988451	0.549875
ig525	0.976447	0.471556		yneK	0.991083	0.672082		cotF	0.988456	0.555147
ybcL	0.976455	0.000114174		cgeC	0.991092	0.778894		ig498	0.988481	0.499794
ig526	0.976455	0.303656		xkdO	0.991101	0.266347		yojE	0.988495	0.340697
ydaE	0.97646	0.00595817		yfmK	0.991134	0.722585		ig769	0.988535	0.555611
yhfC	0.976477	0.159509		yuaC	0.991134	0.685649		atpI	0.988538	0.858955
ig857	0.976528	0.108507		yezE	0.991166	0.390517		ig3561	0.988547	0.276495
yxeH	0.976549	0.000953519		yunG	0.991178	0.636681		ywjG	0.988566	0.599991
ig783	0.97658	0.0433877		yprB	0.991193	0.549183		ig1428	0.988584	0.8506
ykkD	0.976586	0.315303		bglP	0.991236	0.431815		ykwB	0.988586	0.480354
ig2864	0.976594	0.428677		glgD	0.991263	0.512498		dctB	0.98861	0.557185
treP	0.976649	0.000309252		yobQ	0.991284	0.500556		yhdJ	0.988612	0.573104
yhfT	0.976659	0.00107169		ig1859	0.991285	0.863183		yugH	0.98862	0.544237
ymaB	0.976713	0.274404		ig1601	0.991303	0.79016		ig1787	0.988635	0.444756
ytzI	0.976741	0.572086		yfiG	0.99133	0.530849		ig1241	0.988643	0.434711
sacA	0.976755	0.00158464		yubA	0.991336	0.654275		ig2204	0.988671	0.910212
ig1255	0.976779	0.17365		ytrC	0.991359	0.288966		ig1255	0.988674	0.644881
ywjI	0.976782	0.110225		ig1657	0.991406	0.627839		spoIVCA	0.988679	0.733967
ig1597	0.976782	0.214934		ig1332	0.991432	0.84576		ig1599	0.988717	0.578539
ig3255	0.976783	0.00289279		ykhA	0.99147	0.703648		yrdP	0.988722	0.233096
U712_14095	0.976794	0.0116924		epsJ	0.99152	0.439155		ig945	0.988743	0.446901
yclE	0.976796	0.0821023		mgsR	0.991533	0.823769		ypuF	0.98875	0.453505
lytB	0.976835	0.00429432		ytnL	0.991546	0.564913		moaB	0.988752	0.584453
pepT	0.976852	0.00524227		ylxL	0.991561	0.690822		yjzE	0.988756	0.366562
yhfQ	0.97686	0.0492427		sdhA	0.991565	0.616299		ycgH	0.988777	0.32246
U712_18250	0.976872	0.0566074		ywqG	0.991582	0.73351		yacD	0.988791	0.352011
ig1038	0.976915	0.199518		ig3472	0.991601	0.682146		motA	0.988808	0.487815
etfB	0.976931	0.161828		yozQ	0.991611	0.784217		opuCB	0.98884	0.172714
ig690	0.976951	0.0399043		yusF	0.991616	0.432284		queC	0.988842	0.655693
rimI	0.976953	0.178788		yabN	0.991638	0.534292		yraA	0.988883	0.720004
ung	0.976959	0.0510954		yubD	0.991645	0.393545		yurS	0.988903	0.558571
cydB	0.97697	0.00204099		ydfI	0.991664	0.63995		csbB	0.988904	0.282866
ymxH	0.976998	0.326804		sodC	0.991664	0.749779		ig2326	0.988912	0.660239
ynaF	0.977001	0.185401		ybcL	0.991667	0.368773		ywrD	0.988918	0.453505
mtlD	0.977009	0.0319285		ig1375	0.991675	0.690097		yueI	0.988921	0.502249
aldY	0.977024	0.0563975		ig1317	0.991681	0.6791		yycP	0.988926	0.313047
ydbI	0.977038	0.000599147		ig1338	0.99169	0.629487		yfjC	0.988998	0.269271
U712_19720	0.977042	0.268453		ig2991	0.991712	0.664597		ydeH	0.989011	0.725537
ig945	0.977062	0.0445617		ig878	0.991728	0.783864		yukE	0.989032	0.797491
bsuRA	0.977072	0.00165248		ybbF	0.991728	0.565489		leuB	0.989049	0.502264
pbpG	0.977109	0.00616257		yodQ	0.991729	0.602664		ydfB	0.989055	0.311234
yvzC	0.977126	0.519574		ytrP	0.99175	0.318456		ig2313	0.989056	0.70158
ycsN	0.977139	0.00311215		rsgI	0.991771	0.502642		ig3428	0.989111	0.847547
ig1856	0.977155	0.653156		ig2136	0.991776	0.85526		yjhA	0.989126	0.409155
ywcE	0.977169	0.208542		ig2253	0.991794	0.70532		ydeQ	0.989138	0.448296
yjiA	0.977173	0.232301		yuxL	0.991797	0.308284		yojJ	0.989173	0.607282
yjcH	0.977188	0.174349		iolB	0.991809	0.343501		opuAC	0.989185	0.684996
ig2639	0.97722	0.507848		yoaP	0.991881	0.55003		U712_04240	0.989226	0.685612
ig1487	0.977249	0.334746		ydaB	0.991925	0.386252		ig2029	0.98923	0.519932
ywcH	0.977267	0.001201		cheW	0.991943	0.578865		ig2875	0.989252	0.758377
ig3506	0.977315	0.252735		yueB	0.991956	0.216783		cotA	0.989262	0.517675
ig2688	0.977325	0.536334		ybfO	0.991965	0.450128		ig3072	0.989262	0.661388
yxeA	0.977328	0.0392998		ydjJ	0.991968	0.537586		yisZ	0.989268	0.71624
U712_06280	0.977355	0.352006		sucC	0.991969	0.703648		glnR	0.989283	0.899033
yaaC	0.977356	0.00429313		ig2320	0.991975	0.683413		ycbL	0.989284	0.347486
ywqN	0.977403	0.0169654		yyaT	0.992006	0.759249		ig449	0.989287	0.727419
yxiB	0.977412	0.19275		lplB	0.992008	0.538388		ig258	0.989288	0.496035
ycgL	0.97745	0.0213262		ilvH	0.992028	0.794832		yisP	0.98929	0.461489
rnhB	0.977456	0.100424		ylbD	0.99207	0.858895		yqaS	0.989314	0.562639
yczK	0.977473	0.230138		yodJ	0.992109	0.761585		yozJ	0.989336	0.691065
yccF	0.97749	0.0172869		ydgB	0.992119	0.660036		yqgW	0.989342	0.803002
ywoD	0.97751	0.00269155		pupG	0.992151	0.777756		ig184	0.989344	0.710294
ig3446	0.977583	0.193154		ig1333	0.992152	0.63995		yxiS	0.98938	0.82046
narJ	0.977624	0.0353792		yfkN	0.992164	0.190254		fadB	0.989382	0.771888
ig3542	0.977639	0.2336		yvrP	0.992168	0.704279		ykuI	0.989384	0.397368
yppC	0.977659	0.583124		ydgA	0.992183	0.808665		ig1171	0.989391	0.553264
ywlA	0.977671	8.02613e-05		yuaD	0.992185	0.801308		ig2998	0.989403	0.544779
yitV	0.977688	0.0225875		ilvB	0.992187	0.498985		yfiH	0.989404	0.389385
sigL	0.977697	0.0814362		yweA	0.992187	0.758498		ig2235	0.989412	0.829092
exuT	0.977715	0.106811		xkdG	0.992204	0.501113		ig1645	0.989415	0.706931
ig944	0.97772	0.444948		yhbE	0.992211	0.615753		ig2638	0.989417	0.671648
ilvH	0.977767	0.146542		ig2786	0.992222	0.700056		yvcD	0.989436	0.453505
ywbD	0.977775	0.130049		flhB	0.992234	0.429127		yqgX	0.989439	0.705465
ycnE	0.977802	0.387158		ig2780	0.992258	0.566985		relQ	0.989452	0.525928
ig806	0.977814	0.166625		ig1232	0.992272	0.643579		ykyA	0.989467	0.452291
ig2892	0.977818	0.154686		ytoA	0.992274	0.837466		ig787	0.98947	0.538388
opuE	0.977865	0.0492427		yesU	0.992298	0.533217		xylA	0.989476	0.436873
sbcC	0.977894	0.000177443		opuCA	0.992322	0.220155		ig597	0.98949	0.595345
yjzE	0.977902	0.0157814		pduO	0.992379	0.73881		ig1156	0.989493	0.343127
yhfE	0.977941	0.0100927		yycB	0.992389	0.656079		yhbE	0.989506	0.432745
yrbF	0.977959	0.389761		ig2113	0.992411	0.851269		ig2254	0.989518	0.634275
yfmC	0.977965	0.0328574		yjqB	0.992411	0.668354		rsbRC	0.989539	0.45358
ywrA	0.977967	0.270832		yugK	0.99244	0.605024		ig244	0.989548	0.381107
ig3061	0.977972	0.141781		U712_04285	0.992446	0.65304		sacC	0.989561	0.260614
katX	0.977979	0.0181815		sigB	0.992483	0.783172		bceS	0.989598	0.429345
ig497	0.97798	0.0545075		yfkD	0.992488	0.645566		yezB	0.989615	0.573923
yclI	0.977983	0.00519641		mtlD	0.992498	0.566652		bacE	0.98964	0.453505
ig1806	0.978001	0.197858		ig2056	0.992502	0.798588		spoIIM	0.989643	0.821553
cotY	0.978034	0.304322		yncF	0.992503	0.636681		ig553	0.989662	0.534179
yxiE	0.978065	0.168431		ig3093	0.992526	0.750533		ansR	0.989683	0.830854
ig1241	0.978074	0.28223		ybaJ	0.992539	0.822301		katE	0.989691	0.435865
ig1267	0.978091	0.226712		yitM	0.992543	0.770211		qodI	0.989718	0.4459
yheG	0.978098	0.379656		yhaR	0.992545	0.791406		ig2241	0.989721	0.757759
purN	0.978099	0.0969434		sbcC	0.992548	0.441405		ig3124	0.989738	0.524551
moaD	0.978126	0.0535161		ykoA	0.992559	0.691277		fhuD	0.989766	0.358739
ig2531	0.978131	0.0200214		hinT	0.992562	0.771946		araN	0.989773	0.379488
yxjN	0.97816	0.0406301		azlB	0.992578	0.664982		ig1329	0.98979	0.862753
ig601	0.978161	0.0781685		ig3487	0.992583	0.826335		yvrN	0.989793	0.495604
ydjH	0.978162	0.0399043		yerO	0.992593	0.618809		ig2317	0.989805	0.855086
U712_14820	0.978164	0.469799		bacH	0.992606	0.817475		cgeB	0.989838	0.379488
yvdT	0.97817	0.0411533		lytR	0.992608	0.670502		yobN	0.98984	0.468968
ydaB	0.978186	0.00451492		yvbG	0.992613	0.818898		sigY	0.989845	0.561065
tatAd	0.978195	0.645383		bglH	0.992618	0.526635		rocA	0.989846	0.453505
ig3106	0.978206	0.626968		ylzI	0.992619	0.891878		yjcM	0.989846	0.253327
rtpA	0.978237	0.157161		acpK	0.992635	0.781701		aapA	0.989859	0.488313
ig328	0.978241	0.353041		ytrF	0.992664	0.574746		resA	0.989871	0.858955
ig421	0.978243	0.0734588		yusQ	0.99267	0.797441		ig2140	0.989871	0.579023
ig1158	0.978248	0.182134		ytaB	0.992678	0.742683		yybE	0.989888	0.693094
yjkA	0.978251	0.0767828		ymaF	0.992684	0.832384		ig1007	0.989891	0.468968
ig1244	0.978276	0.275366		U712_02565	0.992685	0.921415		ig1125	0.989895	0.601598
ywfM	0.978305	0.0901168		yxxB	0.99269	0.566606		resB	0.989895	0.550955
ywkB	0.978313	0.120367		dusC	0.992713	0.547133		yefC	0.989897	0.831232
ig1012	0.978313	0.0931247		yhaA	0.992752	0.615468		ig441	0.989919	0.84278
ig1001	0.97832	0.163256		yozG	0.992767	0.812888		U712_19415	0.989935	0.525274
ywjA	0.97833	0.00265407		ig2636	0.992774	0.731019		ig353	0.989939	0.782805
ig3348	0.978369	0.203385		yesM	0.992778	0.3505		bshBA	0.989962	0.787809
ykoV	0.978371	0.0393064		yrvC	0.992785	0.79417		yfnE	0.989964	0.359856
tuaC	0.978392	0.234764		cyeB	0.992786	0.680562		cotJA	0.989978	0.569739
yccK	0.978421	0.0429486		yfjP	0.992834	0.629367		ig1916	0.989978	0.483297
ig2092	0.978422	0.470687		fliT	0.992844	0.484696		ylxH	0.98998	0.52768
ig1247	0.978424	0.14271		ig1604	0.992866	0.717404		ig523	0.989984	0.863944
dctR	0.978425	0.00984855		ig1904	0.992896	0.872334		yhaP	0.990006	0.425188
tuaE	0.978436	0.013288		ig1602	0.992927	0.814831		pksR	0.990011	0.127576
ig2183	0.978446	0.611038		ig1837	0.992931	0.83446		ig596	0.990029	0.525928
ig324	0.978453	0.527663		yfmO	0.992932	0.633532		aldX	0.990034	0.544073
thiO	0.978458	0.0529141		skfB	0.99296	0.434116		kduI	0.990037	0.662831
ybdM	0.978458	0.00763969		ig1158	0.99296	0.829352		ig566	0.99005	0.823211
yitO	0.978493	0.00691831		yjcP	0.992961	0.728173		ndhF	0.990059	0.521743
recD2	0.978538	0.0237516		mfd	0.992963	0.230525		ig3023	0.990063	0.521743
ig3002	0.978545	0.212838		purQ	0.992983	0.710493		ig2761	0.990078	0.485989
ycsI	0.978594	0.013771		ig2207	0.993	0.879451		ytkK	0.99008	0.601301
ig3021	0.978648	0.197554		yycA	0.993018	0.501113		ig1169	0.990089	0.561744
fdhD	0.978669	0.116341		ig1101	0.993022	0.726169		ig1862	0.99009	0.74284
U712_18485	0.978684	0.257484		ig3078	0.993026	0.675745		mmgC	0.990096	0.521743
msmX	0.978686	0.0597027		ganQ	0.993041	0.498109		yqiK	0.990096	0.543031
ysdC	0.978698	0.130954		racX	0.99305	0.578628		ytcP	0.990103	0.436431
ig1301	0.97872	0.0232769		yurJ	0.993121	0.754059		ig1938	0.990114	0.523901
ig3248	0.978734	0.113706		yqbH	0.993145	0.845954		asnH	0.990123	0.0326821
ig2302	0.978734	0.330767		ykkB	0.993147	0.855647		yceJ	0.990124	0.406694
ylxX	0.978755	0.296542		yfhL	0.993172	0.81531		ganP	0.990126	0.380515
ig2985	0.978763	0.156202		ykoX	0.993177	0.59958		ygaE	0.990153	0.590889
rsbU	0.978773	0.00295503		lutA	0.993212	0.757054		phy	0.990162	0.449149
ywnF	0.978781	0.218256		flgC	0.993264	0.711323		U712_09290	0.990168	0.789797
ydeE	0.978793	0.0118976		yrzF	0.993266	0.731603		ypzD	0.990169	0.741486
ig3555	0.978802	0.0157247		gmuD	0.99327	0.736675		alsR	0.990169	0.577474
yrrO	0.978819	0.262921		ytbQ	0.993323	0.800319		bsn	0.990174	0.58127
ydfI	0.978821	0.0655743		yhcO	0.993349	0.66988		phoB	0.990176	0.412416
udk	0.978833	0.0461869		tetB	0.993359	0.424333		yisN	0.990194	0.550955
yddQ	0.97885	0.11007		yqkD	0.993371	0.804941		yfmM	0.990195	0.483189
U712_07230	0.978858	0.28202		ig977	0.993385	0.887505		epsG	0.990213	0.475753
ig2886	0.978875	0.101666		spsL	0.993391	0.467204		ycgJ	0.990221	0.60326
ycbC	0.978881	0.0920367		ypdP	0.993398	0.771149		manP	0.990224	0.386403
hinT	0.978914	0.0759139		yizA	0.9934	0.72083		amyC	0.99024	0.490438
yjpA	0.978955	0.102722		cysJ	0.993426	0.599309		yfhI	0.990245	0.582605
ig3575	0.978993	1.71734e-11		cypC	0.99348	0.76049		ycnL	0.99027	0.771888
yabD	0.979004	0.22168		yugE	0.993481	0.694677		tuaH	0.990273	0.375164
ig2634	0.979054	0.711898		acsA	0.993481	0.549897		yhaJ	0.990281	0.377552
ig982	0.979081	0.046639		U712_10295	0.993485	0.811734		ig380	0.990284	0.566444
ig346	0.97909	0.283631		dacF	0.993506	0.798914		ig333	0.990286	0.643259
fin	0.979133	0.32897		hisI	0.993513	0.796764		bsuRA	0.99029	0.443324
yjqC	0.979183	0.00508806		yhjD	0.993513	0.53358		ig3308	0.990302	0.727907
ydzE	0.979185	0.407039		ig935	0.993514	0.769579		sigB	0.990312	0.709298
yknT	0.979189	0.0495446		ykoN	0.993532	0.508439		bsdB	0.990335	0.771888
bkdR	0.9792	0.0692965		sdpI	0.993538	0.869801		ig1761	0.990339	0.670597
ydcA	0.979222	0.106423		yerI	0.993543	0.64663		ansA	0.990341	0.76548
acdA	0.979225	0.0107724		srfAD	0.99356	0.858307		fadE	0.990359	0.350979
ccpB	0.979249	0.0142616		yhaU	0.993569	0.658315		ytwI	0.990365	0.768013
spsL	0.979274	0.000559162		yvdR	0.993572	0.850161		ytmI	0.990366	0.68442
ig767	0.979274	0.339947		comC	0.993573	0.763014		ig1792	0.990376	0.770319
ig580	0.979284	0.18594		maa	0.993579	0.701997		mmgD	0.990381	0.48221
ywoC	0.979326	0.210236		estA	0.993608	0.688412		spbC	0.990384	0.271587
ydjP	0.979335	0.269463		yusW	0.993624	0.751161		yumB	0.990387	0.708199
ig1341	0.979345	0.307414		yocR	0.993633	0.652825		yukJ	0.990389	0.377552
ig537	0.979358	0.111397		yitG	0.993654	0.721477		yqhR	0.990408	0.63423
ig1369	0.979376	0.590796		yabT	0.993662	0.778894		ig1247	0.990413	0.668105
ig3544	0.979376	0.088825		ig622	0.993672	0.884558		ig1627	0.99043	0.844579
aseR	0.979381	0.0705295		ig1391	0.99369	0.598404		ytbE	0.990443	0.600995
yraG	0.97939	0.522367		ig2591	0.993699	0.905662		acuC	0.990447	0.292133
yxaB	0.979401	0.121159		ig1095	0.993722	0.831454		xsa	0.990457	0.391777
manA	0.979407	0.0155364		yozJ	0.993733	0.829352		yceC	0.990463	0.53248
cydA	0.979409	0.0164569		yfiU	0.993735	0.501113		ybdJ	0.990465	0.526353
ykvT	0.97944	0.125939		sumT	0.993765	0.664987		ytnP	0.990471	0.49989
nucA	0.97946	0.0182489		yxeN	0.993783	0.634205		spoIIR	0.990479	0.769298
ig1739	0.97948	0.353041		yycE	0.99379	0.930923		ig1390	0.990485	0.67102
yuiB	0.979494	0.585403		ykzN	0.993811	0.746782		rttN	0.990487	0.142245
ig1060	0.979502	0.391772		yvbT	0.993834	0.76049		glnT	0.990492	0.380515
bioY	0.979538	0.0927855		ydfA	0.993835	0.527311		yjcL	0.990499	0.475753
araP	0.979539	0.0820883		mdxR	0.993846	0.659683		nhaC	0.990521	0.416496
ig19	0.979615	0.495345		yvyG	0.99386	0.858525		yuaF	0.990561	0.646003
pdp	0.979621	0.188572		ig536	0.993879	0.714346		prsW	0.990563	0.541453
yhaJ	0.979629	0.0316283		U712_05660	0.993905	0.7184		yuxN	0.990569	0.59967
ykgA	0.979659	0.0148349		yetA	0.993914	0.496547		spo0M	0.99057	0.78008
yhzB	0.979666	0.0513832		rnjB	0.993925	0.510874		ykvR	0.990577	0.794501
ywdD	0.979693	0.015513		yrhC	0.993926	0.838469		yuzL	0.990583	0.723291
ig1462	0.979716	0.416468		yxnA	0.993949	0.763538		ig528	0.990584	0.548999
spo0E	0.979729	0.360893		ytgP	0.99396	0.727184		yitE	0.990609	0.589445
ig3568	0.979735	0.0597577		ig1192	0.994006	0.678516		ytvA	0.990622	0.705951
ig3132	0.979747	0.060202		yusZ	0.994008	0.701025		ig1174	0.990628	0.70525
[truncated: 3,069 more rows]

## Sheet: Phleomycin Relative Fitness
Phleomycin Growth period 1				Phleomycin Growth period 2				Phleomycin Growth period 2
Feature/gene	Mean Relative fitness	Adjusted p-value		Feature/gene	Mean Relative fitness	Adjusted p-value		Feature/gene	Mean Relative fitness	Adjusted p-value
atpA	0.56601	0.00078476		ezrA	0.616624	1.20569e-16		ezrA	0.695952	0.000111206
ruvA	0.624146	1.92786e-06		ig1200	0.648515	1.52831e-05		U712_09520	0.751359	0.0159417
oxaAA	0.652273	7.5695e-15		tig	0.651728	2.34945e-11		bkdAB	0.781093	0.0196096
ig2955	0.671531	0.0103406		bkdAA	0.652274	2.49901e-16		tig	0.786891	5.04815e-06
recA	0.680251	0.000141294		oxaAA	0.655023	3.75289e-13		yrbF	0.791156	0.0654129
ruvB	0.702118	6.29885e-06		ig1556	0.670688	0.000117376		bkdB	0.795314	4.12092e-05
ytpQ	0.708092	0.00254968		recN	0.680777	4.94131e-33		dltB	0.796955	1.18995e-15
U712_06030	0.74017	0.0470765		dltD	0.696382	5.25329e-13		spxA	0.797458	3.69456e-05
pgcA	0.764203	0.00856621		ig3276	0.697251	0.00079872		dltA	0.800624	1.09421e-07
ywzH	0.76428	4.71148e-08		dltC	0.708145	0.00179753		dnaK	0.801696	1.88129e-35
addB	0.775652	5.64994e-11		ig2807	0.720243	3.51504e-08		ig2807	0.805878	0.000117666
rho	0.789398	2.23341e-05		bkdB	0.72166	2.50605e-13		ugtP	0.808974	0.00278927
ig2118	0.791195	0.00377983		dltA	0.722219	2.85344e-16		bkdAA	0.8103	0.00227817
yqeY	0.793842	0.0166542		fabHA	0.727819	9.09139e-05		recN	0.814103	5.44572e-15
recR	0.80404	0.000771058		ylmG	0.734998	0.00190038		ig248	0.821103	0.0011319
yabP	0.808723	0.041644		ig1503	0.742221	7.69945e-06		ytmP	0.823726	1.55074e-08
dltC	0.810082	0.000348662		bkdAB	0.742997	6.12391e-09		ig100	0.824366	6.75485e-05
yaaB	0.810278	0.00229704		dltB	0.748279	3.69034e-17		ykzP	0.825109	4.98666e-06
walH	0.813466	0.000187246		U712_09520	0.748391	0.00112237		oxaAA	0.829433	0.00517613
addA	0.814208	5.37321e-11		cymR	0.757809	5.37185e-06		sdaAB	0.834385	2.62369e-06
recN	0.814754	1.51209e-33		yhgE	0.761897	4.58477e-37		ktrD	0.837279	5.72118e-24
spoIIQ	0.815959	0.00290885		ig2551	0.762552	8.40933e-05		yugI	0.837963	1.66383e-06
ig3219	0.81661	0.0456875		ykzP	0.778647	1.94722e-06		ig199	0.840267	0.00159492
pbpA	0.817505	8.05292e-06		yrbF	0.779567	0.000184591		spoIIIE	0.844036	3.87824e-05
recX	0.818213	0.00677827		ig2476	0.781265	2.01075e-15		ig1437	0.845434	0.000259945
mntA	0.819186	0.000151191		ktrD	0.783033	2.08516e-34		flgD	0.845466	7.73535e-05
walJ	0.82199	0.000177204		spxA	0.784036	7.19649e-06		kinC	0.847119	5.65264e-05
sigG	0.827845	0.0217551		sdaAB	0.785335	9.62978e-09		yqxD	0.851271	0.000897586
ponA	0.8282	0.002989		pit	0.785987	1.27087e-08		ig3623	0.854344	0.0061788
dltB	0.829759	3.07952e-27		buk	0.787045	0.000407958		ig1589	0.855431	0.0527581
spoIID	0.832494	5.62178e-07		ig1437	0.792741	0.000104408		defB	0.856938	1.7886e-13
dltD	0.834151	5.43692e-10		ktrC	0.800265	2.73792e-14		ponA	0.858158	0.00936923
rnhC	0.835381	0.000434251		yrrB	0.800679	1.81847e-18		yhaJ	0.863958	4.19764e-21
recG	0.836711	0.0119944		ecfAB	0.800753	0.00121449		pit	0.864392	3.42326e-05
dltA	0.837814	2.02216e-13		ig2133	0.801952	4.95659e-05		U712_05070	0.86688	0.000162016
queA	0.843336	0.00704741		ig890	0.802149	1.73665e-07		dnaJ	0.868696	2.3125e-13
clpC	0.846159	4.36176e-07		ig2204	0.803926	0.000761068		ig1071	0.87055	0.0392126
ecfA	0.846216	0.103087		yjlB	0.80421	0.0144083		walJ	0.873341	0.00640982
pabC	0.848854	0.01121		ig1108	0.804266	2.74661e-08		yhgE	0.877484	1.41509e-15
U712_17630	0.852729	0.00643344		yqxD	0.807684	0.000508725		ig588	0.877518	0.0053818
ig110	0.853082	0.0020727		queA	0.808448	0.022002		ywhA	0.879245	1.93172e-08
ywrC	0.855707	0.0587697		ysoA	0.809001	5.79127e-18		ecsB	0.879554	0.00463551
U712_17635	0.856018	0.00259935		lpdV	0.810869	4.70011e-09		minD	0.880403	2.82336e-05
cymR	0.857018	0.00109696		ptsG	0.812545	4.61773e-26		ig3151	0.880823	0.17436
walK	0.857761	0.00518855		yhaJ	0.813115	4.66589e-25		cysK	0.881063	0.00262556
cysK	0.861367	5.03493e-08		rppG	0.813552	5.6491e-06		yppC	0.881436	0.000324819
dltE	0.861393	1.12472e-05		ig1589	0.81486	0.00350784		fliF	0.883193	4.00336e-15
spoIIIAA	0.864061	0.000412176		kinC	0.816242	1.72653e-08		ktrC	0.883728	1.71204e-06
mntC	0.865072	6.38744e-06		ig2127	0.816242	2.02797e-05		yjzD	0.884076	0.000155958
pgi	0.865328	0.00994908		tgt	0.816497	1.2471e-11		ywzD	0.885503	0.00338522
cwlD	0.866844	0.00132777		ylmH	0.816503	1.86352e-06		ig2140	0.885878	3.75808e-07
ygzB	0.867748	0.0523104		yjzD	0.816696	6.64526e-09		mcsB	0.886333	3.87139e-05
ig3006	0.86942	0.000900136		recD2	0.818031	1.45323e-29		yhcF	0.887657	0.0358933
ig62	0.87033	0.000796239		ylmE	0.819235	0.00264177		dltD	0.888732	0.115394
ig367	0.871079	0.0076453		ylbK	0.823196	7.18226e-17		ig2042	0.889439	3.00543e-06
sigE	0.871274	0.0954021		addB	0.823365	0.0035892		ybbP	0.889568	0.00411903
ig3276	0.871335	0.000801556		ypoP	0.82339	0.000149782		treA	0.890502	7.25155e-07
ecfT	0.874619	0.148214		ig2365	0.824016	2.27996e-06		yrrB	0.890884	8.50479e-07
pabA	0.875658	0.0585604		ig1887	0.825054	3.3349e-10		yvyC	0.891146	0.00028273
ig212	0.876556	5.56445e-05		ygaC	0.831341	4.76945e-10		fabHA	0.891429	0.105375
ydzH	0.876713	0.00219424		ig248	0.833109	0.00219031		ig1390	0.891953	1.52057e-05
ywbE	0.876805	0.0510838		addA	0.83357	0.0018117		ig2756	0.893355	9.29602e-05
spoIVCA	0.877992	2.7876e-05		veg	0.834665	0.00228387		yycI	0.893518	0.171398
ig199	0.879384	0.00553648		ig2116	0.836491	2.85341e-10		motB	0.893615	2.4148e-08
mscL	0.880295	7.87755e-05		ktrA	0.840141	3.88574e-11		bsuMA	0.895336	0.160559
spoVFB	0.881305	0.0593102		ecsB	0.840744	1.14701e-06		fliG	0.89601	2.29335e-07
ig474	0.883387	0.000294777		ybbP	0.842412	0.00618481		ig2133	0.896205	0.0307024
ig3171	0.883626	0.0163039		rnpZA	0.845852	0.00855869		ypoP	0.896268	0.0198394
speE	0.883896	0.0246873		flgD	0.846268	2.8294e-05		yozO	0.897254	0.0202736
ugtP	0.885125	0.265561		ig2269	0.851819	0.000558432		ig1299	0.897379	0.0391271
ig2801	0.885434	0.00180961		defB	0.851975	1.04251e-15		yjbK	0.897663	5.63174e-08
purR	0.88555	7.3944e-07		ig3234	0.853742	0.000961416		sigW	0.89786	4.35434e-06
pit	0.886224	9.23073e-08		gpsB	0.855239	0.00553112		ytoI	0.897969	2.73098e-12
ig3279	0.886377	4.83083e-07		ig1101	0.855711	4.34341e-05		glcT	0.898198	1.16131e-05
gerR	0.887036	0.110961		yfhH	0.855849	0.00261295		yozN	0.898812	0.0162796
ig3427	0.887084	0.00264795		ytgP	0.85667	2.00159e-17		ig1556	0.899801	0.120125
ig3428	0.887885	1.10271e-06		ig969	0.856915	4.81311e-06		spoVAA	0.899829	4.61946e-09
whiA	0.88835	0.131989		xseA	0.857981	7.10607e-07		ig680	0.900137	0.0843082
nagBB	0.888988	0.000348662		ig1283	0.85832	0.0130172		flgE	0.900267	2.36308e-09
ywcI	0.889593	2.60381e-06		ig2140	0.859731	4.36683e-09		fliZ	0.90302	0.00383201
ig248	0.889617	4.7687e-05		yozO	0.860454	0.000193646		ig2220	0.904322	0.00174941
ig125	0.889947	0.000812047		ig514	0.861917	0.00602554		ig1380	0.904784	1.88179e-06
yvrJ	0.890233	0.0470555		glcT	0.862071	5.90228e-14		ylbK	0.905175	4.72121e-07
ig1685	0.890572	0.0413028		ig3131	0.862324	0.0208951		rpfA	0.905312	0.150466
ig295	0.890627	0.000981834		ig1461	0.863107	0.000394556		ig1108	0.90539	0.00198986
clsA	0.890696	7.51843e-11		yhcH	0.863324	4.4005e-06		secDF	0.90593	8.36517e-62
spoIIIAH	0.891634	0.0351977		ig1226	0.863942	0.00155357		pepF	0.905983	5.72118e-24
ig3230	0.892184	3.61253e-06		mntD	0.864161	0.0485585		fliS	0.906476	2.05248e-09
yunB	0.892332	8.37438e-05		ymfM	0.864479	1.79378e-05		ig2116	0.906883	2.09869e-06
ig3518	0.893307	0.0251879		ig1095	0.865269	0.00102432		ig382	0.906953	0.0710059
mcsB	0.894312	2.17904e-06		motA	0.865635	4.43306e-15		U712_12375	0.907677	0.0134892
ig3086	0.89476	0.00653106		ig1717	0.86631	2.14982e-07		ig1110	0.90823	0.00576843
albA	0.894973	3.91848e-07		ig2042	0.866802	6.86913e-07		spoIIIAH	0.908761	0.00410813
mntD	0.895224	0.000143646		sftA	0.867074	4.58477e-37		ftsE	0.90898	1.34934e-14
ig3292	0.897153	0.0604125		levD	0.867789	1.48838e-05		mhqR	0.909285	0.0676163
U712_02515	0.898005	0.0596754		ig2087	0.868525	0.00391766		lspA	0.909701	0.000516968
ywqB	0.898223	3.1455e-14		ig2338	0.868776	0.0255422		recD2	0.910483	3.29776e-14
ig3206	0.898476	0.00140715		ig1071	0.869172	0.00787841		fliK	0.910495	4.04448e-06
ig3502	0.898812	0.0285369		yfkF	0.869597	2.47559e-06		lipM	0.910629	1.97467e-05
ig3235	0.898913	0.00497025		yppC	0.869773	0.000580405		mtnD	0.910799	0.00345676
asnO	0.898936	0.000589222		ig2220	0.870686	0.000107281		ygaB	0.911405	0.0151583
yycI	0.899314	0.0051607		ytmP	0.871017	9.38611e-08		ig2424	0.912363	0.00386217
abrB	0.89959	0.0189303		ecfA	0.871195	0.0533697		ydeS	0.913267	1.42192e-06
ig581	0.8997	0.00636902		spoVAB	0.871465	0.000166707		ig1325	0.913601	0.0242734
rocG	0.900806	2.44561e-06		yknV	0.87164	6.85099e-33		lpdV	0.914783	0.0323388
ybaN	0.900838	2.80134e-05		ig2647	0.871894	3.45324e-13		ptsG	0.914807	0.00103458
ig1388	0.900911	0.00634546		ig719	0.872293	4.59884e-07		sigD	0.914995	1.14122e-08
lgt	0.90099	0.000107474		ctpA	0.87269	1.1235e-27		ylmE	0.915028	0.00410813
ig159	0.901262	0.0604809		ylmD	0.87326	0.0746488		yneB	0.915183	1.09421e-07
ycnL	0.901491	1.97019e-06		yhfA	0.873553	9.23986e-12		ig1717	0.915302	4.17047e-06
ig439	0.901682	0.0579207		ywnF	0.873784	0.00141042		motA	0.915669	1.06494e-07
ig3184	0.901736	0.0115491		ig2205	0.87451	0.0115853		ig907	0.915913	0.0391271
ig46	0.902425	7.03326e-05		ylbL	0.8761	1.19861e-22		ymfK	0.916326	0.0215227
ig375	0.903077	0.000570866		ig1178	0.876236	0.00185544		yqzD	0.916527	0.000136958
glcR	0.903234	0.000421544		ponA	0.876279	0.019863		gltC	0.916611	3.37209e-05
mntB	0.903415	0.00708492		ig1390	0.876336	0.000161831		cymR	0.916679	0.0172283
U712_17570	0.903467	0.0847606		sigV	0.876536	7.35421e-05		ykqA	0.917053	1.72899e-06
ecfAB	0.903699	0.0813039		ig2019	0.877107	0.00622164		ppiB	0.917084	6.26456e-05
csbA	0.903915	1.98984e-05		sigO	0.877405	7.62622e-06		ygaF	0.91763	0.000342511
ig3423	0.904048	0.0120652		mhqR	0.877557	0.0128702		addB	0.9177	0.0944414
ig3264	0.904589	0.000661184		spoVAA	0.877636	1.14263e-08		pbpA	0.917762	0.046827
ig3337	0.904969	0.000391216		ykqA	0.877778	7.80074e-11		yrzL	0.917924	0.0523213
ig520	0.905652	0.00332315		fliG	0.877816	2.71482e-12		ig581	0.917936	0.0107614
ywzD	0.905992	0.000317112		ygaB	0.877919	1.94159e-05		ig1503	0.917974	0.0341164
ig387	0.906123	0.0366254		yhcF	0.8783	0.000148321		ylxF	0.918287	0.00074988
atpI	0.906437	0.0392334		yhgD	0.879458	0.000453234		mecA	0.918948	0.0933105
ig98	0.906595	0.000106036		ig2648	0.87957	0.000486449		ig3105	0.919069	0.00611596
rpfA	0.906646	0.109059		skfF	0.879686	3.64709e-51		yhdK	0.919235	0.129581
ccpA	0.907641	0.308745		ig1384	0.88011	3.50767e-08		ykrP	0.919847	1.19486e-05
yvcI	0.907764	0.0941055		ig2475	0.880337	3.49273e-12		spoIIQ	0.919909	0.217947
ig3310	0.908319	1.2563e-05		yknU	0.880349	2.6328e-46		moaC	0.920502	0.0052021
ig3468	0.908532	0.000226968		cysK	0.880384	0.000273177		ig633	0.920619	0.0591358
mcsA	0.908631	0.000535548		dnaK	0.880949	1.34151e-24		ig2476	0.920653	4.4765e-06
yczE	0.908676	0.00162717		polA	0.881151	1.77928e-20		levD	0.92073	0.0144414
ydiK	0.908869	0.000101404		ig3151	0.882767	0.0138382		ig1103	0.921313	5.67632e-08
ig329	0.909975	0.00258609		yqjX	0.882934	0.000459133		yfiY	0.921609	0.00789785
sdhB	0.91014	0.0372343		ymfK	0.883152	0.000648145		ysoA	0.921855	7.83947e-05
ig7	0.910188	0.0746624		yjbI	0.883753	0.00346462		spoVG	0.921944	3.95501e-07
ig70	0.910273	0.00434509		ig100	0.883888	0.000324822		ecfAB	0.921963	0.252908
ig3247	0.911025	0.0117178		cysH	0.884103	4.61811e-07		yplP	0.922049	1.89531e-05
ig226	0.911212	0.000517006		spoIIIE	0.884326	0.0128793		fliT	0.92212	3.08498e-10
ig34	0.91152	0.00132484		ig1299	0.884687	0.0100323		yhgD	0.922154	0.0213586
metP	0.911629	0.204681		ig2035	0.885176	7.71719e-05		ig2533	0.922828	0.0239523
ig78	0.911928	0.00955632		skfE	0.885545	9.49877e-23		ig993	0.923027	0.0366828
yqfC	0.912104	0.205321		yutC	0.885887	2.65284e-05		yloV	0.923791	4.97987e-05
cspD	0.912228	0.124656		ig3206	0.886259	0.228475		fliD	0.923835	1.88947e-23
speA	0.912628	0.0366896		ig1505	0.886465	0.0261883		ig1101	0.924235	0.0403952
spoVT	0.912653	0.000251839		ig1201	0.886615	0.000141061		relP	0.924356	0.145979
opuAC	0.912762	7.87389e-06		ig2050	0.886813	0.000489857		flhF	0.925077	4.74005e-15
ig463	0.912795	0.000852179		ig2317	0.886964	0.0301542		ig2639	0.925247	0.138324
spoVD	0.912941	0.0108701		ylzJ	0.887456	0.00796086		ig2317	0.92549	0.0396193
ig3106	0.913362	0.0527745		fliI	0.887565	8.34149e-10		cggR	0.925742	0.0089257
ybbR	0.913582	0.00997577		ig1107	0.88796	0.000187489		ftsX	0.92615	2.7314e-09
rttO	0.913694	0.0334267		ig1328	0.888189	0.00703206		ytgP	0.926165	7.1053e-07
jag	0.913783	9.91689e-05		ylxM	0.888666	0.000479673		ig1362	0.926315	3.06251e-09
ig407	0.913987	0.000983308		cotV	0.888756	4.29628e-07		flgB	0.926319	2.6787e-05
spoIIP	0.914079	0.0392055		ytoI	0.888971	6.73558e-16		hag	0.926359	3.32246e-06
spoIIR	0.914168	0.00114762		yqeM	0.889099	3.27306e-08		ig3596	0.926643	0.000548783
ydzU	0.914216	0.00306813		ig1287	0.8893	1.7566e-05		ig1349	0.92716	0.0102403
ig324	0.914762	0.00383359		ig3301	0.891238	0.169881		ylmH	0.92719	0.0420191
ig3306	0.914787	0.000131723		slp	0.891397	0.000161167		yhcG	0.927419	0.000175873
ig3151	0.914833	0.100885		ig1123	0.891505	1.9346e-05		spoVAEA	0.927466	0.000817165
ig100	0.91507	1.47927e-05		ig907	0.892279	0.0109932		ig2019	0.927544	0.165736
ig1556	0.9152	0.0232759		htpX	0.892397	7.92076e-08		flgC	0.927581	0.00305445
spoVB	0.915307	0.00483532		parB	0.893086	0.00252847		yqhL	0.927956	0.0119564
ywpF	0.915392	0.00371516		ig1418	0.89382	0.00045793		rsmD	0.928249	0.0280238
ig512	0.915749	0.000167527		pbpA	0.893934	0.000282329		cheD	0.928327	2.29335e-07
lutC	0.916329	0.000197487		yneB	0.894017	5.77614e-13		U712_19710	0.92852	0.045556
ig292	0.91636	4.42785e-06		mecA	0.894155	0.0125127		tgt	0.928676	0.0118466
ftsX	0.916414	8.25356e-12		comER	0.894511	3.4162e-09		ytzH	0.928706	0.0294166
ywlE	0.91642	0.000130683		yhaL	0.894877	0.000259084		yutC	0.928764	0.000742695
U712_18660	0.916507	0.000838261		ykhA	0.894975	1.92656e-06		BSU27786	0.92892	0.109569
ig179	0.916694	4.31139e-07		cheY	0.895009	0.016753		ig726	0.929095	0.00158333
ig3161	0.916941	0.000402359		ypoC	0.895131	0.0112228		yqzC	0.929912	0.000520981
cdnD	0.916988	3.51408e-09		yhgB	0.895135	0.00316903		ig2409	0.930004	0.0300969
ig3391	0.917361	0.000587367		ig1302	0.895551	2.99848e-11		ig1769	0.930452	1.19897e-05
ykaA	0.91761	0.313818		ig1895	0.895655	4.97196e-06		cheA	0.930802	8.52303e-22
ftsE	0.917734	1.14646e-11		radA	0.896024	5.70851e-23		fliI	0.9309	0.000145196
ywmB	0.917819	3.14292e-10		spoIIIAF	0.896335	0.139716		fliM	0.930965	2.77371e-05
ig19	0.917996	0.0412731		minD	0.896559	0.000259084		ydfH	0.931521	0.00687354
ywdI	0.918138	0.00332315		ig1241	0.89671	3.59427e-06		ig380	0.931529	2.34925e-07
bacA	0.918271	0.0188303		ig2033	0.896731	0.00117522		yycP	0.931719	1.65333e-11
U712_01385	0.918277	0.00310069		yplP	0.897245	3.44863e-09		ig2013	0.93224	0.080307
ctsR	0.918329	0.0412597		yhcG	0.897505	0.0010021		yyaN	0.93225	0.0645302
ig406	0.918623	2.89912e-06		U712_06080	0.897531	2.36618e-05		ig2961	0.93229	0.54855
ig478	0.918638	0.000119566		pstS	0.897682	2.93134e-05		U712_14285	0.932526	0.100215
yrbF	0.918734	0.0108028		ecfT	0.897697	0.0611233		ykuK	0.932648	1.06843e-07
U712_00035	0.918904	0.0148372		ydeS	0.897712	2.09624e-08		pgl	0.932807	0.0676608
yxeE	0.918945	3.93333e-07		ykzQ	0.897789	1.55785e-06		ywnH	0.932976	0.00379483
bsdC	0.918971	2.54016e-08		fruR	0.898069	1.64645e-05		ig3136	0.932981	0.000229249
ig2961	0.919023	0.0813039		yabP	0.898078	0.053858		ig3423	0.933063	0.00941026
veg	0.919043	0.0256053		ig1070	0.898325	0.000253315		fliY	0.933114	5.67632e-08
yyaB	0.919153	3.56683e-05		ig2628	0.899066	0.0615869		dltE	0.933151	0.0602599
U712_01115	0.919218	0.109239		ygaE	0.899071	3.79311e-09		ig3117	0.933212	0.0278378
ig3181	0.919265	2.48515e-06		sdaAA	0.899511	1.59179e-06		ig2628	0.933943	0.510235
yczH	0.919312	1.04275e-06		ampS	0.899894	2.77486e-14		ig807	0.934124	0.36966
ig488	0.919363	0.000277669		kduI	0.899904	1.23252e-08		flgL	0.934189	5.19376e-10
tdk	0.919495	0.00387734		yhcK	0.900245	2.55918e-13		ig1845	0.934273	0.0890257
yqfD	0.919498	0.0448477		ig1392	0.900256	1.23713e-11		pyrC	0.934375	0.115082
ig3558	0.919622	1.67681e-07		ig977	0.900535	0.000419992		rbsD	0.934712	0.0774332
ig3356	0.919869	1.83288e-07		ig3303	0.901009	0.00185775		ig2234	0.934771	0.0122335
ig213	0.920186	1.79097e-18		yptA	0.901023	0.00253561		ig987	0.934819	0.00243022
ig3605	0.920283	0.0119944		yqzN	0.901151	0.00311402		ylxX	0.934841	0.223598
ig3197	0.920311	0.0106934		fliQ	0.901271	0.0258605		ig2365	0.934965	0.0453383
ig368	0.920642	0.0235294		ansB	0.902078	4.52477e-08		ig1773	0.935088	0.028043
ig67	0.920883	0.0105995		ig2235	0.902237	0.0152859		thiU	0.935299	0.0050484
yrzS	0.920996	0.001353		ylqD	0.902324	0.00153499		ig499	0.936089	0.00125207
ybbP	0.921292	0.0210373		yqfZ	0.902388	0.00121225		ig2643	0.936165	0.000191092
ywjC	0.921309	0.000232752		ig3248	0.902511	0.00125729		ung	0.936314	3.92289e-07
rsiW	0.921382	0.00260307		fliF	0.903052	2.73947e-10		yczK	0.936467	0.0139842
ig1462	0.921441	0.174105		yrdR	0.903055	2.27599e-23		ig3402	0.936936	0.00736266
ig3596	0.921448	8.45357e-10		dprA	0.903445	1.55671e-05		ig1428	0.937171	0.141239
ndoA	0.921662	0.00955632		queD	0.903467	0.000248827		ig3006	0.937692	0.053005
ig382	0.921712	0.000190739		motB	0.903549	2.3723e-07		ig1022	0.93799	0.000134416
murAB	0.921741	1.73324e-13		ig1349	0.90371	0.00265506		yceG	0.938008	1.91822e-06
ig3166	0.921812	0.0066597		yqxJ	0.903978	0.00374355		yhcH	0.938014	0.00161768
yczN	0.921916	0.00363252		ig1325	0.904262	0.0644419		ig3500	0.93816	0.212047
ig3118	0.922149	0.00383763		ig2163	0.904379	0.00347933		ktrA	0.93832	0.00275152
U712_18340	0.922203	7.84769e-05		ig2013	0.904946	0.0168988		bpsB	0.938377	0.000269788
ig3623	0.922285	0.0441359		ig1354	0.905121	0.000759455		flgK	0.93859	2.44073e-11
lysP	0.9227	8.52447e-06		ig1177	0.905224	0.0014653		ig2815	0.938648	0.00323895
ig2551	0.922737	0.000392586		yerC	0.905288	0.0447761		fliP	0.93878	4.02833e-05
ydfH	0.922792	6.49227e-05		fliK	0.905344	1.12832e-09		BSU30466	0.9388	0.045556
ig432	0.923298	2.28763e-05		ig1391	0.905777	4.28681e-07		flhB	0.938803	1.20425e-12
ig3123	0.923402	0.18737		pepF	0.906027	3.32393e-25		asnS	0.938818	0.364919
sigW	0.923488	1.2563e-05		ig2426	0.906134	0.00830167		ig1283	0.938827	0.331331
ig256	0.923558	0.00147799		ig1128	0.906493	0.0441941		yoyD	0.938927	0.238654
truA	0.923684	1.7987e-07		ig1399	0.906835	0.000295553		ig1907	0.939006	0.0527581
ig3593	0.923766	0.0076487		kinD	0.907046	8.071e-32		ig1795	0.939158	0.000441791
spoIIIAF	0.923921	0.0953874		pbpF	0.907055	1.81435e-25		mifM	0.93927	0.00136031
ig331	0.923942	0.0280615		ig2065	0.907331	0.00344146		ig2021	0.939365	0.000157131
opuAB	0.924054	4.67341e-07		fliH	0.90758	1.0378e-07		ylxH	0.939438	2.28578e-06
ig359	0.924156	3.08888e-06		pbpD	0.907725	3.75688e-10		ig1287	0.939439	0.0240458
spoIIIAE	0.924272	0.224195		pycA	0.907742	4.41659e-24		comZ	0.939587	0.0170097
ig242	0.924366	0.00384455		ig1638	0.907826	0.00481569		ig2145	0.939652	0.00641151
U712_02565	0.924687	0.0709084		ig1601	0.907925	5.59744e-06		yhfA	0.939673	0.000736361
ig220	0.92483	0.00125007		ytwI	0.907957	6.89539e-06		ig110	0.939704	0.141669
capA	0.924882	9.28602e-07		ig2409	0.907973	0.0188482		epsA	0.940326	1.44678e-06
gerE	0.925132	0.114799		hmoB	0.907999	0.000170114		ig1745	0.9405	0.204622
ig3303	0.925715	0.00015706		spoIVFB	0.908	0.0523412		ig1915	0.940756	0.0447467
sdpI	0.926318	0.0127051		rsfS	0.908622	0.00321568		polA	0.940871	1.44678e-06
ig3199	0.926323	1.36472e-07		ig2167	0.909118	0.0132444		ylzI	0.940892	0.124928
ysmA	0.92638	0.00563649		ykoA	0.909303	6.00295e-06		yqfB	0.940958	0.208998
ureB	0.926534	0.00687643		ig1301	0.909329	4.46674e-08		ig2818	0.941015	0.0235995
ycgE	0.926644	0.0605044		ig3404	0.90947	0.00019063		ykzK	0.941117	0.171398
ydaF	0.926654	1.7932e-06		sigW	0.909513	2.45327e-05		yuxH	0.941557	1.40288e-05
U712_05070	0.926699	0.0321238		ypuC	0.909776	0.00955502		yqfF	0.941689	2.9242e-14
tuaC	0.926714	0.000960459		spoIIIAA	0.910148	0.000377317		fliH	0.941917	0.00338522
menA	0.926717	0.093697		yrzL	0.910254	0.0204309		ig1582	0.942129	0.100001
ig624	0.926794	0.0371558		comEA	0.910363	1.38426e-07		ig1226	0.942516	0.12011
ywpE	0.926903	0.00204745		ig1022	0.910488	0.000324822		ylxL	0.942561	1.2766e-06
ig221	0.92691	4.30051e-05		ansA	0.910518	4.58738e-05		med	0.942873	4.99757e-12
spoIIE	0.927207	8.64686e-09		ig1960	0.910591	0.00245941		yoyE	0.943027	0.149136
speB	0.927232	0.000166275		U712_07230	0.91065	0.0308459		ig109	0.94303	0.0124158
ig3262	0.927283	0.0014907		polYB	0.910846	4.39499e-08		pyrB	0.943088	0.160977
arfM	0.927568	5.39083e-10		yrdN	0.911048	0.000559698		ig3337	0.943125	0.00506646
tuaA	0.927593	0.000425794		rsmB	0.911298	8.67262e-06		yqbR	0.943343	0.0351357
ig222	0.927636	7.42235e-05		ig2281	0.91147	0.0010021		fliJ	0.943377	0.0776419
ig3319	0.927766	0.000693899		ydhI	0.911532	3.70972e-07		ig70	0.943426	0.272862
ig71	0.927794	0.183784		ig1367	0.911622	9.70833e-07		yhcE	0.943473	0.000103258
ig211	0.927806	5.14168e-06		ig2349	0.911693	1.84114e-05		ig406	0.943481	0.0183947
ig489	0.928074	0.00364014		yuzH	0.912004	0.0112853		kinD	0.943571	1.20763e-15
ig391	0.928177	6.77914e-15		yrzS	0.912038	0.00809635		yhcD	0.943589	0.0127445
yceG	0.928241	2.01497e-07		ig2622	0.912555	0.000636844		ig55	0.943662	0.00143185
U712_19140	0.928267	0.0411002		yshA	0.912708	0.00787104		clpC	0.943988	0.0556874
aroC	0.928304	0.275023		ig2553	0.912794	5.02046e-06		rsmB	0.944112	0.0154427
ycnB	0.928335	2.19615e-08		thiU	0.912935	5.7862e-06		cspD	0.944133	0.232755
ig2391	0.928351	0.113541		mgtE	0.913033	0.0049109		yfmB	0.944223	0.00563781
ig230	0.928401	0.00643344		ig1307	0.913143	0.0152136		ig727	0.944224	0.146721
ig3127	0.92846	0.00192226		ig2021	0.913537	1.29808e-05		yobD	0.944256	0.00787486
tatAd	0.928582	0.0771612		mstX	0.913717	8.53217e-05		ytxJ	0.944262	0.0109361
ig3361	0.929007	1.07611e-06		ig1882	0.913812	0.00119262		ig1037	0.944429	0.0476071
gerBB	0.929093	1.10754e-08		ig213	0.913846	1.26358e-08		ig3276	0.944553	0.665702
ig219	0.929447	0.00229008		flgB	0.913861	7.57879e-05		ig1932	0.944737	0.213896
yczL	0.929485	0.0128578		ig958	0.91402	3.39228e-05		ig1017	0.944762	0.146721
yceK	0.929516	0.00013613		ig2639	0.914107	0.154608		ig1644	0.944813	0.133193
ig3341	0.929649	0.017228		ig2161	0.914149	8.40852e-08		ig1371	0.945	0.0419623
ywpD	0.92982	5.67541e-09		ig1319	0.914219	0.0188482		ig1732	0.945114	0.119761
ig380	0.929833	1.09241e-07		ykuU	0.914334	5.69459e-06		ig387	0.945135	0.341279
ig3301	0.930056	0.00701246		ykrP	0.914563	7.01853e-10		ig1887	0.945222	0.0248253
gerAA	0.93009	4.33823e-10		U712_05485	0.914617	0.00725378		serC	0.945249	2.5006e-05
ig210	0.930263	0.00214873		yhaA	0.914744	2.6381e-11		addA	0.945276	0.232182
ig526	0.930614	0.000547512		U712_14500	0.914904	0.00654284		ig2170	0.945309	0.115082
yvhJ	0.930615	6.91349e-06		ig1818	0.915488	0.0935709		cheB	0.945453	1.56251e-07
ig3157	0.930677	0.00107431		ig988	0.915641	0.000696997		skfF	0.945473	1.15979e-44
ywmE	0.930799	0.00164716		cwlH	0.915907	8.75689e-07		yqcE	0.945545	0.08432
ywjH	0.930816	3.93333e-07		ig2718	0.916053	0.0029509		ig2281	0.945613	0.0619294
dacB	0.930858	0.00251021		ig2552	0.916277	0.000351211		sucD	0.945779	0.00152164
glsA	0.93093	4.69815e-12		ig878	0.916526	0.0999329		rttM	0.945798	0.0414195
thiE	0.930943	2.63417e-11		ig917	0.916563	0.135775		U712_14085	0.945855	0.532772
ig374	0.930993	0.000904735		dnaJ	0.916603	1.07516e-08		ig1885	0.945988	0.0090195
ig3204	0.931036	0.0116165		rsmD	0.916774	0.00288445		ig3234	0.946034	0.0789976
clsB	0.93105	1.03892e-14		ig2066	0.916894	0.00714524		ig1201	0.946219	0.0429773
ig3412	0.931143	6.79663e-07		ig1297	0.917122	0.014236		ig1308	0.946541	0.109077
ig2533	0.931284	0.0235464		U712_05070	0.917247	0.0361206		ig1333	0.946596	0.0192678
yvkB	0.931335	0.00894491		ig1110	0.917563	0.120285		sigO	0.946804	0.0673323
yviA	0.931358	1.35419e-05		flgC	0.917997	3.72501e-05		ykuJ	0.946956	0.139053
cccB	0.931474	0.12089		ig3105	0.918102	0.0142528		yjkA	0.946996	0.00838681
ig3661	0.931483	0.000547988		cheA	0.918281	1.63585e-21		ig1200	0.947088	0.643088
ndhF	0.931497	4.82149e-11		ig919	0.918474	0.000380768		sigF	0.947199	0.0102438
ig160	0.931534	0.015613		ig382	0.918578	0.00749311		ig514	0.947253	0.230728
ywqL	0.931561	0.00295894		ig2756	0.918889	0.0753025		ig2243	0.947466	0.047762
yceE	0.931643	0.000820102		ylaL	0.918966	6.54382e-09		ig1085	0.947471	0.0150986
ycdF	0.931735	0.0034139		BSU18596	0.919089	0.0676644		thiM	0.947502	0.0026033
ig204	0.931849	0.00022592		ig1862	0.919098	8.35733e-05		ynzB	0.947537	0.045556
ig2688	0.931946	0.0980977		mifM	0.919234	0.000299282		ig1178	0.947569	0.112633
ig190	0.932119	3.94705e-05		clpE	0.919252	3.04962e-12		ig1141	0.947598	0.000252865
ig279	0.932141	0.0152245		yqaG	0.919292	0.0140877		ig516	0.947798	0.109699
ig3379	0.932172	0.0784348		csoR	0.919297	0.000141756		ig2187	0.947816	0.173612
ig715	0.932242	0.00777339		yjcP	0.919332	6.48099e-09		fliE	0.947904	0.230118
skfC	0.932283	1.77342e-40		pgl	0.919334	0.00563463		ig2306	0.947972	0.0905094
ig3474	0.932341	0.0110883		ig406	0.919455	0.00500874		ig988	0.948145	0.0329052
ig53	0.932406	2.92876e-05		yczF	0.919612	0.0045025		ig1583	0.948183	0.0065519
ydbB	0.932502	0.00538435		cheD	0.919672	5.77264e-06		yqeM	0.94856	0.00280649
ig3652	0.932854	3.60879e-06		pyrF	0.920465	0.0097565		yngL	0.948584	0.0527765
tcyC	0.932885	5.11219e-06		yvyG	0.92078	0.0170929		ig2871	0.948785	0.366653
ywdJ	0.933051	4.69815e-12		prkC	0.920841	5.32679e-05		fruR	0.948805	0.0419237
ig3322	0.933197	0.0437334		ytrI	0.920907	2.06532e-08		ig2816	0.94882	3.05314e-08
yclJ	0.93333	1.01903e-08		ig1129	0.921061	0.000486449		ig3617	0.949196	0.157863
ig3250	0.93337	0.062448		ig1276	0.921391	1.17503e-10		cotV	0.949338	0.0209565
gpr	0.933382	0.411354		yqfT	0.921513	0.0207146		ig2492	0.949406	0.000912168
U712_02080	0.933447	0.0461568		lytA	0.921543	0.00616221		yjbI	0.949437	0.452968
ybfI	0.93353	1.47146e-10		yqgB	0.921568	0.000708656		yknW	0.949465	0.0375252
ytxM	0.933666	0.109972		ig1242	0.921573	0.00179848		prsW	0.949663	0.000833072
fdhD	0.933722	3.78197e-07		ig1308	0.92159	4.78218e-05		fliQ	0.949722	0.110769
ydeS	0.933747	5.34518e-10		ig1371	0.921832	0.00431514		ig2367	0.949752	0.258432
yabQ	0.933904	8.63574e-07		ynfE	0.921962	4.03305e-05		yqgQ	0.949874	0.0698749
U712_02160	0.933999	0.0748032		ig3391	0.922047	0.112057		murAB	0.949921	0.00144105
ig3269	0.934011	0.00952833		ig1317	0.922104	5.27691e-05		radA	0.950178	5.67632e-08
rsbT	0.934023	0.00147799		rsiX	0.92219	6.87422e-10		fliR	0.950198	4.13271e-09
ig3515	0.9341	0.0419865		BSU30466	0.922328	0.0358809		ansB	0.950372	0.0117315
ig228	0.934262	4.30051e-05		prsW	0.922353	6.14698e-06		azlD	0.950527	0.0583025
ig435	0.934421	0.0166867		yybS	0.922996	1.922e-21		sdhA	0.95062	0.00594158
ig3487	0.934467	0.000730811		ig2805	0.923086	0.0359013		ig1835	0.950857	0.0582182
ig192	0.934526	0.00352584		tepA	0.923558	0.000131032		ig3303	0.950886	0.156154
ywgA	0.934789	4.99994e-06		ykuK	0.923558	1.7408e-05		ig2228	0.951109	0.0213586
ig239	0.934858	6.0611e-05		U712_05730	0.923603	0.0153556		oxaAB	0.951152	0.00155918
ywdH	0.934977	1.60148e-08		flgE	0.923671	2.27996e-06		queC	0.951171	0.0696093
yufS	0.935009	0.0769188		ig2579	0.923724	0.0386489		pyrP	0.951293	0.0318668
ig309	0.935131	0.00737054		ig2323	0.923804	0.00466297		pyrF	0.951342	0.0694212
ig126	0.935336	2.13909e-05		ig1925	0.923864	0.00341318		ytlP	0.951485	0.000412089
yclQ	0.935336	1.16875e-10		ytrC	0.923933	4.82204e-20		spoIIP	0.951555	0.364758
ig444	0.935406	0.0841005		pyrD	0.924182	0.000636708		ig2035	0.951685	0.0142627
ig441	0.935452	0.0291002		ig1067	0.924408	0.0456585		comA	0.951909	0.0120893
ig3194	0.935497	0.0124983		ykyB	0.924484	0.00216168		ygaC	0.952206	0.0192678
yvyE	0.935504	1.49327e-05		ig2565	0.924496	2.35302e-05		yqfL	0.952238	0.115082
lytC	0.935566	8.34318e-14		panE	0.92456	1.54641e-05		ylbL	0.952314	7.43168e-06
yclM	0.935735	2.24269e-06		yheI	0.924704	6.84619e-12		U712_11340	0.952439	0.0527581
mtlD	0.935751	1.6634e-07		ig1904	0.924733	0.00847968		glsA	0.952518	5.9121e-08
yceF	0.935774	5.27039e-06		ig1292	0.924756	0.002822		ig958	0.952571	0.00838681
kinC	0.93609	0.0122239		ig1036	0.925058	0.000208099		arsR	0.95259	0.0562611
yxiJ	0.936156	0.000502084		ig705	0.925109	0.00110839		ig2047	0.952622	0.444354
pdaA	0.9363	0.346046		ig649	0.92522	0.000763936		yeaA	0.952659	5.27005e-06
ig3189	0.936303	1.09983e-08		yphA	0.925346	3.85052e-10		ig1107	0.952721	0.00687459
U712_03065	0.93651	0.000872491		ig2254	0.925452	5.96575e-07		ig533	0.952727	0.192207
yczG	0.936533	0.0341242		qcrB	0.925592	6.80304e-05		ctpA	0.952759	5.60667e-08
ycbO	0.936595	6.79272e-06		ig1583	0.9256	4.08093e-06		ig1682	0.952906	0.100976
csgA	0.936651	0.0033352		ig2437	0.925707	0.000706284		nth	0.953055	0.102586
ydhC	0.9367	0.000799128		fliJ	0.925844	0.00163927		ecsC	0.953073	0.138411
tatCy	0.936728	0.0352352		ig2047	0.925882	0.104162		skfE	0.953111	5.04271e-11
rsmG	0.93676	0.0142425		ig1888	0.925909	2.44725e-05		cwlO	0.95319	0.0025327
dusB	0.936764	0.105296		ig1596	0.925977	0.22679		ylmD	0.953256	0.420286
ig65	0.936825	0.0177462		ig2038	0.926251	0.00155177		ig1352	0.953295	5.74392e-05
ig166	0.936877	0.0139376		lipM	0.92631	5.70524e-05		sbcD	0.95337	2.20634e-05
ig307	0.936898	0.00575087		yjzB	0.926469	0.00337144		ig1693	0.953426	0.283038
ig590	0.93692	1.45834e-07		ig807	0.926585	0.136071		cheW	0.953569	3.32246e-06
ig2610	0.93702	0.302909		yqfA	0.926914	0.00336043		ig197	0.953631	0.172105
parB	0.93707	0.0303724		hisJ	0.92696	4.09835e-09		yqjY	0.953678	0.00408183
qoxB	0.937096	0.00408031		comGD	0.926964	1.49935e-05		ywhB	0.953701	0.166468
ig2290	0.937106	0.170468		ig695	0.927143	0.0961841		yngA	0.953742	0.0677328
ig3466	0.93718	8.10595e-05		ytzE	0.927335	0.00484014		ig2708	0.95375	0.0313703
ycxC	0.937255	6.90639e-12		ig1228	0.927496	0.00149276		ig3585	0.953799	0.0661855
ig3158	0.93729	0.00358258		ig3306	0.927517	0.0338511		mreBH	0.954124	3.48691e-08
U712_20445	0.937356	0.0303724		ig987	0.927739	0.00111964		nagA	0.954208	0.00171163
rnpZA	0.937362	0.187885		ig1360	0.927923	2.99412e-07		abbA	0.954253	0.000342511
ybfP	0.937372	5.76143e-08		hag	0.927986	5.02046e-06		ig1351	0.954308	0.136662
ig397	0.937381	5.20948e-05		ig1125	0.928023	0.00332114		yoaM	0.954497	0.000274613
ybyB	0.937439	0.0648629		yhcE	0.92805	7.15329e-09		ykkC	0.954522	0.111623
ig3404	0.937495	7.35752e-06		czcD	0.928079	3.51432e-11		ytvI	0.954533	0.00399349
spoIVB	0.937703	0.0586384		ig1025	0.928098	0.00379542		ig2185	0.954571	0.094198
yceB	0.937795	0.000243403		yqhL	0.928109	0.00906036		pncA	0.95469	0.00106441
ydbI	0.937845	7.50568e-13		fliL	0.928325	0.000524893		yodS	0.954714	0.00641151
ig3377	0.937846	1.23702e-05		ig1119	0.928349	0.00727396		U712_06765	0.95476	0.265229
albB	0.938022	0.0426628		comZ	0.92837	0.00513743		ytrB	0.954866	8.77302e-05
ydiL	0.938051	2.65646e-07		ylaJ	0.92842	0.00060123		comEA	0.954882	0.0481327
ig467	0.9382	0.0405265		yqaP	0.928451	4.87473e-11		rsmI	0.954891	0.00046136
bcd	0.938201	0.296403		nth	0.928508	0.0109933		yprB	0.954933	0.000196248
ig1611	0.938208	0.265987		ig2473	0.928589	0.084896		ig3235	0.955026	0.334154
yvlB	0.938484	1.83629e-05		phrE	0.928676	0.0214119		glpD	0.955151	0.430415
ig3411	0.938539	0.00405377		ypbG	0.92873	0.000189622		ymfM	0.9553	0.35041
ig3416	0.938556	0.0485359		ig2175	0.928741	0.0224069		pyrD	0.955322	0.138222
ig3324	0.938607	4.74823e-07		mprF	0.928821	1.2402e-17		yuaF	0.955346	0.0289401
U712_19710	0.938637	0.0627106		ig1184	0.92892	0.0120286		ig1531	0.955392	0.0246557
putR	0.938697	6.58209e-08		yqaQ	0.929002	9.41279e-06		flhA	0.955393	3.55134e-16
ig588	0.93873	0.0135707		yrbG	0.929098	8.39482e-08		ig1718	0.955593	0.179194
ig18	0.938834	0.0145552		ig1103	0.929231	4.59192e-06		ykyB	0.955731	0.281853
ybxG	0.938903	2.29816e-12		ig2280	0.929307	0.0229623		ig1667	0.955955	0.0112179
ydfE	0.938904	2.27234e-09		yjdJ	0.929343	1.33323e-06		yrrS	0.955975	7.18084e-06
hepA	0.938949	1.08907e-11		spmA	0.929579	0.0029326		yheI	0.955984	6.95184e-05
ig3447	0.938956	0.00594671		secDF	0.929647	3.09482e-39		ig3145	0.956026	0.107028
csfB	0.938964	0.00933157		ytrH	0.92965	1.95459e-05		ig1762	0.956064	0.0654129
rdgB	0.93904	0.125252		yqjA	0.929711	8.7929e-09		ig2135	0.956071	0.0677328
ig421	0.939109	0.000333125		ig463	0.929877	0.0717467		miaB	0.956197	4.66458e-05
ybcI	0.939237	1.14021e-10		ig1092	0.930065	0.00323236		pyrE	0.956202	0.047762
ig3550	0.939321	0.0091141		spoVD	0.930215	0.0674774		ig1684	0.956251	0.00709082
yxiH	0.939378	0.0129101		ig2135	0.93039	0.0668648		ig1601	0.956292	0.0591358
ig386	0.939458	0.000833426		ig1380	0.930488	0.000804524		yplQ	0.956356	0.00102182
ywnF	0.939497	0.0500609		yrdQ	0.930509	1.08598e-11		yisK	0.95637	0.0105308
ig3131	0.939564	0.274562		ytxG	0.930541	0.0197635		ig2434	0.956398	0.0615503
ig2634	0.939722	0.233233		ig1246	0.930736	0.00100364		pstS	0.95641	0.067093
srfAA	0.939728	5.22302e-45		relP	0.930819	0.0240348		sigG	0.956446	0.615853
braB	0.939733	0.347682		yufL	0.930978	1.51603e-08		yueI	0.956509	0.0035525
ig3358	0.939754	0.00930347		ykzR	0.930994	1.37499e-05		spoVAB	0.956552	0.54108
ig2864	0.939767	0.0483555		cheC	0.931024	0.00202002		ig3556	0.956604	0.0126866
ig118	0.939789	0.0131517		ig1900	0.931035	4.10591e-06		pksS	0.956756	0.0200617
bsdB	0.939846	1.52359e-05		oppB	0.931102	1.65922e-14		spoIIAB	0.956759	0.0816049
lytB	0.940075	3.2562e-11		ig1984	0.931146	0.0376062		sinR	0.956871	0.0100196
ig267	0.940096	0.0289248		yqxK	0.931216	9.7564e-07		ig3219	0.956894	0.216907
galE	0.940145	1.66148e-08		ig2312	0.931352	0.0194155		ymfF	0.956911	0.00129902
rpoE	0.940264	0.000110643		ig993	0.931371	0.0281224		eag	0.956976	0.19195
rapC	0.940306	1.9122e-13		yugI	0.931475	0.0317652		pcfA	0.957085	0.00155918
ig3350	0.940348	0.00109745		yrhK	0.931479	0.0148677		rnmV	0.957098	0.27016
U712_14655	0.940365	0.128027		ylxH	0.931616	7.07925e-07		yhfF	0.957182	0.261051
ig560	0.940441	0.000633459		uvrC	0.931644	1.02136e-10		czrA	0.957201	0.514742
spsJ	0.940527	1.23142e-05		sspB	0.931691	0.00112526		cotT	0.957276	0.20523
ig533	0.940641	0.00054161		rsbRB	0.931762	5.02046e-06		rtp	0.957343	0.00500994
ig346	0.940673	0.00352166		ig976	0.931773	0.00320318		kinB	0.957416	0.00556402
ybdJ	0.940737	4.31139e-07		ig1353	0.931857	0.00110037		ig1611	0.957421	0.545485
htrC	0.940741	6.02801e-06		sufA	0.931934	0.280518		U712_02895	0.957434	0.0922456
ig68	0.940748	0.000357802		fruK	0.931973	1.35501e-05		comX	0.957458	0.182696
ig426	0.940784	0.0512367		mtnW	0.932115	8.88959e-11		ig2647	0.95748	3.92756e-05
pbuE	0.940792	1.76868e-05		ig1197	0.932129	0.0273947		ig3385	0.957523	0.517294
ywnJ	0.941051	9.89578e-05		sbcD	0.9322	1.64716e-05		spoIIIAA	0.957575	0.182188
yczF	0.94106	6.9119e-05		fni	0.932206	0.000150207		tagF	0.957662	0.329298
ig290	0.941062	0.0789195		cinA	0.932239	0.0112228		ig1622	0.957667	0.294497
yvcD	0.941076	1.033e-08		ig2028	0.932295	0.00314839		cheC	0.957701	0.00122324
yceC	0.941112	2.54621e-05		ypcP	0.9323	0.00120064		ytpB	0.957788	0.00459092
cwlO	0.941219	0.000237245		ig1410	0.932301	0.000342865		opuCA	0.957809	0.00166188
yufK	0.941307	0.052783		ig2348	0.932305	0.0416734		yqfT	0.957817	0.213716
ywqO	0.941328	0.0872207		ig1191	0.932465	5.23489e-05		ig1417	0.957947	0.0854427
alkA	0.941334	2.40659e-11		ig1414	0.932573	0.0176963		ig991	0.957963	0.172105
U712_15805	0.941377	0.0186039		ig1088	0.932686	0.00777229		comQ	0.957994	1.93172e-08
polA	0.941387	6.26652e-07		ytrB	0.932696	2.62916e-06		gltB	0.958119	1.19897e-05
tgt	0.941392	0.00039331		yqzG	0.932805	0.00359445		ig463	0.958311	0.295217
ig3626	0.941497	3.7639e-06		ig1176	0.932923	0.00104801		ig3301	0.958385	0.533854
ywgB	0.941593	6.86748e-06		cheW	0.933012	8.46681e-05		yvzJ	0.958392	0.0789004
lspA	0.941667	0.024471		yqjT	0.93309	0.0214195		galE	0.958401	2.86548e-05
ywqG	0.94167	1.94441e-05		fliM	0.933126	0.000161322		ig1128	0.958442	0.437869
rnmV	0.941694	0.122644		ywnH	0.933382	0.00502777		ig2475	0.958468	0.00338522
U712_18260	0.941777	0.00961084		yvzF	0.933395	0.0100894		ig1562	0.958699	0.0698749
ig2204	0.941825	0.391365		ig3641	0.933476	6.86443e-07		ypqE	0.958788	0.0516518
rocB	0.941902	3.79615e-15		ig1338	0.933527	0.000315356		glcK	0.958856	0.00227356
ylmH	0.941918	0.0352828		ig1332	0.933615	0.0389358		ig1301	0.958893	0.00362979
ig3238	0.941929	0.00979208		ig1645	0.933691	0.00759618		yjzK	0.959004	0.134199
yycN	0.941947	0.00811901		yqkA	0.934038	9.75682e-10		ig2638	0.959021	0.120029
ig3116	0.94198	0.0017096		sdhC	0.934093	0.00765431		psd	0.95909	0.0825792
ig205	0.94205	3.48101e-08		yrzM	0.934127	0.0598692		mecB	0.959091	0.000453257
ig3484	0.94222	8.4203e-05		ykvU	0.93415	1.65832e-11		tapA	0.959298	0.0591358
znuA	0.942246	1.15849e-06		ylmC	0.934375	0.0537204		ltaSA	0.959374	4.07366e-07
dtpT	0.94229	1.05038e-10		yjlA	0.934492	0.00124666		yweA	0.959392	0.059321
parA	0.942393	1.85187e-08		ig1430	0.934519	0.024168		yraG	0.959394	0.407179
ig499	0.942485	0.000454934		yhzG	0.934593	0.0389037		sufA	0.959525	0.228231
ig326	0.942511	4.76594e-08		U712_09320	0.934785	0.000594969		ig3118	0.959531	0.176449
ig493	0.942511	0.311129		psd	0.934841	0.0080045		xseA	0.959533	0.15268
ig3572	0.942572	0.0108399		ykbA	0.934847	9.02813e-10		ysdB	0.959562	0.0289401
spsI	0.942574	5.43421e-12		ig2998	0.934913	0.0131416		ig2420	0.959663	0.0860992
sigO	0.942586	0.0280022		ig1513	0.934992	0.0313467		ig1204	0.959696	0.0536234
ywkD	0.942687	0.000244129		prpE	0.935005	8.45199e-05		thiE	0.959702	1.92717e-05
spoIIM	0.942701	0.0820237		ig964	0.935139	0.00431024		yfkJ	0.959708	0.282981
ig505	0.94274	5.40428e-05		ig2379	0.935192	2.28365e-05		ig1671	0.959741	0.0135304
flgK	0.942804	4.62041e-10		ig3219	0.935212	0.263867		ig3047	0.959786	0.0341164
ig232	0.942829	7.64298e-07		ig1260	0.935397	0.00022454		thyA	0.959875	0.000611016
ig272	0.942863	0.000296438		ywhA	0.935409	0.000351677		ig2813	0.959896	0.102946
kinA	0.942887	0.051896		cheB	0.935413	4.14261e-06		ig1765	0.959909	0.00527669
ycgL	0.942903	2.59997e-06		ig2337	0.935509	0.00849035		ig1599	0.959949	0.118926
yybP	0.94291	0.0211658		ig2306	0.935671	0.00420453		yteA	0.959978	0.157202
ig357	0.942945	0.000896296		thiW	0.935721	3.05525e-06		mprF	0.96003	1.6114e-09
ydeI	0.943024	0.000780494		cysC	0.93573	0.0153556		ig1803	0.960075	3.65406e-06
yxzJ	0.943044	0.000400167		U712_05660	0.935776	0.000141636		ig3593	0.960077	0.211681
bsdA	0.943053	2.73434e-07		spoIISA	0.935897	0.000224353		xkdR	0.960185	0.0302622
ywzA	0.943105	0.000444021		ig1159	0.936063	5.6491e-06		ywqB	0.960211	0.00268796
nupG	0.943117	7.96733e-09		ig1407	0.936087	1.56832e-05		ytxG	0.960303	0.39827
ig3405	0.943175	0.00228275		manA	0.936184	4.202e-06		ig2770	0.960395	0.148642
ig313	0.943243	1.029e-05		ig1038	0.93623	0.00313495		sucC	0.960405	0.0174732
yxaB	0.943249	3.80112e-05		ytnI	0.936278	0.168727		spoVB	0.960423	0.196665
ig3281	0.943375	0.0206525		ig970	0.936347	3.71706e-05		ig1739	0.960431	0.00190108
yvzI	0.943379	0.0033607		spoIIIAH	0.93636	0.00749541		ig1910	0.960465	0.207152
ig3308	0.943602	0.00383359		ykuD	0.936437	0.00506139		yceC	0.960714	0.0102403
ig486	0.943684	8.36527e-11		fliZ	0.936437	0.207799		yflT	0.960719	0.0443773
comFC	0.94373	9.09862e-05		yisJ	0.936521	0.000586667		lytA	0.960724	0.309259
U712_19720	0.943828	0.0122001		ykoW	0.936573	1.70134e-27		ig1619	0.960755	0.136477
ig563	0.943842	0.000471954		pyrAB	0.936627	0.000195697		yneA	0.96078	0.130412
ig2281	0.94385	0.0120652		ig46	0.936641	0.0256345		ig2598	0.960798	0.0504573
ig547	0.9439	1.1454e-05		yqfQ	0.936673	0.000516266		ybfM	0.960872	0.00397435
amtB	0.94395	6.67057e-07		mutS2	0.93684	3.59427e-06		ig3427	0.960889	0.352685
ydhI	0.943955	3.57154e-07		ig1247	0.936873	0.0157145		epsD	0.960937	5.69675e-06
yweA	0.943962	0.00976271		skfB	0.936926	9.62523e-11		pupG	0.960975	0.0182796
ig1226	0.94399	0.180843		ig1480	0.937005	0.00783258		aroH	0.960975	0.143513
rbsD	0.944006	0.0427299		degR	0.937028	0.0672791		yneP	0.961008	0.0122335
ig49	0.94401	0.00276618		ig2277	0.937034	4.81064e-05		ypbB	0.961033	0.00150959
ig3486	0.94406	0.000325985		ig1362	0.937122	2.175e-05		yrdR	0.961047	1.55445e-06
cydC	0.944224	3.71455e-08		yhaM	0.937246	5.39669e-13		ywbG	0.961062	0.00118163
tagC	0.94423	5.83489e-13		ig2308	0.937253	0.0249862		ig1384	0.961124	0.02207
ig3383	0.944284	1.04423e-08		rnjB	0.937259	2.08948e-12		ig1827	0.961235	0.0658384
lmrB	0.944331	1.46666e-10		yrrS	0.937328	1.43094e-06		yqgB	0.961275	0.214198
ybcC	0.944407	4.06312e-16		U712_08965	0.937339	0.0583652		pbpF	0.961295	5.73104e-06
yclI	0.944448	5.30273e-10		ig2181	0.937454	0.0231022		appF	0.961372	0.00121147
ig345	0.944456	0.0065859		U712_14620	0.937475	0.0299272		yueH	0.961427	0.129141
ig3240	0.944499	5.13611e-05		ppiB	0.937529	0.00384665		yojJ	0.961608	0.0300278
ig344	0.944508	1.97145e-05		ig2525	0.93759	0.0314156		ypjQ	0.961679	0.0848525
alsS	0.944528	5.53182e-09		ig2056	0.937691	0.0202097		ig2713	0.961793	0.347064
ig449	0.944535	0.00510901		ig1836	0.937745	0.0074385		hflX	0.96184	0.097282
ig321	0.944576	0.00806112		yvzG	0.93778	0.00245941		sipW	0.961863	0.0386063
yxjG	0.944605	1.34648e-05		ig696	0.937841	0.000474233		yclH	0.961868	0.00611596
ywlD	0.94464	0.00197973		ig2032	0.937873	0.000179423		yhfH	0.961891	0.00379483
ydfF	0.944643	0.00274022		ytxO	0.937956	0.00996591		U712_09540	0.961949	0.0913172
ig310	0.94478	1.31645e-09		yloU	0.93813	4.87449e-06		ig1849	0.961961	0.133792
U712_18460	0.944823	0.00019529		ig2299	0.938146	0.00478984		sbcE	0.962009	4.99914e-05
ig3214	0.944861	6.58209e-08		ykzM	0.938249	0.0305278		ywjH	0.962021	0.136662
tuaD	0.944884	1.37355e-08		ig1792	0.938275	0.00993487		yrzR	0.962035	0.179827
ig3651	0.944886	0.00573776		ig955	0.938275	0.000117376		U712_14500	0.96208	0.272219
ydfC	0.944935	1.9509e-07		U712_07020	0.938425	0.0609059		tuaG	0.962117	0.128035
ig282	0.945009	0.00694684		yrrT	0.938433	0.00399692		yknY	0.962197	0.150869
yybG	0.945097	1.06759e-05		yslB	0.938491	0.00119224		yhcY	0.962383	0.101044
ig3270	0.945256	4.04656e-05		ig2293	0.938646	0.0435627		ypgQ	0.962417	0.00206579
ig3459	0.945293	0.00499449		yteS	0.93871	0.1069		ig906	0.962479	0.324247
ywfM	0.945317	1.23787e-06		xkzB	0.938734	0.00632247		ig1983	0.962497	0.196678
rbsR	0.945378	5.46718e-07		ig1837	0.938751	0.00766168		yoaC	0.962497	0.00299716
cshB	0.945424	0.488913		ig1100	0.938756	0.000208512		pucE	0.962574	0.356655
ywqM	0.945511	0.0112968		ig829	0.938865	0.0985497		yraK	0.962631	0.00278927
ywhD	0.945512	0.00216481		yqcI	0.93891	1.26678e-05		U712_13140	0.962653	0.232204
ig545	0.945515	1.99891e-05		ig1063	0.93896	0.00125514		yqiW	0.962699	0.103025
ig3148	0.945534	0.0541917		yqaF	0.938965	0.00182146		ig458	0.962708	0.14132
ig502	0.945579	0.252003		recQ	0.939032	2.10858e-07		comER	0.96271	0.0453383
ybbF	0.945582	2.14905e-09		ykzD	0.939154	0.020062		recQ	0.962714	5.46328e-05
yvlA	0.945629	0.0062322		ig256	0.93918	0.0335479		cidA	0.962719	0.00192213
ggaA	0.945633	1.72067e-10		ig1838	0.939181	0.0173903		gpsB	0.962722	0.509199
ywrE	0.945659	1.40065e-07		ig1522	0.939186	0.141959		U712_07410	0.962761	0.583293
engD	0.945721	0.00192226		ylbA	0.939239	0.00661567		ig3404	0.962797	0.0332134
ybgA	0.945786	1.4937e-11		ytpB	0.939245	6.50684e-09		sdpR	0.962808	0.000355518
ig644	0.945797	0.135035		yraD	0.939403	0.00679336		U712_17570	0.962844	0.427606
ig3542	0.945889	0.000512041		aapA	0.939441	6.18433e-08		ig2500	0.962858	0.115082
ig3085	0.945889	0.00262556		yfmB	0.939498	0.0184842		ig644	0.962889	0.47338
ydzP	0.945898	0.00210838		ctaE	0.939505	0.00249516		ig256	0.96292	0.106889
ybfF	0.945921	1.29971e-09		yqzO	0.939566	0.00413616		qcrB	0.962931	0.0301179
ig3192	0.94596	3.13981e-09		ig2979	0.939666	0.250532		ig1752	0.962975	0.00820143
ig484	0.946	1.09675e-15		katA	0.939753	5.85494e-06		cinA	0.963027	0.059321
ig490	0.946047	0.0038919		ig2325	0.939879	0.00269189		yhfI	0.963061	0.0377844
yabJ	0.946051	0.00751459		ig1602	0.939887	0.00240143		dinG	0.963107	0.00288244
ig541	0.946062	0.000245017		ig1765	0.940016	7.05606e-06		ig2326	0.963108	0.0400529
tuaE	0.946071	5.64994e-11		pyrAA	0.94004	0.00332114		ig1761	0.9632	0.109023
ilvE	0.946132	1.37355e-08		ig2765	0.940083	0.00117522		pepA	0.963261	0.0146313
tcyA	0.946164	6.01632e-08		yrpD	0.94014	8.84021e-09		ig250	0.963266	0.0628904
yjjA	0.946204	0.022597		ig1085	0.940142	0.00399692		coaA	0.963302	5.98362e-05
ywcB	0.946253	0.000456992		ig2666	0.940208	0.00630792		ypgR	0.96341	0.0523064
gamP	0.946332	4.09786e-10		ig2368	0.940301	0.00139539		spsA	0.96355	0.000278784
ybdO	0.946369	3.5116e-14		ig725	0.940348	0.000533353		ig1248	0.963551	0.416704
yddT	0.946379	9.14131e-08		flhF	0.940407	3.71312e-09		sbcC	0.963593	9.86094e-07
gerD	0.946516	0.00497648		ig2252	0.940449	0.0139169		ymaB	0.963642	0.160977
ig522	0.946549	0.0112108		miaB	0.940519	1.9346e-05		rbsK	0.963651	0.0311948
ydbA	0.946616	4.67147e-05		ig2244	0.940541	0.0243908		ig1011	0.963709	0.0259828
csoR	0.946655	0.0122277		proI	0.940553	0.000128678		ykkD	0.963741	0.125227
ig3489	0.946683	0.00137761		ig1094	0.94057	2.04376e-06		yrzS	0.963817	0.531668
ansZ	0.946693	5.26641e-11		ig1078	0.940586	0.073919		ykzL	0.963837	0.136662
ig113	0.946746	0.0124983		ig112	0.940591	0.154608		ig2078	0.963873	0.26452
gerQ	0.946748	0.0193126		yycE	0.940613	0.181996		yppF	0.963919	0.12301
ig437	0.946767	0.0184009		ig1348	0.940703	0.0200717		ig1708	0.963931	0.385177
yrzM	0.946773	0.0573439		comGA	0.940718	6.53084e-10		ig350	0.963966	0.0705594
opuAA	0.946775	2.63573e-09		aprX	0.940838	0.00389024		sppA	0.96408	0.0658384
yvkA	0.946897	7.47739e-11		yteJ	0.941096	0.0286135		malA	0.964105	0.0089257
yybJ	0.946904	1.19137e-13		ytfI	0.941111	0.0187963		ig1012	0.964304	0.00155918
ig531	0.946937	0.00169412		yuxO	0.941152	0.000217073		ig728	0.96433	0.0258787
ydeM	0.946974	1.13025e-08		cotU	0.941176	0.000525025		pabC	0.964349	0.58353
ig442	0.946985	0.00138514		oxaAB	0.941185	5.63915e-07		yxiS	0.96445	0.189685
U712_18180	0.947053	2.24388e-05		tcyN	0.941228	0.000512684		slrR	0.964538	0.100976
ig3397	0.947113	0.000116807		ig2340	0.941305	0.00127082		ig444	0.96459	0.233936
nasF	0.94712	1.75898e-08		desR	0.941311	3.74557e-05		ig2149	0.964596	0.0295061
yabM	0.947236	9.07249e-10		ykyA	0.941363	6.14698e-06		U712_08965	0.96461	0.214406
ywbI	0.947304	5.0724e-08		fruA	0.941479	5.55955e-08		ig1906	0.964742	0.128035
yxlA	0.947309	9.07249e-10		mccA	0.941506	9.80551e-08		ytrA	0.964748	0.269902
ig243	0.947376	0.01687		txpA	0.94156	0.023954		argC	0.964764	0.0100189
ig3075	0.947377	0.000166386		ig2464	0.941576	0.0389037		ydjO	0.9648	0.290924
yfkJ	0.947385	0.239917		ig2777	0.941595	0.0155332		phrE	0.964944	0.307453
yyaC	0.947408	2.04796e-05		spoVB	0.941622	0.00404232		yyzN	0.964993	0.257189
ecsA	0.947421	0.296806		dppC	0.941779	3.91281e-06		ig1925	0.965007	0.0227461
ig3316	0.947422	0.00131719		yqaM	0.941796	0.000183412		yybP	0.965009	0.161808
ywtE	0.947449	6.20638e-07		mreBH	0.94188	5.10844e-10		spoIIID	0.965148	0.706663
dtd	0.947453	0.0535931		ydiL	0.942015	0.000155384		ig3166	0.965186	0.331331
bacE	0.947506	9.99606e-09		ig2844	0.942017	0.00411522		ansR	0.965204	0.352685
ig3173	0.947508	0.00312846		U712_07735	0.942022	0.00242923		ykzT	0.965353	0.437065
yclP	0.947556	1.96111e-05		ribE	0.942082	0.00260757		xkdG	0.965353	0.0161961
gerBA	0.9476	3.58002e-09		kinA	0.942147	0.00565743		dacB	0.965375	0.174286
ig552	0.947612	0.000215897		ytfJ	0.942197	0.00261952		ig1789	0.965397	0.080307
buk	0.947646	0.0438481		yqcB	0.942201	0.00363905		ig3049	0.965415	0.0184376
yclH	0.947662	3.3904e-06		ig1657	0.942265	0.000110786		ig833	0.965416	0.240801
mdr	0.947683	3.62304e-08		ig3402	0.942309	0.250694		ig112	0.965494	0.487386
degU	0.947684	0.00191854		ig2334	0.94233	4.58738e-05		rttO	0.965509	0.284441
rtbE	0.947825	0.0306267		ig1824	0.942429	0.0113656		ig1966	0.965547	0.092043
gltP	0.947839	2.03786e-06		ig1804	0.942541	0.00444499		ig1429	0.965566	0.100001
lctP	0.947848	4.22227e-09		ig2554	0.942573	0.00488525		ig3267	0.96558	0.351796
ydbC	0.947849	1.17225e-07		yocN	0.942596	0.111308		yozG	0.965585	0.325648
ig3265	0.947872	0.186721		yhzD	0.942603	0.0825371		ig1392	0.965636	0.00641151
yxkD	0.947942	9.57546e-11		ig1309	0.942642	4.0295e-05		ypdQ	0.965685	0.107517
ig476	0.948014	0.000505324		yraL	0.942675	0.0101689		ig1367	0.965708	0.00129862
yebD	0.94803	0.196359		yjzE	0.942725	1.74799e-07		yclJ	0.965756	0.00551473
ywmC	0.948035	5.801e-05		ig2310	0.942725	1.03178e-08		pduO	0.965775	0.02207
yvaK	0.948039	0.0123029		yjcD	0.942741	3.87962e-11		ynfC	0.965778	0.0821229
gerKA	0.948056	6.06338e-12		ig1149	0.942769	0.000188279		yrbG	0.965799	0.0509944
ig3215	0.948083	0.10051		abbA	0.942781	1.55772e-06		ysmA	0.965863	0.161644
ig360	0.948107	0.0388735		ytnJ	0.942812	4.88263e-05		yloU	0.965869	0.0585943
ig3203	0.948109	5.94366e-10		ig2264	0.942837	0.000315949		citB	0.96589	0.000412089
ig384	0.94826	0.000730811		ig1666	0.942861	0.0260034		rhgT	0.965901	0.00191306
sacX	0.948268	9.29173e-09		ig2443	0.942866	0.0167763		U712_17970	0.965921	0.154539
nasC	0.948283	2.5207e-15		capB	0.942966	3.50595e-06		yraL	0.965955	0.0579411
yhdK	0.948297	0.143173		ig2185	0.943017	0.00382604		ig391	0.965971	0.000315688
ybfJ	0.948303	0.00523116		ig110	0.943036	0.16728		yhgB	0.965983	0.0207576
ywzB	0.948311	0.00939908		mtnD	0.943042	0.0358809		ig2542	0.966002	0.163175
ywmF	0.948326	1.09739e-07		yqbQ	0.94305	5.71543e-06		ccpC	0.966084	0.00269035
spoIVFA	0.948335	0.00579454		ig2315	0.943112	4.54286e-05		yqkA	0.966087	0.000811437
amyE	0.94835	9.49062e-17		ig2774	0.943144	0.0807651		yufL	0.966115	0.0105308
ig3617	0.948431	0.205895		oppA	0.943164	2.50153e-12		proJ	0.966169	0.000817165
ig184	0.948469	0.00031043		sdhA	0.943211	0.000148522		ytpI	0.966214	0.0909179
maeA	0.948496	3.35575e-16		cgeA	0.943256	0.0196794		ylaF	0.966237	0.125227
ig3113	0.948536	0.0327798		recJ	0.943296	7.2423e-07		ig3391	0.966313	0.321385
ytaF	0.948546	0.00383359		U712_12510	0.943303	0.0786639		yppE	0.966396	0.128035
ig468	0.948682	0.0243416		yshB	0.943339	5.3922e-07		ig2998	0.966397	0.0687579
putP	0.948732	7.51843e-11		ig2362	0.943464	6.78397e-09		ig1553	0.966413	0.338256
ycxD	0.948741	1.14646e-11		pbuO	0.943512	0.00360932		yuxO	0.966434	0.113437
ig3182	0.94894	0.0505772		hfq	0.943633	0.0122172		ykhA	0.966443	0.0979236
bglC	0.948951	7.49266e-12		suhB	0.943635	6.92513e-06		ig1637	0.966447	0.498807
tatCd	0.949	0.000122008		ctaO	0.94365	2.3723e-07		ig3468	0.966462	0.114527
ig3519	0.949054	0.000209982		yqfF	0.943666	1.07337e-11		ig976	0.966502	0.219389
adaB	0.949138	8.08704e-05		tcyL	0.943732	1.27087e-08		yczF	0.966502	0.0413488
ydeC	0.94918	7.90725e-12		ykzV	0.94375	0.0429867		yodR	0.966576	0.0134892
ig3552	0.949211	1.02441e-08		ymfJ	0.94378	0.0566841		ig896	0.966601	0.522956
U712_00960	0.949277	8.71101e-05		yufM	0.943801	0.000682331		ig2235	0.96666	0.476334
yxkC	0.94928	1.13904e-09		ig1174	0.943813	0.000252354		ynzK	0.966683	0.0190368
cah	0.949352	2.183e-07		xpt	0.943817	0.0289994		ypbD	0.966687	0.00674357
ig2546	0.949354	0.062219		ig2676	0.943822	0.0917879		ig1847	0.96674	0.0835511
ig3168	0.949475	1.5855e-10		ig3166	0.943853	0.217467		yrdF	0.966789	0.0556688
yydI	0.949548	5.50303e-06		ig1256	0.943859	0.000209131		ig2114	0.9668	0.38248
ycxA	0.949562	2.70112e-08		mutM	0.94387	0.0752053		spoIVFA	0.966807	0.436383
ig3198	0.949626	0.000232771		kinE	0.943904	2.10214e-16		yhaM	0.966845	8.50479e-07
dctB	0.949648	7.87845e-06		glnH	0.943955	0.0033683		comP	0.966893	9.38787e-06
ig516	0.949698	0.016501		flhB	0.943956	3.83365e-08		ig599	0.966923	0.0482098
ywqN	0.949723	0.00011328		ig2270	0.94398	2.74833e-05		iseA	0.966962	0.0040583
ywsB	0.949737	0.00529005		gerE	0.94401	0.207132		ig2307	0.966965	0.0983816
pbpG	0.949793	1.91398e-09		yhdR	0.944012	1.21496e-06		ig2634	0.966973	0.638058
ig3619	0.949811	0.0323511		yufS	0.944022	0.140964		azlC	0.966987	0.0443072
ig181	0.949837	0.00152865		ig2321	0.944135	0.000868963		ig2117	0.967018	0.639638
yvyG	0.949846	0.0060691		ig1306	0.944182	0.140925		yoxB	0.967087	0.0153422
ig3606	0.94992	0.00403346		rbfK	0.944219	0.000564444		pssA	0.967099	0.00345676
speD	0.949954	0.0759713		ykuE	0.94427	0.000377103		yvyG	0.967122	0.256259
cotP	0.94998	2.60381e-06		ig1606	0.944296	0.000109603		qcrC	0.967131	0.174747
ig3256	0.949996	2.59396e-05		yabS	0.9443	0.0121303		spmA	0.967144	0.149409
ig3136	0.950013	0.00394224		U712_07190	0.94432	0.0116932		bmrA	0.967181	0.00872889
yqhY	0.950028	0.477305		yjaZ	0.944339	5.13027e-09		ytxD	0.967208	0.0341483
putC	0.950031	7.45444e-16		ig2750	0.944352	0.0116932		dgkA	0.967225	0.118926
ig320	0.950037	0.00192228		ig1145	0.944356	0.013457		ig2483	0.96723	0.0524489
ig507	0.950073	0.00161822		ig1255	0.944363	0.039198		ig696	0.967286	0.0861914
ig3535	0.950074	0.000191675		comGF	0.944397	0.0330779		ykzM	0.967308	0.262272
ig415	0.950143	0.0185458		bkdR	0.944504	0.00020319		ig1696	0.967325	0.0223159
ig3554	0.95015	0.108714		ig2355	0.944519	0.016039		yazA	0.967395	0.0215018
yczC	0.950187	0.038111		ig3018	0.944569	0.00117522		ig1373	0.967478	0.648646
rocE	0.950188	4.50859e-07		yqjQ	0.944681	3.09254e-05		U712_09140	0.967484	0.445771
nasB	0.9502	4.3349e-12		ig3556	0.944682	0.00194929		ig2444	0.967503	0.220556
ig353	0.950218	1.02669e-06		U712_07840	0.944688	0.0432139		ig3178	0.967548	0.0386092
ydeE	0.950283	2.30551e-07		ig1894	0.944709	0.00596732		ig1742	0.967552	0.0387304
ig477	0.950329	0.00119007		ig3490	0.944729	0.00164404		hrcA	0.967585	0.134013
ig3402	0.950358	0.0143385		yhjC	0.944756	0.00439965		ig2560	0.967597	0.0675451
ig3347	0.950384	0.00419141		ygaF	0.944807	0.0362752		yybS	0.967663	1.88159e-08
ig2476	0.950398	4.86566e-05		ig2713	0.944815	0.0518188		ig1414	0.967665	0.172472
ig3561	0.950411	2.77985e-08		yobS	0.944848	0.00220736		ig694	0.967706	0.110769
ycbK	0.95044	5.80339e-09		htpK	0.944882	0.00103119		ig2825	0.967825	0.0843082
hslO	0.950503	1.95903e-06		yqfL	0.944926	0.0321155		xkdD	0.967832	0.0581869
ydaH	0.950548	0.000543173		ig1649	0.944928	0.00234114		yheH	0.967864	2.17922e-05
ig3176	0.950645	0.0329299		ribAB	0.944938	0.000149666		ymaF	0.967865	0.432298
ig409	0.950673	0.00251263		nifS	0.944954	1.9706e-09		U712_13115	0.9679	0.281967
cypC	0.950695	6.20715e-06		yjcM	0.944965	3.77685e-13		ig1125	0.96792	0.0252339
narG	0.950726	4.16017e-19		ig2439	0.945023	3.81957e-05		yoyG	0.967941	0.306866
ywhC	0.95075	0.000190941		malA	0.945048	6.13976e-05		srfAA	0.967948	5.79737e-15
ybzH	0.95076	0.000699448		ig2683	0.945084	0.00132162		prkC	0.967966	0.156154
ig3385	0.950781	0.0732155		ig1902	0.945163	0.0913846		ig1867	0.967985	0.3796
ig352	0.950785	0.345946		ig1227	0.945189	0.000683109		ig2065	0.967994	0.52134
ggaB	0.950795	2.19207e-35		ypjB	0.945217	0.0167763		ytpA	0.968013	0.0118466
yxjB	0.950822	9.22542e-07		comA	0.945255	0.000319699		sdaAA	0.968024	0.236245
glnL	0.950872	2.54601e-06		spoIVA	0.945303	0.0281224		ig2254	0.968045	0.0556914
gntP	0.950927	5.07599e-07		ig1903	0.945375	0.00177885		ytrD	0.968049	3.43872e-05
U712_02275	0.950941	0.102038		ig2192	0.945417	0.142472		tcyK	0.968053	0.0290418
ybcH	0.950977	1.86387e-05		sdpI	0.945417	0.130612		ywzG	0.968059	0.0649619
U712_01570	0.951004	0.175229		ig2186	0.945439	2.77101e-13		ogt	0.968127	0.0202886
ydbP	0.951033	0.0216056		ykuH	0.945452	0.000116552		gndA	0.968252	0.00514848
narH	0.951043	2.24021e-11		serC	0.945525	1.58177e-05		ig286	0.968253	0.0710059
ig479	0.951125	4.9253e-07		ig2533	0.945537	0.0744499		yheN	0.968291	0.0560017
ig497	0.951127	9.06652e-05		ig109	0.945566	0.0276908		desR	0.96831	0.0396193
sigB	0.951173	0.00100919		ig1268	0.945569	2.7552e-05		ig719	0.968401	0.0991266
nfrAA	0.951269	0.00147192		ig2414	0.945627	0.0297525		rapK	0.968411	0.000313192
ig3216	0.951276	0.000497099		ykzC	0.945724	0.0505099		srfAB	0.968437	2.51528e-26
ybfA	0.951298	6.09401e-06		ykuV	0.945734	2.44064e-05		yfhH	0.968472	0.490305
yvlD	0.951304	8.34481e-07		gerAA	0.945757	0.000107076		ig598	0.9685	0.437869
epr	0.951344	2.74335e-07		ytbD	0.945828	0.0280435		fruA	0.968511	0.00119361
bacG	0.951389	2.5784e-05		yqzE	0.945887	0.0357364		htpK	0.968558	0.00872889
ig3011	0.951406	0.0600746		ig2322	0.945978	0.000170114		yshB	0.968673	0.0376516
ig580	0.951416	0.0261252		yrkL	0.946024	2.60099e-07		tdh	0.968793	0.0703479
yczI	0.951429	0.000142352		yqzD	0.946083	0.000294732		ig1984	0.968882	0.425921
thrZ	0.951452	5.55397e-11		ypjP	0.946087	0.0400273		ypdP	0.968884	0.125227
ig487	0.951456	0.00113608		ig1803	0.946108	4.51238e-07		ig1888	0.96895	0.0379677
ycsA	0.951488	1.15049e-09		nupP	0.946122	9.05773e-12		yyaQ	0.968983	0.0652019
rsbS	0.951522	0.00418697		glsB	0.9462	1.92656e-06		yugM	0.969003	0.268133
ig585	0.951672	3.40659e-05		pyrR	0.946218	0.0147661		ig749	0.969035	0.577909
ig3323	0.95168	1.3042e-05		ypbD	0.946219	6.63534e-05		ig2765	0.969045	0.0699252
ytvI	0.951688	0.00270963		yhjD	0.946236	5.38932e-06		glnR	0.96905	0.528344
U712_02445	0.951688	0.18651		ykfD	0.946327	4.58069e-05		sftA	0.969119	7.42457e-05
lrpB	0.951762	0.000130683		yhfH	0.946349	0.00636206		appD	0.969119	0.0462455
tagF	0.951806	0.098882		bmrR	0.946359	6.08567e-05		yqhO	0.969136	0.0883369
rapJ	0.951928	2.16139e-12		ig2294	0.94649	0.000714711		mtnW	0.969159	0.00321762
ig498	0.951969	6.0611e-05		spoIVB	0.946528	0.146576		yjbE	0.969159	0.0421221
yxjM	0.951969	3.48508e-08		yusO	0.946554	0.00675416		ig1804	0.969162	0.114009
priA	0.951972	0.177671		yocL	0.946569	0.000511679		yuzF	0.969181	0.182188
ig447	0.952001	0.000638943		glnP	0.946573	0.0058475		U712_14460	0.969211	0.254245
vpr	0.952013	5.34518e-10		yrdA	0.946574	0.000716654		mraZ	0.969236	0.280757
pbpC	0.952017	1.05562e-13		yrkH	0.94664	9.56145e-05		yhzC	0.969267	0.214705
ywdK	0.952091	5.36015e-07		ig2471	0.946708	0.0282029		ig816	0.969283	0.189591
spsC	0.952114	1.31645e-09		ywhC	0.946759	0.000486449		yjqA	0.969308	0.418949
ig3639	0.952274	2.27998e-05		ig1687	0.946839	0.00851077		yjbB	0.969323	0.000596925
tcyB	0.952282	1.00448e-06		yqgQ	0.946859	0.0284489		ig3306	0.969398	0.153571
recD2	0.952344	1.49777e-06		yazA	0.946862	0.0460728		pyrK	0.969398	0.178304
U712_19770	0.952381	0.00394299		cheV	0.94688	5.29414e-05		ig1768	0.969453	0.013395
ig3446	0.952387	0.00179173		yisK	0.946926	1.03805e-05		gerBA	0.969479	0.0134302
rsfA	0.952397	0.0108241		pncA	0.94695	0.000354173		ohrA	0.96949	0.173063
mfd	0.952414	3.78363e-19		dgkA	0.946996	0.00470097		ig830	0.969579	0.509685
ytmP	0.952432	0.0427595		ykoV	0.947036	9.43391e-05		recJ	0.969581	0.00175063
glcU	0.952469	1.42609e-05		appA	0.947094	9.53035e-11		cdd	0.969666	0.136194
ywmA	0.952506	3.91848e-07		ig727	0.947244	0.102288		natA	0.969686	0.00652685
U712_18725	0.952529	0.000187638		ypgR	0.947259	0.000257225		mutM	0.969697	0.134066
ydzO	0.952535	5.09746e-07		ykvP	0.947268	2.17445e-09		sleB	0.969704	0.112429
ybfO	0.952535	4.02549e-07		ig2790	0.9473	0.00877619		ig2313	0.969724	0.133193
ig315	0.952638	0.0387263		ypbB	0.947309	3.59427e-06		ig2435	0.969724	0.110791
ig3449	0.952665	1.78322e-08		dacB	0.94745	0.00477052		niaR	0.969783	0.0579757
ycsN	0.952743	1.05085e-08		trpC	0.947472	0.00339192		rlmN	0.969822	0.159588
yybF	0.952773	6.20638e-07		ig1843	0.947488	0.250892		ig1123	0.969923	0.267764
yckA	0.952793	1.46666e-10		thiV	0.947496	0.000499208		yhzG	0.969967	0.475944
ywcD	0.952818	0.0453395		yvrH	0.947539	1.29855e-05		yoaE	0.970014	0.000994842
hxlA	0.952846	0.000225767		ig1864	0.947574	0.002714		ig2054	0.970019	0.0516518
yclD	0.952861	0.000246902		yitB	0.947594	0.000712469		yocN	0.970031	0.545485
yvoD	0.952876	1.3581e-05		ig2764	0.947642	0.0638977		ypiA	0.970053	0.109023
rtpA	0.952876	0.0149345		yrkA	0.947658	9.62523e-11		epsB	0.97009	0.0728567
sacY	0.952886	1.92899e-05		yqhB	0.947681	1.47082e-06		U712_04240	0.970108	0.12056
ydaS	0.952914	0.0264932		ylbB	0.947722	0.00646788		yozH	0.970133	0.116402
ig217	0.952955	0.0302572		ig830	0.947728	0.0508972		ydzX	0.970181	0.256259
ywjG	0.952965	0.00880581		ig1042	0.947916	0.000171764		gerE	0.9702	0.443321
ig289	0.952965	0.0250886		appC	0.947961	0.000268568		gerKC	0.970331	0.000155114
spsD	0.952971	2.60677e-06		ig1653	0.947973	0.00940969		ig1024	0.970336	0.000554542
yabD	0.952985	0.00535931		yraG	0.948007	0.202722		pelB	0.970358	0.000191092
ig2120	0.953005	0.25659		resE	0.94801	0.342718		ctaA	0.970387	0.510369
naiP	0.953007	3.10782e-07		ykkC	0.948027	0.0523509		yqcA	0.970423	0.0541777
mta	0.953037	0.000347205		yqbG	0.948029	0.00217753		ig1191	0.970432	0.180128
resA	0.953045	0.180471		ykuI	0.948125	4.23416e-08		ykuL	0.970471	8.14751e-05
ig436	0.95306	0.0685187		yjgD	0.948134	0.00766168		ig2543	0.97049	0.212047
ig612	0.953119	0.00892931		ilvD	0.948144	2.53033e-06		yqjX	0.970503	0.432157
ywcA	0.95314	1.96918e-09		yuxG	0.948185	2.77555e-10		txpA	0.970531	0.126698
ywnH	0.953216	0.00281535		yjhB	0.948303	0.0262264		appB	0.970592	0.0100598
sigY	0.953251	8.49914e-05		ylxW	0.948307	0.0951073		ig3380	0.970618	0.0420191
ig425	0.953294	0.000852179		arxR	0.948359	0.072758		ig2645	0.970695	0.0885254
ydzF	0.953295	0.0137396		brnQ	0.948361	1.48196e-09		ig2552	0.970764	0.341694
gabP	0.953333	0.000730811		U712_11340	0.948417	0.100771		ig1963	0.970793	0.182188
ydgB	0.953342	2.70088e-06		ig1413	0.948494	0.000315143		ytrE	0.970796	0.312013
U712_01800	0.953343	0.0136643		cotY	0.948506	0.00858744		ig1487	0.970842	0.139142
ig1692	0.953405	0.38663		pbpX	0.948534	5.08022e-08		ig3248	0.970865	0.256259
spsA	0.953408	0.00176032		ig1670	0.94856	9.06525e-06		yrzE	0.970884	0.243486
gsiB	0.953422	0.104946		oxdC	0.948567	3.29592e-06		ig560	0.970922	0.0865717
ig1200	0.953434	0.0576623		ldcA	0.948598	0.000221994		ig3266	0.97093	0.542107
ig1266	0.953442	0.198112		ig824	0.948637	0.137757		mgsR	0.970946	0.369085
dinB	0.953456	0.000425794		yjbJ	0.948653	0.0125127		yitM	0.970951	0.0264645
yycR	0.953478	1.85975e-05		ykrA	0.948659	0.000428819		spoVD	0.970988	0.44095
ig3478	0.953498	0.00334964		yhfI	0.948718	0.00186179		yprA	0.971044	0.000442648
cwlK	0.953528	0.00174862		ytlI	0.948811	0.000199582		ig3155	0.971115	0.307491
tuaG	0.95359	0.0578696		ig1405	0.94886	0.0505776		yycO	0.971167	0.0341483
natB	0.953611	9.07249e-10		polYA	0.948976	0.000692097		csfB	0.971168	0.100976
yceD	0.953661	0.00591747		ig1232	0.949048	0.00351696		ig2282	0.971173	0.198379
ahrC	0.953754	0.199181		ykvZ	0.949104	0.0026848		yngF	0.971214	0.00454374
yybH	0.953782	0.00244079		spmB	0.949192	0.0113899		yuxG	0.971312	0.000274613
ig63	0.953795	0.000683223		skfC	0.949194	1.0055e-16		ig624	0.971344	0.57151
ybfB	0.953874	4.15095e-05		ig1907	0.949288	0.0482855		galM	0.97141	0.000876493
ig708	0.953883	0.0533444		ig1678	0.949289	0.0380041		ig261	0.971433	0.531222
ig3460	0.953888	0.0357977		ig3617	0.949308	0.248337		pksI	0.971463	0.0311965
ig356	0.953902	3.42853e-05		ig1142	0.949332	0.0151298		ig2001	0.971495	0.0501273
yxiT	0.953937	7.94195e-07		trmB	0.949388	3.65294e-05		xhlA	0.971564	0.155389
yvdT	0.953954	0.000467381		glnQ	0.949398	0.0157041		rnhB	0.971584	0.215483
yhgE	0.954003	0.00109259		ylaK	0.949426	1.56419e-06		ig2551	0.97161	0.570412
ig370	0.954058	0.00248854		ymfC	0.94946	0.000135483		rpsT	0.971637	0.62669
ig334	0.954081	0.271331		ypmT	0.94947	0.0191827		yngK	0.971646	0.000651189
U712_17885	0.954089	0.394197		ig2298	0.949499	8.79937e-05		ypeP	0.971664	0.0527581
U712_04015	0.954136	0.0397255		ylxY	0.949565	0.000439739		yokU	0.971704	0.435911
ig609	0.954137	0.000126899		cotE	0.949586	0.000416973		ig3114	0.971759	0.286128
dnaE	0.954138	0.261333		yhjR	0.949603	0.0301088		citA	0.971791	0.0142627
yyaT	0.954143	0.00386977		med	0.949643	1.5188e-09		U712_06150	0.971799	0.188295
ywjI	0.954258	0.000195046		ykoS	0.949692	3.99295e-11		ig1195	0.971802	0.40746
ig3293	0.954269	0.0461568		yknZ	0.949692	0.00105317		prpC	0.971824	0.0926661
ydgG	0.954277	0.000340504		ung	0.949724	3.83152e-05		ig3058	0.971844	0.163639
ig350	0.954415	0.00584081		sigM	0.949847	5.96575e-07		ig2845	0.971867	0.411853
U712_19760	0.954464	4.23719e-05		opuCA	0.949916	0.00197234		yocH	0.97196	0.0040924
skfB	0.954503	7.02406e-10		ig2361	0.949979	0.0273947		ig1806	0.972022	0.166482
U712_18250	0.954545	0.0374098		yjcZ	0.95	0.0492019		ig1840	0.972049	0.0147605
ycxB	0.954551	4.07379e-05		yhcN	0.950009	0.000266895		ig1135	0.972146	0.562879
yclE	0.954643	4.29075e-06		yrkK	0.950009	0.00150544		ctaO	0.972188	0.013911
ig3234	0.954682	0.0559163		uxaA	0.950033	3.74725e-11		ig3452	0.972212	0.0536234
ydgD	0.954688	0.00596976		U712_11810	0.950038	0.080453		ig204	0.972245	0.135403
yyaN	0.954708	0.0474063		yndM	0.950064	0.00966163		xkdU	0.972268	0.136662
ig286	0.954719	0.0014301		ig1713	0.950119	0.000511709		xylA	0.972304	0.00156987
rsbW	0.954742	0.000648124		yjzK	0.950164	0.0141587		yuzC	0.972312	0.431509
glpT	0.954752	1.17852e-06		ytkC	0.950172	0.0202234		yerO	0.972342	0.0352166
ig3255	0.954887	1.02669e-06		rpsT	0.950196	0.187893		fruK	0.972362	0.0366828
U712_02485	0.954933	0.0362265		U712_09290	0.950211	0.0272654		yqaF	0.972378	0.396765
efeM	0.95501	0.00209342		yqjF	0.95028	0.000812341		U712_10430	0.972381	0.225256
ybaK	0.955016	0.121719		yndB	0.950307	0.0334148		yvkN	0.972411	0.0183253
ig197	0.955034	0.0257161		yqaB	0.950326	1.1234e-07		yjcA	0.972442	0.444914
ig1845	0.955045	0.257247		fliY	0.950406	0.000580405		yngHA	0.972447	5.98362e-05
yclG	0.955114	5.64994e-11		yqjY	0.950412	0.00298502		yceH	0.972461	0.0924282
ig3590	0.955117	0.0925832		yisL	0.950423	0.00254909		yncE	0.972525	0.0614703
ywbF	0.955121	1.1562e-12		yjbE	0.950424	0.00103481		ydhI	0.972599	0.059321
ig3521	0.955138	1.0347e-06		yoyG	0.950432	0.00433183		ig964	0.972612	0.39387
yclN	0.955164	1.54618e-09		yneN	0.950434	0.00160244		ig1832	0.972694	0.0242609
ig3149	0.955174	0.00725676		ktrB	0.950459	0.000188279		ig1348	0.972748	0.474376
ycgR	0.955191	1.10271e-06		mtnK	0.950463	0.000529648		ig1826	0.972751	0.0236349
yclK	0.95523	1.01903e-08		ig1122	0.95048	0.0121491		yqgM	0.972793	0.0930827
ig3490	0.955231	0.000584809		khtS	0.95051	0.0387437		yyaB	0.972799	0.217464
ig3408	0.955264	0.000278487		ig1016	0.950522	0.00654284		ig2204	0.972818	0.461618
yxxF	0.955272	1.38096e-07		ypuF	0.950525	0.000301123		ig2824	0.972852	0.347807
yybE	0.955302	0.00680999		yprB	0.950545	0.000150007		sspD	0.97286	0.158381
yybA	0.955321	0.000843078		yqaS	0.950562	0.00093029		ig1818	0.972868	0.336066
gdh	0.955339	2.20435e-06		ig927	0.950588	0.142778		yheC	0.97288	0.0357628
relP	0.955363	0.153796		ig2702	0.950607	0.00952257		yfkF	0.972883	0.380697
ig301	0.955376	0.000858176		ysfB	0.950645	2.36066e-05		yqeW	0.97289	0.033502
ig246	0.955389	0.0452725		ig1231	0.950707	0.000183856		yraF	0.97291	0.592698
ydeJ	0.955401	0.000144066		kdgR	0.950717	7.54996e-05		thiX	0.972995	0.0281021
ig3331	0.955438	0.0427299		ig2588	0.950797	0.00413344		ykcC	0.973012	0.0294166
ycgQ	0.955567	7.51046e-06		ig2636	0.950825	0.00261972		yqxK	0.973024	0.0591358
yccF	0.955567	0.000318764		yizB	0.950829	0.048414		ampS	0.973035	0.028043
ig3564	0.955652	0.000337501		ig1429	0.950848	0.0747698		yebD	0.973073	0.533298
ywfA	0.955681	3.68448e-09		ig1690	0.950895	0.0716503		norM	0.973129	0.00238379
ig234	0.955699	4.19819e-05		msrA	0.950939	0.0164133		dprA	0.973143	0.269256
lytR	0.95573	2.41771e-06		ig2632	0.95097	0.129398		ig546	0.973151	0.556521
ig494	0.955824	7.69442e-06		mtnX	0.950975	9.0878e-08		ggt	0.973161	0.00074988
efp	0.955842	0.443745		yozC	0.950977	0.0123456		yndD	0.973235	0.00154458
bacB	0.955864	7.10966e-06		ykkA	0.950987	0.000342482		ig2873	0.973242	0.417468
ig3493	0.95588	2.0872e-05		ig2246	0.951009	0.0168576		ig2051	0.973255	0.29871
ycgB	0.955892	0.00155299		ig1321	0.951085	0.150255		yndK	0.973278	0.0838207
ig553	0.955901	0.00109696		zosA	0.951095	1.76542e-05		ig3084	0.973286	0.445824
U712_18485	0.955902	0.117657		yqeW	0.951106	0.000269255		xtmA	0.973309	0.183849
yddQ	0.95591	3.75757e-07		ig1315	0.951116	0.0256227		walH	0.97334	0.813386
rimI	0.955914	0.00554345		ytfP	0.951122	0.00158069		ig1654	0.973384	0.00238379
rttN	0.95592	1.31404e-19		treP	0.951133	2.46453e-07		adaB	0.973409	0.130006
uvrB	0.955929	1.09099e-07		ig3337	0.951199	0.210638		ytnP	0.973435	0.0039716
nnrA	0.955939	3.61253e-06		yqaT	0.951213	6.39601e-06		comN	0.973475	0.168157
ig2103	0.95599	0.161652		bpsB	0.951233	0.0126169		yqiG	0.973492	0.0423918
ig3335	0.956024	0.0201468		yisV	0.951242	8.16074e-07		xynC	0.973577	4.71965e-05
ycdC	0.956029	1.033e-08		phoP	0.95126	0.0028212		ig46	0.973619	0.379734
ig598	0.956076	0.0119453		ylqG	0.951269	1.09584e-05		ykuV	0.973654	0.0116246
ycgS	0.956077	1.32797e-05		ig2320	0.951287	0.00141042		ig521	0.973658	0.487866
tcyP	0.956086	0.00013613		yqgM	0.951294	0.00371162		yknU	0.973669	2.30775e-09
spsG	0.956094	2.45074e-07		yqgX	0.951335	0.0393653		yocM	0.973729	0.218818
ydeF	0.956114	1.59037e-11		sigX	0.951354	0.0122025		ig2082	0.973744	0.0516525
acdA	0.95619	3.94169e-07		pbpH	0.951381	3.82271e-32		aapA	0.973747	0.0033544
feuA	0.956191	0.00204773		yrkE	0.95139	0.00152899		spoVIF	0.973776	0.424784
ig3284	0.95621	0.223393		ykoP	0.951413	0.000621704		ig1785	0.973777	0.0146313
ig180	0.956247	0.00597021		rocG	0.951461	0.0630696		xkdP	0.973791	0.109569
cysL	0.95627	4.46617e-05		ykoL	0.951515	0.00485616		ytbD	0.973882	0.242859
yybS	0.956274	1.44617e-08		arsR	0.951525	0.0402156		ig477	0.973891	0.172665
ig2952	0.9563	0.0927795		pyrK	0.951571	0.0213069		ppsA	0.973916	4.96158e-11
yxeH	0.956308	1.05846e-07		yqkC	0.951572	0.159172		ykoT	0.973924	0.0341483
ycbP	0.956362	0.00148927		ig2006	0.951747	0.00791515		ig497	0.97394	0.0532973
U712_14500	0.956367	0.0962085		ykoY	0.951747	1.04934e-05		ytaB	0.973957	0.0349888
sacT	0.956417	1.75504e-05		yneA	0.951777	0.0058475		yngE	0.973999	0.0197539
rbsK	0.956425	0.00121788		ylbC	0.951905	1.15673e-06		ig658	0.974089	0.378921
yazA	0.956461	0.0179251		yozV	0.95199	0.0819132		ig2636	0.97409	0.124273
ywrK	0.956502	2.80512e-15		ig1351	0.95199	0.0476777		ig1672	0.974111	0.252117
ig2327	0.956536	0.165451		ykvO	0.952005	8.16074e-07		yeaD	0.974119	0.135246
mapA	0.956562	0.0024836		yqhP	0.952082	0.012241		ig3442	0.97416	0.106213
gerKB	0.956584	3.03175e-15		isp	0.952088	0.0234793		yrvC	0.974186	0.0602599
yxdL	0.956589	0.00344899		spoIIAB	0.952092	0.1069		cwlD	0.974189	0.632061
ig3124	0.956605	8.82871e-06		ykoN	0.952118	4.72175e-07		ig3505	0.974198	0.207128
yxeM	0.956625	0.00118527		ig1993	0.952147	1.90602e-06		ig361	0.974205	0.141541
yabB	0.95666	0.000739493		ig2531	0.952156	7.91734e-05		oppB	0.97423	0.00582171
ig3178	0.956661	0.0148309		coaA	0.952165	2.77791e-05		yqzI	0.97429	0.452647
fbpB	0.956681	0.00268874		sucD	0.952204	0.0284001		ytfP	0.974325	0.125227
nasD	0.956703	2.55818e-10		xkdK	0.952242	0.000129689		xkdN	0.974344	0.018169
dctS	0.956723	3.0434e-09		levE	0.952267	0.0155395		cotE	0.974345	0.180754
cotH	0.956767	2.0999e-07		ykuO	0.952285	3.0053e-05		spoIID	0.974356	0.407179
licT	0.956826	2.33575e-09		ig581	0.952296	0.238558		ig1488	0.97438	0.565196
ptkA	0.956872	0.00234634		ig2871	0.952319	0.261585		bsdB	0.974437	0.150869
ydzM	0.956875	0.000379924		ig2296	0.95232	1.66129e-07		dacC	0.974472	0.00368663
ig284	0.956875	0.0112318		ig2225	0.952334	0.0489903		ig2801	0.974582	0.351796
yxiF	0.956892	0.0516021		uxaB	0.95237	1.72653e-08		yqaJ	0.974596	0.0983816
ig826	0.956916	0.189988		ig2696	0.952406	0.103446		yisU	0.974616	0.252847
ig88	0.956988	0.359054		ig1052	0.952411	0.012349		yndH	0.974655	0.156154
ig506	0.956988	0.233294		gltB	0.952416	0.000116552		ylbA	0.974686	0.485842
rplI	0.957018	0.0189856		uxuA	0.95245	0.00045639		ig1360	0.974687	0.0400684
fadF	0.957035	2.52929e-09		ykuN	0.952493	3.24397e-07		ig2032	0.974724	0.108284
yceJ	0.957035	3.91158e-07		ogt	0.952508	0.000643608		ykoX	0.974725	0.028043
ig333	0.957037	1.16979e-05		psiE	0.952509	0.000915092		ig2711	0.974764	0.0447399
dacA	0.957037	0.139389		ig2301	0.952526	0.0016596		ig181	0.974795	0.0918271
gmuA	0.957089	0.0973357		ig1775	0.95256	0.0260144		ig2972	0.974835	0.0993361
ig3386	0.957104	4.41473e-06		bpr	0.952598	2.53246e-22		polYB	0.974867	0.0318668
ig75	0.95711	0.0169063		cypA	0.952602	9.73701e-07		yoxC	0.974952	0.260655
rocC	0.957175	2.94572e-10		U712_06280	0.952634	0.0284239		ig2143	0.974965	0.059321
ig2259	0.957181	0.0280022		gapB	0.952658	0.00819759		yoxD	0.974977	0.0516525
ycsD	0.95719	0.161119		ig2773	0.952664	0.069465		yncM	0.974979	0.0933105
ig3031	0.95719	0.270275		gerPE	0.952677	6.03329e-07		flhP	0.974986	0.136662
ig3132	0.957216	3.29153e-05		ig2318	0.952679	0.40006		tnrA	0.974995	0.510235
pgdS	0.957228	9.77854e-09		nadB	0.952772	4.83389e-06		gsaB	0.975011	0.00915003
ig3396	0.957232	0.00176032		ig2700	0.952799	0.240337		ig929	0.975061	0.128504
ywoG	0.957233	2.1921e-07		ynaE	0.952799	0.000271861		ypmS	0.975077	0.0281173
swrAA	0.957267	0.00115446		yqiK	0.952837	9.43391e-05		yngI	0.975099	0.000274613
ydeB	0.957288	1.44595e-08		yqjB	0.952846	0.00014165		ynfE	0.975115	0.0668179
ig3224	0.9573	0.000513828		ig2931	0.95285	0.465158		ig3176	0.975117	0.54652
znuB	0.957311	0.0166757		ig2303	0.95286	1.86577e-08		ig932	0.975119	0.390751
ig238	0.957323	0.208708		yrkJ	0.952861	3.15434e-05		yknX	0.975147	0.356763
srfAB	0.957336	4.01215e-59		ykuT	0.952911	3.06726e-05		ig1680	0.975176	0.168593
lipC	0.957348	0.000417215		yvrG	0.952914	1.27406e-05		aspB	0.975179	0.00729199
yxbB	0.957368	2.92136e-05		comN	0.952924	0.000926301		mcsA	0.97521	0.636654
ig109	0.957388	0.201933		yrdC	0.952931	9.42886e-07		ig1148	0.975211	0.233504
yddR	0.95745	8.15263e-05		ig2574	0.952943	0.0237785		yojF	0.975227	0.443905
ymfK	0.957454	0.0853649		yqeB	0.952948	0.0631925		ytlQ	0.97524	0.0172697
tuaF	0.957457	0.000280943		ig2295	0.952987	0.00217753		ylqG	0.975243	0.0211284
gerKC	0.957513	3.38948e-11		ymfD	0.953013	0.000110491		ykkA	0.975311	0.0118466
mmr	0.957533	1.63371e-05		ig2136	0.953015	0.159172		ig2974	0.975332	0.455827
ydfI	0.957554	8.16552e-06		yqjZ	0.953021	0.286097		frlD	0.975385	0.0221303
ywtG	0.95757	5.55967e-07		yqjD	0.953037	1.25824e-06		ig1798	0.975391	0.529656
ig3641	0.957571	2.2762e-05		yteV	0.953044	0.156403		ig1929	0.975428	0.466381
ig492	0.957592	0.000212573		yqfW	0.953076	1.65403e-05		ig1836	0.975454	0.279088
yxiS	0.957596	0.127935		leuB	0.953092	3.76081e-05		yuzD	0.975458	0.265529
ycgH	0.957597	2.47875e-09		yerO	0.953102	0.00098926		purU	0.975505	0.0152682
ywoF	0.957681	3.98893e-07		ig2054	0.953265	0.000765474		ig856	0.975528	0.328871
yxiG	0.957699	0.000900136		yraH	0.953307	0.0172189		ig2900	0.975546	0.197577
ywfO	0.957723	1.27271e-08		thiF	0.953321	0.00121067		yuaI	0.97556	0.0631196
ywnB	0.957754	0.0121726		bltR	0.953344	6.52564e-05		ig1930	0.975563	0.444354
ig3193	0.957761	0.261073		yhdK	0.9534	0.341403		yncF	0.975581	0.158598
yrkI	0.957896	0.219482		ccpC	0.953425	0.000224818		ytnJ	0.9756	0.108507
ycdA	0.9579	6.68427e-08		yloA	0.953473	2.10368e-05		ig3568	0.975609	0.318932
licC	0.957926	0.000277962		ynfC	0.953478	0.0290432		amhX	0.975609	0.139053
ig231	0.957979	0.00193738		ndk	0.953499	0.000558432		yshE	0.975644	0.411852
yvmB	0.957992	0.00107431		ig3596	0.953569	0.0233628		ykyA	0.975659	0.108631
ydgF	0.958005	1.41844e-07		yjbK	0.953599	0.00202133		ig2325	0.975676	0.0229468
mtlA	0.958016	1.7371e-09		ig2678	0.953626	0.0511067		oxdC	0.975686	0.145431
ydeR	0.958032	1.07611e-06		ig1428	0.953689	0.0311295		ig1685	0.975732	0.665702
ycbD	0.958122	7.74764e-05		etfB	0.953717	0.00427085		cypA	0.975751	0.00562807
ydeK	0.958135	0.0141853		pcfA	0.953753	0.00266824		ig3610	0.975761	0.255777
glnK	0.958174	0.0150629		yjdF	0.953762	0.00218967		ynaB	0.975778	0.09265
ycgT	0.958199	4.57901e-07		ykwD	0.953781	6.40528e-05		ig1985	0.975786	0.324091
ydjH	0.958237	0.00206683		thiG	0.953795	0.0153425		ypjP	0.975799	0.446779
ywbG	0.958259	1.53888e-06		mcpC	0.953798	1.5268e-08		ig3590	0.975808	0.414386
ydcK	0.958262	8.27217e-05		yrhP	0.953862	5.51157e-06		xkdC	0.975842	0.220019
ywqH	0.958282	8.89828e-05		mhqA	0.953868	0.00261972		yjaV	0.975846	0.189591
rapB	0.958345	1.93041e-17		ykoH	0.953877	1.7668e-05		rbfK	0.975872	0.136047
ig603	0.958357	0.00580931		sigZ	0.953916	0.0033683		yhcJ	0.975894	0.0579213
katE	0.958365	5.35515e-06		ig1158	0.95394	0.0157038		ig1865	0.97592	0.675424
upp	0.958397	2.2762e-05		ig1908	0.954018	0.0850936		argJ	0.975953	0.0631196
U712_18770	0.958398	0.271995		ig690	0.954059	0.0209572		csn	0.97596	0.014145
pssA	0.958424	0.00566465		dsdA	0.954156	8.7907e-07		yxdL	0.975966	0.324247
ig589	0.958434	3.63687e-07		ig1011	0.954185	0.00161572		ig765	0.975999	0.573991
U712_18030	0.958598	0.00230427		ig1553	0.954185	0.254209		yclM	0.976001	0.0258905
mtlR	0.958629	1.78228e-16		araL	0.954225	7.29155e-05		yjdG	0.976043	0.114009
yvzH	0.95863	0.061851		cotM	0.954236	0.00654955		ytcB	0.976068	0.0590472
ig3120	0.958688	0.00931391		dppB	0.954245	0.00479505		ig1159	0.976069	0.0395758
ig168	0.958707	0.137633		ig560	0.954264	0.0556061		yhaA	0.976096	0.0675451
lytD	0.958765	1.55932e-17		clpC	0.954283	0.0575946		ykuP	0.976128	0.307491
csrA	0.958819	0.0597863		yktD	0.95446	0.00155564		yqjU	0.976142	0.0842719
ydeH	0.958825	0.0153854		ig2496	0.954552	0.0558365		ig650	0.976182	0.220917
aseR	0.958833	0.00472153		yqxG	0.954586	0.0104638		ig3230	0.9762	0.207128
ig414	0.958855	2.68707e-05		ig1768	0.954599	0.00182117		U712_09730	0.976224	0.495115
ywnC	0.958862	0.000166558		sigI	0.9546	0.00012256		U712_05730	0.97623	0.654398
ig3318	0.95887	0.00524302		icd	0.954769	0.00177885		lipA	0.976252	0.14132
ig3078	0.958897	0.000602684		glpG	0.954801	7.39659e-06		rsfS	0.976258	0.767262
zinT	0.9589	3.24156e-06		ig1668	0.954803	0.000308584		ymaC	0.976322	0.694656
yefC	0.958904	0.124656		ykkD	0.954851	0.430821		ig2092	0.976326	0.328671
gmuD	0.958923	0.0008342		ilvC	0.954852	0.000161618		yycD	0.976336	0.263764
galT	0.958929	8.34483e-08		purU	0.954857	0.000209126		yrvD	0.976337	0.213716
hisI	0.958947	0.00180961		yyaB	0.954863	0.0119741		ig1001	0.976348	0.349139
spxA	0.958959	0.0711102		ig2424	0.954883	0.112949		ynaD	0.976397	0.044559
ig342	0.95897	0.03756		ig2327	0.954909	0.0583652		mstX	0.976408	0.270294
U712_06040	0.95899	0.0548344		mtnE	0.954912	4.57103e-05		ig587	0.976474	0.351796
yxbG	0.958998	0.0615251		ig2560	0.954943	0.00350461		yxkA	0.976504	0.00997556
radA	0.959003	5.57926e-06		ig1784	0.955044	0.0820357		xkdX	0.976507	0.212727
ig434	0.959006	0.000759884		ig839	0.955112	0.0193729		yuaG	0.976512	0.0376516
yccK	0.95903	7.14491e-06		ypbF	0.955164	0.00114031		ig3218	0.976541	0.101278
yxeK	0.959042	0.0234141		yqhQ	0.955207	2.75817e-05		ywjI	0.976544	0.324184
ig503	0.959042	0.00840899		ig1487	0.955229	0.0284239		ig3405	0.976572	0.0602743
ywcH	0.959066	1.02669e-06		fhuD	0.955254	0.000581451		ypiP	0.976624	0.0490137
yflJ	0.959066	0.0912006		ytmO	0.955277	0.00118872		U712_03990	0.976645	0.366559
yczK	0.959076	0.0905873		ig726	0.955303	0.0545339		ig1480	0.976651	0.158425
ig3375	0.959148	0.00393551		ysdA	0.955323	0.0131416		nifS	0.976717	0.0413682
yclO	0.959161	0.000272005		yheH	0.955342	2.55177e-08		ig1341	0.976737	0.236622
ig2392	0.959161	0.072895		rhaD	0.955359	0.0176685		spsD	0.976742	0.178637
nin	0.959187	0.0011514		ynaC	0.955408	0.000712147		yjcQ	0.976783	0.260876
ydbJ	0.9592	2.25459e-05		ig1141	0.955454	0.00109955		yclG	0.97681	9.89622e-05
ywiB	0.959201	0.00369073		nupO	0.955472	3.48813e-06		yqjB	0.976813	0.0127455
ig833	0.959208	0.135157		ig2719	0.955473	0.0739432		ynzE	0.976863	0.0922456
ywqF	0.959214	6.31773e-08		appB	0.955496	0.000145819		cgeE	0.976869	0.0277394
ycbL	0.959221	6.69826e-05		yjoA	0.955502	0.25081		purR	0.976873	0.344127
ydeD	0.959224	5.34518e-10		ykuP	0.955505	0.0191388		ig623	0.976895	0.211681
ig3470	0.959235	0.00296953		ykoU	0.955561	4.61693e-07		rocR	0.976902	0.0541242
ig3267	0.959316	0.141751		yodL	0.955611	0.0805563		xkdJ	0.97691	0.102071
yxlE	0.959337	0.00183962		araP	0.955634	0.00479597		ydfC	0.977009	0.0383222
ycgA	0.959361	1.36591e-11		yhcD	0.955646	0.0403545		yvdC	0.977017	0.47879
uvrA	0.959377	6.26459e-11		ig1857	0.955653	6.67929e-06		yoeC	0.977023	0.0502352
ig3239	0.959423	0.00259935		U712_04285	0.955685	0.00246466		yodE	0.977028	0.134807
csbC	0.959436	1.00448e-08		ytmI	0.955706	0.0151298		lrgA	0.977036	0.127509
ycnJ	0.959479	0.0013675		argJ	0.955733	3.31097e-05		ppsE	0.977041	1.06494e-07
ydbT	0.959481	2.50245e-10		phoH	0.955848	0.00819759		ig1232	0.977067	0.336619
ig102	0.959516	0.0519372		hmp	0.955867	1.79378e-05		ig292	0.977078	0.192207
ig3099	0.959544	0.150445		ig2311	0.955878	0.000406731		bioB	0.977091	0.11481
psd	0.95956	0.010013		ykvT	0.955883	0.00630792		menF	0.977107	0.128035
yxeQ	0.959566	2.08686e-06		yqcC	0.955936	5.29301e-08		ycnL	0.977113	0.279088
ctpB	0.959603	3.00197e-07		arsC	0.955965	0.0412783		ig3624	0.977114	0.189591
iolE	0.959643	0.000716165		yqaJ	0.955984	0.0054732		rsgI	0.977117	0.0832912
ycnC	0.959681	1.96023e-05		ig1929	0.956001	0.0365123		ig252	0.977144	0.295995
U712_03675	0.95969	0.164313		yobR	0.956001	0.0375126		ig3031	0.977215	0.622297
ybcL	0.959695	4.68639e-09		nadA	0.956004	0.000917799		ykkB	0.977221	0.29797
yvoF	0.959743	0.0182301		araM	0.956041	0.000158075		proH	0.977255	0.0350721
ig1075	0.959788	0.251056		ig1152	0.956083	0.0946163		swrAA	0.977298	0.0875028
yfhH	0.959815	0.0517241		rttG	0.956119	1.22944e-08		ydcH	0.977318	0.165736
ykzT	0.959821	0.0813698		U712_13130	0.956162	0.000100066		ig502	0.977329	0.697175
ydjC	0.959859	0.00218212		yuaF	0.956202	0.00189773		cgeC	0.977332	0.283822
ywrF	0.959909	0.000833675		yqgL	0.956206	0.0394854		yqxL	0.977334	0.0541242
kipA	0.959915	1.5401e-11		walJ	0.956231	0.453153		ig3539	0.977359	0.318014
ig3266	0.959917	0.211617		ig2092	0.956241	0.107121		cwlS	0.977362	0.0474408
ig2899	0.959923	0.053524		ig1135	0.956253	0.0245669		engD	0.977385	0.637036
ig495	0.959931	0.000130437		ig2329	0.956254	1.36914e-08		ysfE	0.977417	0.444914
ig890	0.959943	0.0607303		mccB	0.956257	0.00437942		ig2674	0.977467	0.159474
ilvK	0.959947	5.31994e-05		fadH	0.95626	0.0066996		yceJ	0.977474	0.00687459
hxlB	0.959952	9.61384e-05		cidA	0.956299	0.0029326		racA	0.977489	0.777545
ig536	0.95996	0.0205927		U712_09540	0.95633	0.0413997		pksM	0.977507	7.207e-18
ig2454	0.959996	0.237877		ig945	0.956346	0.00161572		ig1649	0.97752	0.256601
ig3380	0.960006	0.000422899		yodD	0.956355	0.119779		ydbB	0.977521	0.231018
ig3164	0.960021	0.00370302		ig962	0.956367	0.00298502		ig1796	0.97753	0.0188975
ywjB	0.960074	1.97144e-05		ig1333	0.956398	0.00140074		safA	0.977535	0.0453383
ig2844	0.960103	0.0471487		ig1810	0.956415	0.102674		kinE	0.977538	2.61736e-05
ig3457	0.960113	0.00019005		yqjV	0.95646	1.0378e-07		ig2068	0.97754	0.0281703
yydJ	0.960121	1.83288e-07		thiX	0.956498	0.000531123		yqgX	0.977573	0.223188
cwlJ	0.960134	0.0138009		ig1787	0.956505	1.58177e-05		lplC	0.977601	0.0419237
ig3296	0.960208	0.0481193		ig1313	0.956524	0.00103215		yobW	0.97764	0.400219
hutU	0.960241	2.60381e-06		ig1162	0.956536	0.0104675		yhcO	0.977653	0.0944707
ig3094	0.960252	0.173954		spoVFA	0.956548	0.170907		yqcB	0.977659	0.203435
spoIIID	0.960253	0.477374		yhcJ	0.956569	0.000487561		ppsB	0.977669	1.38413e-14
ig3248	0.96029	0.00639101		ig1858	0.956617	0.0104326		rtbI	0.97771	0.0068031
ycbM	0.960315	0.000739493		pcrB	0.956633	0.00785644		ig1242	0.97774	0.410507
ung	0.960318	7.42938e-05		yitH	0.956646	0.000419992		ig1657	0.977788	0.126733
cotB	0.960328	7.3565e-14		cgeD	0.95666	3.31761e-07		yerA	0.97779	0.000802823
ybgF	0.960335	0.000404528		yoaU	0.956669	0.00800617		yobR	0.977804	0.39387
yxiB	0.960389	0.00438289		comQ	0.956687	6.43026e-06		dat	0.977811	0.166367
sigL	0.960407	0.000421809		sodC	0.956784	0.0294924		yndB	0.97782	0.461443
spoIVA	0.960409	0.177306		yrpG	0.956866	4.19935e-05		ywqO	0.977834	0.524932
yxaM	0.960414	5.53182e-09		yoaS	0.956876	0.00518194		ig890	0.977881	0.575881
yckB	0.960427	6.10384e-06		bioD	0.956877	0.000309608		ywbI	0.977904	0.155065
ydfJ	0.960455	1.14646e-11		ig1021	0.956944	0.00154765		ysaA	0.977911	0.136477
aldY	0.960514	0.00420064		U712_08775	0.956978	0.122106		rghRA	0.977912	0.412329
ig3163	0.960519	0.136904		araN	0.956999	3.62643e-05		polX	0.977925	0.283032
yjbI	0.960566	0.408822		sipS	0.957082	4.83312e-05		yfhF	0.977951	0.371401
hmoB	0.960599	0.00764199		folN	0.957089	0.000252018		ig3470	0.977953	0.171249
ywrJ	0.960629	4.94753e-08		U712_11440	0.957138	0.0102064		ig1879	0.977974	0.416704
ydjG	0.960638	2.87627e-06		yozW	0.957153	0.0537428		ig2930	0.97799	0.291486
ycsE	0.960713	0.000239143		yqhO	0.95717	0.0395913		ig1609	0.978012	0.0213586
glnJ	0.960753	3.62486e-09		ykvQ	0.957191	0.000952342		rhgP	0.978021	0.0390137
ycdG	0.960811	2.16164e-11		ig2363	0.957198	0.000318577		rsiW	0.97804	0.392135
spoVAB	0.960817	0.278476		ig1195	0.957223	0.0511912		yabM	0.978049	0.0321349
yveA	0.96082	8.66367e-08		ig783	0.957233	0.0432837		sqhC	0.978051	0.00340395
ig3218	0.960833	0.0129453		yjgA	0.957255	0.0713967		ig1999	0.978069	0.558241
gntR	0.960881	0.000916396		hflX	0.957274	0.039198		yvbF	0.978093	0.214426
ycnK	0.960934	4.85746e-06		pstC	0.957287	0.0112065		ycdC	0.978126	0.01351
ig250	0.960967	0.00932025		deoD	0.95729	1.82009e-06		ig720	0.978156	0.330653
yxjH	0.960994	0.0136753		yjcH	0.957304	0.000351211		yscB	0.978218	0.1564
ydeA	0.96104	1.81327e-06		ig687	0.957328	0.071062		amyC	0.97827	0.0375861
yybK	0.961042	2.27556e-10		ig1364	0.957363	0.226376		gcvPA	0.978272	0.0856743
bacD	0.961074	2.42185e-08		pbpI	0.957371	1.57785e-08		xkdB	0.978284	0.0890257
ig3117	0.961095	0.114293		kdgA	0.957382	0.00516127		alrB	0.978292	0.0156327
rapF	0.961149	1.5555e-12		ytzI	0.957393	0.143859		bshR	0.978322	0.61644
yckC	0.961149	0.000232187		yqzK	0.957447	0.0536508		gcvT	0.97834	0.0848305
natK	0.961149	4.94753e-08		trnE	0.957448	5.70524e-05		yoeA	0.978349	0.0387304
rbsA	0.961161	1.81952e-07		ymcC	0.957497	0.00117522		yhjO	0.978362	0.0135364
ydgC	0.961185	0.0870006		yqeD	0.957505	0.000345871		ynbB	0.978381	0.40434
rsbU	0.961195	3.00671e-06		bioF	0.957512	0.00176049		yfmM	0.978382	0.107028
ig265	0.961212	0.000190154		ytnL	0.957559	0.000546982		yitQ	0.978412	0.102407
ig3505	0.961218	0.0185458		ig1139	0.957611	0.00336043		des	0.97843	0.233504
ig203	0.96122	8.47887e-06		ig1352	0.957638	0.00874737		ig1816	0.978485	0.445771
eag	0.961245	0.173696		ig1279	0.957658	0.0113892		yoeD	0.978489	0.147446
ydzA	0.961285	0.0101929		ig775	0.957729	0.0686859		ig1744	0.978522	0.0236349
yxiC	0.961292	0.0106356		cgeB	0.957754	1.14959e-07		yvfR	0.978534	0.100548
ycdB	0.961326	4.40049e-05		yycN	0.957787	0.0603739		yqaH	0.978554	0.318932
srfAC	0.96133	1.68793e-25		ylaE	0.957788	0.00214803		ydjH	0.978566	0.115082
ig570	0.961348	0.000133278		ig2370	0.957801	0.0342902		U712_07275	0.978567	0.698935
ycbN	0.961352	4.50381e-06		ig806	0.957805	0.223651		ig2391	0.978606	0.600703
ycbC	0.961356	0.0033601		ig1466	0.957813	0.0405622		ig3088	0.978637	0.645742
feuB	0.961369	0.000299546		ig1344	0.957821	0.0944125		xlyA	0.978639	0.0490137
ig3607	0.961394	0.173817		yocH	0.957849	5.69459e-06		yitR	0.978643	0.396367
U712_16680	0.961404	0.0464074		ig1501	0.95787	0.00229687		ysdA	0.978644	0.218818
ywiE	0.961426	7.59195e-17		yisX	0.957885	0.0600283		ykuD	0.978646	0.448359
ig23	0.961435	0.0968327		ig2170	0.957929	0.00774201		yxeP	0.978658	0.0847736
nagZ	0.961507	1.56951e-05		ig2543	0.957988	0.0896098		nudF	0.978666	0.387633
ydhF	0.961537	0.0285369		spoVG	0.958037	0.00164226		ydcF	0.978676	0.388139
yteJ	0.961537	0.0751519		ylzI	0.958053	0.115546		ig3194	0.978677	0.570412
purB	0.961621	0.0478672		yrkI	0.95807	0.210295		ig544	0.978765	0.0786115
thiM	0.961648	0.00173291		ig920	0.958074	0.0682059		ig2493	0.978776	0.150466
ydeG	0.961652	1.43479e-11		yphF	0.958101	0.017867		ig873	0.978813	0.338159
ytrA	0.961655	0.137726		ysxD	0.958126	0.0137727		ig1623	0.978821	0.424784
ig183	0.961689	0.00298163		mgsR	0.958165	0.198132		ig3319	0.978837	0.286469
ydhE	0.9617	2.97951e-06		rapE	0.958166	2.78502e-08		malQ	0.97885	0.00373603
hisD	0.961729	0.00261148		yrrO	0.958184	0.0431751		ig1853	0.978887	0.220019
glpQA	0.961734	2.83235e-05		dppD	0.958194	0.00147117		ig3412	0.978902	0.173749
ig3105	0.961741	0.0231288		bmrU	0.958198	0.000639066		argD	0.978913	0.0930827
defA	0.961741	0.352555		ytlP	0.958207	0.0113873		ig3561	0.978917	0.0553714
moaA	0.961819	0.000998669		ig1024	0.958241	6.0848e-05		ig1753	0.978917	0.303389
yvdB	0.961833	5.67289e-07		ig1573	0.958249	0.111549		ig2061	0.978934	0.0856743
ig3471	0.961895	0.00227552		pbuX	0.958259	0.000907801		ig1670	0.978961	0.071258
bacC	0.961905	0.00264513		yhjG	0.958296	0.000497789		ythA	0.978962	0.262878
ig3084	0.961906	0.134483		ytpI	0.958323	0.0213069		yvzC	0.978979	0.512385
ig209	0.961908	0.0643025		ytnP	0.958324	0.00113183		ig1660	0.97898	0.411852
ig2860	0.961919	0.032012		ig742	0.958366	0.00604565		yojA	0.979003	0.129294
pucI	0.96192	1.32825e-10		ig2952	0.958432	0.0125495		lytB	0.979013	0.0289401
yvmA	0.961927	6.01632e-08		yprA	0.958435	1.86352e-06		prmA	0.979032	0.173612
ywrO	0.962011	0.00220036		yraM	0.958473	1.58177e-05		ig21	0.97904	0.195631
rocA	0.962015	0.00014517		ig1821	0.958536	0.238199		yojO	0.979067	0.163362
ig830	0.962078	0.38247		thiD	0.95854	0.000436647		ycdA	0.979088	0.0634288
ig812	0.962092	0.126789		yugN	0.958606	0.0261883		ykoM	0.979154	0.243851
ywqC	0.962126	4.10863e-05		ig1665	0.958672	5.11616e-05		yqfC	0.979166	0.702155
ydfR	0.962174	0.00623012		ig1296	0.958706	0.189026		ig2006	0.97917	0.313192
putB	0.962197	0.00410668		ykoX	0.958749	0.000397215		thiL	0.979205	0.208563
ig3622	0.9622	4.6038e-10		hisC	0.958782	0.0018117		ig3438	0.979222	0.165369
ycsI	0.962205	2.56779e-05		rlmN	0.958792	0.0114065		cssR	0.979259	0.236245
ywmD	0.96224	0.00580049		ig2029	0.958793	0.033803		ypqA	0.979274	0.335747
cydB	0.962243	2.46408e-07		fliT	0.958813	1.53502e-05		ylaK	0.979303	0.0190368
xseA	0.962269	0.0327798		U712_03675	0.95883	0.156093		yoaO	0.979312	0.0383222
rsbX	0.962277	0.103044		yqcK	0.958857	0.0543991		clsB	0.979323	0.0516518
atoB	0.962287	0.00935024		blt	0.958865	5.7862e-06		U712_12080	0.979327	0.205648
[truncated: 3,931 more rows]
