# Supplementary material for: Discovery of a dual protease mechanism that promotes DNA damage checkpoint recovery
Source: PLoS Genet. 2018 Jul 6;14(7):e1007512. doi: 10.1371/journal.pgen.1007512 (PMC6051672; doi:10.1371/journal.pgen.1007512)
Supplement: S3 Table — (First tab) The genes with the lowest relative fitness with an adjusted p-value less than 0.01 are listed for each experiment. (Second tab) The genes overlapping in all three Tn-seq experiments as well as genes overlapping in pairwise comparisons of the three Tn-seq experiments are presented. (XLSX) [file pgen.1007512.s010.xlsx]

## Sheet: Top200_MMC MMS Phleo
MMC	MMS	Phleomycin
recN	polA	ezrA
sepF	hemL	ig1200
uvrB	ezrA	tig
uvrC	walJ	bkdAA
uvrA	sdaAB	oxaAA
addA	radA	ig1556
rnhC	resE	recN
crh	recN	dltD
ruvB	ig2551	ig3276
ylbL	ylmE	dltC
ponA	cymR	ig2807
bcrC	recD2	bkdB
ecsA	ig1200	dltA
recR	addB	fabHA
queA	ig1503	ylmG
addB	parB	ig1503
ig3151	ig100	bkdAB
ecsB	spxA	dltB
polA	yrrB	U712_09520
ylmG	recJ	cymR
lgt	ig2409	yhgE
ctpA	ponA	ig2551
ripX	ylbK	ykzP
ytmP	ysoA	yrbF
recG	yqaG	ig2476
ig3116	ig2205	ktrD
dnaN	ylbL	spxA
ig1437	phrE	sdaAB
ig1200	xseA	pit
ydzU	ypuI	buk
walH	ylmH	ig1437
tagO	ywzG	ktrC
ylmE	ykuD	yrrB
sdaAB	disA	ecfAB
ysoA	ig2280	ig2133
ig2551	abh	ig890
walJ	sigV	ig2204
recD2	yrkL	ig1108
ig812	ctpA	yqxD
ig2801	ig2248	ysoA
radA	apt	lpdV
ylbK	yycD	ptsG
U712_09520	spoIVA	yhaJ
ig3234	htpX	rppG
sodA	pycA	ig1589
cymR	ig2560	kinC
yprA	prkC	ig2127
yprB	ytbD	tgt
ig199	yqfA	ylmH
ywrC	ig1429	yjzD
ig2940	ig1129	recD2
yycI	U712_07190	ylmE
ig2409	comER	ylbK
ig2807	ylqD	addB
ig3518	yshE	ypoP
yhcF	yjcD	ig2365
ylmH	rsiV	ig1887
ig589	splA	ygaC
yufK	spoVID	ig248
yfhH	gntZ	addA
yrrB	ig2264	veg
atpI	mifM	ig2116
spxA	yvzF	ktrA
ylmD	kinC	ecsB
recJ	yqeM	ybbP
pcrA	dgkA	rnpZA
pbpD	drm	flgD
ig2610	ig2241	ig2269
ig2683	nfo	defB
abrB	ig2365	ig3234
BSU30466	yrpD	gpsB
U712_17635	htrC	ig1101
ig100	mutS2	yfhH
ig1983	yqfQ	ytgP
rpmGB	ig2349	ig969
ig3131	pyrAB	xseA
yaaT	ig2368	ig2140
yvsG	ytrH	yozO
U712_17630	ig2074	ig514
yitW	ig1434	glcT
ig1717	yqbI	ig1461
tagF	rsmE	yhcH
ytzH	yrhO	ig1226
ig3404	pyrK	ymfM
ig2365	yqeC	ig1095
ydjO	yphF	motA
ig1161	yrzE	ig1717
yhaJ	yrrO	ig2042
ig2961	ytoI	sftA
sftA	yrdC	levD
ydeS	polYB	ig2087
ig587	yqbO	ig1071
ig644	spoVB	yfkF
ig2502	sftA	yppC
ig2650	ig1264	ig2220
ig590	yraJ	ytmP
U712_00035	yqzE	spoVAB
ig3206	dck	yknV
ywzH	ykzQ	ig2647
rex	proB	ig719
ig2756	slp	ctpA
mrpA	fruA	yhfA
sigV	ktrC	ywnF
ig588	pstC	ylbL
hemL	yqaS	ig1178
mutM	sigZ	ig1390
ig3118	adhA	sigV
ig3011	moeA	ig2019
ig3623	yqxK	sigO
sdpR	yqaM	spoVAA
ytnI	yqeF	ykqA
ig3558	glpG	fliG
ytrB	qcrB	ygaB
ig2513	ypbG	yhcF
ig3279	glnQ	yhgD
ig3556	mccA	ig2648
U712_13350	recQ	skfF
ig633	ribAB	ig1384
rsh	yqgL	ig2475
ig2798	hrcA	yknU
ig3155	ig2361	cysK
cotT	ptsG	dnaK
ig2639	ykuO	polA
lmrB	yqjF	yqjX
ytrC	kdgA	ymfK
ytrA	ylxY	yjbI
ygaB	mccB	ig100
ig3113	czcD	cysH
yneB	yqaK	ig2035
tagA	ig1798	skfE
ig3114	yrkH	yutC
ig499	comEA	ig1201
ig987	yqxG	ig2050
ktrA	aapA	ylzJ
yxaD	yqaJ	fliI
ig3120	ykfD	ig1107
gerAA	yraM	ig1328
ytrD	yqfU	ylxM
ydzF	aroQ	cotV
ig2774	prpE	ytoI
yrhO	yqgE	yqeM
ig3219	yshB	ig1287
csbA	yqaQ	slp
U712_04285	yhaH	ig1123
yuxG	ysfB	htpX
yteS	yqbA	parB
ig2713	yqjD	ig1418
ig3161	ogt	pbpA
capB	ykzP	yneB
yyaN	yrkO	comER
nrnA	yqbQ	yhaL
spoIIIE	proI	ykhA
rsiV	yvgM	yhgB
U712_15675	ig2286	ig1302
yyaB	yrpE	ig1895
apt	yfjO	radA
abh	ndk	minD
ig2690	ylbB	ig1241
yhaH	ig2334	ig2033
csoR	yutJ	yplP
manA	ig1410	yhcG
ig1283	yknV	U712_06080
mutS2	aag	pstS
ig925	cwlA	ydeS
ygaF	psiE	ykzQ
ig3181	polYA	fruR
yfkF	yqcA	ig1070
yhcG	ypbB	ygaE
yvzB	yhaO	sdaAA
ylbF	yrrS	ampS
ig508	ig2363	kduI
yfhO	yhgE	yhcK
ig502	ig2321	ig1392
ig958	icd	ig977
ig1162	ykoV	ig3303
ig3018	levR	yptA
ywrB	ytwI	yqzN
yusO	ylaI	ansB
yhcD	gndA	ylqD
ktrD	uvrC	yqfZ
ig1101	ytlP	ig3248
ig2558	yrkN	fliF
U712_04015	ykoU	yrdR
yhcE	yqeW	dprA
ytgP	mhqA	queD
yunG	rarA	motB
pssA	ykuP	ig1349
U712_15900	yqeZ	yqxJ
yrzM	yrdQ	ig2163
ig3250	yqhH	ig1354
ig719	suhB	ig1177
sigO	splB	fliK
ig55	yqaT	ig1391
ig2420	ig2335	pepF
yshA	yqgM	ig2426
yhfH	yqfW	ig1399
ig2476	ilvD	kinD
ig53	rttG	pbpF
yunF	ykrA	ig2065
ig3391	yrrD	fliH

## Sheet: Overlaps
MMC, MMS, & Phleomycin	MMC & Phleomycin	MMC & MMS	MMS & Phleomycin
recN	addA	uvrC	ezrA
ylbL	ecsB	ponA	ig1503
addB	ylmG	walJ	parB
polA	ytmP	ig2409	xseA
ctpA	ig1437	recJ	htpX
ig1200	U712_09520	hemL	comER
ylmE	ig3234	yrhO	ylqD
sdaAB	ig2807	rsiV	kinC
ysoA	yhcF	apt	yqeM
ig2551	yfhH	abh	ytoI
recD2	ig1717	yhaH	ykzQ
radA	yhaJ	mutS2	slp
ylbK	ydeS		ktrC
cymR	ygaB		ptsG
ylmH	yneB		ykzP
yrrB	ktrA		yknV
spxA	yfkF		yhgE
ig100	yhcG
ig2365	ktrD
sftA	ig1101
sigV	ytgP
	ig719
	sigO
	ig2476
