# Supplementary material for: Discovery of a dual protease mechanism that promotes DNA damage checkpoint recovery
Source: PLoS Genet. 2018 Jul 6;14(7):e1007512. doi: 10.1371/journal.pgen.1007512 (PMC6051672; doi:10.1371/journal.pgen.1007512)
Supplement: S4 Table — The spectral counts for all proteins detected and the statistical analysis of differences between WT and double mutant cell extracts. (XLSX) [file pgen.1007512.s011.xlsx]

## Sheet: Protein Report
Identified Proteins (2390)	Accession Number	Molecular Weight	SpC 27255	SpC 27256	SpC 27257	SpC 27258	SpC 27259	SpC 27260			27255	27256	27257	27258	27259	27260
Surfactin synthase subunit 2 OS=Bacillus subtilis (strain 168) GN=srfAB PE=1 SV=3	sp|Q04747|SRFAB_BACSU	401 kDa	2687	2358	2041	1329	1422	1478		Total number of proteins identified	2123	2155	2091	2109	2134	2066
Dimodular nonribosomal peptide synthase OS=Bacillus subtilis (strain 168) GN=dhbF PE=1 SV=4	sp|P45745|DHBF_BACSU	264 kDa	1286	1094	1166	1160	1085	1504		Total number of spectra matching	92354	89061	88288	89383	90661	92684
Surfactin synthase subunit 1 OS=Bacillus subtilis (strain 168) GN=srfAA PE=1 SV=4	sp|P27206|SRFAA_BACSU	402 kDa	2032	1788	1563	874	878	891		Total number of unique peptides	28805	28853	28362	29248	28908	29162
5-methyltetrahydropteroyltriglutamate--homocysteine methyltransferase OS=Bacillus subtilis (strain 168) GN=metE PE=1 SV=4	sp|P80877|METE_BACSU	87 kDa	1016	880	1133	957	978	949
Elongation factor Tu OS=Bacillus subtilis (strain 168) GN=tuf PE=1 SV=1	sp|P33166|EFTU_BACSU	44 kDa	881	801	914	815	909	971
DNA-directed RNA polymerase subunit beta' OS=Bacillus subtilis (strain 168) GN=rpoC PE=1 SV=4	sp|P37871|RPOC_BACSU	134 kDa	880	727	735	813	867	923
Elongation factor G OS=Bacillus subtilis (strain 168) GN=fusA PE=1 SV=3	sp|P80868|EFG_BACSU	77 kDa	802	635	751	803	769	769
DNA-directed RNA polymerase subunit beta OS=Bacillus subtilis (strain 168) GN=rpoB PE=1 SV=2	sp|P37870|RPOB_BACSU	134 kDa	722	607	609	704	700	833
Polyketide synthase PksJ OS=Bacillus subtilis (strain 168) GN=pksJ PE=1 SV=3	sp|P40806|PKSJ_BACSU	563 kDa	845	725	692	698	621	555
Pyruvate carboxylase OS=Bacillus subtilis (strain 168) GN=pyc PE=3 SV=1	sp|Q9KWU4|PYC_BACSU	128 kDa	642	587	656	692	693	791
60 kDa chaperonin OS=Bacillus subtilis (strain 168) GN=groL PE=1 SV=3	sp|P28598|CH60_BACSU	57 kDa	558	559	647	520	569	708
Polyketide synthase PksL OS=Bacillus subtilis (strain 168) GN=pksL PE=1 SV=3	sp|Q05470|PKSL_BACSU	506 kDa	731	624	555	594	530	528
tRNA nuclease WapA OS=Bacillus subtilis (strain 168) GN=wapA PE=1 SV=2	sp|Q07833|WAPA_BACSU	258 kDa	606	588	550	542	591	544
Serine hydroxymethyltransferase OS=Bacillus subtilis (strain 168) GN=glyA PE=1 SV=1	sp|P39148|GLYA_BACSU	45 kDa	560	510	523	527	605	620
Tax_Id=9606 Gene_Symbol=KRT1 Keratin, type II cytoskeletal 1	IPI:CON_00220327.3|SWISS-PROT:P04264	66 kDa	572	437	528	537	502	378
Glyceraldehyde-3-phosphate dehydrogenase 1 OS=Bacillus subtilis (strain 168) GN=gapA PE=1 SV=2	sp|P09124|G3P1_BACSU	36 kDa	431	416	432	478	476	504
Carbamoyl-phosphate synthase pyrimidine-specific large chain OS=Bacillus subtilis (strain 168) GN=pyrAB PE=3 SV=1	sp|P25994|CARB_BACSU	118 kDa	412	358	419	492	455	497
Dihydrolipoyl dehydrogenase OS=Bacillus subtilis (strain 168) GN=pdhD PE=3 SV=1	sp|P21880|DLDH1_BACSU	50 kDa	414	422	417	418	399	467
Putative major teichoic acid biosynthesis protein C OS=Bacillus subtilis (strain 168) GN=tagC PE=4 SV=1	sp|P27622|TAGC_BACSU	51 kDa	408	432	392	384	397	478
Trypsin - Sus scrofa (Pig).	IPI:CON_Trypsin|SWISS-PROT:P00761|TRYP_PIG	24 kDa	421	434	419	395	394	361
Adenylosuccinate lyase OS=Bacillus subtilis (strain 168) GN=purB PE=1 SV=1	sp|P12047|PUR8_BACSU	49 kDa	365	347	363	375	415	488
Ketol-acid reductoisomerase (NADP(+)) OS=Bacillus subtilis (strain 168) GN=ilvC PE=1 SV=1	sp|P37253|ILVC_BACSU	37 kDa	378	383	406	367	373	428
30S ribosomal protein S3 OS=Bacillus subtilis (strain 168) GN=rpsC PE=1 SV=4	sp|P21465|RS3_BACSU	24 kDa	460	349	379	358	382	378
30S ribosomal protein S2 OS=Bacillus subtilis (strain 168) GN=rpsB PE=1 SV=3	sp|P21464|RS2_BACSU	28 kDa	323	498	334	381	352	385
Polyketide synthase PksM OS=Bacillus subtilis (strain 168) GN=pksM PE=1 SV=4	sp|P40872|PKSM_BACSU	476 kDa	464	416	382	398	340	344
Tax_Id=9606 Gene_Symbol=KRT10 Keratin, type I cytoskeletal 10	IPI:CON_00009865.2|SWISS-PROT:P13645	60 kDa	390	333	438	387	387	296
Protein RecA OS=Bacillus subtilis (strain 168) GN=recA PE=1 SV=2	sp|P16971|RECA_BACSU	38 kDa	362	331	356	335	357	474
50S ribosomal protein L4 OS=Bacillus subtilis (strain 168) GN=rplD PE=1 SV=1	sp|P42921|RL4_BACSU	22 kDa	355	340	383	287	346	405
Phosphoribosylformylglycinamidine synthase subunit PurL OS=Bacillus subtilis (strain 168) GN=purL PE=1 SV=2	sp|P12042|PURL_BACSU	80 kDa	362	302	314	412	378	351
Surfactin synthase subunit 3 OS=Bacillus subtilis (strain 168) GN=srfAC PE=1 SV=2	sp|Q08787|SRFAC_BACSU	144 kDa	508	455	398	213	253	262
50S ribosomal protein L2 OS=Bacillus subtilis (strain 168) GN=rplB PE=1 SV=3	sp|P42919|RL2_BACSU	30 kDa	311	357	340	317	359	359
Aspartokinase 2 OS=Bacillus subtilis (strain 168) GN=lysC PE=1 SV=2	sp|P08495|AK2_BACSU	44 kDa	336	313	337	333	356	367
Elongation factor Ts OS=Bacillus subtilis (strain 168) GN=tsf PE=1 SV=3	sp|P80700|EFTS_BACSU	32 kDa	346	316	309	330	341	375
Probable fructose-bisphosphate aldolase OS=Bacillus subtilis (strain 168) GN=fbaA PE=1 SV=2	sp|P13243|ALF_BACSU	30 kDa	291	464	267	369	293	304
UvrABC system protein A OS=Bacillus subtilis (strain 168) GN=uvrA PE=3 SV=1	sp|O34863|UVRA_BACSU	106 kDa	316	262	315	316	327	380
Protein translocase subunit SecA OS=Bacillus subtilis (strain 168) GN=secA PE=1 SV=1	sp|P28366|SECA_BACSU	96 kDa	308	304	297	293	321	353
Negative regulator of genetic competence ClpC/MecB OS=Bacillus subtilis (strain 168) GN=clpC PE=1 SV=1	sp|P37571|CLPC_BACSU	90 kDa	271	293	308	302	337	328
Glutamate synthase [NADPH] large chain OS=Bacillus subtilis (strain 168) GN=gltA PE=2 SV=3	sp|P39812|GLTA_BACSU	169 kDa	316	285	260	307	310	319
Isocitrate dehydrogenase [NADP] OS=Bacillus subtilis (strain 168) GN=icd PE=1 SV=1	sp|P39126|IDH_BACSU	46 kDa	302	280	281	296	303	338
Chaperone protein DnaK OS=Bacillus subtilis (strain 168) GN=dnaK PE=1 SV=3	sp|P17820|DNAK_BACSU	66 kDa	312	266	280	304	313	311
Homoserine dehydrogenase OS=Bacillus subtilis (strain 168) GN=hom PE=1 SV=2	sp|P19582|DHOM_BACSU	47 kDa	282	298	299	291	272	335
Dihydrolipoyllysine-residue acetyltransferase component of pyruvate dehydrogenase complex OS=Bacillus subtilis (strain 168) GN=pdhC PE=1 SV=2	sp|P21883|ODP2_BACSU	48 kDa	250	303	268	292	303	358
Transketolase OS=Bacillus subtilis (strain 168) GN=tkt PE=3 SV=2	sp|P45694|TKT_BACSU	72 kDa	294	228	254	324	307	309
50S ribosomal protein L3 OS=Bacillus subtilis (strain 168) GN=rplC PE=1 SV=2	sp|P42920|RL3_BACSU	23 kDa	317	250	276	266	285	299
Plipastatin synthase subunit A OS=Bacillus subtilis (strain 168) GN=ppsA PE=1 SV=2	sp|P39845|PPSA_BACSU	289 kDa	343	319	292	273	302	265
Polyribonucleotide nucleotidyltransferase OS=Bacillus subtilis (strain 168) GN=pnp PE=1 SV=3	sp|P50849|PNP_BACSU	77 kDa	281	253	268	302	305	285
Pyruvate dehydrogenase E1 component subunit alpha OS=Bacillus subtilis (strain 168) GN=pdhA PE=1 SV=3	sp|P21881|ODPA_BACSU	42 kDa	252	268	274	266	310	270
Tax_Id=9606 Gene_Symbol=KRT2 Keratin, type II cytoskeletal 2 epidermal	IPI:CON_00021304.1|SWISS-PROT:P35908	66 kDa	367	281	417	333	340	228
Plipastatin synthase subunit B OS=Bacillus subtilis (strain 168) GN=ppsB PE=1 SV=1	sp|P39846|PPSB_BACSU	290 kDa	326	290	276	248	275	281
Trigger factor OS=Bacillus subtilis (strain 168) GN=tig PE=1 SV=3	sp|P80698|TIG_BACSU	47 kDa	270	276	232	271	267	308
6-phosphogluconate dehydrogenase, NADP(+)-dependent, decarboxylating OS=Bacillus subtilis (strain 168) GN=gndA PE=1 SV=4	sp|P80859|6PGD_BACSU	52 kDa	247	252	252	259	284	322
Swarming motility protein SwrC OS=Bacillus subtilis (strain 168) GN=swrC PE=1 SV=2	sp|O31501|SWRC_BACSU	114 kDa	249	242	257	272	295	290
Isoleucine--tRNA ligase OS=Bacillus subtilis (strain 168) GN=ileS PE=3 SV=3	sp|Q45477|SYI_BACSU	105 kDa	259	201	255	255	281	306
D-3-phosphoglycerate dehydrogenase OS=Bacillus subtilis (strain 168) GN=serA PE=3 SV=3	sp|P35136|SERA_BACSU	57 kDa	243	238	250	255	248	300
Glutamine synthetase OS=Bacillus subtilis (strain 168) GN=glnA PE=1 SV=3	sp|P12425|GLNA_BACSU	50 kDa	243	242	250	237	257	306
2,3-dihydroxybenzoate-AMP ligase OS=Bacillus subtilis (strain 168) GN=dhbE PE=1 SV=2	sp|P40871|DHBE_BACSU	60 kDa	233	242	240	267	259	299
Protein AroA(G) OS=Bacillus subtilis (strain 168) GN=aroA PE=1 SV=1	sp|P39912|AROG_BACSU	40 kDa	241	262	245	229	263	304
2-oxoglutarate dehydrogenase E1 component OS=Bacillus subtilis (strain 168) GN=odhA PE=3 SV=3	sp|P23129|ODO1_BACSU	106 kDa	243	200	253	255	252	299
Uncharacterized protein YxkC OS=Bacillus subtilis (strain 168) GN=yxkC PE=1 SV=2	sp|P94356|YXKC_BACSU	19 kDa	220	298	238	278	231	252
Tax_Id=9606 Gene_Symbol=KRT9 Keratin, type I cytoskeletal 9	IPI:CON_00019359.3|SWISS-PROT:P35527	62 kDa	287	260	265	299	273	179
30S ribosomal protein S1 homolog OS=Bacillus subtilis (strain 168) GN=ypfD PE=1 SV=1	sp|P38494|RS1H_BACSU	42 kDa	238	246	229	257	223	299
Fructosamine deglycase FrlB OS=Bacillus subtilis (strain 168) GN=frlB PE=1 SV=1	sp|O32157|FRLB_BACSU	37 kDa	236	222	271	226	251	252
Cysteine synthase OS=Bacillus subtilis (strain 168) GN=cysK PE=1 SV=3	sp|P37887|CYSK_BACSU	33 kDa	216	273	204	226	221	268
DNA gyrase subunit A OS=Bacillus subtilis (strain 168) GN=gyrA PE=1 SV=1	sp|P05653|GYRA_BACSU	92 kDa	229	239	217	233	228	240
50S ribosomal protein L1 OS=Bacillus subtilis (strain 168) GN=rplA PE=1 SV=4	sp|Q06797|RL1_BACSU	25 kDa	226	262	216	260	213	225
Iron-uptake system-binding protein OS=Bacillus subtilis (strain 168) GN=feuA PE=1 SV=1	sp|P40409|FEUA_BACSU	35 kDa	232	231	218	242	247	228
Transaldolase OS=Bacillus subtilis (strain 168) GN=tal PE=1 SV=4	sp|P19669|TAL_BACSU	23 kDa	221	192	220	248	228	250
Translation initiation factor IF-2 OS=Bacillus subtilis (strain 168) GN=infB PE=3 SV=1	sp|P17889|IF2_BACSU	79 kDa	211	199	240	267	215	211
Enolase OS=Bacillus subtilis (strain 168) GN=eno PE=1 SV=4	sp|P37869|ENO_BACSU	47 kDa	218	194	220	214	221	273
Sulfate adenylyltransferase OS=Bacillus subtilis (strain 168) GN=sat PE=2 SV=1	sp|O34764|SAT1_BACSU	43 kDa	221	210	233	238	216	216
50S ribosomal protein L5 OS=Bacillus subtilis (strain 168) GN=rplE PE=1 SV=1	sp|P12877|RL5_BACSU	20 kDa	226	200	243	233	221	221
ATP synthase subunit beta OS=Bacillus subtilis (strain 168) GN=atpD PE=1 SV=1	sp|P37809|ATPB_BACSU	51 kDa	217	225	216	227	190	255
Pyridoxal 5'-phosphate synthase subunit PdxS OS=Bacillus subtilis (strain 168) GN=pdxS PE=1 SV=3	sp|P37527|PDXS_BACSU	32 kDa	217	257	203	207	211	239
Malate dehydrogenase OS=Bacillus subtilis (strain 168) GN=mdh PE=1 SV=3	sp|P49814|MDH_BACSU	34 kDa	214	206	220	206	214	265
50S ribosomal protein L13 OS=Bacillus subtilis (strain 168) GN=rplM PE=1 SV=2	sp|P70974|RL13_BACSU	16 kDa	226	182	229	228	200	240
Bifunctional purine biosynthesis protein PurH OS=Bacillus subtilis (strain 168) GN=purH PE=3 SV=2	sp|P12048|PUR9_BACSU	56 kDa	192	206	184	208	229	264
Adenylosuccinate synthetase OS=Bacillus subtilis (strain 168) GN=purA PE=3 SV=1	sp|P29726|PURA_BACSU	48 kDa	193	201	204	194	213	284
30S ribosomal protein S5 OS=Bacillus subtilis (strain 168) GN=rpsE PE=1 SV=3	sp|P21467|RS5_BACSU	18 kDa	227	202	200	217	211	237
30S ribosomal protein S7 OS=Bacillus subtilis (strain 168) GN=rpsG PE=1 SV=4	sp|P21469|RS7_BACSU	18 kDa	213	174	238	213	225	250
(R,R)-butanediol dehydrogenase OS=Bacillus subtilis (strain 168) GN=bdhA PE=3 SV=1	sp|O34788|BDHA_BACSU	37 kDa	208	196	230	195	212	230
ATP synthase subunit alpha OS=Bacillus subtilis (strain 168) GN=atpA PE=1 SV=3	sp|P37808|ATPA_BACSU	55 kDa	216	208	193	218	202	214
30S ribosomal protein S4 OS=Bacillus subtilis (strain 168) GN=rpsD PE=1 SV=3	sp|P21466|RS4_BACSU	23 kDa	224	158	210	207	229	242
NADH dehydrogenase-like protein YjlD OS=Bacillus subtilis (strain 168) GN=yjlD PE=1 SV=3	sp|P80861|YJLD_BACSU	42 kDa	216	196	228	194	203	221
Polyketide synthase PksR OS=Bacillus subtilis (strain 168) GN=pksR PE=1 SV=2	sp|O31784|PKSR_BACSU	285 kDa	247	205	220	213	203	215
Inosine-5'-monophosphate dehydrogenase OS=Bacillus subtilis (strain 168) GN=guaB PE=1 SV=2	sp|P21879|IMDH_BACSU	53 kDa	200	190	187	205	193	264
Succinate--CoA ligase [ADP-forming] subunit beta OS=Bacillus subtilis (strain 168) GN=sucC PE=1 SV=2	sp|P80886|SUCC_BACSU	41 kDa	195	193	193	201	208	236
Methionine-binding lipoprotein MetQ OS=Bacillus subtilis (strain 168) GN=metQ PE=1 SV=1	sp|O32167|METQ_BACSU	30 kDa	195	217	206	214	188	211
Carbamoyl-phosphate synthase arginine-specific large chain OS=Bacillus subtilis (strain 168) GN=carB PE=3 SV=4	sp|P18185|CARY_BACSU	113 kDa	204	174	220	235	240	237
Threonine synthase OS=Bacillus subtilis (strain 168) GN=thrC PE=3 SV=1	sp|P04990|THRC_BACSU	37 kDa	181	183	213	189	191	222
UvrABC system protein B OS=Bacillus subtilis (strain 168) GN=uvrB PE=1 SV=2	sp|P37954|UVRB_BACSU	76 kDa	187	178	182	196	204	189
Pyruvate dehydrogenase E1 component subunit beta OS=Bacillus subtilis (strain 168) GN=pdhB PE=3 SV=2	sp|P21882|ODPB_BACSU	35 kDa	192	176	185	188	201	218
Uncharacterized protein YxjG OS=Bacillus subtilis (strain 168) GN=yxjG PE=4 SV=3	sp|P42318|YXJG_BACSU	43 kDa	182	166	192	199	207	206
Alanine--tRNA ligase OS=Bacillus subtilis (strain 168) GN=alaS PE=3 SV=1	sp|O34526|SYA_BACSU	97 kDa	180	176	177	176	215	220
GTP-binding protein TypA/BipA homolog OS=Bacillus subtilis (strain 168) GN=typA PE=3 SV=1	sp|O07631|TYPA_BACSU	68 kDa	195	168	191	192	192	198
PTS system glucose-specific EIICBA component OS=Bacillus subtilis (strain 168) GN=ptsG PE=1 SV=2	sp|P20166|PTG3C_BACSU	76 kDa	187	167	180	207	193	193
Foldase protein PrsA OS=Bacillus subtilis (strain 168) GN=prsA PE=1 SV=1	sp|P24327|PRSA_BACSU	33 kDa	179	209	176	169	193	204
S-adenosylmethionine synthase OS=Bacillus subtilis (strain 168) GN=metK PE=3 SV=2	sp|P54419|METK_BACSU	44 kDa	181	179	182	188	181	208
Isochorismate synthase DhbC OS=Bacillus subtilis (strain 168) GN=dhbC PE=1 SV=2	sp|P45744|DHBC_BACSU	43 kDa	197	190	180	183	188	188
30S ribosomal protein S8 OS=Bacillus subtilis (strain 168) GN=rpsH PE=1 SV=4	sp|P12879|RS8_BACSU	15 kDa	195	183	197	181	197	215
GMP synthase [glutamine-hydrolyzing] OS=Bacillus subtilis (strain 168) GN=guaA PE=3 SV=3	sp|P29727|GUAA_BACSU	58 kDa	184	196	145	181	192	210
Argininosuccinate synthase OS=Bacillus subtilis (strain 168) GN=argG PE=3 SV=1	sp|O34347|ASSY_BACSU	45 kDa	190	183	167	178	195	190
Oligopeptide-binding protein OppA OS=Bacillus subtilis (strain 168) GN=oppA PE=1 SV=1	sp|P24141|OPPA_BACSU	62 kDa	162	173	181	187	194	201
Vegetative protein 296 OS=Bacillus subtilis (strain 168) GN=sufC PE=1 SV=3	sp|P80866|SUFC_BACSU	29 kDa	182	176	154	193	172	193
30S ribosomal protein S13 OS=Bacillus subtilis (strain 168) GN=rpsM PE=1 SV=3	sp|P20282|RS13_BACSU	14 kDa	190	162	181	172	184	185
Leucine--tRNA ligase OS=Bacillus subtilis (strain 168) GN=leuS PE=3 SV=3	sp|P36430|SYL_BACSU	92 kDa	176	156	170	162	187	194
Valine--tRNA ligase OS=Bacillus subtilis (strain 168) GN=valS PE=1 SV=3	sp|Q05873|SYV_BACSU	102 kDa	189	168	160	159	187	192
ATP-dependent zinc metalloprotease FtsH OS=Bacillus subtilis (strain 168) GN=ftsH PE=1 SV=1	sp|P37476|FTSH_BACSU	71 kDa	181	164	146	170	179	203
Phosphoglycerate kinase OS=Bacillus subtilis (strain 168) GN=pgk PE=1 SV=3	sp|P40924|PGK_BACSU	42 kDa	153	151	179	189	186	193
Probable NAD-dependent malic enzyme 4 OS=Bacillus subtilis (strain 168) GN=ytsJ PE=3 SV=1	sp|O34962|MAO4_BACSU	44 kDa	163	170	178	172	184	152
2,3-dihydro-2,3-dihydroxybenzoate dehydrogenase OS=Bacillus subtilis (strain 168) GN=dhbA PE=1 SV=3	sp|P39071|DHBA_BACSU	27 kDa	182	198	163	176	151	186
Probable siderophore-binding lipoprotein YfiY OS=Bacillus subtilis (strain 168) GN=yfiY PE=1 SV=1	sp|O31567|YFIY_BACSU	36 kDa	176	158	153	162	173	179
FeS cluster assembly protein SufB OS=Bacillus subtilis (strain 168) GN=sufB PE=3 SV=1	sp|O32162|SUFB_BACSU	53 kDa	181	158	148	166	178	174
Aspartate--tRNA(Asp/Asn) ligase OS=Bacillus subtilis (strain 168) GN=aspS PE=3 SV=1	sp|O32038|SYDND_BACSU	66 kDa	146	154	181	186	154	178
Transcription-repair-coupling factor OS=Bacillus subtilis (strain 168) GN=mfd PE=3 SV=1	sp|P37474|MFD_BACSU	134 kDa	168	157	142	182	176	179
DNA-directed RNA polymerase subunit alpha OS=Bacillus subtilis (strain 168) GN=rpoA PE=1 SV=1	sp|P20429|RPOA_BACSU	35 kDa	175	163	157	167	157	173
N-acetylmuramoyl-L-alanine amidase XlyB OS=Bacillus subtilis (strain 168) GN=xlyB PE=3 SV=1	sp|O34391|XLYB_BACSU	34 kDa	174	195	169	157	163	140
Lon protease 1 OS=Bacillus subtilis (strain 168) GN=lon1 PE=1 SV=1	sp|P37945|LON1_BACSU	87 kDa	142	157	152	167	183	170
Phosphoenolpyruvate-protein phosphotransferase OS=Bacillus subtilis (strain 168) GN=ptsI PE=1 SV=3	sp|P08838|PT1_BACSU	63 kDa	148	155	171	168	167	168
Pyruvate kinase OS=Bacillus subtilis (strain 168) GN=pyk PE=1 SV=2	sp|P80885|KPYK_BACSU	62 kDa	159	144	148	177	157	189
50S ribosomal protein L19 OS=Bacillus subtilis (strain 168) GN=rplS PE=1 SV=2	sp|O31742|RL19_BACSU	13 kDa	173	163	176	152	171	168
Iron(3+)-hydroxamate-binding protein YxeB OS=Bacillus subtilis (strain 168) GN=yxeB PE=1 SV=2	sp|P54941|YXEB_BACSU	36 kDa	164	152	174	157	173	157
Isochorismatase OS=Bacillus subtilis (strain 168) GN=dhbB PE=1 SV=1	sp|P45743|DHBB_BACSU	35 kDa	172	153	170	160	153	154
50S ribosomal protein L10 OS=Bacillus subtilis (strain 168) GN=rplJ PE=1 SV=4	sp|P42923|RL10_BACSU	18 kDa	162	122	160	159	168	182
50S ribosomal protein L23 OS=Bacillus subtilis (strain 168) GN=rplW PE=1 SV=2	sp|P42924|RL23_BACSU	11 kDa	171	158	173	157	138	159
Phenylalanine--tRNA ligase beta subunit OS=Bacillus subtilis (strain 168) GN=pheT PE=3 SV=2	sp|P17922|SYFB_BACSU	88 kDa	143	134	153	149	138	189
Glucose-6-phosphate isomerase OS=Bacillus subtilis (strain 168) GN=pgi PE=1 SV=4	sp|P80860|G6PI_BACSU	51 kDa	122	140	143	149	180	184
50S ribosomal protein L6 OS=Bacillus subtilis (strain 168) GN=rplF PE=1 SV=2	sp|P46898|RL6_BACSU	20 kDa	173	132	149	145	153	171
Chorismate synthase OS=Bacillus subtilis (strain 168) GN=aroC PE=1 SV=3	sp|P31104|AROC_BACSU	43 kDa	133	176	144	133	151	160
Manganese-dependent inorganic pyrophosphatase OS=Bacillus subtilis (strain 168) GN=ppaC PE=1 SV=1	sp|P37487|PPAC_BACSU	34 kDa	152	133	168	145	152	157
50S ribosomal protein L7/L12 OS=Bacillus subtilis (strain 168) GN=rplL PE=1 SV=4	sp|P02394|RL7_BACSU	13 kDa	147	154	138	130	145	190
50S ribosomal protein L15 OS=Bacillus subtilis (strain 168) GN=rplO PE=1 SV=1	sp|P19946|RL15_BACSU	15 kDa	164	132	148	152	164	145
30S ribosomal protein S12 OS=Bacillus subtilis (strain 168) GN=rpsL PE=1 SV=5	sp|P21472|RS12_BACSU	15 kDa	144	128	153	181	142	163
30S ribosomal protein S11 OS=Bacillus subtilis (strain 168) GN=rpsK PE=1 SV=1	sp|P04969|RS11_BACSU	14 kDa	148	130	143	129	170	168
50S ribosomal protein L16 OS=Bacillus subtilis (strain 168) GN=rplP PE=1 SV=2	sp|P14577|RL16_BACSU	16 kDa	143	140	167	143	146	154
UTP--glucose-1-phosphate uridylyltransferase OS=Bacillus subtilis (strain 168) GN=gtaB PE=1 SV=1	sp|Q05852|GTAB_BACSU	33 kDa	141	148	142	160	146	160
Enoyl-[acyl-carrier-protein] reductase [NADH] FabI OS=Bacillus subtilis (strain 168) GN=fabI PE=1 SV=2	sp|P54616|FABI_BACSU	28 kDa	171	158	145	147	122	140
Sulfite reductase [NADPH] flavoprotein alpha-component OS=Bacillus subtilis (strain 168) GN=cysJ PE=1 SV=1	sp|O32214|CYSJ_BACSU	67 kDa	134	135	132	169	142	143
Ribonuclease J2 OS=Bacillus subtilis (strain 168) GN=rnjB PE=1 SV=3	sp|O31760|RNJ2_BACSU	61 kDa	147	148	126	135	151	152
Bifunctional homocysteine S-methyltransferase/5,10-methylenetetrahydrofolate reductase OS=Bacillus subtilis (strain 168) GN=yitJ PE=2 SV=1	sp|O06745|YITJ_BACSU	68 kDa	127	133	129	158	128	163
Putative ABC transporter substrate-binding lipoprotein YhfQ OS=Bacillus subtilis (strain 168) GN=yhfQ PE=1 SV=1	sp|C0SP94|YHFQ_BACSU	35 kDa	129	125	148	158	146	146
Teichoic acid poly(glycerol phosphate) polymerase OS=Bacillus subtilis (strain 168) GN=tagF PE=1 SV=1	sp|P13485|TAGF_BACSU	88 kDa	117	128	115	158	161	137
Triosephosphate isomerase OS=Bacillus subtilis (strain 168) GN=tpiA PE=1 SV=3	sp|P27876|TPIS_BACSU	27 kDa	147	131	109	163	138	154
Acetate kinase OS=Bacillus subtilis (strain 168) GN=ackA PE=1 SV=1	sp|P37877|ACKA_BACSU	43 kDa	136	116	134	176	129	141
DNA topoisomerase 4 subunit A OS=Bacillus subtilis (strain 168) GN=parC PE=3 SV=2	sp|Q45066|PARC_BACSU	91 kDa	117	148	132	146	146	123
Dihydroxy-acid dehydratase OS=Bacillus subtilis (strain 168) GN=ilvD PE=1 SV=4	sp|P51785|ILVD_BACSU	60 kDa	126	122	108	156	142	150
30S ribosomal protein S19 OS=Bacillus subtilis (strain 168) GN=rpsS PE=1 SV=3	sp|P21476|RS19_BACSU	11 kDa	167	136	131	134	121	132
Lysine--tRNA ligase OS=Bacillus subtilis (strain 168) GN=lysS PE=3 SV=1	sp|P37477|SYK_BACSU	58 kDa	135	132	98	120	161	157
30S ribosomal protein S17 OS=Bacillus subtilis (strain 168) GN=rpsQ PE=1 SV=3	sp|P12874|RS17_BACSU	10 kDa	153	128	135	117	117	142
FeS cluster assembly protein SufD OS=Bacillus subtilis (strain 168) GN=sufD PE=3 SV=1	sp|O32165|SUFD_BACSU	48 kDa	130	124	129	155	132	144
Threonine--tRNA ligase 1 OS=Bacillus subtilis (strain 168) GN=thrS PE=2 SV=1	sp|P18255|SYT1_BACSU	74 kDa	131	125	122	134	126	153
Biotin synthase OS=Bacillus subtilis (strain 168) GN=bioB PE=3 SV=1	sp|P53557|BIOB_BACSU	37 kDa	137	126	136	129	126	127
Dihydrolipoyllysine-residue succinyltransferase component of 2-oxoglutarate dehydrogenase complex OS=Bacillus subtilis (strain 168) GN=odhB PE=3 SV=2	sp|P16263|ODO2_BACSU	46 kDa	142	133	118	128	126	141
Acetolactate synthase large subunit OS=Bacillus subtilis (strain 168) GN=ilvB PE=1 SV=4	sp|P37251|ILVB_BACSU	63 kDa	132	126	140	120	119	138
Ornithine carbamoyltransferase OS=Bacillus subtilis (strain 168) GN=argF PE=1 SV=1	sp|P18186|OTC_BACSU	35 kDa	125	136	123	129	135	137
50S ribosomal protein L21 OS=Bacillus subtilis (strain 168) GN=rplU PE=1 SV=1	sp|P26908|RL21_BACSU	11 kDa	118	111	133	119	124	171
50S ribosomal protein L14 OS=Bacillus subtilis (strain 168) GN=rplN PE=1 SV=1	sp|P12875|RL14_BACSU	13 kDa	128	131	145	132	116	132
Asparagine synthetase [glutamine-hydrolyzing] 1 OS=Bacillus subtilis (strain 168) GN=asnB PE=1 SV=2	sp|P54420|ASNB_BACSU	73 kDa	143	135	114	142	123	122
ATP synthase subunit b OS=Bacillus subtilis (strain 168) GN=atpF PE=1 SV=1	sp|P37814|ATPF_BACSU	19 kDa	132	119	134	120	137	132
Plipastatin synthase subunit D OS=Bacillus subtilis (strain 168) GN=ppsD PE=1 SV=2	sp|P94459|PPSD_BACSU	407 kDa	260	199	191	176	184	183
50S ribosomal protein L11 OS=Bacillus subtilis (strain 168) GN=rplK PE=1 SV=3	sp|Q06796|RL11_BACSU	15 kDa	122	121	126	116	154	141
DEAD-box ATP-dependent RNA helicase CshA OS=Bacillus subtilis (strain 168) GN=cshA PE=1 SV=2	sp|P96614|CSHA_BACSU	55 kDa	126	125	108	122	130	156
Fumarate hydratase class II OS=Bacillus subtilis (strain 168) GN=fumC PE=3 SV=2	sp|P07343|FUMC_BACSU	51 kDa	113	121	122	127	118	150
50S ribosomal protein L20 OS=Bacillus subtilis (strain 168) GN=rplT PE=1 SV=1	sp|P55873|RL20_BACSU	14 kDa	139	120	132	106	131	129
Uncharacterized protein YdcI OS=Bacillus subtilis (strain 168) GN=ydcI PE=4 SV=2	sp|O31489|YDCI_BACSU	81 kDa	119	122	120	156	137	101
Nuclease SbcCD subunit C OS=Bacillus subtilis (strain 168) GN=sbcC PE=3 SV=3	sp|O06714|SBCC_BACSU	129 kDa	114	107	115	126	118	140
Histidine biosynthesis bifunctional protein HisIE OS=Bacillus subtilis (strain 168) GN=hisI PE=3 SV=1	sp|O34912|HIS2_BACSU	24 kDa	129	111	109	138	124	133
50S ribosomal protein L17 OS=Bacillus subtilis (strain 168) GN=rplQ PE=1 SV=2	sp|P20277|RL17_BACSU	14 kDa	131	122	133	117	115	131
Aspartate aminotransferase OS=Bacillus subtilis (strain 168) GN=aspB PE=3 SV=1	sp|P53001|AAT1_BACSU	43 kDa	123	114	119	134	114	128
50S ribosomal protein L24 OS=Bacillus subtilis (strain 168) GN=rplX PE=1 SV=1	sp|P0CI78|RL24_BACSU	11 kDa	110	110	136	114	129	126
Probable iron uptake system component EfeM OS=Bacillus subtilis (strain 168) GN=efeM PE=1 SV=1	sp|P39596|EFEM_BACSU	43 kDa	119	106	125	138	116	111
Uncharacterized ABC transporter solute-binding protein YclQ OS=Bacillus subtilis (strain 168) GN=yclQ PE=1 SV=1	sp|P94421|YCLQ_BACSU	35 kDa	135	113	116	125	121	114
DNA polymerase III PolC-type OS=Bacillus subtilis (strain 168) GN=polC PE=1 SV=2	sp|P13267|DPO3_BACSU	163 kDa	104	99	91	134	135	147
Ribonuclease J1 OS=Bacillus subtilis (strain 168) GN=rnjA PE=1 SV=1	sp|Q45493|RNJ1_BACSU	62 kDa	119	113	109	121	118	115
Phosphoglucomutase OS=Bacillus subtilis (strain 168) GN=pgcA PE=1 SV=3	sp|P18159|PGCA_BACSU	65 kDa	116	114	105	122	108	136
Succinate dehydrogenase flavoprotein subunit OS=Bacillus subtilis (strain 168) GN=sdhA PE=3 SV=4	sp|P08065|SDHA_BACSU	65 kDa	115	115	129	135	103	100
DNA polymerase I OS=Bacillus subtilis (strain 168) GN=polA PE=3 SV=1	sp|O34996|DPO1_BACSU	99 kDa	126	110	98	99	126	135
GTP pyrophosphokinase OS=Bacillus subtilis (strain 168) GN=relA PE=1 SV=3	sp|O54408|RELA_BACSU	85 kDa	102	107	127	126	113	100
D-alanine aminotransferase OS=Bacillus subtilis (strain 168) GN=dat PE=3 SV=1	sp|O07597|DAAA_BACSU	31 kDa	113	124	107	108	115	126
50S ribosomal protein L22 OS=Bacillus subtilis (strain 168) GN=rplV PE=1 SV=1	sp|P42060|RL22_BACSU	12 kDa	119	110	116	104	118	115
2-isopropylmalate synthase OS=Bacillus subtilis (strain 168) GN=leuA PE=3 SV=1	sp|P94565|LEU1_BACSU	57 kDa	110	105	104	101	114	131
Bifunctional protein FolD OS=Bacillus subtilis (strain 168) GN=folD PE=3 SV=1	sp|P54382|FOLD_BACSU	31 kDa	110	108	109	116	100	112
Succinate--CoA ligase [ADP-forming] subunit alpha OS=Bacillus subtilis (strain 168) GN=sucD PE=1 SV=3	sp|P80865|SUCD_BACSU	31 kDa	112	107	102	97	109	132
ATP-dependent Clp protease ATP-binding subunit ClpX OS=Bacillus subtilis (strain 168) GN=clpX PE=2 SV=3	sp|P50866|CLPX_BACSU	46 kDa	86	93	104	93	127	137
Phosphoserine aminotransferase OS=Bacillus subtilis (strain 168) GN=serC PE=1 SV=2	sp|P80862|SERC_BACSU	40 kDa	106	110	98	121	102	117
1-pyrroline-5-carboxylate dehydrogenase 2 OS=Bacillus subtilis (strain 168) GN=putC PE=2 SV=2	sp|P94391|ROCA2_BACSU	56 kDa	103	98	88	103	129	130
Fe(3+)-citrate-binding protein YfmC OS=Bacillus subtilis (strain 168) GN=yfmC PE=2 SV=1	sp|O34348|YFMC_BACSU	35 kDa	102	117	111	84	108	130
Uncharacterized oxidoreductase YkwC OS=Bacillus subtilis (strain 168) GN=ykwC PE=3 SV=1	sp|O34948|YKWC_BACSU	31 kDa	98	121	118	108	101	115
Phosphoribosylaminoimidazole-succinocarboxamide synthase OS=Bacillus subtilis (strain 168) GN=purC PE=1 SV=1	sp|P12046|PUR7_BACSU	27 kDa	128	99	88	121	98	117
Dihydroorotase OS=Bacillus subtilis (strain 168) GN=pyrC PE=3 SV=2	sp|P25995|PYRC_BACSU	47 kDa	99	102	92	110	121	113
Aspartate-semialdehyde dehydrogenase OS=Bacillus subtilis (strain 168) GN=asd PE=1 SV=1	sp|Q04797|DHAS_BACSU	38 kDa	112	104	102	122	126	85
Branched-chain-amino-acid aminotransferase 2 OS=Bacillus subtilis (strain 168) GN=ilvK PE=1 SV=5	sp|P39576|ILVE2_BACSU	40 kDa	93	102	92	119	119	128
Penicillin-binding protein 1A/1B OS=Bacillus subtilis (strain 168) GN=ponA PE=1 SV=1	sp|P39793|PBPA_BACSU	100 kDa	107	105	85	107	127	122
Phosphoribosylamine--glycine ligase OS=Bacillus subtilis (strain 168) GN=purD PE=1 SV=1	sp|P12039|PUR2_BACSU	45 kDa	106	97	97	120	106	114
Methionine--tRNA ligase OS=Bacillus subtilis (strain 168) GN=metG PE=3 SV=1	sp|P37465|SYM_BACSU	76 kDa	95	100	100	122	121	113
Tax_Id=9606 Gene_Symbol=KRT5 Keratin, type II cytoskeletal 5	IPI:CON_00009867.3|SWISS-PROT:P13647	62 kDa	216	154	202	198	199	103
Probable nicotinate-nucleotide pyrophosphorylase [carboxylating] OS=Bacillus subtilis (strain 168) GN=nadC PE=1 SV=2	sp|P39666|NADC_BACSU	31 kDa	95	108	91	101	118	106
UPF0154 protein YneF OS=Bacillus subtilis (strain 168) GN=yneF PE=3 SV=1	sp|P45708|YNEF_BACSU	8 kDa	129	99	129	99	84	105
Glucose-6-phosphate 1-dehydrogenase OS=Bacillus subtilis (strain 168) GN=zwf PE=1 SV=2	sp|P54547|G6PD_BACSU	56 kDa	111	95	91	101	106	120
Ferredoxin--NADP reductase 2 OS=Bacillus subtilis (strain 168) GN=yumC PE=1 SV=2	sp|O05268|FENR2_BACSU	37 kDa	120	105	90	118	94	103
Probable peptidoglycan endopeptidase LytE OS=Bacillus subtilis (strain 168) GN=lytE PE=1 SV=1	sp|P54421|LYTE_BACSU	35 kDa	102	113	120	101	118	89
Minor teichoic acid biosynthesis protein GgaB OS=Bacillus subtilis (strain 168) GN=ggaB PE=3 SV=1	sp|P46918|GGAB_BACSU	107 kDa	93	93	81	103	119	131
Sulfite reductase [NADPH] hemoprotein beta-component OS=Bacillus subtilis (strain 168) GN=cysI PE=1 SV=1	sp|O32213|CYSI_BACSU	65 kDa	91	104	105	121	102	99
Arginine biosynthesis bifunctional protein ArgJ OS=Bacillus subtilis (strain 168) GN=argJ PE=3 SV=2	sp|P36843|ARGJ_BACSU	43 kDa	111	94	112	115	97	109
Putative NAD(P)H nitroreductase YfhC OS=Bacillus subtilis (strain 168) GN=yfhC PE=3 SV=1	sp|O31571|YFHC_BACSU	22 kDa	113	94	97	121	97	108
Arginine-binding extracellular protein ArtP OS=Bacillus subtilis (strain 168) GN=artP PE=1 SV=1	sp|P54535|ARTP_BACSU	28 kDa	106	94	93	105	107	119
Glutamate--tRNA ligase OS=Bacillus subtilis (strain 168) GN=gltX PE=3 SV=1	sp|P22250|SYE_BACSU	56 kDa	101	97	82	95	119	131
Glutamyl-tRNA(Gln) amidotransferase subunit A OS=Bacillus subtilis (strain 168) GN=gatA PE=3 SV=3	sp|O06491|GATA_BACSU	53 kDa	98	112	91	105	88	112
Superoxide dismutase [Mn] OS=Bacillus subtilis (strain 168) GN=sodA PE=1 SV=5	sp|P54375|SODM_BACSU	22 kDa	112	91	94	109	110	105
30S ribosomal protein S10 OS=Bacillus subtilis (strain 168) GN=rpsJ PE=1 SV=4	sp|P21471|RS10_BACSU	12 kDa	106	92	115	98	109	105
Polyketide synthase PksN OS=Bacillus subtilis (strain 168) GN=pksN PE=1 SV=3	sp|O31782|PKSN_BACSU	610 kDa	114	108	100	127	110	115
Ribose-phosphate pyrophosphokinase OS=Bacillus subtilis (strain 168) GN=prs PE=1 SV=1	sp|P14193|KPRS_BACSU	35 kDa	91	95	98	93	111	112
Argininosuccinate lyase OS=Bacillus subtilis (strain 168) GN=argH PE=3 SV=1	sp|O34858|ARLY_BACSU	52 kDa	90	99	104	92	105	123
Asparagine--tRNA ligase OS=Bacillus subtilis (strain 168) GN=asnS PE=3 SV=2	sp|P39772|SYN_BACSU	49 kDa	99	78	107	102	106	118
Arginine--tRNA ligase OS=Bacillus subtilis (strain 168) GN=argS PE=3 SV=2	sp|P46906|SYR_BACSU	63 kDa	101	100	100	114	108	94
Protein DinB OS=Bacillus subtilis (strain 168) GN=dinB PE=3 SV=2	sp|Q02886|DINB_BACSU	20 kDa	109	87	101	97	103	107
Protein translocase subunit SecDF OS=Bacillus subtilis (strain 168) GN=secDF PE=1 SV=2	sp|O32047|SECDF_BACSU	82 kDa	96	101	80	110	113	98
Uncharacterized protein YpbR OS=Bacillus subtilis (strain 168) GN=ypbR PE=4 SV=1	sp|P54159|YPBR_BACSU	137 kDa	100	94	91	97	103	105
Transcriptional regulatory protein DegU OS=Bacillus subtilis (strain 168) GN=degU PE=1 SV=2	sp|P13800|DEGU_BACSU	26 kDa	104	99	112	91	91	100
Chromosome partition protein Smc OS=Bacillus subtilis (strain 168) GN=smc PE=1 SV=3	sp|P51834|SMC_BACSU	136 kDa	101	87	81	98	100	120
Sporulation-control protein spo0M OS=Bacillus subtilis (strain 168) GN=spo0M PE=1 SV=2	sp|P71088|SP0M_BACSU	30 kDa	108	109	82	107	84	98
Uncharacterized protein YbfG OS=Bacillus subtilis (strain 168) GN=ybfG PE=3 SV=1	sp|O31447|YBFG_BACSU	79 kDa	101	107	91	94	100	82
2,3,4,5-tetrahydropyridine-2,6-dicarboxylate N-acetyltransferase OS=Bacillus subtilis (strain 168) GN=dapH PE=1 SV=2	sp|O34981|DAPH_BACSU	25 kDa	96	99	92	104	98	92
Oligoendopeptidase F homolog OS=Bacillus subtilis (strain 168) GN=yjbG PE=3 SV=2	sp|O31605|PEPF_BACSU	77 kDa	109	101	91	103	97	84
Ribonuclease R OS=Bacillus subtilis (strain 168) GN=rnr PE=2 SV=1	sp|O32231|RNR_BACSU	89 kDa	76	102	95	99	107	107
6-phosphogluconolactonase OS=Bacillus subtilis (strain 168) GN=pgl PE=1 SV=1	sp|O34499|6PGL_BACSU	38 kDa	103	92	98	85	100	99
Aconitate hydratase A OS=Bacillus subtilis (strain 168) GN=citB PE=1 SV=4	sp|P09339|ACNA_BACSU	99 kDa	103	94	88	82	102	110
2,3-bisphosphoglycerate-independent phosphoglycerate mutase OS=Bacillus subtilis (strain 168) GN=gpmI PE=1 SV=4	sp|P39773|GPMI_BACSU	56 kDa	88	97	76	99	112	106
Plipastatin synthase subunit E OS=Bacillus subtilis (strain 168) GN=ppsE PE=1 SV=1	sp|O31827|PPSE_BACSU	145 kDa	110	103	91	87	95	98
Chaperone protein HtpG OS=Bacillus subtilis (strain 168) GN=htpG PE=3 SV=1	sp|P46208|HTPG_BACSU	72 kDa	98	89	85	88	103	107
Probable amino-acid-binding protein YxeM OS=Bacillus subtilis (strain 168) GN=yxeM PE=1 SV=1	sp|P54952|YXEM_BACSU	29 kDa	95	100	78	91	97	104
Aspartyl/glutamyl-tRNA(Asn/Gln) amidotransferase subunit B OS=Bacillus subtilis (strain 168) GN=gatB PE=1 SV=2	sp|O30509|GATB_BACSU	54 kDa	75	94	79	100	77	107
Methyl-accepting chemotaxis protein McpB OS=Bacillus subtilis (strain 168) GN=mcpB PE=1 SV=2	sp|P39215|MCPB_BACSU	72 kDa	79	73	70	92	118	102
CTP synthase OS=Bacillus subtilis (strain 168) GN=pyrG PE=3 SV=1	sp|P13242|PYRG_BACSU	60 kDa	73	84	101	111	85	87
DNA topoisomerase 1 OS=Bacillus subtilis (strain 168) GN=topA PE=3 SV=1	sp|P39814|TOP1_BACSU	79 kDa	80	90	110	109	91	92
Quinolinate synthase A OS=Bacillus subtilis (strain 168) GN=nadA PE=3 SV=2	sp|Q9KWZ1|NADA_BACSU	41 kDa	80	86	92	101	86	78
DNA-binding protein HU 1 OS=Bacillus subtilis (strain 168) GN=hupA PE=1 SV=2	sp|P08821|DBH1_BACSU	10 kDa	89	94	99	90	84	95
50S ribosomal protein L9 OS=Bacillus subtilis (strain 168) GN=rplI PE=3 SV=1	sp|P37437|RL9_BACSU	16 kDa	93	84	90	94	96	90
Glycine--tRNA ligase beta subunit OS=Bacillus subtilis (strain 168) GN=glyS PE=3 SV=2	sp|P54381|SYGB_BACSU	76 kDa	79	86	80	98	99	94
Serine--tRNA ligase OS=Bacillus subtilis (strain 168) GN=serS PE=3 SV=1	sp|P37464|SYS_BACSU	49 kDa	74	75	98	103	83	105
Alkyl hydroperoxide reductase subunit C OS=Bacillus subtilis (strain 168) GN=ahpC PE=1 SV=2	sp|P80239|AHPC_BACSU	21 kDa	87	87	99	92	83	97
Homoserine kinase OS=Bacillus subtilis (strain 168) GN=thrB PE=3 SV=2	sp|P04948|KHSE_BACSU	33 kDa	89	79	77	87	90	109
30S ribosomal protein S16 OS=Bacillus subtilis (strain 168) GN=rpsP PE=1 SV=3	sp|P21474|RS16_BACSU	10 kDa	96	87	91	89	70	109
30S ribosomal protein S9 OS=Bacillus subtilis (strain 168) GN=rpsI PE=1 SV=3	sp|P21470|RS9_BACSU	14 kDa	101	91	96	89	101	89
Putative transcriptional regulator protein YobU OS=Bacillus subtilis (strain 168) GN=yobU PE=4 SV=1	sp|O34637|YOBU_BACSU	19 kDa	97	83	65	99	100	92
Histidine--tRNA ligase OS=Bacillus subtilis (strain 168) GN=hisS PE=3 SV=1	sp|O32039|SYH_BACSU	48 kDa	82	110	75	82	82	92
General stress protein 20U OS=Bacillus subtilis (strain 168) GN=dps PE=1 SV=3	sp|P80879|G20U_BACSU	17 kDa	90	78	81	102	84	87
Phosphate acetyltransferase OS=Bacillus subtilis (strain 168) GN=pta PE=1 SV=3	sp|P39646|PTAS_BACSU	35 kDa	82	74	69	102	94	100
General stress protein 13 OS=Bacillus subtilis (strain 168) GN=yugI PE=1 SV=3	sp|P80870|GS13_BACSU	14 kDa	97	111	87	97	86	88
Carbamoyl-phosphate synthase pyrimidine-specific small chain OS=Bacillus subtilis (strain 168) GN=pyrAA PE=3 SV=1	sp|P25993|CARA_BACSU	40 kDa	81	81	81	90	90	92
Histidinol dehydrogenase OS=Bacillus subtilis (strain 168) GN=hisD PE=3 SV=1	sp|O34651|HISX_BACSU	46 kDa	79	65	90	81	91	106
Uracil phosphoribosyltransferase OS=Bacillus subtilis (strain 168) GN=upp PE=3 SV=1	sp|P39149|UPP_BACSU	23 kDa	86	63	73	104	82	94
Proline--tRNA ligase OS=Bacillus subtilis (strain 168) GN=proS PE=3 SV=1	sp|O31755|SYP_BACSU	63 kDa	77	89	89	96	84	77
Uncharacterized membrane protein YvbJ OS=Bacillus subtilis (strain 168) GN=yvbJ PE=4 SV=1	sp|O32247|YVBJ_BACSU	67 kDa	89	90	67	81	94	85
Probable thiol peroxidase OS=Bacillus subtilis (strain 168) GN=tpx PE=1 SV=3	sp|P80864|TPX_BACSU	18 kDa	95	75	71	88	90	101
Uncharacterized ABC transporter ATP-binding protein YkpA OS=Bacillus subtilis (strain 168) GN=ykpA PE=3 SV=1	sp|O31716|YKPA_BACSU	61 kDa	72	86	69	83	94	92
Penicillin-binding protein 3 OS=Bacillus subtilis (strain 168) GN=pbpC PE=3 SV=1	sp|P42971|PBPC_BACSU	74 kDa	80	92	86	77	82	89
UPF0365 protein YqfA OS=Bacillus subtilis (strain 168) GN=yqfA PE=3 SV=1	sp|P54466|YQFA_BACSU	36 kDa	81	76	79	72	93	94
50S ribosomal protein L35 OS=Bacillus subtilis (strain 168) GN=rpmI PE=1 SV=2	sp|P55874|RL35_BACSU	8 kDa	93	82	81	85	86	76
Uncharacterized protein YuaG OS=Bacillus subtilis (strain 168) GN=yuaG PE=4 SV=1	sp|O32076|YUAG_BACSU	56 kDa	79	80	75	76	86	94
ATP phosphoribosyltransferase OS=Bacillus subtilis (strain 168) GN=hisG PE=1 SV=1	sp|O34520|HIS1_BACSU	24 kDa	90	79	76	87	85	91
DNA polymerase III subunit alpha OS=Bacillus subtilis (strain 168) GN=dnaE PE=3 SV=1	sp|O34623|DPO3A_BACSU	125 kDa	66	74	76	84	96	88
Rod shape-determining protein MreB OS=Bacillus subtilis (strain 168) GN=mreB PE=3 SV=3	sp|Q01465|MREB_BACSU	36 kDa	86	66	89	86	91	84
Cell division protein FtsZ OS=Bacillus subtilis (strain 168) GN=ftsZ PE=1 SV=3	sp|P17865|FTSZ_BACSU	40 kDa	86	91	78	83	77	81
Methylthioribose kinase OS=Bacillus subtilis (strain 168) GN=mtnK PE=1 SV=2	sp|O31663|MTNK_BACSU	45 kDa	81	79	88	81	67	83
tRNA uridine 5-carboxymethylaminomethyl modification enzyme MnmG OS=Bacillus subtilis (strain 168) GN=mnmG PE=3 SV=1	sp|P25812|MNMG_BACSU	70 kDa	78	85	70	83	78	100
Cryptic catabolic NAD-specific glutamate dehydrogenase GudB OS=Bacillus subtilis (strain 168) GN=gudB PE=1 SV=2	sp|P50735|GUDB_BACSU	47 kDa	76	97	78	73	77	93
ATP-dependent Clp protease proteolytic subunit OS=Bacillus subtilis (strain 168) GN=clpP PE=1 SV=3	sp|P80244|CLPP_BACSU	22 kDa	79	78	93	86	73	95
1-(5-phosphoribosyl)-5-[(5-phosphoribosylamino)methylideneamino] imidazole-4-carboxamide isomerase OS=Bacillus subtilis (strain 168) GN=hisA PE=3 SV=1	sp|O35006|HIS4_BACSU	27 kDa	81	66	82	65	93	84
50S ribosomal protein L18 OS=Bacillus subtilis (strain 168) GN=rplR PE=1 SV=1	sp|P46899|RL18_BACSU	13 kDa	86	72	77	70	89	95
L-Lysine--8-amino-7-oxononanoate transaminase OS=Bacillus subtilis (strain 168) GN=bioK PE=1 SV=1	sp|P53555|BIOK_BACSU	50 kDa	58	77	80	65	98	107
Ribosome hibernation promotion factor OS=Bacillus subtilis (strain 168) GN=yvyD PE=1 SV=2	sp|P28368|HPF_BACSU	22 kDa	85	81	79	71	81	86
30S ribosomal protein S20 OS=Bacillus subtilis (strain 168) GN=rpsT PE=1 SV=4	sp|P21477|RS20_BACSU	10 kDa	78	75	93	74	87	78
4-hydroxy-tetrahydrodipicolinate synthase OS=Bacillus subtilis (strain 168) GN=dapA PE=1 SV=1	sp|Q04796|DAPA_BACSU	31 kDa	86	86	66	84	82	80
Translation initiation factor IF-3 OS=Bacillus subtilis (strain 168) GN=infC PE=3 SV=3	sp|P55872|IF3_BACSU	20 kDa	73	66	94	81	81	83
DNA gyrase subunit B OS=Bacillus subtilis (strain 168) GN=gyrB PE=3 SV=1	sp|P05652|GYRB_BACSU	72 kDa	78	74	79	86	85	89
ATP-dependent helicase/nuclease subunit A OS=Bacillus subtilis (strain 168) GN=addA PE=1 SV=2	sp|P23478|ADDA_BACSU	141 kDa	75	82	67	82	86	80
Uncharacterized protein YxjH OS=Bacillus subtilis (strain 168) GN=yxjH PE=4 SV=4	sp|P42319|YXJH_BACSU	43 kDa	93	72	92	91	91	98
Imidazole glycerol phosphate synthase subunit HisF OS=Bacillus subtilis (strain 168) GN=hisF PE=3 SV=1	sp|O34727|HIS6_BACSU	27 kDa	80	77	67	93	87	75
Immunity protein WapI OS=Bacillus subtilis (strain 168) GN=wapI PE=1 SV=1	sp|Q07836|WAPI_BACSU	16 kDa	83	81	92	70	72	74
10 kDa chaperonin OS=Bacillus subtilis (strain 168) GN=groS PE=1 SV=2	sp|P28599|CH10_BACSU	10 kDa	95	81	92	76	58	79
Polyamine aminopropyltransferase OS=Bacillus subtilis (strain 168) GN=speE PE=1 SV=1	sp|P70998|SPEE_BACSU	31 kDa	76	82	69	86	69	95
Phosphoglucosamine mutase OS=Bacillus subtilis (strain 168) GN=glmM PE=1 SV=1	sp|O34824|GLMM_BACSU	48 kDa	76	70	63	77	91	89
Iron(3+)-hydroxamate-binding protein FhuD OS=Bacillus subtilis (strain 168) GN=fhuD PE=1 SV=1	sp|P37580|FHUD_BACSU	34 kDa	75	75	76	67	79	100
Putative NAD(P)H nitroreductase YodC OS=Bacillus subtilis (strain 168) GN=yodC PE=1 SV=3	sp|P81102|YODC_BACSU	22 kDa	74	70	80	79	76	88
Uncharacterized protein YceH OS=Bacillus subtilis (strain 168) GN=yceH PE=3 SV=1	sp|O34833|YCEH_BACSU	42 kDa	78	71	81	85	82	63
Aspartokinase 3 OS=Bacillus subtilis (strain 168) GN=yclM PE=1 SV=1	sp|P94417|AK3_BACSU	50 kDa	72	66	80	81	82	85
Putative monooxygenase YxeK OS=Bacillus subtilis (strain 168) GN=yxeK PE=3 SV=1	sp|P54950|YXEK_BACSU	49 kDa	65	75	62	61	81	90
30S ribosomal protein S14 OS=Bacillus subtilis (strain 168) GN=rpsN1 PE=1 SV=3	sp|P12878|RS14_BACSU	7 kDa	95	63	90	76	55	68
Transcription termination factor Rho OS=Bacillus subtilis (strain 168) GN=rho PE=3 SV=3	sp|Q03222|RHO_BACSU	49 kDa	63	78	77	79	66	84
Ribonucleoside-diphosphate reductase subunit alpha OS=Bacillus subtilis (strain 168) GN=nrdE PE=3 SV=1	sp|P50620|RIR1_BACSU	81 kDa	64	74	59	83	82	76
Diaminopimelate decarboxylase OS=Bacillus subtilis (strain 168) GN=lysA PE=3 SV=5	sp|P23630|DCDA_BACSU	49 kDa	70	70	60	65	80	94
3-oxoacyl-[acyl-carrier-protein] synthase 2 OS=Bacillus subtilis (strain 168) GN=fabF PE=1 SV=1	sp|O34340|FABF_BACSU	44 kDa	81	81	75	68	68	80
ATP-dependent DNA helicase PcrA OS=Bacillus subtilis (strain 168) GN=pcrA PE=1 SV=1	sp|O34580|PCRA_BACSU	84 kDa	67	69	80	81	71	78
Chemotaxis protein CheA OS=Bacillus subtilis (strain 168) GN=cheA PE=1 SV=2	sp|P29072|CHEA_BACSU	75 kDa	70	68	57	77	90	89
ATP phosphoribosyltransferase regulatory subunit OS=Bacillus subtilis (strain 168) GN=hisZ PE=3 SV=1	sp|O34459|HISZ_BACSU	44 kDa	62	77	62	76	73	64
UDP-N-acetylglucosamine 1-carboxyvinyltransferase 1 OS=Bacillus subtilis (strain 168) GN=murAA PE=1 SV=1	sp|P70965|MURA1_BACSU	47 kDa	69	62	63	69	80	89
3-oxoacyl-[acyl-carrier-protein] reductase FabG OS=Bacillus subtilis (strain 168) GN=fabG PE=3 SV=3	sp|P51831|FABG_BACSU	26 kDa	90	76	78	63	66	67
Uncharacterized protein YydD OS=Bacillus subtilis (strain 168) GN=yydD PE=4 SV=1	sp|Q45598|YYDD_BACSU	69 kDa	62	72	63	78	66	45
Ribosome-binding ATPase YchF OS=Bacillus subtilis (strain 168) GN=ychF PE=2 SV=1	sp|P37518|YCHF_BACSU	40 kDa	65	69	73	71	75	87
50S ribosomal protein L31 OS=Bacillus subtilis (strain 168) GN=rpmE PE=1 SV=1	sp|Q03223|RL31_BACSU	7 kDa	82	56	88	70	58	75
Ribonuclease Y OS=Bacillus subtilis (strain 168) GN=rny PE=1 SV=1	sp|O31774|RNY_BACSU	59 kDa	66	75	59	70	69	86
Acireductone dioxygenase OS=Bacillus subtilis (strain 168) GN=mtnD PE=3 SV=1	sp|O31669|MTND_BACSU	21 kDa	73	62	73	77	72	71
L-aspartate oxidase OS=Bacillus subtilis (strain 168) GN=nadB PE=3 SV=1	sp|P38032|NADB_BACSU	58 kDa	54	68	54	75	86	79
Cysteine desulfurase SufS OS=Bacillus subtilis (strain 168) GN=sufS PE=1 SV=1	sp|O32164|SUFS_BACSU	45 kDa	70	68	79	80	58	64
DNA translocase SftA OS=Bacillus subtilis (strain 168) GN=sftA PE=1 SV=1	sp|C0SP86|SFTA_BACSU	107 kDa	73	76	64	71	74	71
3-isopropylmalate dehydratase large subunit OS=Bacillus subtilis (strain 168) GN=leuC PE=1 SV=1	sp|P80858|LEUC_BACSU	52 kDa	81	78	54	69	64	70
GTP-sensing transcriptional pleiotropic repressor CodY OS=Bacillus subtilis (strain 168) GN=codY PE=1 SV=3	sp|P39779|CODY_BACSU	29 kDa	71	70	61	78	71	78
Uncharacterized membrane protein YobI OS=Bacillus subtilis (strain 168) GN=yobI PE=4 SV=1	sp|O34784|YOBI_BACSU	141 kDa	72	70	58	65	78	72
3-isopropylmalate dehydrogenase OS=Bacillus subtilis (strain 168) GN=leuB PE=3 SV=3	sp|P05645|LEU3_BACSU	40 kDa	67	67	83	70	62	74
Uncharacterized protein YqaP OS=Bacillus subtilis (strain 168) GN=yqaP PE=4 SV=1	sp|P45913|YQAP_BACSU	35 kDa	66	67	78	62	67	72
ESX secretion system protein YukB OS=Bacillus subtilis (strain 168) GN=yukB PE=3 SV=1	sp|C0SPA7|YUKB_BACSU	172 kDa	60	63	70	76	69	82
Heme-degrading monooxygenase HmoA OS=Bacillus subtilis (strain 168) GN=hmoA PE=1 SV=2	sp|O31534|HMOA_BACSU	13 kDa	78	71	72	67	62	65
Plipastatin synthase subunit C OS=Bacillus subtilis (strain 168) GN=ppsC PE=1 SV=2	sp|P39847|PPSC_BACSU	288 kDa	220	173	175	172	182	160
ATP-dependent protease ATPase subunit ClpY OS=Bacillus subtilis (strain 168) GN=clpY PE=1 SV=1	sp|P39778|CLPY_BACSU	53 kDa	58	75	55	60	65	82
Acetolactate synthase small subunit OS=Bacillus subtilis (strain 168) GN=ilvH PE=3 SV=3	sp|P37252|ILVH_BACSU	19 kDa	69	69	74	74	56	64
Transcription termination/antitermination protein NusG OS=Bacillus subtilis (strain 168) GN=nusG PE=1 SV=1	sp|Q06795|NUSG_BACSU	20 kDa	63	71	72	74	62	59
L-cystine-binding protein TcyA OS=Bacillus subtilis (strain 168) GN=tcyA PE=1 SV=3	sp|P42199|TCYA_BACSU	30 kDa	63	71	58	73	69	67
30S ribosomal protein S18 OS=Bacillus subtilis (strain 168) GN=rpsR PE=1 SV=3	sp|P21475|RS18_BACSU	9 kDa	78	61	66	65	57	69
3-phosphoshikimate 1-carboxyvinyltransferase OS=Bacillus subtilis (strain 168) GN=aroA PE=3 SV=1	sp|P20691|AROA_BACSU	45 kDa	60	65	64	63	73	73
Carboxypeptidase 1 OS=Bacillus subtilis (strain 168) GN=ypwA PE=1 SV=1	sp|P50848|CBP1_BACSU	58 kDa	68	75	51	68	75	67
Cystathionine beta-lyase MetC OS=Bacillus subtilis (strain 168) GN=metC PE=1 SV=1	sp|O31632|METC_BACSU	42 kDa	61	61	52	72	73	73
UPF0111 protein YkaA OS=Bacillus subtilis (strain 168) GN=ykaA PE=3 SV=1	sp|O34454|YKAA_BACSU	24 kDa	68	49	54	74	74	80
UPF0342 protein YheA OS=Bacillus subtilis (strain 168) GN=yheA PE=1 SV=1	sp|O07542|YHEA_BACSU	14 kDa	73	65	56	72	65	68
Putative phosphoesterase YjcG OS=Bacillus subtilis (strain 168) GN=yjcG PE=1 SV=1	sp|O31629|YJCG_BACSU	20 kDa	73	68	64	71	60	64
Uncharacterized protein YabR OS=Bacillus subtilis (strain 168) GN=yabR PE=3 SV=1	sp|P37560|YABR_BACSU	14 kDa	80	60	66	56	68	68
Aspartokinase 1 OS=Bacillus subtilis (strain 168) GN=dapG PE=3 SV=3	sp|Q04795|AK1_BACSU	43 kDa	79	75	65	84	56	56
Uncharacterized isomerase YfhB OS=Bacillus subtilis (strain 168) GN=yfhB PE=3 SV=1	sp|O31570|YFHB_BACSU	32 kDa	59	59	60	50	65	80
Uncharacterized protein YjlC OS=Bacillus subtilis (strain 168) GN=yjlC PE=2 SV=1	sp|O34633|YJLC_BACSU	16 kDa	68	67	55	65	75	69
FMN-dependent NADH-azoreductase 1 OS=Bacillus subtilis (strain 168) GN=azoR1 PE=2 SV=1	sp|O35022|AZOR1_BACSU	23 kDa	66	47	51	76	67	81
MreB-like protein OS=Bacillus subtilis (strain 168) GN=mbl PE=3 SV=1	sp|P39751|MBL_BACSU	36 kDa	75	59	71	77	60	63
Peptide chain release factor 1 OS=Bacillus subtilis (strain 168) GN=prfA PE=3 SV=1	sp|P45872|RF1_BACSU	40 kDa	62	63	70	72	61	59
Probable adenylyl-sulfate kinase OS=Bacillus subtilis (strain 168) GN=cysC PE=2 SV=1	sp|O34577|CYSC1_BACSU	23 kDa	71	58	50	71	62	71
ATP-dependent 6-phosphofructokinase OS=Bacillus subtilis (strain 168) GN=pfkA PE=1 SV=1	sp|O34529|PFKA_BACSU	34 kDa	53	59	61	60	73	75
Enoyl-[acyl-carrier-protein] reductase [NADPH] FabL OS=Bacillus subtilis (strain 168) GN=fabL PE=1 SV=1	sp|P71079|FABL_BACSU	27 kDa	70	55	58	72	64	64
30S ribosomal protein S15 OS=Bacillus subtilis (strain 168) GN=rpsO PE=1 SV=4	sp|P21473|RS15_BACSU	11 kDa	72	57	69	61	60	69
Orotidine 5'-phosphate decarboxylase OS=Bacillus subtilis (strain 168) GN=pyrF PE=1 SV=1	sp|P25971|PYRF_BACSU	26 kDa	75	49	54	58	72	74
Amidase enhancer OS=Bacillus subtilis (strain 168) GN=lytB PE=1 SV=1	sp|Q02113|CWBA_BACSU	77 kDa	49	58	58	67	90	55
Putative aldehyde dehydrogenase YfmT OS=Bacillus subtilis (strain 168) GN=yfmT PE=2 SV=1	sp|O06478|ALDH5_BACSU	53 kDa	42	52	55	78	62	80
Transcription termination/antitermination protein NusA OS=Bacillus subtilis (strain 168) GN=nusA PE=1 SV=2	sp|P32727|NUSA_BACSU	42 kDa	61	55	61	66	53	57
Septum site-determining protein DivIVA OS=Bacillus subtilis (strain 168) GN=divIVA PE=1 SV=1	sp|P71021|DIV4A_BACSU	19 kDa	45	63	60	66	67	72
UPF0403 protein YqiW OS=Bacillus subtilis (strain 168) GN=yqiW PE=3 SV=1	sp|P54534|YQIW_BACSU	16 kDa	57	58	65	67	67	65
D-alanyl-D-alanine carboxypeptidase DacA OS=Bacillus subtilis (strain 168) GN=dacA PE=1 SV=3	sp|P08750|DACA_BACSU	49 kDa	49	59	56	59	75	59
General stress protein 16U OS=Bacillus subtilis (strain 168) GN=yceD PE=1 SV=3	sp|P80875|G16U_BACSU	21 kDa	62	53	60	63	72	65
Uncharacterized protein YhaN OS=Bacillus subtilis (strain 168) GN=yhaN PE=2 SV=1	sp|O08455|YHAN_BACSU	111 kDa	69	60	54	55	70	65
Stress response protein SCP2 OS=Bacillus subtilis (strain 168) GN=yceC PE=1 SV=3	sp|P81100|SCP2_BACSU	22 kDa	62	51	62	62	60	70
Poly(glycerol-phosphate) alpha-glucosyltransferase OS=Bacillus subtilis (strain 168) GN=tagE PE=1 SV=1	sp|P13484|TAGE_BACSU	78 kDa	53	64	57	57	57	70
L-threonine dehydratase biosynthetic IlvA OS=Bacillus subtilis (strain 168) GN=ilvA PE=3 SV=1	sp|P37946|ILVA_BACSU	47 kDa	59	57	50	51	73	60
Leucine dehydrogenase OS=Bacillus subtilis (strain 168) GN=yqiT PE=3 SV=1	sp|P54531|DHLE_BACSU	40 kDa	45	57	56	55	66	79
Aminomethyltransferase OS=Bacillus subtilis (strain 168) GN=gcvT PE=1 SV=2	sp|P54378|GCST_BACSU	40 kDa	59	59	56	57	52	63
Pyridoxal 5'-phosphate synthase subunit PdxT OS=Bacillus subtilis (strain 168) GN=pdxT PE=1 SV=1	sp|P37528|PDXT_BACSU	21 kDa	56	55	65	64	60	67
Biotin carboxylase 1 OS=Bacillus subtilis (strain 168) GN=accC1 PE=3 SV=3	sp|P49787|ACCC1_BACSU	49 kDa	54	65	53	40	58	62
ATP synthase gamma chain OS=Bacillus subtilis (strain 168) GN=atpG PE=1 SV=2	sp|P37810|ATPG_BACSU	32 kDa	53	72	54	49	51	69
Phosphoribosylformylglycinamidine cyclo-ligase OS=Bacillus subtilis (strain 168) GN=purM PE=3 SV=2	sp|P12043|PUR5_BACSU	37 kDa	52	50	60	57	57	62
6,7-dimethyl-8-ribityllumazine synthase OS=Bacillus subtilis (strain 168) GN=ribH PE=1 SV=2	sp|P11998|RISB_BACSU	16 kDa	58	64	60	60	61	59
Alanine dehydrogenase OS=Bacillus subtilis (strain 168) GN=ald PE=1 SV=1	sp|Q08352|DHA_BACSU	40 kDa	44	56	65	58	70	64
Elongation factor P OS=Bacillus subtilis (strain 168) GN=efp PE=3 SV=2	sp|P49778|EFP_BACSU	20 kDa	72	49	60	62	51	57
1,4-dihydroxy-2-naphthoyl-CoA synthase OS=Bacillus subtilis (strain 168) GN=menB PE=1 SV=2	sp|P23966|MENB_BACSU	30 kDa	53	69	52	63	62	57
Methyl-accepting chemotaxis protein McpC OS=Bacillus subtilis (strain 168) GN=mcpC PE=1 SV=2	sp|P54576|MCPC_BACSU	72 kDa	49	52	57	63	72	68
Acetylornithine aminotransferase OS=Bacillus subtilis (strain 168) GN=argD PE=3 SV=2	sp|P36839|ARGD_BACSU	41 kDa	54	53	55	50	61	77
Single-stranded DNA-binding protein A OS=Bacillus subtilis (strain 168) GN=ssbA PE=1 SV=1	sp|P37455|SSBA_BACSU	19 kDa	59	49	64	62	56	63
Nucleoid-associated protein YaaK OS=Bacillus subtilis (strain 168) GN=yaaK PE=3 SV=1	sp|P24281|YAAK_BACSU	12 kDa	60	59	69	50	54	59
50S ribosomal protein L29 OS=Bacillus subtilis (strain 168) GN=rpmC PE=1 SV=1	sp|P12873|RL29_BACSU	8 kDa	72	59	78	59	39	52
DNA topoisomerase 4 subunit B OS=Bacillus subtilis (strain 168) GN=parE PE=3 SV=2	sp|Q59192|PARE_BACSU	73 kDa	56	56	55	60	57	76
30S ribosomal protein S6 OS=Bacillus subtilis (strain 168) GN=rpsF PE=1 SV=2	sp|P21468|RS6_BACSU	11 kDa	72	61	59	63	45	56
Acetylglutamate kinase OS=Bacillus subtilis (strain 168) GN=argB PE=3 SV=1	sp|P68729|ARGB_BACSU	28 kDa	53	61	52	61	53	63
Tyrosine--tRNA ligase 1 OS=Bacillus subtilis (strain 168) GN=tyrS1 PE=2 SV=2	sp|P22326|SYY1_BACSU	48 kDa	52	50	55	56	55	65
Signal recognition particle protein OS=Bacillus subtilis (strain 168) GN=ffh PE=1 SV=1	sp|P37105|SRP54_BACSU	50 kDa	45	55	52	54	63	65
Phosphoribosylformylglycinamidine synthase subunit PurS OS=Bacillus subtilis (strain 168) GN=purS PE=1 SV=1	sp|P12049|PURS_BACSU	10 kDa	59	54	61	67	53	61
NADPH-dependent reductase BacG OS=Bacillus subtilis (strain 168) GN=bacG PE=1 SV=1	sp|P39644|BACG_BACSU	28 kDa	58	62	47	60	54	62
DNA ligase OS=Bacillus subtilis (strain 168) GN=ligA PE=3 SV=1	sp|O31498|DNLJ_BACSU	75 kDa	44	45	52	62	50	57
Serine-protein kinase RsbW OS=Bacillus subtilis (strain 168) GN=rsbW PE=1 SV=1	sp|P17904|RSBW_BACSU	18 kDa	56	58	61	59	56	59
Cephalosporin-C deacetylase OS=Bacillus subtilis (strain 168) GN=cah PE=1 SV=1	sp|P94388|CAH_BACSU	36 kDa	64	57	56	69	56	47
RNA polymerase sigma factor SigA OS=Bacillus subtilis (strain 168) GN=sigA PE=1 SV=2	sp|P06224|SIGA_BACSU	43 kDa	52	47	49	57	57	68
Uridylate kinase OS=Bacillus subtilis (strain 168) GN=pyrH PE=1 SV=2	sp|O31749|PYRH_BACSU	26 kDa	55	43	67	58	53	61
Cytidylate kinase OS=Bacillus subtilis (strain 168) GN=cmk PE=1 SV=1	sp|P38493|KCY_BACSU	25 kDa	54	59	56	42	65	62
Probable glycine dehydrogenase (decarboxylating) subunit 2 OS=Bacillus subtilis (strain 168) GN=gcvPB PE=3 SV=1	sp|P54377|GCSPB_BACSU	54 kDa	55	63	48	49	54	61
Uncharacterized ABC transporter ATP-binding protein YfmR OS=Bacillus subtilis (strain 168) GN=yfmR PE=3 SV=1	sp|O06476|YFMR_BACSU	71 kDa	55	46	50	59	50	62
Glutamine--fructose-6-phosphate aminotransferase [isomerizing] OS=Bacillus subtilis (strain 168) GN=glmS PE=2 SV=1	sp|P0CI73|GLMS_BACSU	65 kDa	56	59	56	67	55	37
Glyoxal reductase OS=Bacillus subtilis (strain 168) GN=yvgN PE=1 SV=1	sp|O32210|GR_BACSU	32 kDa	50	69	50	44	57	54
Transition state regulatory protein AbrB OS=Bacillus subtilis (strain 168) GN=abrB PE=1 SV=1	sp|P08874|ABRB_BACSU	11 kDa	54	49	52	55	43	56
50S ribosomal protein L30 OS=Bacillus subtilis (strain 168) GN=rpmD PE=1 SV=2	sp|P19947|RL30_BACSU	7 kDa	60	54	79	58	37	47
ATP synthase subunit delta OS=Bacillus subtilis (strain 168) GN=atpH PE=1 SV=1	sp|P37811|ATPD_BACSU	20 kDa	53	60	56	49	49	58
Flagellin OS=Bacillus subtilis (strain 168) GN=hag PE=1 SV=2	sp|P02968|FLA_BACSU	33 kDa	78	71	73	24	30	35
Purine nucleoside phosphorylase DeoD-type OS=Bacillus subtilis (strain 168) GN=deoD PE=1 SV=1	sp|O34925|DEOD_BACSU	25 kDa	58	45	59	48	44	57
Imidazole glycerol phosphate synthase subunit HisH OS=Bacillus subtilis (strain 168) GN=hisH PE=3 SV=1	sp|O34565|HIS5_BACSU	23 kDa	57	49	47	62	53	54
Polyketide biosynthesis cytochrome P450 PksS OS=Bacillus subtilis (strain 168) GN=pksS PE=1 SV=2	sp|O31785|PKSS_BACSU	47 kDa	57	54	54	53	59	51
Carbamoyl-phosphate synthase arginine-specific small chain OS=Bacillus subtilis (strain 168) GN=carA PE=3 SV=2	sp|P36838|CARX_BACSU	39 kDa	54	59	47	51	54	56
Phenylalanine--tRNA ligase alpha subunit OS=Bacillus subtilis (strain 168) GN=pheS PE=3 SV=2	sp|P17921|SYFA_BACSU	39 kDa	49	56	45	53	53	62
Peptidase T OS=Bacillus subtilis (strain 168) GN=pepT PE=3 SV=1	sp|P55179|PEPT_BACSU	46 kDa	47	66	50	54	48	47
Cysteine--tRNA ligase OS=Bacillus subtilis (strain 168) GN=cysS PE=1 SV=1	sp|Q06752|SYC_BACSU	54 kDa	46	46	56	53	55	63
Fructose-1,6-bisphosphatase class 2 OS=Bacillus subtilis (strain 168) GN=glpX PE=1 SV=1	sp|Q03224|GLPX_BACSU	34 kDa	55	46	51	54	63	56
Ribosome-recycling factor OS=Bacillus subtilis (strain 168) GN=frr PE=1 SV=2	sp|P81101|RRF_BACSU	21 kDa	60	45	57	53	49	61
Uncharacterized HTH-type transcriptional regulator YugG OS=Bacillus subtilis (strain 168) GN=yugG PE=4 SV=2	sp|O05236|YUGG_BACSU	19 kDa	59	40	52	59	58	54
Putative heme-dependent peroxidase YwfI OS=Bacillus subtilis (strain 168) GN=ywfI PE=3 SV=1	sp|P39645|YWFI_BACSU	30 kDa	52	52	51	47	51	55
ATP-dependent helicase/deoxyribonuclease subunit B OS=Bacillus subtilis (strain 168) GN=addB PE=1 SV=2	sp|P23477|ADDB_BACSU	135 kDa	47	52	49	54	61	64
5'-methylthioadenosine/S-adenosylhomocysteine nucleosidase OS=Bacillus subtilis (strain 168) GN=mtnN PE=3 SV=1	sp|O32028|MTNN_BACSU	25 kDa	64	37	61	54	43	65
Elongation factor 4 OS=Bacillus subtilis (strain 168) GN=lepA PE=3 SV=2	sp|P37949|LEPA_BACSU	69 kDa	52	53	46	54	63	45
Acetyl-coenzyme A carboxylase carboxyl transferase subunit beta OS=Bacillus subtilis (strain 168) GN=accD PE=1 SV=1	sp|C0SP93|ACCD_BACSU	32 kDa	47	67	45	48	51	64
Cystathionine gamma-synthase/O-acetylhomoserine (thiol)-lyase OS=Bacillus subtilis (strain 168) GN=metI PE=1 SV=1	sp|O31631|METI_BACSU	42 kDa	40	51	48	51	69	61
Septation ring formation regulator EzrA OS=Bacillus subtilis (strain 168) GN=ezrA PE=1 SV=1	sp|O34894|EZRA_BACSU	65 kDa	55	52	56	73	53	31
3'-5' exoribonuclease YhaM OS=Bacillus subtilis (strain 168) GN=yhaM PE=1 SV=1	sp|O07521|YHAM_BACSU	36 kDa	49	49	47	47	59	47
NADH dehydrogenase OS=Bacillus subtilis (strain 168) GN=ahpF PE=1 SV=2	sp|P42974|DHNA_BACSU	55 kDa	48	53	37	47	59	65
Vegetative catalase OS=Bacillus subtilis (strain 168) GN=katA PE=1 SV=5	sp|P26901|CATA_BACSU	55 kDa	51	53	43	49	64	61
Imidazoleglycerol-phosphate dehydratase OS=Bacillus subtilis (strain 168) GN=hisB PE=3 SV=1	sp|O34683|HIS7_BACSU	22 kDa	49	42	47	51	51	72
Hypoxanthine-guanine phosphoribosyltransferase OS=Bacillus subtilis (strain 168) GN=hprT PE=3 SV=1	sp|P37472|HPRT_BACSU	20 kDa	49	49	49	56	53	58
Spore coat-associated protein N OS=Bacillus subtilis (strain 168) GN=tasA PE=1 SV=1	sp|P54507|COTN_BACSU	28 kDa	75	62	60	37	32	45
Probable ATP-dependent helicase DinG homolog OS=Bacillus subtilis (strain 168) GN=dinG PE=3 SV=1	sp|P54394|DING_BACSU	106 kDa	54	46	51	54	58	51
Heme-based aerotactic transducer HemAT OS=Bacillus subtilis (strain 168) GN=hemAT PE=1 SV=1	sp|O07621|HEMAT_BACSU	49 kDa	35	45	42	50	49	51
Transcriptional regulator LytR OS=Bacillus subtilis (strain 168) GN=lytR PE=1 SV=1	sp|Q02115|LYAT_BACSU	35 kDa	51	56	49	43	48	53
4-hydroxy-3-methylbut-2-en-1-yl diphosphate synthase (flavodoxin) OS=Bacillus subtilis (strain 168) GN=ispG PE=3 SV=1	sp|P54482|ISPG_BACSU	41 kDa	40	48	50	47	70	57
Bifunctional protein GlmU OS=Bacillus subtilis (strain 168) GN=glmU PE=3 SV=1	sp|P14192|GLMU_BACSU	50 kDa	52	48	48	50	43	52
UPF0403 protein YphP OS=Bacillus subtilis (strain 168) GN=yphP PE=1 SV=1	sp|P54170|YPHP_BACSU	16 kDa	50	48	41	57	58	59
50S ribosomal protein L27 OS=Bacillus subtilis (strain 168) GN=rpmA PE=1 SV=1	sp|P05657|RL27_BACSU	10 kDa	49	51	59	56	53	58
Putative septation protein SpoVG OS=Bacillus subtilis (strain 168) GN=spoVG PE=1 SV=1	sp|P28015|SP5G_BACSU	11 kDa	54	54	58	56	44	50
N-acetylmuramoyl-L-alanine amidase LytC OS=Bacillus subtilis (strain 168) GN=lytC PE=1 SV=1	sp|Q02114|LYTC_BACSU	53 kDa	40	50	56	59	56	42
S-ribosylhomocysteine lyase OS=Bacillus subtilis (strain 168) GN=luxS PE=1 SV=1	sp|O34667|LUXS_BACSU	18 kDa	51	46	55	50	48	51
Xanthine phosphoribosyltransferase OS=Bacillus subtilis (strain 168) GN=xpt PE=1 SV=1	sp|P42085|XPT_BACSU	21 kDa	40	52	72	54	48	43
Nicotinate phosphoribosyltransferase OS=Bacillus subtilis (strain 168) GN=pncB PE=3 SV=1	sp|O32090|PNCB_BACSU	56 kDa	39	52	47	52	47	60
Tax_Id=9606 Gene_Symbol=KRT16 Keratin, type I cytoskeletal 16	IPI:CON_00217963.3|SWISS-PROT:P08779 (+1)	51 kDa	112	71	108	90	95	57
Adenine phosphoribosyltransferase OS=Bacillus subtilis (strain 168) GN=apt PE=3 SV=1	sp|O34443|APT_BACSU	19 kDa	42	47	45	47	44	52
Nucleoside diphosphate kinase OS=Bacillus subtilis (strain 168) GN=ndk PE=1 SV=3	sp|P31103|NDK_BACSU	17 kDa	55	46	43	47	56	55
Uncharacterized protein YtxH OS=Bacillus subtilis (strain 168) GN=ytxH PE=4 SV=2	sp|P40780|YTXH_BACSU	17 kDa	44	49	44	49	58	61
Shikimate kinase OS=Bacillus subtilis (strain 168) GN=aroK PE=3 SV=2	sp|P37944|AROK_BACSU	22 kDa	37	52	52	56	49	47
Aspartate carbamoyltransferase OS=Bacillus subtilis (strain 168) GN=pyrB PE=1 SV=2	sp|P05654|PYRB_BACSU	34 kDa	55	43	51	51	54	43
2-iminobutanoate/2-iminopropanoate deaminase OS=Bacillus subtilis (strain 168) GN=yabJ PE=1 SV=3	sp|P37552|RIDA_BACSU	14 kDa	50	47	52	46	40	56
ATP-dependent dethiobiotin synthetase BioD OS=Bacillus subtilis (strain 168) GN=bioD PE=3 SV=1	sp|P53558|BIOD_BACSU	25 kDa	41	41	59	39	56	46
Endonuclease MutS2 OS=Bacillus subtilis (strain 168) GN=mutSB PE=3 SV=2	sp|P94545|MUTS2_BACSU	87 kDa	34	45	56	59	61	48
Peptidyl-prolyl cis-trans isomerase B OS=Bacillus subtilis (strain 168) GN=ppiB PE=1 SV=1	sp|P35137|PPIB_BACSU	15 kDa	52	48	52	41	57	43
Uncharacterized acyl--CoA ligase YtcI OS=Bacillus subtilis (strain 168) GN=ytcI PE=3 SV=1	sp|C0SPB0|YTCI_BACSU	59 kDa	46	55	34	44	50	46
Amidophosphoribosyltransferase OS=Bacillus subtilis (strain 168) GN=purF PE=1 SV=2	sp|P00497|PUR1_BACSU	52 kDa	47	41	45	50	42	51
Phosphoribosylformylglycinamidine synthase subunit PurQ OS=Bacillus subtilis (strain 168) GN=purQ PE=1 SV=1	sp|P12041|PURQ_BACSU	25 kDa	64	37	49	40	38	52
50S ribosomal protein L28 OS=Bacillus subtilis (strain 168) GN=rpmB PE=1 SV=1	sp|P37807|RL28_BACSU	7 kDa	52	44	59	49	42	49
Citrate synthase 2 OS=Bacillus subtilis (strain 168) GN=citZ PE=1 SV=2	sp|P39120|CISY2_BACSU	42 kDa	53	53	51	40	45	44
Uncharacterized protein YraH OS=Bacillus subtilis (strain 168) GN=yraH PE=3 SV=1	sp|O07918|YRAH_BACSU	15 kDa	54	47	46	56	54	45
Cell division protein FtsX OS=Bacillus subtilis (strain 168) GN=ftsX PE=1 SV=1	sp|O34876|FTSX_BACSU	33 kDa	42	51	36	41	49	40
Chromosomal replication initiator protein DnaA OS=Bacillus subtilis (strain 168) GN=dnaA PE=1 SV=1	sp|P05648|DNAA_BACSU	51 kDa	48	48	48	37	51	55
Thioredoxin OS=Bacillus subtilis (strain 168) GN=trxA PE=1 SV=3	sp|P14949|THIO_BACSU	11 kDa	49	49	48	53	49	49
Probable NADH-dependent butanol dehydrogenase 1 OS=Bacillus subtilis (strain 168) GN=yugJ PE=3 SV=1	sp|O05239|YUGJ_BACSU	43 kDa	47	44	41	53	52	34
Uncharacterized protein YjjA OS=Bacillus subtilis (strain 168) GN=yjjA PE=4 SV=1	sp|O34394|YJJA_BACSU	30 kDa	47	43	55	35	42	57
Uncharacterized lipoprotein YufN OS=Bacillus subtilis (strain 168) GN=yufN PE=3 SV=2	sp|O05252|YUFN_BACSU	38 kDa	41	62	49	36	46	48
Glycerol-3-phosphate cytidylyltransferase OS=Bacillus subtilis (strain 168) GN=tagD PE=1 SV=1	sp|P27623|TAGD_BACSU	15 kDa	53	43	47	50	43	48
DEAD-box ATP-dependent RNA helicase CshB OS=Bacillus subtilis (strain 168) GN=cshB PE=1 SV=1	sp|P54475|CSHB_BACSU	50 kDa	41	43	50	54	41	50
Tax_Id=9606 Gene_Symbol=KRT14 Keratin, type I cytoskeletal 14	IPI:CON_00384444.5|SWISS-PROT:P02533	52 kDa	152	106	136	153	149	60
Cell division ATP-binding protein FtsE OS=Bacillus subtilis (strain 168) GN=ftsE PE=1 SV=1	sp|O34814|FTSE_BACSU	26 kDa	47	48	41	49	45	53
Acyl carrier protein OS=Bacillus subtilis (strain 168) GN=acpA PE=1 SV=1	sp|P80643|ACP_BACSU	9 kDa	48	44	50	42	48	42
Deoxyribose-phosphate aldolase OS=Bacillus subtilis (strain 168) GN=deoC PE=1 SV=3	sp|P39121|DEOC_BACSU	23 kDa	50	51	39	43	52	49
Glycine betaine transport ATP-binding protein OpuAA OS=Bacillus subtilis (strain 168) GN=opuAA PE=1 SV=3	sp|P46920|OPUAA_BACSU	46 kDa	43	51	38	47	48	48
Biotin carboxyl carrier protein of acetyl-CoA carboxylase OS=Bacillus subtilis (strain 168) GN=accB PE=1 SV=2	sp|P49786|BCCP_BACSU	17 kDa	51	42	34	43	46	55
Uncharacterized sugar kinase YdjE OS=Bacillus subtilis (strain 168) GN=ydjE PE=3 SV=1	sp|O34768|YDJE_BACSU	34 kDa	40	42	40	37	56	61
Putative aspartate aminotransferase YhdR OS=Bacillus subtilis (strain 168) GN=yhdR PE=3 SV=1	sp|O07587|AAT3_BACSU	44 kDa	41	49	38	47	53	44
D-alanine--poly(phosphoribitol) ligase subunit 1 OS=Bacillus subtilis (strain 168) GN=dltA PE=1 SV=1	sp|P39581|DLTA_BACSU	56 kDa	39	44	39	44	54	59
Quinol oxidase subunit 2 OS=Bacillus subtilis (strain 168) GN=qoxA PE=3 SV=4	sp|P34957|QOX2_BACSU	36 kDa	35	56	44	44	41	56
UDP-glucose 4-epimerase OS=Bacillus subtilis (strain 168) GN=galE PE=3 SV=1	sp|P55180|GALE_BACSU	37 kDa	43	49	40	53	40	53
Nucleotide-binding protein YvcJ OS=Bacillus subtilis (strain 168) GN=yvcJ PE=1 SV=1	sp|O06973|YVCJ_BACSU	34 kDa	42	57	43	44	50	44
Uncharacterized protein YqeY OS=Bacillus subtilis (strain 168) GN=yqeY PE=1 SV=1	sp|P54464|YQEY_BACSU	17 kDa	49	41	47	49	48	51
Septum site-determining protein MinD OS=Bacillus subtilis (strain 168) GN=minD PE=1 SV=1	sp|Q01464|MIND_BACSU	29 kDa	43	40	49	41	52	53
Quinol oxidase subunit 1 OS=Bacillus subtilis (strain 168) GN=qoxB PE=3 SV=1	sp|P34956|QOX1_BACSU	74 kDa	39	47	43	55	49	40
Uncharacterized membrane protein YhaH OS=Bacillus subtilis (strain 168) GN=yhaH PE=4 SV=1	sp|O07516|YHAH_BACSU	13 kDa	43	43	45	50	46	54
Probable inactive metalloprotease YmfF OS=Bacillus subtilis (strain 168) GN=ymfF PE=3 SV=2	sp|O31764|YMFF_BACSU	48 kDa	48	43	38	53	46	47
Methyl-accepting chemotaxis protein McpA OS=Bacillus subtilis (strain 168) GN=mcpA PE=1 SV=2	sp|P39214|MCPA_BACSU	72 kDa	37	50	43	57	64	61
Cyclic-di-AMP phosphodiesterase PgpH OS=Bacillus subtilis (strain 168) GN=pgpH PE=3 SV=2	sp|P46344|PGPH_BACSU	79 kDa	40	45	46	52	45	44
Uncharacterized RNA methyltransferase YfjO OS=Bacillus subtilis (strain 168) GN=yfjO PE=3 SV=1	sp|O31545|YFJO_BACSU	52 kDa	59	42	52	56	33	35
Disulfide bond formation protein D OS=Bacillus subtilis (strain 168) GN=bdbD PE=1 SV=1	sp|O32218|BDBD_BACSU	25 kDa	52	42	36	45	45	49
Resolvase homolog YneB OS=Bacillus subtilis (strain 168) GN=yneB PE=2 SV=1	sp|Q45057|YNEB_BACSU	25 kDa	48	49	44	40	39	47
UPF0092 membrane protein YrbF OS=Bacillus subtilis (strain 168) GN=yrbF PE=3 SV=1	sp|O32052|YRBF_BACSU	10 kDa	57	54	38	42	42	50
Uncharacterized oxidoreductase YoxD OS=Bacillus subtilis (strain 168) GN=yoxD PE=3 SV=2	sp|P14802|YOXD_BACSU	25 kDa	39	46	51	36	43	53
3-oxoacyl-[acyl-carrier-protein] synthase 3 protein 1 OS=Bacillus subtilis (strain 168) GN=fabHA PE=2 SV=1	sp|O34746|FABH1_BACSU	34 kDa	50	42	46	39	52	41
Protein translocase subunit SecY OS=Bacillus subtilis (strain 168) GN=secY PE=3 SV=1	sp|P16336|SECY_BACSU	47 kDa	34	41	36	36	43	42
Methylthioribose-1-phosphate isomerase OS=Bacillus subtilis (strain 168) GN=mtnA PE=1 SV=1	sp|O31662|MTNA_BACSU	39 kDa	46	46	42	44	43	40
Uncharacterized ABC transporter ATP-binding protein YybJ OS=Bacillus subtilis (strain 168) GN=yybJ PE=3 SV=1	sp|P37494|YYBJ_BACSU	24 kDa	47	53	42	40	38	44
Putative pyruvate, phosphate dikinase regulatory protein OS=Bacillus subtilis (strain 168) GN=yqfL PE=1 SV=1	sp|P54470|PDRP_BACSU	30 kDa	52	32	41	46	37	40
Ribosomal large subunit pseudouridine synthase B OS=Bacillus subtilis (strain 168) GN=rluB PE=1 SV=2	sp|P35159|RLUB_BACSU	28 kDa	42	36	49	46	48	46
Uncharacterized protein YjoA OS=Bacillus subtilis (strain 168) GN=yjoA PE=1 SV=1	sp|O34334|YJOA_BACSU	18 kDa	38	52	47	47	40	40
HPr kinase/phosphorylase OS=Bacillus subtilis (strain 168) GN=hprK PE=1 SV=3	sp|O34483|HPRK_BACSU	35 kDa	46	40	45	45	52	39
50S ribosomal protein L33 1 OS=Bacillus subtilis (strain 168) GN=rpmGA PE=1 SV=2	sp|P56849|RL331_BACSU	6 kDa	53	42	63	40	31	38
Phosphate acyltransferase OS=Bacillus subtilis (strain 168) GN=plsX PE=1 SV=2	sp|P71018|PLSX_BACSU	36 kDa	43	44	41	39	36	32
Anti-sigma-B factor antagonist OS=Bacillus subtilis (strain 168) GN=rsbV PE=1 SV=1	sp|P17903|RSBV_BACSU	12 kDa	50	32	45	49	41	51
Adenylate kinase OS=Bacillus subtilis (strain 168) GN=adk PE=1 SV=2	sp|P16304|KAD_BACSU	24 kDa	39	42	46	34	52	55
Uncharacterized protein YqjE OS=Bacillus subtilis (strain 168) GN=yqjE PE=3 SV=2	sp|P54542|YQJE_BACSU	40 kDa	46	47	43	44	50	32
Protein GrpE OS=Bacillus subtilis (strain 168) GN=grpE PE=1 SV=3	sp|P15874|GRPE_BACSU	22 kDa	51	43	35	48	39	51
Oligopeptide transport ATP-binding protein OppF OS=Bacillus subtilis (strain 168) GN=oppF PE=2 SV=3	sp|P24137|OPPF_BACSU	35 kDa	39	46	38	34	38	33
Uncharacterized protein YvlB OS=Bacillus subtilis (strain 168) GN=yvlB PE=4 SV=1	sp|O34628|YVLB_BACSU	41 kDa	39	53	45	40	41	39
33 kDa chaperonin OS=Bacillus subtilis (strain 168) GN=hslO PE=1 SV=1	sp|P37565|HSLO_BACSU	32 kDa	39	40	35	47	44	50
Putative tRNA-binding protein YtpR OS=Bacillus subtilis (strain 168) GN=ytpR PE=4 SV=1	sp|O34943|YTPR_BACSU	22 kDa	49	43	36	44	40	47
Putative phosphatase YxeH OS=Bacillus subtilis (strain 168) GN=yxeH PE=3 SV=1	sp|P54947|YXEH_BACSU	30 kDa	33	41	42	33	49	58
Putative sugar phosphate isomerase YwlF OS=Bacillus subtilis (strain 168) GN=ywlF PE=2 SV=1	sp|P39156|YWLF_BACSU	16 kDa	43	42	46	46	45	39
1-pyrroline-5-carboxylate dehydrogenase OS=Bacillus subtilis (strain 168) GN=rocA PE=2 SV=1	sp|P39634|ROCA_BACSU	56 kDa	44	55	38	43	48	47
Uncharacterized protein YqzC OS=Bacillus subtilis (strain 168) GN=yqzC PE=3 SV=2	sp|O32023|YQZC_BACSU	17 kDa	34	41	49	53	42	40
Peptide chain release factor 2 OS=Bacillus subtilis (strain 168) GN=prfB PE=3 SV=2	sp|P28367|RF2_BACSU	42 kDa	49	45	36	48	40	38
Stage 0 sporulation protein A OS=Bacillus subtilis (strain 168) GN=spo0A PE=1 SV=1	sp|P06534|SP0A_BACSU	30 kDa	52	47	38	41	37	39
Uncharacterized metallophosphoesterase-like protein YydB OS=Bacillus subtilis (strain 168) GN=yydB PE=3 SV=1	sp|Q45600|YYDB_BACSU	56 kDa	33	41	40	54	41	45
Uncharacterized protein YloV OS=Bacillus subtilis (strain 168) GN=yloV PE=4 SV=1	sp|O34751|YLOV_BACSU	59 kDa	36	36	42	53	46	31
Catalase-2 OS=Bacillus subtilis (strain 168) GN=katE PE=3 SV=2	sp|P42234|CATE_BACSU	77 kDa	33	34	39	53	49	48
Putative amidohydrolase YhaA OS=Bacillus subtilis (strain 168) GN=yhaA PE=3 SV=3	sp|O07598|YHAA_BACSU	43 kDa	44	53	44	39	32	31
Glycerol-3-phosphate dehydrogenase [NAD(P)+] OS=Bacillus subtilis (strain 168) GN=gpsA PE=3 SV=2	sp|P46919|GPDA_BACSU	37 kDa	40	40	30	45	42	33
GTP cyclohydrolase 1 OS=Bacillus subtilis (strain 168) GN=folE PE=1 SV=1	sp|P19465|GCH1_BACSU	21 kDa	42	42	32	45	42	44
UPF0176 protein YbfQ OS=Bacillus subtilis (strain 168) GN=ybfQ PE=3 SV=1	sp|O31457|YBFQ_BACSU	37 kDa	36	51	37	38	46	40
Probable BsuMI modification methylase subunit YdiO OS=Bacillus subtilis (strain 168) GN=ydiO PE=2 SV=1	sp|O34939|YDIO_BACSU	49 kDa	37	46	37	38	41	43
N5-carboxyaminoimidazole ribonucleotide synthase OS=Bacillus subtilis (strain 168) GN=purK PE=3 SV=2	sp|P12045|PURK_BACSU	42 kDa	40	33	45	47	44	26
Ferri-bacillibactin esterase BesA OS=Bacillus subtilis (strain 168) GN=besA PE=1 SV=2	sp|O32102|BESA_BACSU	32 kDa	44	41	38	39	40	37
6-carboxyhexanoate--CoA ligase OS=Bacillus subtilis (strain 168) GN=bioW PE=1 SV=1	sp|P53559|BIOW_BACSU	30 kDa	41	42	42	40	41	56
UPF0234 protein yitk OS=Bacillus subtilis (strain 168) GN=yitK PE=3 SV=1	sp|O06746|YITK_BACSU	18 kDa	41	47	41	50	35	41
Putative cysteine ligase BshC OS=Bacillus subtilis (strain 168) GN=bshC PE=1 SV=3	sp|P55342|BSHC_BACSU	63 kDa	42	45	37	42	49	38
tRNA threonylcarbamoyladenosine dehydratase OS=Bacillus subtilis (strain 168) GN=tcdA PE=3 SV=3	sp|O32037|TCDA_BACSU	28 kDa	38	39	37	31	38	33
General stress protein CTC OS=Bacillus subtilis (strain 168) GN=ctc PE=1 SV=4	sp|P14194|CTC_BACSU	22 kDa	44	45	33	44	37	42
Acetyl-coenzyme A carboxylase carboxyl transferase subunit alpha OS=Bacillus subtilis (strain 168) GN=accA PE=1 SV=1	sp|O34847|ACCA_BACSU	36 kDa	39	39	41	39	44	41
Uncharacterized protein YqhY OS=Bacillus subtilis (strain 168) GN=yqhY PE=3 SV=2	sp|P54519|YQHY_BACSU	15 kDa	46	43	42	39	41	40
Chemotaxis protein CheY OS=Bacillus subtilis (strain 168) GN=cheY PE=1 SV=3	sp|P24072|CHEY_BACSU	13 kDa	39	36	39	42	43	52
Protein jag OS=Bacillus subtilis (strain 168) GN=jag PE=4 SV=1	sp|Q01620|JAG_BACSU	23 kDa	34	43	45	35	47	48
Pur operon repressor OS=Bacillus subtilis (strain 168) GN=purR PE=1 SV=1	sp|P37551|PURR_BACSU	31 kDa	45	30	46	37	42	47
General stress protein 18 OS=Bacillus subtilis (strain 168) GN=yfkM PE=1 SV=3	sp|P80876|GS18_BACSU	19 kDa	44	38	35	44	41	40
Glutamyl-tRNA(Gln) amidotransferase subunit C OS=Bacillus subtilis (strain 168) GN=gatC PE=3 SV=3	sp|O06492|GATC_BACSU	11 kDa	44	49	45	39	36	32
3-dehydroquinate synthase OS=Bacillus subtilis (strain 168) GN=aroB PE=3 SV=1	sp|P31102|AROB_BACSU	41 kDa	33	43	31	42	41	41
FMN-dependent NADH-azoreductase 2 OS=Bacillus subtilis (strain 168) GN=azoR2 PE=1 SV=1	sp|O32224|AZOR2_BACSU	23 kDa	54	38	33	45	33	37
Acetyl-coenzyme A synthetase OS=Bacillus subtilis (strain 168) GN=acsA PE=1 SV=1	sp|P39062|ACSA_BACSU	65 kDa	45	43	41	44	47	25
Fructosamine kinase FrlD OS=Bacillus subtilis (strain 168) GN=frlD PE=1 SV=1	sp|O32153|FRLD_BACSU	31 kDa	37	44	42	24	33	45
Pyridoxine kinase OS=Bacillus subtilis (strain 168) GN=pdxK PE=1 SV=1	sp|P39610|PDXK_BACSU	29 kDa	40	38	42	41	43	45
Phage shock protein A homolog OS=Bacillus subtilis (strain 168) GN=ydjF PE=1 SV=3	sp|P54617|PSPA_BACSU	25 kDa	45	35	38	31	38	46
Cystathionine gamma-lyase OS=Bacillus subtilis (strain 168) GN=mccB PE=1 SV=1	sp|O05394|MCCB_BACSU	41 kDa	36	37	34	38	42	42
50S ribosomal protein L32 OS=Bacillus subtilis (strain 168) GN=rpmF PE=1 SV=3	sp|O34687|RL32_BACSU	7 kDa	44	32	43	44	41	40
Amidohydrolase AmhX OS=Bacillus subtilis (strain 168) GN=amhX PE=3 SV=3	sp|P54983|AMHX_BACSU	42 kDa	39	39	39	41	37	37
Putative sugar kinase YoaC OS=Bacillus subtilis (strain 168) GN=yoaC PE=2 SV=1	sp|O34861|YOAC_BACSU	54 kDa	38	36	32	32	36	38
NADH dehydrogenase-like protein YutJ OS=Bacillus subtilis (strain 168) GN=yutJ PE=3 SV=2	sp|O32117|YUTJ_BACSU	40 kDa	38	37	40	35	35	43
scyllo-inositol 2-dehydrogenase (NADP(+)) OS=Bacillus subtilis (strain 168) GN=iolW PE=1 SV=1	sp|O32223|IOLW_BACSU	40 kDa	30	31	38	43	38	49
Putative niacin/nicotinamide transporter NaiP OS=Bacillus subtilis (strain 168) GN=naiP PE=1 SV=1	sp|O34691|NAIP_BACSU	44 kDa	31	37	39	40	46	38
Putative aminopeptidase YsdC OS=Bacillus subtilis (strain 168) GN=ysdC PE=1 SV=1	sp|P94521|YSDC_BACSU	39 kDa	29	56	32	38	40	33
Putative carbonic anhydrase YtiB OS=Bacillus subtilis (strain 168) GN=ytiB PE=3 SV=1	sp|O34872|YTIB_BACSU	21 kDa	32	45	40	44	39	37
Arginine transport ATP-binding protein ArtM OS=Bacillus subtilis (strain 168) GN=artM PE=1 SV=1	sp|P54537|ARTM_BACSU	27 kDa	40	39	34	40	42	43
Protein IolS OS=Bacillus subtilis (strain 168) GN=iolS PE=1 SV=1	sp|P46336|IOLS_BACSU	35 kDa	32	34	34	34	49	49
UDP-N-acetylmuramate--L-alanine ligase OS=Bacillus subtilis (strain 168) GN=murC PE=3 SV=2	sp|P40778|MURC_BACSU	48 kDa	35	40	35	43	35	36
Uncharacterized ABC transporter ATP-binding protein YwjA OS=Bacillus subtilis (strain 168) GN=ywjA PE=3 SV=1	sp|P45861|YWJA_BACSU	65 kDa	36	38	43	38	42	40
Transcriptional regulatory protein ResD OS=Bacillus subtilis (strain 168) GN=resD PE=3 SV=2	sp|P35163|RESD_BACSU	28 kDa	36	42	32	43	40	31
Uncharacterized protein YerC OS=Bacillus subtilis (strain 168) GN=yerC PE=4 SV=1	sp|Q7BVT7|YERC_BACSU	12 kDa	40	33	38	34	40	43
Uncharacterized protein YuaE OS=Bacillus subtilis (strain 168) GN=yuaE PE=4 SV=1	sp|O32078|YUAE_BACSU	19 kDa	29	38	46	43	40	37
Catabolite control protein A OS=Bacillus subtilis (strain 168) GN=ccpA PE=1 SV=1	sp|P25144|CCPA_BACSU	37 kDa	33	42	38	34	40	36
Ribonuclease 3 OS=Bacillus subtilis (strain 168) GN=rnc PE=1 SV=2	sp|P51833|RNC_BACSU	28 kDa	46	44	31	41	32	34
Ornithine aminotransferase OS=Bacillus subtilis (strain 168) GN=rocD PE=1 SV=2	sp|P38021|OAT_BACSU	44 kDa	35	37	53	35	40	26
Putative peroxiredoxin YgaF OS=Bacillus subtilis (strain 168) GN=ygaF PE=3 SV=1	sp|Q796Y8|BCP_BACSU	18 kDa	30	34	43	44	34	44
Cold shock protein CspD OS=Bacillus subtilis (strain 168) GN=cspD PE=1 SV=1	sp|P51777|CSPD_BACSU	7 kDa	36	46	31	29	29	53
Aerobic glycerol-3-phosphate dehydrogenase OS=Bacillus subtilis (strain 168) GN=glpD PE=2 SV=2	sp|P18158|GLPD_BACSU	63 kDa	32	38	28	46	51	29
Multidrug resistance ABC transporter ATP-binding/permease protein BmrA OS=Bacillus subtilis (strain 168) GN=bmrA PE=1 SV=1	sp|O06967|BMRA_BACSU	65 kDa	32	38	35	32	39	40
Pyrimidine-nucleoside phosphorylase OS=Bacillus subtilis (strain 168) GN=pdp PE=1 SV=2	sp|P39142|PDP_BACSU	46 kDa	37	41	32	40	36	31
Uncharacterized protein YfmG OS=Bacillus subtilis (strain 168) GN=yfmG PE=4 SV=1	sp|O34722|YFMG_BACSU	57 kDa	47	55	46	25	22	21
Phosphocarrier protein HPr OS=Bacillus subtilis (strain 168) GN=ptsH PE=1 SV=3	sp|P08877|PTHP_BACSU	9 kDa	38	43	43	35	33	39
Stage 0 sporulation protein J OS=Bacillus subtilis (strain 168) GN=spo0J PE=3 SV=2	sp|P26497|SP0J_BACSU	32 kDa	34	50	36	37	36	35
Uncharacterized ABC transporter extracellular-binding protein YurO OS=Bacillus subtilis (strain 168) GN=yurO PE=3 SV=1	sp|O32156|YURO_BACSU	48 kDa	32	46	39	39	34	29
Hydrolase MtnU OS=Bacillus subtilis (strain 168) GN=mtnU PE=3 SV=1	sp|O31664|MTNU_BACSU	29 kDa	40	28	31	39	42	39
Uncharacterized protein YxiF OS=Bacillus subtilis (strain 168) GN=yxiF PE=4 SV=1	sp|P42298|YXIF_BACSU	18 kDa	27	37	45	38	38	36
DNA polymerase III subunit beta OS=Bacillus subtilis (strain 168) GN=dnaN PE=1 SV=1	sp|P05649|DPO3B_BACSU	42 kDa	47	41	34	35	30	30
Ribosomal RNA small subunit methyltransferase G OS=Bacillus subtilis (strain 168) GN=rsmG PE=1 SV=1	sp|P25813|RSMG_BACSU	27 kDa	43	33	31	37	41	39
N5-carboxyaminoimidazole ribonucleotide mutase OS=Bacillus subtilis (strain 168) GN=purE PE=3 SV=1	sp|P12044|PURE_BACSU	17 kDa	29	40	38	39	36	43
Methionine import ATP-binding protein MetN OS=Bacillus subtilis (strain 168) GN=metN PE=1 SV=1	sp|O32169|METN_BACSU	38 kDa	33	43	30	40	31	39
Transcription elongation factor GreA OS=Bacillus subtilis (strain 168) GN=greA PE=1 SV=4	sp|P80240|GREA_BACSU	17 kDa	28	42	35	41	36	35
Protein hit OS=Bacillus subtilis (strain 168) GN=hit PE=1 SV=1	sp|O07513|HIT_BACSU	16 kDa	34	38	35	35	32	39
Transcriptional regulatory protein WalR OS=Bacillus subtilis (strain 168) GN=walR PE=1 SV=1	sp|P37478|WALR_BACSU	27 kDa	41	48	34	41	33	34
Purine nucleoside phosphorylase 1 OS=Bacillus subtilis (strain 168) GN=punA PE=1 SV=1	sp|P46354|PUNA_BACSU	29 kDa	31	33	30	42	31	33
Putative uncharacterized hydrolase YsaA OS=Bacillus subtilis (strain 168) GN=ysaA PE=3 SV=2	sp|P94512|YSAA_BACSU	30 kDa	35	30	36	41	39	39
30S ribosomal protein S21 OS=Bacillus subtilis (strain 168) GN=rpsU PE=1 SV=3	sp|P21478|RS21_BACSU	7 kDa	39	34	41	41	32	36
Aspartate 1-decarboxylase OS=Bacillus subtilis (strain 168) GN=panD PE=3 SV=1	sp|P52999|PAND_BACSU	14 kDa	39	31	34	40	40	37
Succinate dehydrogenase iron-sulfur subunit OS=Bacillus subtilis (strain 168) GN=sdhB PE=3 SV=3	sp|P08066|SDHB_BACSU	28 kDa	31	30	37	36	35	46
Putative phosphoenolpyruvate synthase OS=Bacillus subtilis (strain 168) GN=pps PE=3 SV=1	sp|O34309|PPS_BACSU	97 kDa	34	33	33	28	51	42
Uncharacterized symporter YodF OS=Bacillus subtilis (strain 168) GN=yodF PE=2 SV=1	sp|O34745|YODF_BACSU	54 kDa	33	36	28	33	38	31
Uncharacterized membrane protein YmfM OS=Bacillus subtilis (strain 168) GN=ymfM PE=4 SV=3	sp|O31771|YMFM_BACSU	32 kDa	42	34	31	34	37	32
Iron-sulfur cluster carrier protein OS=Bacillus subtilis (strain 168) GN=salA PE=2 SV=1	sp|P50863|APBC_BACSU	39 kDa	32	38	29	32	32	39
1-acyl-sn-glycerol-3-phosphate acyltransferase OS=Bacillus subtilis (strain 168) GN=plsC PE=1 SV=1	sp|O07584|PLSC_BACSU	22 kDa	35	28	35	39	37	35
Phosphoribosylglycinamide formyltransferase OS=Bacillus subtilis (strain 168) GN=purN PE=3 SV=2	sp|P12040|PUR3_BACSU	22 kDa	31	29	42	26	38	42
Arginase OS=Bacillus subtilis (strain 168) GN=rocF PE=1 SV=1	sp|P39138|ARGI_BACSU	32 kDa	32	38	29	30	33	47
Uncharacterized ABC transporter ATP-binding protein YfmM OS=Bacillus subtilis (strain 168) GN=yfmM PE=3 SV=2	sp|O34512|YFMM_BACSU	59 kDa	32	33	30	34	44	38
DNA mismatch repair protein MutS OS=Bacillus subtilis (strain 168) GN=mutS PE=3 SV=3	sp|P49849|MUTS_BACSU	98 kDa	40	33	22	30	38	40
Cell division protein FtsA OS=Bacillus subtilis (strain 168) GN=ftsA PE=1 SV=2	sp|P28264|FTSA_BACSU	48 kDa	30	39	28	31	29	41
Lipoamide acyltransferase component of branched-chain alpha-keto acid dehydrogenase complex OS=Bacillus subtilis (strain 168) GN=bfmBB PE=3 SV=1	sp|P37942|ODB2_BACSU	46 kDa	34	36	40	34	33	31
NH(3)-dependent NAD(+) synthetase OS=Bacillus subtilis (strain 168) GN=nadE PE=1 SV=5	sp|P08164|NADE_BACSU	30 kDa	32	33	28	34	43	40
Uncharacterized amino acid permease YhdG OS=Bacillus subtilis (strain 168) GN=yhdG PE=2 SV=1	sp|O07576|YHDG_BACSU	50 kDa	30	25	32	41	33	33
N-acetyl-gamma-glutamyl-phosphate reductase OS=Bacillus subtilis (strain 168) GN=argC PE=3 SV=3	sp|P23715|ARGC_BACSU	38 kDa	32	35	32	39	32	32
Transcriptional repressor NrdR OS=Bacillus subtilis (strain 168) GN=nrdR PE=3 SV=2	sp|Q45549|NRDR_BACSU	18 kDa	24	27	35	34	27	35
Branched-chain-amino-acid transaminase 1 OS=Bacillus subtilis (strain 168) GN=ilvE PE=1 SV=1	sp|O31461|ILVE1_BACSU	40 kDa	31	36	32	35	32	31
Glyceraldehyde-3-phosphate dehydrogenase 2 OS=Bacillus subtilis (strain 168) GN=gapB PE=1 SV=1	sp|O34425|G3P2_BACSU	37 kDa	25	34	28	31	32	35
Sporulation initiation phosphotransferase F OS=Bacillus subtilis (strain 168) GN=spo0F PE=1 SV=1	sp|P06628|SP0F_BACSU	14 kDa	45	35	28	33	37	35
Phage-like element PBSX protein XkdG OS=Bacillus subtilis (strain 168) GN=xkdG PE=1 SV=1	sp|P54327|XKDG_BACSU	35 kDa	45	38	34	34	23	23
Putative aldehyde dehydrogenase DhaS OS=Bacillus subtilis (strain 168) GN=dhaS PE=3 SV=1	sp|O34660|ALDH4_BACSU	54 kDa	37	39	37	31	30	35
UPF0173 metal-dependent hydrolase YtkL OS=Bacillus subtilis (strain 168) GN=ytkL PE=3 SV=1	sp|Q795U4|YTKL_BACSU	25 kDa	40	29	31	32	40	40
Uncharacterized protein YloA OS=Bacillus subtilis (strain 168) GN=yloA PE=2 SV=1	sp|O34693|YLOA_BACSU	65 kDa	30	39	34	39	39	28
Probable amino acid-proton symporter YbeC OS=Bacillus subtilis (strain 168) GN=ybeC PE=3 SV=3	sp|Q45577|YBEC_BACSU	59 kDa	20	32	25	43	39	31
8-amino-7-oxononanoate synthase 2 OS=Bacillus subtilis (strain 168) GN=bioF PE=1 SV=1	sp|P53556|BIOF2_BACSU	43 kDa	31	29	38	30	42	27
Cold shock protein CspB OS=Bacillus subtilis (strain 168) GN=cspB PE=1 SV=1	sp|P32081|CSPB_BACSU	7 kDa	34	29	31	36	32	38
Repressor Rok OS=Bacillus subtilis (strain 168) GN=rok PE=1 SV=1	sp|O34857|ROK_BACSU	22 kDa	30	43	30	29	27	32
Tax_Id=9606 Gene_Symbol=KRT71 Keratin, type II cytoskeletal 71	IPI:CON_IPI00061200.4|SWISS-PROT:Q3SY84	57 kDa	65	21	63	20	86	11
Lipoate-protein ligase LplJ OS=Bacillus subtilis (strain 168) GN=lplJ PE=1 SV=1	sp|O07608|LPLJ_BACSU	38 kDa	35	31	28	40	32	35
Uncharacterized protein YgxA OS=Bacillus subtilis (strain 168) GN=ygxA PE=4 SV=2	sp|Q04385|YGXA_BACSU	34 kDa	37	35	30	35	34	31
3-methyl-2-oxobutanoate hydroxymethyltransferase OS=Bacillus subtilis (strain 168) GN=panB PE=3 SV=1	sp|P52996|PANB_BACSU	30 kDa	27	29	31	33	39	42
UPF0478 protein YtxG OS=Bacillus subtilis (strain 168) GN=ytxG PE=3 SV=2	sp|P40779|YTXG_BACSU	15 kDa	38	32	36	36	34	30
Polyketide biosynthesis protein PksE OS=Bacillus subtilis (strain 168) GN=pksE PE=1 SV=3	sp|O34787|PKSE_BACSU	86 kDa	37	36	32	33	29	30
Histidinol-phosphate aminotransferase OS=Bacillus subtilis (strain 168) GN=hisC PE=3 SV=3	sp|P17731|HIS8_BACSU	40 kDa	34	37	29	37	34	38
Cell wall-binding protein YqgA OS=Bacillus subtilis (strain 168) GN=yqgA PE=1 SV=2	sp|P54484|YQGA_BACSU	15 kDa	42	40	41	24	32	24
Uncharacterized protein YaaQ OS=Bacillus subtilis (strain 168) GN=yaaQ PE=1 SV=1	sp|P37538|YAAQ_BACSU	12 kDa	29	33	38	36	26	40
Sirohydrochlorin ferrochelatase OS=Bacillus subtilis (strain 168) GN=sirB PE=2 SV=1	sp|O34632|SIRB_BACSU	29 kDa	33	39	29	29	30	39
Thioredoxin reductase OS=Bacillus subtilis (strain 168) GN=trxB PE=1 SV=3	sp|P80880|TRXB_BACSU	35 kDa	26	28	26	33	37	37
Glutamate-1-semialdehyde 2,1-aminomutase 2 OS=Bacillus subtilis (strain 168) GN=gsaB PE=3 SV=2	sp|P71084|GSAB_BACSU	46 kDa	25	38	32	37	36	25
Glycine cleavage system H protein OS=Bacillus subtilis (strain 168) GN=gcvH PE=1 SV=1	sp|O32174|GCSH_BACSU	14 kDa	30	34	31	30	37	34
Uncharacterized ABC transporter ATP-binding protein YdbJ OS=Bacillus subtilis (strain 168) GN=ydbJ PE=3 SV=1	sp|P96605|YDBJ_BACSU	34 kDa	28	33	32	22	40	35
Ribosome biogenesis GTPase A OS=Bacillus subtilis (strain 168) GN=rbgA PE=1 SV=1	sp|O31743|RBGA_BACSU	32 kDa	25	29	29	34	37	40
Uncharacterized HTH-type transcriptional regulator YsmB OS=Bacillus subtilis (strain 168) GN=ysmB PE=4 SV=1	sp|P97247|YSMB_BACSU	17 kDa	35	25	34	34	34	33
Uncharacterized protein YoeB OS=Bacillus subtilis (strain 168) GN=yoeB PE=1 SV=2	sp|O34841|YOEB_BACSU	20 kDa	35	35	34	36	28	28
Regulator of sigma-W protease RasP OS=Bacillus subtilis (strain 168) GN=rasP PE=1 SV=1	sp|O31754|RASP_BACSU	47 kDa	24	29	34	37	39	23
Flagellar basal-body rod protein FlgG OS=Bacillus subtilis (strain 168) GN=flgG PE=3 SV=2	sp|P23446|FLGG_BACSU	27 kDa	31	26	26	40	31	37
Uncharacterized HTH-type transcriptional regulator YpoP OS=Bacillus subtilis (strain 168) GN=ypoP PE=4 SV=1	sp|P54182|YPOP_BACSU	17 kDa	34	33	37	30	32	36
Chemotaxis protein CheV OS=Bacillus subtilis (strain 168) GN=cheV PE=1 SV=1	sp|P37599|CHEV_BACSU	35 kDa	27	22	28	34	40	45
Urease subunit alpha OS=Bacillus subtilis (strain 168) GN=ureC PE=1 SV=1	sp|P77837|URE1_BACSU	61 kDa	29	30	35	23	31	30
50S ribosomal protein L36 OS=Bacillus subtilis (strain 168) GN=rpmJ PE=1 SV=1	sp|P20278|RL36_BACSU	4 kDa	35	29	52	25	18	29
Uncharacterized protein YpgR OS=Bacillus subtilis (strain 168) GN=ypgR PE=4 SV=1	sp|P54169|YPGR_BACSU	43 kDa	21	30	31	34	29	33
ATP synthase epsilon chain OS=Bacillus subtilis (strain 168) GN=atpC PE=1 SV=1	sp|P37812|ATPE_BACSU	14 kDa	33	34	32	28	34	38
Lactate utilization protein B OS=Bacillus subtilis (strain 168) GN=lutB PE=1 SV=2	sp|O07021|LUTB_BACSU	53 kDa	27	28	29	35	30	32
DNA-directed RNA polymerase subunit omega OS=Bacillus subtilis (strain 168) GN=rpoZ PE=3 SV=1	sp|O35011|RPOZ_BACSU	8 kDa	35	34	46	31	25	27
2,3-diketo-5-methylthiopentyl-1-phosphate enolase OS=Bacillus subtilis (strain 168) GN=mtnW PE=1 SV=2	sp|O31666|MTNW_BACSU	44 kDa	35	30	35	37	34	27
GTPase Obg OS=Bacillus subtilis (strain 168) GN=obg PE=1 SV=1	sp|P20964|OBG_BACSU	48 kDa	31	31	24	28	41	39
Putative 2-hydroxyacid dehydrogenase YoaD OS=Bacillus subtilis (strain 168) GN=yoaD PE=2 SV=1	sp|O34815|YOAD_BACSU	39 kDa	34	30	29	45	30	27
Uncharacterized hydrolase YxeP OS=Bacillus subtilis (strain 168) GN=yxeP PE=1 SV=2	sp|P54955|YXEP_BACSU	42 kDa	24	33	33	30	27	35
Manganese-binding lipoprotein MntA OS=Bacillus subtilis (strain 168) GN=mntA PE=3 SV=1	sp|O34385|MNTA_BACSU	33 kDa	34	37	29	27	31	34
Methionine aminopeptidase 1 OS=Bacillus subtilis (strain 168) GN=map PE=1 SV=1	sp|P19994|MAP11_BACSU	27 kDa	31	34	28	29	34	34
Probable deferrochelatase/peroxidase EfeN OS=Bacillus subtilis (strain 168) GN=efeN PE=1 SV=1	sp|P39597|EFEN_BACSU	46 kDa	26	34	25	30	33	28
Oligopeptide transport ATP-binding protein OppD OS=Bacillus subtilis (strain 168) GN=oppD PE=2 SV=2	sp|P24136|OPPD_BACSU	40 kDa	30	29	33	36	31	22
Putative dipeptidase YtjP OS=Bacillus subtilis (strain 168) GN=ytjP PE=3 SV=1	sp|O34944|PEPVL_BACSU	51 kDa	29	30	35	30	31	37
Uncharacterized ABC transporter ATP-binding protein YdiF OS=Bacillus subtilis (strain 168) GN=ydiF PE=3 SV=2	sp|O05519|YDIF_BACSU	73 kDa	28	37	27	33	42	35
Methylthioribulose-1-phosphate dehydratase OS=Bacillus subtilis (strain 168) GN=mtnB PE=1 SV=1	sp|O31668|MTNB_BACSU	23 kDa	30	26	33	28	29	25
Uncharacterized sugar epimerase YhfK OS=Bacillus subtilis (strain 168) GN=yhfK PE=2 SV=1	sp|O07609|YHFK_BACSU	23 kDa	34	34	27	34	27	29
UPF0296 protein YlzA OS=Bacillus subtilis (strain 168) GN=ylzA PE=3 SV=1	sp|Q7WY72|YLZA_BACSU	10 kDa	32	27	34	33	29	34
UDP-N-acetylmuramoyl-L-alanyl-D-glutamate--2,6-diaminopimelate ligase OS=Bacillus subtilis (strain 168) GN=murE PE=3 SV=1	sp|Q03523|MURE_BACSU	54 kDa	25	28	24	34	34	33
Zinc-dependent sulfurtransferase SufU OS=Bacillus subtilis (strain 168) GN=sufU PE=1 SV=1	sp|O32163|SUFU_BACSU	16 kDa	34	31	26	30	29	31
Bifunctional protein PyrR OS=Bacillus subtilis (strain 168) GN=pyrR PE=1 SV=2	sp|P39765|PYRR_BACSU	20 kDa	38	28	25	35	38	31
23S rRNA (uracil-C(5))-methyltransferase RlmCD OS=Bacillus subtilis (strain 168) GN=rlmCD PE=1 SV=1	sp|O31503|RLMCD_BACSU	52 kDa	46	27	44	46	27	30
Uncharacterized protein YabO OS=Bacillus subtilis (strain 168) GN=yabO PE=4 SV=1	sp|P37557|YABO_BACSU	10 kDa	33	34	24	35	27	36
Bifunctional cytochrome P450/NADPH--P450 reductase 2 OS=Bacillus subtilis (strain 168) GN=cypB PE=1 SV=1	sp|O08336|CYPB_BACSU	119 kDa	34	14	33	33	34	33
D-alanine--D-alanine ligase OS=Bacillus subtilis (strain 168) GN=ddl PE=3 SV=1	sp|P96612|DDL_BACSU	39 kDa	27	32	26	24	29	30
Putative TrmH family tRNA/rRNA methyltransferase YacO OS=Bacillus subtilis (strain 168) GN=yacO PE=3 SV=2	sp|Q06753|YACO_BACSU	28 kDa	35	33	27	33	31	24
Dihydrolipoyl dehydrogenase OS=Bacillus subtilis (strain 168) GN=bfmBC PE=3 SV=1	sp|P54533|DLDH2_BACSU	50 kDa	32	38	27	28	32	32
Putative ATP-dependent helicase YeeB OS=Bacillus subtilis (strain 168) GN=yeeB PE=3 SV=2	sp|O34469|YEEB_BACSU	68 kDa	27	38	26	44	28	25
Penicillin-binding protein 4 OS=Bacillus subtilis (strain 168) GN=pbpD PE=1 SV=2	sp|P40750|PBPD_BACSU	71 kDa	22	36	30	35	35	20
Probable flavodoxin 2 OS=Bacillus subtilis (strain 168) GN=ykuP PE=3 SV=2	sp|O34589|FLAW_BACSU	17 kDa	26	22	18	31	34	37
Phage-like element PBSX protein XkdK OS=Bacillus subtilis (strain 168) GN=xkdK PE=3 SV=2	sp|P54331|XKDK_BACSU	50 kDa	33	42	22	22	22	26
Response regulator aspartate phosphatase F OS=Bacillus subtilis (strain 168) GN=rapF PE=1 SV=2	sp|P71002|RAPF_BACSU	46 kDa	39	38	42	26	22	9
Cell cycle protein GpsB OS=Bacillus subtilis (strain 168) GN=gpsB PE=1 SV=1	sp|P0CI74|GPSB_BACSU	12 kDa	31	20	28	29	38	37
RNA polymerase sigma-B factor OS=Bacillus subtilis (strain 168) GN=sigB PE=1 SV=3	sp|P06574|RPSB_BACSU	30 kDa	25	33	33	27	21	36
S-adenosylmethionine:tRNA ribosyltransferase-isomerase OS=Bacillus subtilis (strain 168) GN=queA PE=1 SV=1	sp|O32054|QUEA_BACSU	39 kDa	32	27	24	39	27	28
Aryl-phospho-beta-D-glucosidase BglH OS=Bacillus subtilis (strain 168) GN=bglH PE=1 SV=2	sp|P40740|BGLH_BACSU	53 kDa	28	33	27	34	27	31
Uncharacterized protein YwhD OS=Bacillus subtilis (strain 168) GN=ywhD PE=4 SV=1	sp|P70996|YWHD_BACSU	19 kDa	20	23	31	28	31	35
Ktr system potassium uptake protein C OS=Bacillus subtilis (strain 168) GN=ktrC PE=3 SV=1	sp|P39760|KTRC_BACSU	24 kDa	28	21	33	32	35	29
Uncharacterized protein YozO OS=Bacillus subtilis (strain 168) GN=yozO PE=4 SV=1	sp|O31847|YOZO_BACSU	13 kDa	33	32	29	30	25	31
Putative transition state regulator Abh OS=Bacillus subtilis (strain 168) GN=abh PE=1 SV=1	sp|P39758|ABH_BACSU	10 kDa	30	36	37	33	26	25
Uncharacterized peptidase YqhT OS=Bacillus subtilis (strain 168) GN=yqhT PE=3 SV=1	sp|P54518|YQHT_BACSU	38 kDa	28	22	32	22	34	29
Glutamate-1-semialdehyde 2,1-aminomutase OS=Bacillus subtilis (strain 168) GN=hemL PE=1 SV=1	sp|P30949|GSA_BACSU	46 kDa	31	34	26	25	28	23
Ribosomal silencing factor RsfS OS=Bacillus subtilis (strain 168) GN=rsfS PE=3 SV=1	sp|P54457|IOJAP_BACSU	13 kDa	29	26	31	34	29	35
Pantothenate synthetase OS=Bacillus subtilis (strain 168) GN=panC PE=3 SV=1	sp|P52998|PANC_BACSU	32 kDa	26	26	27	31	33	40
Glutamate synthase [NADPH] small chain OS=Bacillus subtilis (strain 168) GN=gltB PE=2 SV=2	sp|O34399|GLTB_BACSU	55 kDa	34	34	29	31	19	33
Uncharacterized protein YwbC OS=Bacillus subtilis (strain 168) GN=ywbC PE=3 SV=1	sp|P39586|YWBC_BACSU	14 kDa	29	25	21	26	32	40
Uncharacterized aminotransferase YhxA OS=Bacillus subtilis (strain 168) GN=yhxA PE=3 SV=4	sp|P33189|YHXA_BACSU	50 kDa	31	38	21	28	33	30
UPF0358 protein YlaN OS=Bacillus subtilis (strain 168) GN=ylaN PE=1 SV=1	sp|O07638|YLAN_BACSU	11 kDa	32	30	34	26	30	32
UPF0331 protein YutE OS=Bacillus subtilis (strain 168) GN=yutE PE=1 SV=1	sp|O32126|YUTE_BACSU	17 kDa	30	33	29	34	27	29
UvrABC system protein C OS=Bacillus subtilis (strain 168) GN=uvrC PE=3 SV=2	sp|P14951|UVRC_BACSU	68 kDa	17	35	25	34	30	13
3-hydroxyacyl-[acyl-carrier-protein] dehydratase FabZ OS=Bacillus subtilis (strain 168) GN=fabZ PE=3 SV=2	sp|P94584|FABZ_BACSU	16 kDa	29	29	27	30	29	32
Uncharacterized protein YqhL OS=Bacillus subtilis (strain 168) GN=yqhL PE=4 SV=2	sp|P54510|YQHL_BACSU	15 kDa	31	28	33	24	30	32
5-amino-6-(5-phospho-D-ribitylamino)uracil phosphatase YcsE OS=Bacillus subtilis (strain 168) GN=ycsE PE=1 SV=2	sp|P42962|YCSE_BACSU	28 kDa	34	25	20	28	37	35
Aminopeptidase AmpS OS=Bacillus subtilis (strain 168) GN=ampS PE=3 SV=3	sp|P39762|AMPS_BACSU	46 kDa	25	28	25	32	35	30
Uncharacterized protein YtoQ OS=Bacillus subtilis (strain 168) GN=ytoQ PE=4 SV=1	sp|O34305|YTOQ_BACSU	17 kDa	28	27	27	27	33	29
Glycine betaine-binding protein OpuAC OS=Bacillus subtilis (strain 168) GN=opuAC PE=1 SV=1	sp|P46922|OPUAC_BACSU	32 kDa	32	31	29	29	24	33
NAD kinase 2 OS=Bacillus subtilis (strain 168) GN=nadK2 PE=3 SV=1	sp|O34934|NADK2_BACSU	30 kDa	32	33	28	36	26	31
Glycerol kinase OS=Bacillus subtilis (strain 168) GN=glpK PE=1 SV=2	sp|P18157|GLPK_BACSU	55 kDa	16	31	22	35	26	34
Probable cytosol aminopeptidase OS=Bacillus subtilis (strain 168) GN=pepA PE=3 SV=1	sp|O32106|AMPA_BACSU	54 kDa	26	27	19	27	32	28
Cell division protein SepF OS=Bacillus subtilis (strain 168) GN=sepF PE=1 SV=3	sp|O31728|SEPF_BACSU	17 kDa	23	29	27	30	36	32
Lactate utilization protein C OS=Bacillus subtilis (strain 168) GN=lutC PE=1 SV=1	sp|O32259|LUTC_BACSU	26 kDa	29	27	26	27	30	34
Uncharacterized protein YurQ OS=Bacillus subtilis (strain 168) GN=yurQ PE=4 SV=1	sp|O32158|YURQ_BACSU	15 kDa	33	22	24	31	30	29
Putative sigma L-dependent transcriptional regulator YqiR OS=Bacillus subtilis (strain 168) GN=yqiR PE=4 SV=1	sp|P54529|YQIR_BACSU	78 kDa	23	30	21	26	28	31
UPF0271 protein YcsF OS=Bacillus subtilis (strain 168) GN=ycsF PE=3 SV=4	sp|P42963|YCSF_BACSU	27 kDa	28	31	21	34	28	26
Proton/sodium-glutamate symport protein OS=Bacillus subtilis (strain 168) GN=gltT PE=3 SV=1	sp|O07605|GLTT_BACSU	46 kDa	22	27	20	24	25	22
Uncharacterized ABC transporter ATP-binding protein YlmA OS=Bacillus subtilis (strain 168) GN=ylmA PE=2 SV=2	sp|O31723|YLMA_BACSU	30 kDa	25	33	23	31	27	30
Methyl-accepting chemotaxis protein TlpB OS=Bacillus subtilis (strain 168) GN=tlpB PE=3 SV=1	sp|P39217|TLPB_BACSU	72 kDa	26	35	30	39	44	38
3-isopropylmalate dehydratase small subunit OS=Bacillus subtilis (strain 168) GN=leuD PE=3 SV=1	sp|P94568|LEUD_BACSU	23 kDa	26	19	27	30	28	32
Oligopeptide transport system permease protein OppC OS=Bacillus subtilis (strain 168) GN=oppC PE=2 SV=1	sp|P24139|OPPC_BACSU	34 kDa	31	26	34	28	27	29
ATP-dependent protease subunit ClpQ OS=Bacillus subtilis (strain 168) GN=clpQ PE=1 SV=1	sp|P39070|CLPQ_BACSU	19 kDa	24	27	32	27	28	30
DNA polymerase/3'-5' exonuclease PolX OS=Bacillus subtilis (strain 168) GN=polX PE=1 SV=1	sp|P94544|POLX_BACSU	64 kDa	30	27	25	26	38	26
Lipoyl synthase OS=Bacillus subtilis (strain 168) GN=lipA PE=1 SV=2	sp|O32129|LIPA_BACSU	34 kDa	31	22	23	31	30	37
50S ribosomal protein L34 OS=Bacillus subtilis (strain 168) GN=rpmH PE=1 SV=1	sp|P05647|RL34_BACSU	5 kDa	22	21	25	25	16	23
Uncharacterized zinc protease YmfH OS=Bacillus subtilis (strain 168) GN=ymfH PE=3 SV=2	sp|O31766|YMFH_BACSU	49 kDa	29	30	27	29	32	16
DNA polymerase III subunit gamma/tau OS=Bacillus subtilis (strain 168) GN=dnaX PE=3 SV=3	sp|P09122|DPO3X_BACSU	63 kDa	22	34	28	30	33	20
Membrane protein insertase MisCA OS=Bacillus subtilis (strain 168) GN=misCA PE=1 SV=2	sp|Q01625|MISCA_BACSU	30 kDa	30	24	23	28	32	27
Serine protease Do-like HtrB OS=Bacillus subtilis (strain 168) GN=htrB PE=2 SV=1	sp|Q9R9I1|HTRB_BACSU	49 kDa	23	22	20	34	34	23
2-oxoisovalerate dehydrogenase subunit beta OS=Bacillus subtilis (strain 168) GN=bfmBAB PE=1 SV=1	sp|P37941|ODBB_BACSU	36 kDa	28	25	20	27	28	37
Uncharacterized protein YtbQ OS=Bacillus subtilis (strain 168) GN=ytbQ PE=3 SV=1	sp|P53560|YTBQ_BACSU	28 kDa	32	26	23	27	30	30
Putative phosphatase YkrA OS=Bacillus subtilis (strain 168) GN=ykrA PE=3 SV=1	sp|Q45494|YKRA_BACSU	29 kDa	36	27	22	33	23	29
Queuine tRNA-ribosyltransferase OS=Bacillus subtilis (strain 168) GN=tgt PE=3 SV=1	sp|O32053|TGT_BACSU	44 kDa	24	29	29	22	30	27
Uncharacterized oxidoreductase YulF OS=Bacillus subtilis (strain 168) GN=yulF PE=3 SV=2	sp|O05265|YULF_BACSU	37 kDa	26	29	27	22	31	24
GTPase Der OS=Bacillus subtilis (strain 168) GN=der PE=1 SV=1	sp|P50743|DER_BACSU	49 kDa	24	27	21	24	28	28
Putative dipeptidase YkvY OS=Bacillus subtilis (strain 168) GN=ykvY PE=3 SV=1	sp|O31689|YKVY_BACSU	40 kDa	23	27	25	24	35	25
Sporulation kinase E OS=Bacillus subtilis (strain 168) GN=kinE PE=1 SV=1	sp|O31661|KINE_BACSU	86 kDa	27	37	32	23	29	25
Probable peptide export ATP-binding protein YydI OS=Bacillus subtilis (strain 168) GN=yydI PE=2 SV=1	sp|Q45593|YYDI_BACSU	24 kDa	31	20	24	29	34	31
Putative transporter YoaB OS=Bacillus subtilis (strain 168) GN=yoaB PE=2 SV=1	sp|O34864|YOAB_BACSU	45 kDa	22	30	24	26	27	28
Probable 6-phospho-beta-glucosidase OS=Bacillus subtilis (strain 168) GN=licH PE=2 SV=1	sp|P46320|LICH_BACSU	49 kDa	26	30	29	30	28	26
Uncharacterized protein YusI OS=Bacillus subtilis (strain 168) GN=yusI PE=3 SV=1	sp|O32175|YUSI_BACSU	14 kDa	27	25	29	27	26	30
Uncharacterized protein YbfF OS=Bacillus subtilis (strain 168) GN=ybfF PE=4 SV=1	sp|O31446|YBFF_BACSU	35 kDa	29	22	18	34	27	24
Dipeptide-binding protein DppE OS=Bacillus subtilis (strain 168) GN=dppE PE=2 SV=4	sp|P26906|DPPE_BACSU	62 kDa	24	31	21	17	33	15
Ribosome maturation factor RimM OS=Bacillus subtilis (strain 168) GN=rimM PE=3 SV=1	sp|O31740|RIMM_BACSU	20 kDa	27	21	31	26	28	27
Orotate phosphoribosyltransferase OS=Bacillus subtilis (strain 168) GN=pyrE PE=3 SV=1	sp|P25972|PYRE_BACSU	24 kDa	30	21	32	24	26	24
Uncharacterized protein YdjI OS=Bacillus subtilis (strain 168) GN=ydjI PE=4 SV=1	sp|O34789|YDJI_BACSU	36 kDa	26	22	25	26	30	27
Universal stress protein YxiE OS=Bacillus subtilis (strain 168) GN=yxiE PE=3 SV=1	sp|P42297|YXIE_BACSU	16 kDa	21	33	32	31	21	22
4-hydroxy-tetrahydrodipicolinate reductase OS=Bacillus subtilis (strain 168) GN=dapB PE=3 SV=2	sp|P42976|DAPB_BACSU	29 kDa	28	25	27	34	21	27
UDP-N-acetylglucosamine 1-carboxyvinyltransferase 2 OS=Bacillus subtilis (strain 168) GN=murAB PE=1 SV=4	sp|P19670|MURA2_BACSU	46 kDa	29	26	26	26	24	25
Uncharacterized beta-barrel protein YwiB OS=Bacillus subtilis (strain 168) GN=ywiB PE=1 SV=1	sp|O07624|YWIB_BACSU	16 kDa	24	27	29	31	24	24
Uncharacterized protein YjcH OS=Bacillus subtilis (strain 168) GN=yjcH PE=4 SV=1	sp|O31630|YJCH_BACSU	28 kDa	26	33	26	25	31	27
5-amino-6-(5-phospho-D-ribitylamino)uracil phosphatase YitU OS=Bacillus subtilis (strain 168) GN=yitU PE=1 SV=1	sp|P70947|YITU_BACSU	31 kDa	31	21	23	27	23	31
Gamma-glutamyl phosphate reductase OS=Bacillus subtilis (strain 168) GN=proA PE=3 SV=3	sp|P39821|PROA_BACSU	45 kDa	24	29	20	33	24	16
UDP-N-acetylmuramoyl-tripeptide--D-alanyl-D-alanine ligase OS=Bacillus subtilis (strain 168) GN=murF PE=3 SV=1	sp|P96613|MURF_BACSU	50 kDa	22	28	27	19	27	26
Chemotaxis protein methyltransferase OS=Bacillus subtilis (strain 168) GN=cheR PE=1 SV=4	sp|P31105|CHER_BACSU	30 kDa	23	24	20	28	27	25
Signal peptidase I S OS=Bacillus subtilis (strain 168) GN=sipS PE=1 SV=1	sp|P28628|LEPS_BACSU	21 kDa	25	30	22	28	26	24
ABC transporter ATP-binding protein YtrE OS=Bacillus subtilis (strain 168) GN=ytrE PE=2 SV=1	sp|O34392|YTRE_BACSU	25 kDa	21	26	30	21	32	31
Uncharacterized ABC transporter ATP-binding protein YhaQ OS=Bacillus subtilis (strain 168) GN=yhaQ PE=3 SV=1	sp|C0SPB4|YHAQ_BACSU	34 kDa	28	34	27	24	24	26
Putative aminopeptidase YhfE OS=Bacillus subtilis (strain 168) GN=yhfE PE=3 SV=1	sp|O07603|YHFE_BACSU	39 kDa	21	23	26	24	33	27
Probable siderophore transport system ATP-binding protein YusV OS=Bacillus subtilis (strain 168) GN=yusV PE=1 SV=1	sp|O32188|YUSV_BACSU	30 kDa	24	21	29	23	29	30
Uncharacterized protein YtmB OS=Bacillus subtilis (strain 168) GN=ytmB PE=1 SV=1	sp|O34365|YTMB_BACSU	9 kDa	28	24	33	26	21	29
Ribonuclease PH OS=Bacillus subtilis (strain 168) GN=rph PE=1 SV=1	sp|P28619|RNPH_BACSU	27 kDa	28	29	19	31	29	26
Arginine transport system permease protein ArtQ OS=Bacillus subtilis (strain 168) GN=artQ PE=1 SV=1	sp|P54536|ARTQ_BACSU	24 kDa	21	20	25	31	27	26
Antitoxin YqcF OS=Bacillus subtilis (strain 168) GN=yqcF PE=1 SV=1	sp|P45941|YQCF_BACSU	21 kDa	24	26	26	26	29	25
Uncharacterized protein YloU OS=Bacillus subtilis (strain 168) GN=yloU PE=3 SV=1	sp|O34318|YLOU_BACSU	13 kDa	28	23	26	30	26	26
Carboxylesterase OS=Bacillus subtilis (strain 168) GN=est PE=2 SV=2	sp|O32232|EST_BACSU	28 kDa	26	25	24	25	28	26
Uncharacterized ATP-dependent helicase YwqA OS=Bacillus subtilis (strain 168) GN=ywqA PE=3 SV=2	sp|P94593|YWQA_BACSU	106 kDa	30	28	22	15	36	25
Probable glycine dehydrogenase (decarboxylating) subunit 1 OS=Bacillus subtilis (strain 168) GN=gcvPA PE=3 SV=2	sp|P54376|GCSPA_BACSU	49 kDa	13	22	15	19	23	27
Uncharacterized protein YqzD OS=Bacillus subtilis (strain 168) GN=yqzD PE=4 SV=1	sp|O32022|YQZD_BACSU	13 kDa	26	20	22	19	25	45
Putative DNA methyltransferase YeeA OS=Bacillus subtilis (strain 168) GN=yeeA PE=4 SV=1	sp|O31504|YEEA_BACSU	101 kDa	21	29	23	22	29	26
Methionine aminopeptidase 2 OS=Bacillus subtilis (strain 168) GN=mapB PE=1 SV=1	sp|O34484|MAP12_BACSU	27 kDa	21	32	23	25	26	22
RsbT co-antagonist protein RsbRA OS=Bacillus subtilis (strain 168) GN=rsbRA PE=1 SV=1	sp|P42409|RSBRA_BACSU	31 kDa	24	27	26	24	26	25
ABC-type transporter ATP-binding protein EcsA OS=Bacillus subtilis (strain 168) GN=ecsA PE=1 SV=1	sp|P55339|ECSA_BACSU	28 kDa	33	28	19	32	25	25
UDP-N-acetylenolpyruvoylglucosamine reductase OS=Bacillus subtilis (strain 168) GN=murB PE=3 SV=1	sp|P18579|MURB_BACSU	33 kDa	24	28	20	24	22	23
Uncharacterized membrane protein YttA OS=Bacillus subtilis (strain 168) GN=yttA PE=2 SV=2	sp|Q795Q5|YTTA_BACSU	28 kDa	20	31	26	15	24	31
UPF0637 protein YktB OS=Bacillus subtilis (strain 168) GN=yktB PE=1 SV=1	sp|Q45498|YKTB_BACSU	25 kDa	26	25	20	28	26	27
Uncharacterized protein YkuJ OS=Bacillus subtilis (strain 168) GN=ykuJ PE=1 SV=1	sp|O34588|YKUJ_BACSU	9 kDa	31	29	39	21	17	23
Iron(3+)-hydroxamate import ATP-binding protein FhuC OS=Bacillus subtilis (strain 168) GN=fhuC PE=3 SV=1	sp|P49938|FHUC_BACSU	30 kDa	26	33	25	27	23	22
Probable amino-acid import ATP-binding protein YxeO OS=Bacillus subtilis (strain 168) GN=yxeO PE=1 SV=1	sp|P54954|YXEO_BACSU	28 kDa	24	27	28	28	28	24
Riboflavin biosynthesis protein RibBA OS=Bacillus subtilis (strain 168) GN=ribBA PE=3 SV=1	sp|P17620|RIBBA_BACSU	44 kDa	27	30	23	21	28	16
Probable GTP-binding protein EngB OS=Bacillus subtilis (strain 168) GN=engB PE=1 SV=1	sp|P38424|ENGB_BACSU	22 kDa	23	20	19	18	32	34
IMPACT family member YvyE OS=Bacillus subtilis (strain 168) GN=yvyE PE=3 SV=2	sp|P32437|YVYE_BACSU	25 kDa	26	21	18	32	23	27
Uncharacterized N-acetyltransferase YxeL OS=Bacillus subtilis (strain 168) GN=yxeL PE=3 SV=2	sp|P54951|YXEL_BACSU	19 kDa	23	19	32	26	26	31
Putative metal-dependent hydrolase YfiT OS=Bacillus subtilis (strain 168) GN=yfiT PE=1 SV=1	sp|O31562|YFIT_BACSU	21 kDa	22	28	28	25	29	23
L-cystine-binding protein TcyK OS=Bacillus subtilis (strain 168) GN=tcyK PE=1 SV=1	sp|O34852|TCYK_BACSU	30 kDa	25	35	24	24	25	20
DNA-entry nuclease inhibitor OS=Bacillus subtilis (strain 168) GN=nin PE=1 SV=1	sp|P12669|NIN_BACSU	15 kDa	30	32	23	17	25	22
Glucose starvation-inducible protein B OS=Bacillus subtilis (strain 168) GN=gsiB PE=1 SV=3	sp|P26907|GSIB_BACSU	14 kDa	20	21	21	29	23	25
Phosphoadenosine phosphosulfate reductase OS=Bacillus subtilis (strain 168) GN=cysH PE=2 SV=2	sp|P94498|CYSH1_BACSU	27 kDa	30	24	22	28	26	28
Putative monooxygenase MoxC OS=Bacillus subtilis (strain 168) GN=moxC PE=1 SV=1	sp|O34974|MOXC_BACSU	49 kDa	27	22	27	23	30	24
Putative HTH-type transcriptional regulator YwnA OS=Bacillus subtilis (strain 168) GN=ywnA PE=1 SV=1	sp|P71036|YWNA_BACSU	15 kDa	35	25	23	20	36	19
Methionyl-tRNA formyltransferase OS=Bacillus subtilis (strain 168) GN=fmt PE=3 SV=2	sp|P94463|FMT_BACSU	35 kDa	28	25	23	32	24	24
GTPase Era OS=Bacillus subtilis (strain 168) GN=era PE=1 SV=1	sp|P42182|ERA_BACSU	34 kDa	25	18	20	22	29	30
PhoH-like protein OS=Bacillus subtilis (strain 168) GN=phoH PE=3 SV=3	sp|P46343|PHOL_BACSU	36 kDa	21	32	23	20	28	23
GMP reductase OS=Bacillus subtilis (strain 168) GN=guaC PE=2 SV=2	sp|O05269|GUAC_BACSU	36 kDa	22	22	24	25	21	19
Uncharacterized protein YvbH OS=Bacillus subtilis (strain 168) GN=yvbH PE=4 SV=1	sp|O32245|YVBH_BACSU	24 kDa	33	28	20	28	24	21
Probable 2-ketogluconate reductase OS=Bacillus subtilis (strain 168) GN=yvcT PE=3 SV=1	sp|O32264|TKRA_BACSU	37 kDa	25	22	20	25	25	23
Formyltetrahydrofolate deformylase OS=Bacillus subtilis (strain 168) GN=purU PE=3 SV=2	sp|O34990|PURU_BACSU	34 kDa	22	23	25	20	27	34
Tyrosine-protein kinase YwqD OS=Bacillus subtilis (strain 168) GN=ywqD PE=1 SV=1	sp|P96716|YWQD_BACSU	26 kDa	35	27	21	24	22	22
Phosphopentomutase OS=Bacillus subtilis (strain 168) GN=drm PE=3 SV=3	sp|P46353|DEOB_BACSU	44 kDa	23	31	24	22	27	20
General stress protein 14 OS=Bacillus subtilis (strain 168) GN=ywrO PE=1 SV=2	sp|P80871|GS14_BACSU	20 kDa	21	23	31	23	24	29
Putative efflux system component YknX OS=Bacillus subtilis (strain 168) GN=yknX PE=1 SV=1	sp|O31710|YKNX_BACSU	42 kDa	20	27	22	17	34	29
Uncharacterized protein YabN OS=Bacillus subtilis (strain 168) GN=yabN PE=4 SV=1	sp|P37556|YABN_BACSU	56 kDa	28	28	20	28	27	22
Agmatinase OS=Bacillus subtilis (strain 168) GN=speB PE=1 SV=1	sp|P70999|SPEB_BACSU	32 kDa	23	23	26	23	27	27
Protein YtsP OS=Bacillus subtilis (strain 168) GN=ytsP PE=3 SV=2	sp|O34553|YTSP_BACSU	18 kDa	20	24	27	26	27	25
ATP-dependent RNA helicase DbpA OS=Bacillus subtilis (strain 168) GN=dbpA PE=1 SV=2	sp|P42305|DBPA_BACSU	54 kDa	21	26	16	22	26	28
Uncharacterized protein YceG OS=Bacillus subtilis (strain 168) GN=yceG PE=4 SV=1	sp|O34809|YCEG_BACSU	63 kDa	19	25	20	33	28	21
Tax_Id=9606 Gene_Symbol=KRT6A Keratin, type II cytoskeletal 6A	IPI:CON_00300725.7|SWISS-PROT:P02538	60 kDa	109	71	114	79	63	38
Chaperone protein DnaJ OS=Bacillus subtilis (strain 168) GN=dnaJ PE=2 SV=3	sp|P17631|DNAJ_BACSU	41 kDa	30	26	24	26	24	15
Uncharacterized ATP-dependent helicase YprA OS=Bacillus subtilis (strain 168) GN=yprA PE=3 SV=1	sp|P50830|YPRA_BACSU	85 kDa	24	19	21	24	28	30
Uncharacterized ABC transporter ATP-binding protein YhcH OS=Bacillus subtilis (strain 168) GN=yhcH PE=3 SV=1	sp|P54592|YHCH_BACSU	34 kDa	25	22	17	28	36	26
Putative signal peptide peptidase SppA OS=Bacillus subtilis (strain 168) GN=sppA PE=1 SV=1	sp|O34525|SPPA_BACSU	37 kDa	20	25	23	23	26	26
Sporulation initiation inhibitor protein Soj OS=Bacillus subtilis (strain 168) GN=soj PE=1 SV=1	sp|P37522|SOJ_BACSU	28 kDa	25	26	25	21	22	25
Putative sensory transducer protein YfmS OS=Bacillus subtilis (strain 168) GN=yfmS PE=2 SV=1	sp|O06477|YFMS_BACSU	30 kDa	22	21	22	29	20	27
Deoxyadenosine/deoxycytidine kinase OS=Bacillus subtilis (strain 168) GN=dck PE=1 SV=1	sp|P37529|DCK_BACSU	25 kDa	29	23	18	28	23	23
Phage-like element PBSX protein XkdN OS=Bacillus subtilis (strain 168) GN=xkdN PE=4 SV=2	sp|P54333|XKDN_BACSU	17 kDa	20	29	26	28	17	22
2-hydroxymuconate tautomerase OS=Bacillus subtilis (strain 168) GN=ywhB PE=1 SV=3	sp|P70994|4OT_BACSU	7 kDa	29	22	30	20	21	24
Cold shock protein CspC OS=Bacillus subtilis (strain 168) GN=cspC PE=1 SV=1	sp|P39158|CSPC_BACSU	7 kDa	25	26	29	24	20	23
PTS system fructose-specific EIIABC component OS=Bacillus subtilis (strain 168) GN=fruA PE=1 SV=2	sp|P71012|PTF3A_BACSU	67 kDa	21	30	20	20	27	22
Flagellar M-ring protein OS=Bacillus subtilis (strain 168) GN=fliF PE=3 SV=2	sp|P23447|FLIF_BACSU	59 kDa	17	24	18	26	27	24
Probable amino-acid permease protein YxeN OS=Bacillus subtilis (strain 168) GN=yxeN PE=1 SV=1	sp|P54953|YXEN_BACSU	25 kDa	17	31	27	35	16	19
Ferric uptake regulation protein OS=Bacillus subtilis (strain 168) GN=fur PE=1 SV=2	sp|P54574|FUR_BACSU	17 kDa	21	22	28	23	17	25
HTH-type transcriptional regulator Hpr OS=Bacillus subtilis (strain 168) GN=hpr PE=1 SV=1	sp|P11065|HPR_BACSU	24 kDa	25	20	17	29	31	26
Uncharacterized protein YobJ OS=Bacillus subtilis (strain 168) GN=yobJ PE=4 SV=1	sp|O34774|YOBJ_BACSU	34 kDa	31	25	18	26	23	23
Peptide deformylase 2 OS=Bacillus subtilis (strain 168) GN=defB PE=1 SV=1	sp|Q45495|DEF2_BACSU	21 kDa	25	19	19	25	22	22
Uncharacterized protein YozC OS=Bacillus subtilis (strain 168) GN=yozC PE=4 SV=1	sp|O31848|YOZC_BACSU	8 kDa	24	26	23	25	20	26
ATP synthase subunit c OS=Bacillus subtilis (strain 168) GN=atpE PE=1 SV=1	sp|P37815|ATPL_BACSU	7 kDa	18	10	25	16	13	21
Fructose-1,6-bisphosphatase class 3 OS=Bacillus subtilis (strain 168) GN=fbp PE=1 SV=2	sp|Q45597|F16PC_BACSU	74 kDa	24	31	21	29	28	22
Transcriptional repressor CcpN OS=Bacillus subtilis (strain 168) GN=ccpN PE=1 SV=1	sp|O34994|CCPN_BACSU	24 kDa	18	15	18	20	31	24
Uncharacterized protein YoxC OS=Bacillus subtilis (strain 168) GN=yoxC PE=4 SV=1	sp|P28670|YOXC_BACSU	11 kDa	19	16	21	25	19	25
Transcriptional regulatory protein LevR OS=Bacillus subtilis (strain 168) GN=levR PE=3 SV=2	sp|P23914|LEVR_BACSU	106 kDa	30	26	18	11	32	24
Biotin biosynthesis cytochrome P450 OS=Bacillus subtilis (strain 168) GN=bioI PE=1 SV=1	sp|P53554|BIOI_BACSU	45 kDa	20	28	17	18	21	23
Uncharacterized N-acetyltransferase YtmI OS=Bacillus subtilis (strain 168) GN=ytmI PE=1 SV=1	sp|O34350|YTMI_BACSU	20 kDa	20	23	25	22	20	22
Uncharacterized protein YtxK OS=Bacillus subtilis (strain 168) GN=ytxK PE=4 SV=2	sp|P37876|YTXK_BACSU	37 kDa	19	21	20	27	25	26
Probable ABC transporter extracellular-binding protein YckB OS=Bacillus subtilis (strain 168) GN=yckB PE=1 SV=2	sp|P42400|YCKB_BACSU	32 kDa	19	26	17	21	24	28
2-C-methyl-D-erythritol 2,4-cyclodiphosphate synthase OS=Bacillus subtilis (strain 168) GN=ispF PE=1 SV=1	sp|Q06756|ISPF_BACSU	17 kDa	23	24	22	28	26	19
Motility protein A OS=Bacillus subtilis (strain 168) GN=motA PE=3 SV=1	sp|P28611|MOTA_BACSU	29 kDa	23	24	17	27	30	21
Single-stranded-DNA-specific exonuclease RecJ OS=Bacillus subtilis (strain 168) GN=recJ PE=3 SV=1	sp|O32044|RECJ_BACSU	88 kDa	11	24	27	29	18	21
Nucleoid occlusion protein OS=Bacillus subtilis (strain 168) GN=noc PE=1 SV=1	sp|P37524|NOC_BACSU	33 kDa	21	22	21	25	27	20
Protein DegV OS=Bacillus subtilis (strain 168) GN=degV PE=1 SV=2	sp|P32436|DEGV_BACSU	32 kDa	22	20	23	27	21	18
Uncharacterized protein YbxB OS=Bacillus subtilis (strain 168) GN=ybxB PE=3 SV=1	sp|P37872|YBXB_BACSU	23 kDa	20	31	22	19	23	24
tRNA modification GTPase MnmE OS=Bacillus subtilis (strain 168) GN=mnmE PE=3 SV=1	sp|P25811|MNME_BACSU	51 kDa	14	26	22	25	21	27
Flagellar protein FliL OS=Bacillus subtilis (strain 168) GN=fliL PE=3 SV=1	sp|P23452|FLIL_BACSU	16 kDa	21	30	17	26	19	27
Ribosomal RNA small subunit methyltransferase H OS=Bacillus subtilis (strain 168) GN=rsmH PE=3 SV=2	sp|Q07876|RSMH_BACSU	35 kDa	18	24	21	19	31	24
Translation initiation factor IF-1 OS=Bacillus subtilis (strain 168) GN=infA PE=1 SV=2	sp|P20458|IF1_BACSU	8 kDa	30	22	22	20	19	23
Signal transduction histidine-protein kinase/phosphatase DegS OS=Bacillus subtilis (strain 168) GN=degS PE=1 SV=2	sp|P13799|DEGS_BACSU	45 kDa	25	22	23	29	25	10
Putative esterase YitV OS=Bacillus subtilis (strain 168) GN=yitV PE=4 SV=2	sp|P70948|YITV_BACSU	29 kDa	25	25	24	23	19	19
Dihydroneopterin aldolase OS=Bacillus subtilis (strain 168) GN=folB PE=3 SV=1	sp|P28823|FOLB_BACSU	14 kDa	24	21	16	25	21	22
Tax_Id=9606 Gene_Symbol=KRT77 Keratin 77	IPI:CON_IPI00376379.3|SWISS-PROT:Q7Z794	62 kDa	57	22	39	13	13	10
Cell wall-associated protease OS=Bacillus subtilis (strain 168) GN=wprA PE=1 SV=2	sp|P54423|WPRA_BACSU	96 kDa	18	18	14	18	30	24
Ribosome-binding factor A OS=Bacillus subtilis (strain 168) GN=rbfA PE=3 SV=1	sp|P32731|RBFA_BACSU	13 kDa	25	21	22	27	20	20
Chemotaxis protein CheW OS=Bacillus subtilis (strain 168) GN=cheW PE=1 SV=1	sp|P39802|CHEW_BACSU	18 kDa	23	19	17	29	21	24
Putative tRNA (cytidine(34)-2'-O)-methyltransferase OS=Bacillus subtilis (strain 168) GN=cspR PE=3 SV=2	sp|O31590|TRML_BACSU	19 kDa	25	18	22	20	26	19
Transcriptional regulatory protein ComA OS=Bacillus subtilis (strain 168) GN=comA PE=1 SV=1	sp|P14204|CMPA_BACSU	24 kDa	22	21	24	20	23	26
Ribosomal RNA large subunit methyltransferase H OS=Bacillus subtilis (strain 168) GN=rlmH PE=1 SV=1	sp|Q45601|RLMH_BACSU	18 kDa	20	18	17	26	25	27
Catalase X OS=Bacillus subtilis (strain 168) GN=katX PE=3 SV=1	sp|P94377|CATX_BACSU	62 kDa	16	8	20	27	29	21
Prephenate dehydrogenase OS=Bacillus subtilis (strain 168) GN=tyrA PE=4 SV=2	sp|P20692|TYRA_BACSU	41 kDa	16	17	22	23	23	22
Serine/threonine-protein kinase PrkC OS=Bacillus subtilis (strain 168) GN=prkC PE=1 SV=1	sp|O34507|PRKC_BACSU	72 kDa	17	21	15	14	20	23
Probable flavodoxin 1 OS=Bacillus subtilis (strain 168) GN=ykuN PE=3 SV=1	sp|O34737|FLAV_BACSU	18 kDa	18	21	18	18	22	21
Uncharacterized isochorismatase family protein YrdC OS=Bacillus subtilis (strain 168) GN=yrdC PE=3 SV=1	sp|O07081|YRDC_BACSU	21 kDa	24	13	27	20	17	18
Succinate-semialdehyde dehydrogenase [NADP(+)] OS=Bacillus subtilis (strain 168) GN=gabD PE=1 SV=1	sp|P94428|GABD_BACSU	50 kDa	16	16	22	27	22	24
Homoserine O-succinyltransferase OS=Bacillus subtilis (strain 168) GN=metA PE=3 SV=3	sp|P54167|META_BACSU	35 kDa	19	23	23	19	24	26
Delta-aminolevulinic acid dehydratase OS=Bacillus subtilis (strain 168) GN=hemB PE=3 SV=1	sp|P30950|HEM2_BACSU	36 kDa	22	28	21	25	20	19
3-oxoacyl-[acyl-carrier-protein] synthase 3 protein 2 OS=Bacillus subtilis (strain 168) GN=fabHB PE=2 SV=1	sp|O07600|FABH2_BACSU	35 kDa	24	21	17	13	24	17
ATP synthase subunit a OS=Bacillus subtilis (strain 168) GN=atpB PE=1 SV=1	sp|P37813|ATP6_BACSU	27 kDa	23	14	17	16	23	25
Uncharacterized N-acetyltransferase YvbK OS=Bacillus subtilis (strain 168) GN=yvbK PE=1 SV=1	sp|O32248|YVBK_BACSU	18 kDa	21	19	19	18	21	25
Probable ribosomal RNA small subunit methyltransferase B OS=Bacillus subtilis (strain 168) GN=rsmB PE=3 SV=2	sp|P94464|RSMB_BACSU	50 kDa	20	22	20	19	24	24
Non-canonical purine NTP pyrophosphatase OS=Bacillus subtilis (strain 168) GN=ysnA PE=3 SV=1	sp|P94558|NTPA_BACSU	22 kDa	21	25	22	18	21	23
Adenine deaminase OS=Bacillus subtilis (strain 168) GN=adeC PE=1 SV=2	sp|P39761|ADEC_BACSU	63 kDa	19	27	18	22	23	15
General stress protein 26 OS=Bacillus subtilis (strain 168) GN=ydaG PE=1 SV=2	sp|P80238|GS26_BACSU	16 kDa	19	15	24	25	23	15
SsrA-binding protein OS=Bacillus subtilis (strain 168) GN=smpB PE=1 SV=1	sp|O32230|SSRP_BACSU	18 kDa	20	20	16	25	17	21
Glycine--tRNA ligase alpha subunit OS=Bacillus subtilis (strain 168) GN=glyQ PE=3 SV=1	sp|P54380|SYGA_BACSU	34 kDa	19	25	22	18	15	26
Uncharacterized isochorismatase family protein PncA OS=Bacillus subtilis (strain 168) GN=pncA PE=3 SV=1	sp|O32091|PNCA_BACSU	21 kDa	16	17	27	18	24	22
Uncharacterized protein YhaZ OS=Bacillus subtilis (strain 168) GN=yhaZ PE=2 SV=1	sp|O07541|YHAZ_BACSU	42 kDa	18	20	24	22	23	21
Uncharacterized ABC transporter ATP-binding protein YufO OS=Bacillus subtilis (strain 168) GN=yufO PE=3 SV=1	sp|O05253|YUFO_BACSU	56 kDa	22	27	19	19	20	16
Uncharacterized protein YneT OS=Bacillus subtilis (strain 168) GN=yneT PE=4 SV=1	sp|Q45065|YNET_BACSU	15 kDa	22	21	19	22	26	19
UPF0735 ACT domain-containing protein YszB OS=Bacillus subtilis (strain 168) GN=yszB PE=3 SV=1	sp|P21204|YSZB_BACSU	17 kDa	24	18	19	19	27	24
tRNA (guanine-N(7)-)-methyltransferase OS=Bacillus subtilis (strain 168) GN=trmB PE=1 SV=1	sp|O34522|TRMB_BACSU	25 kDa	24	16	19	21	23	26
Uncharacterized protein YxjI OS=Bacillus subtilis (strain 168) GN=yxjI PE=3 SV=1	sp|P94352|YXJI_BACSU	19 kDa	19	21	24	24	19	20
Uncharacterized protein YceE OS=Bacillus subtilis (strain 168) GN=yceE PE=3 SV=1	sp|O34384|YCEE_BACSU	21 kDa	19	22	25	27	20	32
Shikimate dehydrogenase (NADP(+)) OS=Bacillus subtilis (strain 168) GN=aroE PE=3 SV=2	sp|P54374|AROE_BACSU	31 kDa	22	19	19	20	23	23
ADP-ribose pyrophosphatase OS=Bacillus subtilis (strain 168) GN=nudF PE=1 SV=1	sp|P54570|ADPP_BACSU	21 kDa	28	16	16	26	22	21
Peptidyl-tRNA hydrolase OS=Bacillus subtilis (strain 168) GN=spoVC PE=3 SV=1	sp|P37470|PTH_BACSU	21 kDa	21	16	16	24	25	27
Maltose-6'-phosphate glucosidase OS=Bacillus subtilis (strain 168) GN=glvA PE=1 SV=1	sp|P54716|GLVA_BACSU	51 kDa	16	21	24	17	25	22
Uncharacterized protein YpmB OS=Bacillus subtilis (strain 168) GN=ypmB PE=1 SV=1	sp|P54396|YPMB_BACSU	18 kDa	20	19	21	24	16	22
Lactate utilization protein A OS=Bacillus subtilis (strain 168) GN=lutA PE=1 SV=1	sp|O07020|LUTA_BACSU	26 kDa	28	17	17	21	23	21
2-oxoisovalerate dehydrogenase subunit alpha OS=Bacillus subtilis (strain 168) GN=bfmBAA PE=1 SV=1	sp|P37940|ODBA_BACSU	36 kDa	15	19	16	23	24	21
Methylglyoxal synthase OS=Bacillus subtilis (strain 168) GN=mgsA PE=3 SV=1	sp|P42980|MGSA_BACSU	15 kDa	25	17	21	15	27	19
Organic hydroperoxide resistance protein OhrA OS=Bacillus subtilis (strain 168) GN=ohrA PE=2 SV=1	sp|O34762|OHRA_BACSU	15 kDa	19	21	20	21	22	22
Methylenetetrahydrofolate--tRNA-(uracil-5-)-methyltransferase TrmFO OS=Bacillus subtilis (strain 168) GN=trmFO PE=1 SV=2	sp|P39815|TRMFO_BACSU	48 kDa	16	25	22	17	23	19
Uncharacterized protein ymdB OS=Bacillus subtilis (strain 168) GN=ymdB PE=1 SV=2	sp|O31775|YMDB_BACSU	29 kDa	18	13	18	22	25	24
1-deoxy-D-xylulose-5-phosphate synthase OS=Bacillus subtilis (strain 168) GN=dxs PE=3 SV=1	sp|P54523|DXS_BACSU	70 kDa	19	22	22	22	20	11
H2HPP isomerase OS=Bacillus subtilis (strain 168) GN=bacB PE=1 SV=1	sp|P39639|BACB_BACSU	27 kDa	27	24	23	11	18	23
Alkaline phosphatase synthesis sensor protein PhoR OS=Bacillus subtilis (strain 168) GN=phoR PE=1 SV=1	sp|P23545|PHOR_BACSU	65 kDa	21	21	17	19	27	20
Signal peptidase I T OS=Bacillus subtilis (strain 168) GN=sipT PE=1 SV=1	sp|P71013|LEPT_BACSU	22 kDa	23	22	20	22	27	25
Uncharacterized protein FadG OS=Bacillus subtilis (strain 168) GN=fadG PE=2 SV=2	sp|O34320|FADG_BACSU	64 kDa	24	29	17	21	20	9
Inositol-1-monophosphatase OS=Bacillus subtilis (strain 168) GN=suhB PE=3 SV=1	sp|Q45499|SUHB_BACSU	30 kDa	22	16	22	18	24	19
Putative N-acetyl-LL-diaminopimelate aminotransferase OS=Bacillus subtilis (strain 168) GN=patA PE=1 SV=3	sp|P16524|PATA_BACSU	44 kDa	24	17	28	25	20	10
Penicillin-binding protein H OS=Bacillus subtilis (strain 168) GN=pbpH PE=1 SV=3	sp|Q796K8|PBPH_BACSU	79 kDa	18	22	19	16	15	19
Response regulator aspartate phosphatase B OS=Bacillus subtilis (strain 168) GN=rapB PE=3 SV=1	sp|P70962|RAPB_BACSU	45 kDa	20	16	17	21	25	22
Uncharacterized protein YgxB OS=Bacillus subtilis (strain 168) GN=ygxB PE=4 SV=2	sp|P37874|YGXB_BACSU	60 kDa	15	14	23	20	35	13
Putative transcriptional regulator YvhJ OS=Bacillus subtilis (strain 168) GN=yvhJ PE=1 SV=1	sp|P96499|YVHJ_BACSU	43 kDa	14	15	22	23	20	19
Anti-sigma-W factor RsiW OS=Bacillus subtilis (strain 168) GN=rsiW PE=1 SV=2	sp|Q45588|RSIW_BACSU	23 kDa	12	14	16	23	25	29
Uncharacterized protein YsmA OS=Bacillus subtilis (strain 168) GN=ysmA PE=4 SV=1	sp|P11469|YSMA_BACSU	17 kDa	22	21	20	21	14	21
DNA translocase SpoIIIE OS=Bacillus subtilis (strain 168) GN=spoIIIE PE=1 SV=3	sp|P21458|SP3E_BACSU	87 kDa	16	28	25	16	20	19
Dihydroorotate dehydrogenase B (NAD(+)), catalytic subunit OS=Bacillus subtilis (strain 168) GN=pyrD PE=1 SV=1	sp|P25996|PYRDB_BACSU	33 kDa	16	19	17	18	19	22
Kinase-associated lipoprotein B OS=Bacillus subtilis (strain 168) GN=kapB PE=1 SV=1	sp|Q08429|KAPB_BACSU	15 kDa	22	22	17	21	22	18
Protein DltD OS=Bacillus subtilis (strain 168) GN=dltD PE=1 SV=1	sp|P39578|DLTD_BACSU	45 kDa	21	21	20	24	21	10
Uncharacterized protein YcgL OS=Bacillus subtilis (strain 168) GN=ycgL PE=4 SV=1	sp|P94389|YCGL_BACSU	31 kDa	17	23	19	23	22	19
Dihydroorotate dehydrogenase B (NAD(+)), electron transfer subunit OS=Bacillus subtilis (strain 168) GN=pyrK PE=1 SV=1	sp|P25983|PYRK_BACSU	28 kDa	23	24	16	20	19	17
NAD kinase 1 OS=Bacillus subtilis (strain 168) GN=ppnKA PE=1 SV=1	sp|O31612|NADK1_BACSU	30 kDa	20	19	18	18	18	14
GTP cyclohydrolase 1 type 2 homolog OS=Bacillus subtilis (strain 168) GN=yqfO PE=3 SV=2	sp|P54472|GCH1L_BACSU	41 kDa	18	12	15	24	21	21
Hydrolase YhcX OS=Bacillus subtilis (strain 168) GN=yhcX PE=3 SV=2	sp|P54608|YHCX_BACSU	60 kDa	15	19	13	21	18	23
Response regulator aspartate phosphatase K OS=Bacillus subtilis (strain 168) GN=rapK PE=3 SV=1	sp|O34930|RAPK_BACSU	44 kDa	19	22	22	21	21	17
Sensor histidine kinase WalK OS=Bacillus subtilis (strain 168) GN=walK PE=1 SV=1	sp|Q45614|WALK_BACSU	70 kDa	18	24	19	28	24	11
Metalloregulation DNA-binding stress protein OS=Bacillus subtilis (strain 168) GN=mrgA PE=1 SV=2	sp|P37960|MRGA_BACSU	17 kDa	15	18	8	18	14	18
ABC transporter permease YtrF OS=Bacillus subtilis (strain 168) GN=ytrF PE=2 SV=1	sp|O35005|YTRF_BACSU	48 kDa	17	20	26	18	16	12
Sporulation-delaying protein SdpA OS=Bacillus subtilis (strain 168) GN=sdpA PE=2 SV=1	sp|O34889|SDPA_BACSU	19 kDa	22	20	17	20	20	20
CDP-diacylglycerol--glycerol-3-phosphate 3-phosphatidyltransferase OS=Bacillus subtilis (strain 168) GN=pgsA PE=3 SV=3	sp|P46322|PGSA_BACSU	21 kDa	21	22	19	22	21	18
Malonyl CoA-acyl carrier protein transacylase OS=Bacillus subtilis (strain 168) GN=fabD PE=3 SV=2	sp|P71019|FABD_BACSU	34 kDa	18	16	21	20	21	22
FlaA locus 22.9 kDa protein OS=Bacillus subtilis (strain 168) GN=ylxF PE=4 SV=2	sp|P23454|YLXF_BACSU	22 kDa	19	16	15	13	28	26
Penicillin-binding protein 2B OS=Bacillus subtilis (strain 168) GN=pbpB PE=1 SV=2	sp|Q07868|PBPB_BACSU	79 kDa	12	16	16	18	23	18
Serine protease Do-like HtrA OS=Bacillus subtilis (strain 168) GN=htrA PE=2 SV=2	sp|O34358|HTRA_BACSU	48 kDa	10	13	17	28	24	18
Undecaprenyl-diphosphatase OS=Bacillus subtilis (strain 168) GN=uppP PE=3 SV=2	sp|P94507|UPPP_BACSU	30 kDa	13	17	19	16	20	18
HTH-type transcriptional regulator SinR OS=Bacillus subtilis (strain 168) GN=sinR PE=1 SV=1	sp|P06533|SINR_BACSU	13 kDa	20	19	18	17	22	22
Protein-arginine-phosphatase OS=Bacillus subtilis (strain 168) GN=ywlE PE=1 SV=1	sp|P39155|PAP_BACSU	17 kDa	16	19	20	20	18	16
Tryptophan--tRNA ligase OS=Bacillus subtilis (strain 168) GN=trpS PE=1 SV=2	sp|P21656|SYW_BACSU	37 kDa	25	19	19	22	22	18
Intracellular iron chaperone frataxin OS=Bacillus subtilis (strain 168) GN=fra PE=1 SV=1	sp|Q797E6|FRA_BACSU	14 kDa	26	22	17	18	18	21
Diaminopimelate epimerase OS=Bacillus subtilis (strain 168) GN=dapF PE=1 SV=1	sp|O32114|DAPF_BACSU	31 kDa	21	16	21	17	18	22
Single-stranded DNA-binding protein B OS=Bacillus subtilis (strain 168) GN=ssbB PE=1 SV=1	sp|C0SPB6|SSBB_BACSU	13 kDa	36	29	22	5	15	9
Uncharacterized protein YtmO OS=Bacillus subtilis (strain 168) GN=ytmO PE=4 SV=1	sp|O34846|YTMO_BACSU	37 kDa	15	19	16	12	17	12
Uncharacterized oxidoreductase YqkF OS=Bacillus subtilis (strain 168) GN=yqkF PE=3 SV=1	sp|P54569|YQKF_BACSU	35 kDa	17	18	17	18	25	17
PTS system fructose-specific EIIB component OS=Bacillus subtilis (strain 168) GN=levE PE=1 SV=1	sp|P26380|PTFB_BACSU	18 kDa	20	21	29	13	15	17
5-amino-6-(5-phospho-D-ribitylamino)uracil phosphatase YwtE OS=Bacillus subtilis (strain 168) GN=ywtE PE=1 SV=1	sp|P96741|YWTE_BACSU	32 kDa	19	17	16	19	21	24
Ribonuclease P protein component OS=Bacillus subtilis (strain 168) GN=rnpA PE=1 SV=2	sp|P25814|RNPA_BACSU	14 kDa	19	18	20	20	19	25
Phage-like element PBSX protein XkdM OS=Bacillus subtilis (strain 168) GN=xkdM PE=1 SV=1	sp|P54332|XKDM_BACSU	16 kDa	22	17	22	17	16	19
Uncharacterized protein YdjO OS=Bacillus subtilis (strain 168) GN=ydjO PE=4 SV=1	sp|O34759|YDJO_BACSU	8 kDa	25	23	20	17	16	18
UDP-N-acetylmuramoylalanine--D-glutamate ligase OS=Bacillus subtilis (strain 168) GN=murD PE=3 SV=1	sp|Q03522|MURD_BACSU	50 kDa	15	22	18	16	22	17
Trehalose-6-phosphate hydrolase OS=Bacillus subtilis (strain 168) GN=treA PE=1 SV=2	sp|P39795|TREC_BACSU	65 kDa	18	19	13	20	24	8
Uncharacterized protein YvfG OS=Bacillus subtilis (strain 168) GN=yvfG PE=1 SV=1	sp|P71066|YVFG_BACSU	8 kDa	24	21	22	20	15	17
Putative NAD(P)H nitroreductase YfkO OS=Bacillus subtilis (strain 168) GN=yfkO PE=1 SV=1	sp|O34475|YFKO_BACSU	26 kDa	20	29	16	19	17	16
Riboflavin synthase OS=Bacillus subtilis (strain 168) GN=ribE PE=1 SV=2	sp|P16440|RISA_BACSU	23 kDa	21	16	15	23	22	12
Uncharacterized protein YtwF OS=Bacillus subtilis (strain 168) GN=ytwF PE=4 SV=2	sp|O32072|YTWF_BACSU	12 kDa	15	15	17	20	23	22
Uncharacterized protein YwpF OS=Bacillus subtilis (strain 168) GN=ywpF PE=4 SV=1	sp|P94588|YWPF_BACSU	16 kDa	23	16	19	15	20	17
UDP-N-acetylglucosamine--N-acetylmuramyl-(pentapeptide) pyrophosphoryl-undecaprenol N-acetylglucosamine transferase OS=Bacillus subtilis (strain 168) GN=murG PE=3 SV=3	sp|P37585|MURG_BACSU	40 kDa	19	22	19	20	18	16
6-phosphogluconate dehydrogenase, NAD(+)-dependent, decarboxylating OS=Bacillus subtilis (strain 168) GN=gntZ PE=1 SV=1	sp|P12013|6PGDH_BACSU	52 kDa	13	22	15	15	25	35
Transaminase MtnE OS=Bacillus subtilis (strain 168) GN=mtnE PE=3 SV=1	sp|O31665|MTNE_BACSU	44 kDa	15	20	11	22	19	21
Manganese transport system ATP-binding protein MntB OS=Bacillus subtilis (strain 168) GN=mntB PE=3 SV=1	sp|O34338|MNTB_BACSU	28 kDa	21	18	20	15	18	18
Flagellar motor switch protein FliG OS=Bacillus subtilis (strain 168) GN=fliG PE=3 SV=1	sp|P23448|FLIG_BACSU	38 kDa	15	18	19	18	21	23
Serine/threonine-protein kinase RsbT OS=Bacillus subtilis (strain 168) GN=rsbT PE=1 SV=1	sp|P42411|RSBT_BACSU	14 kDa	20	18	18	14	20	22
Uncharacterized protein YqkB OS=Bacillus subtilis (strain 168) GN=yqkB PE=4 SV=1	sp|P54565|YQKB_BACSU	12 kDa	16	11	23	18	21	21
Uncharacterized phosphatase PhoE OS=Bacillus subtilis (strain 168) GN=phoE PE=3 SV=1	sp|O07617|PHOE_BACSU	22 kDa	20	14	12	19	24	27
Putative sensory transducer protein YvaQ OS=Bacillus subtilis (strain 168) GN=yvaQ PE=3 SV=1	sp|O32239|YVAQ_BACSU	63 kDa	18	22	16	25	26	9
Probable oxidoreductase YoaE OS=Bacillus subtilis (strain 168) GN=yoaE PE=3 SV=1	sp|C0SP82|YOAE_BACSU	76 kDa	21	19	19	21	16	16
Transcriptional regulatory protein MalR OS=Bacillus subtilis (strain 168) GN=malR PE=3 SV=1	sp|O05251|MALR_BACSU	27 kDa	13	8	19	13	24	20
Probable RNA-binding protein YqeI OS=Bacillus subtilis (strain 168) GN=yqeI PE=4 SV=1	sp|P54454|YQEI_BACSU	11 kDa	21	21	20	20	19	13
Nitrogen regulatory PII-like protein OS=Bacillus subtilis (strain 168) GN=nrgB PE=1 SV=1	sp|Q07428|NRGB_BACSU	13 kDa	23	19	16	21	15	14
Probable transcriptional regulatory protein YeeI OS=Bacillus subtilis (strain 168) GN=yeeI PE=3 SV=3	sp|O31509|YEEI_BACSU	26 kDa	21	14	14	15	15	24
Alkaline phosphatase synthesis transcriptional regulatory protein PhoP OS=Bacillus subtilis (strain 168) GN=phoP PE=1 SV=4	sp|P13792|PHOP_BACSU	28 kDa	17	23	15	16	18	15
Putative ring-cleaving dioxygenase MhqA OS=Bacillus subtilis (strain 168) GN=mhqA PE=2 SV=1	sp|O34689|MHQA_BACSU	35 kDa	18	19	16	21	19	23
Putative glutaredoxin YtnI OS=Bacillus subtilis (strain 168) GN=ytnI PE=3 SV=1	sp|O34639|YTNI_BACSU	11 kDa	25	18	15	16	19	19
UPF0699 transmembrane protein YdbS OS=Bacillus subtilis (strain 168) GN=ydbS PE=3 SV=1	sp|P96615|YDBS_BACSU	18 kDa	17	23	21	22	10	18
Probable endonuclease 4 OS=Bacillus subtilis (strain 168) GN=nfo PE=3 SV=1	sp|P54476|END4_BACSU	33 kDa	17	22	17	18	20	16
Uroporphyrinogen decarboxylase OS=Bacillus subtilis (strain 168) GN=hemE PE=1 SV=1	sp|P32395|DCUP_BACSU	40 kDa	15	17	18	24	20	15
Uncharacterized ABC transporter ATP-binding protein YurJ OS=Bacillus subtilis (strain 168) GN=yurJ PE=3 SV=1	sp|O32151|YURJ_BACSU	41 kDa	17	18	20	17	23	22
Uncharacterized protein YkrK OS=Bacillus subtilis (strain 168) GN=ykrK PE=4 SV=1	sp|O31656|YKRK_BACSU	27 kDa	24	19	18	19	16	19
Thioredoxin-like protein YtpP OS=Bacillus subtilis (strain 168) GN=ytpP PE=2 SV=1	sp|O34357|YTPP_BACSU	13 kDa	20	14	19	22	16	19
Transcription attenuation protein MtrB OS=Bacillus subtilis (strain 168) GN=mtrB PE=1 SV=1	sp|P19466|MTRB_BACSU	8 kDa	16	17	23	23	16	18
Aspartate ammonia-lyase OS=Bacillus subtilis (strain 168) GN=ansB PE=3 SV=2	sp|P26899|ASPA_BACSU	53 kDa	12	15	12	19	29	17
Octanoyltransferase LipM OS=Bacillus subtilis (strain 168) GN=lipM PE=1 SV=2	sp|P54511|LIPM_BACSU	32 kDa	20	18	16	16	15	17
DNA integrity scanning protein DisA OS=Bacillus subtilis (strain 168) GN=disA PE=1 SV=1	sp|P37573|DISA_BACSU	41 kDa	15	23	15	19	19	17
Alkanesulfonate monooxygenase OS=Bacillus subtilis (strain 168) GN=ssuD PE=2 SV=2	sp|P40402|SSUD_BACSU	42 kDa	14	22	19	17	14	19
Adapter protein MecA 1 OS=Bacillus subtilis (strain 168) GN=mecA PE=1 SV=1	sp|P37958|MECA1_BACSU	26 kDa	17	17	20	14	21	19
UPF0157 protein YqkA OS=Bacillus subtilis (strain 168) GN=yqkA PE=3 SV=1	sp|P54564|YQKA_BACSU	39 kDa	14	14	16	15	13	13
Uncharacterized protein YtxJ OS=Bacillus subtilis (strain 168) GN=ytxJ PE=4 SV=1	sp|P39914|YTXJ_BACSU	12 kDa	17	18	17	17	22	16
Uncharacterized protein YeaC OS=Bacillus subtilis (strain 168) GN=yeaC PE=3 SV=2	sp|P94474|YEAC_BACSU	36 kDa	16	18	17	16	20	17
Uncharacterized acyl-CoA thioester hydrolase YkhA OS=Bacillus subtilis (strain 168) GN=ykhA PE=3 SV=2	sp|P49851|YKHA_BACSU	19 kDa	11	17	16	25	23	18
Transcriptional regulator MntR OS=Bacillus subtilis (strain 168) GN=mntR PE=1 SV=2	sp|P54512|MNTR_BACSU	17 kDa	22	12	19	15	19	26
Ribonucleoside-diphosphate reductase subunit beta OS=Bacillus subtilis (strain 168) GN=nrdF PE=1 SV=1	sp|P50621|RIR2_BACSU	38 kDa	16	19	21	16	19	17
Thymidylate kinase OS=Bacillus subtilis (strain 168) GN=tmk PE=3 SV=2	sp|P37537|KTHY_BACSU	24 kDa	19	12	21	20	20	20
UPF0047 protein YugU OS=Bacillus subtilis (strain 168) GN=yugU PE=3 SV=2	sp|O05243|YUGU_BACSU	15 kDa	14	23	22	22	14	16
Formate-dependent phosphoribosylglycinamide formyltransferase OS=Bacillus subtilis (strain 168) GN=purT PE=3 SV=2	sp|P39771|PURT_BACSU	42 kDa	17	20	16	21	22	14
Uncharacterized protein YtzB OS=Bacillus subtilis (strain 168) GN=ytzB PE=4 SV=1	sp|O32065|YTZB_BACSU	12 kDa	19	12	18	15	19	16
Uncharacterized protein YlbA OS=Bacillus subtilis (strain 168) GN=ylbA PE=4 SV=1	sp|O34743|YLBA_BACSU	13 kDa	17	17	17	19	18	17
Cytidine deaminase OS=Bacillus subtilis (strain 168) GN=cdd PE=1 SV=1	sp|P19079|CDD_BACSU	15 kDa	18	17	22	18	15	18
HTH-type transcriptional regulator YodB OS=Bacillus subtilis (strain 168) GN=yodB PE=1 SV=1	sp|O34844|YODB_BACSU	13 kDa	20	14	21	22	22	17
Uncharacterized protein YczJ OS=Bacillus subtilis (strain 168) GN=yczJ PE=4 SV=1	sp|O31484|YCZJ_BACSU	11 kDa	23	20	16	13	20	20
Uncharacterized protein YjqA OS=Bacillus subtilis (strain 168) GN=yjqA PE=4 SV=1	sp|O34593|YJQA_BACSU	14 kDa	24	27	18	23	17	14
Uncharacterized protein YpdA OS=Bacillus subtilis (strain 168) GN=ypdA PE=4 SV=2	sp|P50736|YPDA_BACSU	36 kDa	16	15	16	16	27	18
Uncharacterized protein YlxR OS=Bacillus subtilis (strain 168) GN=ylxR PE=4 SV=1	sp|P32728|YLXR_BACSU	10 kDa	24	18	15	15	21	16
Uncharacterized protein YqeG OS=Bacillus subtilis (strain 168) GN=yqeG PE=4 SV=1	sp|P54452|YQEG_BACSU	20 kDa	17	19	18	20	19	20
Mini-ribonuclease 3 OS=Bacillus subtilis (strain 168) GN=mrnC PE=1 SV=1	sp|O31418|MRNC_BACSU	16 kDa	14	23	15	24	17	13
Uncharacterized protein YpjQ OS=Bacillus subtilis (strain 168) GN=ypjQ PE=1 SV=1	sp|P54173|YPJQ_BACSU	20 kDa	14	15	16	18	21	18
Uncharacterized metal-dependent hydrolase YabD OS=Bacillus subtilis (strain 168) GN=yabD PE=3 SV=1	sp|P37545|YABD_BACSU	29 kDa	19	13	16	21	17	19
Uncharacterized protein YwdI OS=Bacillus subtilis (strain 168) GN=ywdI PE=2 SV=1	sp|P39617|YWDI_BACSU	12 kDa	16	21	15	23	14	15
Putative peptidyl-prolyl cis-trans isomerase YacD OS=Bacillus subtilis (strain 168) GN=yacD PE=3 SV=1	sp|P37566|YACD_BACSU	34 kDa	14	26	13	15	19	21
Uncharacterized protein YxaI OS=Bacillus subtilis (strain 168) GN=yxaI PE=4 SV=1	sp|P42108|YXAI_BACSU	17 kDa	19	17	18	13	15	15
Redox-sensing transcriptional repressor Rex OS=Bacillus subtilis (strain 168) GN=rex PE=1 SV=1	sp|O05521|REX_BACSU	24 kDa	17	21	19	15	17	14
Alcohol dehydrogenase OS=Bacillus subtilis (strain 168) GN=gbsB PE=1 SV=2	sp|P71017|GBSB_BACSU	43 kDa	18	17	21	18	21	8
4-deoxy-L-threo-5-hexosulose-uronate ketol-isomerase OS=Bacillus subtilis (strain 168) GN=kduI PE=2 SV=1	sp|P50843|KDUI_BACSU	31 kDa	24	16	14	18	16	21
Septum site-determining protein MinC OS=Bacillus subtilis (strain 168) GN=minC PE=1 SV=1	sp|Q01463|MINC_BACSU	25 kDa	15	16	22	18	20	18
Guanylate kinase OS=Bacillus subtilis (strain 168) GN=gmk PE=3 SV=2	sp|O34328|KGUA_BACSU	23 kDa	17	19	17	14	14	15
Bifunctional oligoribonuclease and PAP phosphatase NrnA OS=Bacillus subtilis (strain 168) GN=nrnA PE=1 SV=1	sp|O34600|NRNA_BACSU	35 kDa	16	12	15	18	20	17
Uncharacterized protein YjcP OS=Bacillus subtilis (strain 168) GN=yjcP PE=4 SV=1	sp|O31638|YJCP_BACSU	20 kDa	18	12	12	17	17	20
Arginine repressor OS=Bacillus subtilis (strain 168) GN=argR PE=1 SV=1	sp|P17893|ARGR_BACSU	17 kDa	17	14	23	14	18	19
RsbT co-antagonist protein RsbRB OS=Bacillus subtilis (strain 168) GN=rsbRB PE=1 SV=1	sp|O34860|RSBRB_BACSU	32 kDa	19	18	14	21	18	18
Glutathione peroxidase homolog BsaA OS=Bacillus subtilis (strain 168) GN=bsaA PE=3 SV=1	sp|P52035|BSAA_BACSU	18 kDa	16	15	20	19	18	18
Benzil reductase ((S)-benzoin forming) OS=Bacillus subtilis (strain 168) GN=yueD PE=3 SV=1	sp|O32099|BZRD_BACSU	27 kDa	22	21	14	16	16	15
Putative competence-damage inducible protein OS=Bacillus subtilis (strain 168) GN=cinA PE=3 SV=3	sp|P46323|CINA_BACSU	46 kDa	18	15	21	19	16	15
Ribosomal RNA small subunit methyltransferase A OS=Bacillus subtilis (strain 168) GN=rsmA PE=3 SV=1	sp|P37468|RSMA_BACSU	33 kDa	15	20	17	19	19	18
Aminodeoxychorismate synthase component 1 OS=Bacillus subtilis (strain 168) GN=pabB PE=1 SV=1	sp|P28820|PABB_BACSU	53 kDa	12	15	15	17	25	20
Uncharacterized zinc protease YmxG OS=Bacillus subtilis (strain 168) GN=ymxG PE=3 SV=3	sp|Q04805|YMXG_BACSU	46 kDa	14	15	19	21	17	10
Putative phosphinothricin acetyltransferase YwnH OS=Bacillus subtilis (strain 168) GN=ywnH PE=1 SV=1	sp|P71043|YWNH_BACSU	18 kDa	14	9	17	14	20	14
Uncharacterized protein YxbC OS=Bacillus subtilis (strain 168) GN=yxbC PE=1 SV=1	sp|P46327|YXBC_BACSU	37 kDa	21	23	24	8	9	8
FMN-dependent NADPH-azoreductase OS=Bacillus subtilis (strain 168) GN=azr PE=1 SV=1	sp|O07529|AZR_BACSU	19 kDa	14	18	17	20	13	13
Uncharacterized protein YisK OS=Bacillus subtilis (strain 168) GN=yisK PE=2 SV=1	sp|O06724|YISK_BACSU	33 kDa	17	18	16	15	18	18
Putative nucleotidase YqfW OS=Bacillus subtilis (strain 168) GN=yqfW PE=3 SV=1	sp|P54480|YQFW_BACSU	23 kDa	19	16	12	18	23	17
Putative 8-oxo-dGTP diphosphatase YtkD OS=Bacillus subtilis (strain 168) GN=ytkD PE=1 SV=1	sp|O35013|YTKD_BACSU	19 kDa	15	22	16	21	15	15
Uncharacterized HTH-type transcriptional regulator YybA OS=Bacillus subtilis (strain 168) GN=yybA PE=4 SV=1	sp|P37503|YYBA_BACSU	18 kDa	15	17	23	14	19	14
Uncharacterized protein YqjY OS=Bacillus subtilis (strain 168) GN=yqjY PE=1 SV=1	sp|P54562|YQJY_BACSU	18 kDa	11	16	15	11	11	17
UPF0001 protein YlmE OS=Bacillus subtilis (strain 168) GN=ylmE PE=3 SV=1	sp|O31727|YLME_BACSU	26 kDa	17	17	17	17	20	21
Holliday junction ATP-dependent DNA helicase RuvA OS=Bacillus subtilis (strain 168) GN=ruvA PE=3 SV=2	sp|O05392|RUVA_BACSU	23 kDa	15	16	17	18	20	19
Probable metallo-hydrolase YybB OS=Bacillus subtilis (strain 168) GN=yybB PE=3 SV=1	sp|P37502|YYBB_BACSU	25 kDa	15	24	19	15	19	14
Glycine betaine/carnitine/choline transport ATP-binding protein OpuCA OS=Bacillus subtilis (strain 168) GN=opuCA PE=1 SV=1	sp|O34992|OPUCA_BACSU	43 kDa	16	19	17	20	18	11
L-cystine uptake protein TcyP OS=Bacillus subtilis (strain 168) GN=tcyP PE=1 SV=1	sp|P54596|TCYP_BACSU	49 kDa	8	23	9	17	14	18
Dihydropteroate synthase OS=Bacillus subtilis (strain 168) GN=sul PE=3 SV=2	sp|P28822|DHPS_BACSU	31 kDa	15	15	19	17	17	19
Uncharacterized protein YrdA OS=Bacillus subtilis (strain 168) GN=yrdA PE=3 SV=1	sp|O07079|YRDA_BACSU	19 kDa	14	19	21	16	15	14
Uncharacterized protein YmaD OS=Bacillus subtilis (strain 168) GN=ymaD PE=3 SV=1	sp|O31790|YMAD_BACSU	16 kDa	19	20	12	23	12	15
Endoribonuclease EndoA OS=Bacillus subtilis (strain 168) GN=ndoA PE=1 SV=1	sp|P96622|ENDOA_BACSU	13 kDa	18	14	13	12	24	18
Urease subunit gamma OS=Bacillus subtilis (strain 168) GN=ureA PE=1 SV=1	sp|P75030|URE3_BACSU	11 kDa	20	20	18	18	13	14
Cyclic-di-AMP phosphodiesterase GdpP OS=Bacillus subtilis (strain 168) GN=gdpP PE=1 SV=1	sp|P37484|GDPP_BACSU	74 kDa	13	18	17	20	20	10
Protein LiaH OS=Bacillus subtilis (strain 168) GN=liaH PE=2 SV=1	sp|O32201|LIAH_BACSU	26 kDa	29	24	22	5	10	12
Quinol oxidase subunit 3 OS=Bacillus subtilis (strain 168) GN=qoxC PE=3 SV=1	sp|P34958|QOX3_BACSU	23 kDa	9	20	4	11	13	4
Uncharacterized oxidoreductase YkpB OS=Bacillus subtilis (strain 168) GN=ykpB PE=3 SV=1	sp|O31717|YKPB_BACSU	34 kDa	16	23	16	12	18	14
Uncharacterized lipoprotein YerH OS=Bacillus subtilis (strain 168) GN=yerH PE=3 SV=1	sp|O34629|YERH_BACSU	45 kDa	12	19	16	18	16	15
tRNA threonylcarbamoyladenosine biosynthesis protein TsaB OS=Bacillus subtilis (strain 168) GN=tsaB PE=1 SV=1	sp|O05516|TSAB_BACSU	25 kDa	21	17	14	18	19	15
Hut operon positive regulatory protein OS=Bacillus subtilis (strain 168) GN=hutP PE=1 SV=4	sp|P10943|HUTP_BACSU	16 kDa	14	16	22	17	10	15
General stress protein 17M OS=Bacillus subtilis (strain 168) GN=yflT PE=1 SV=2	sp|P80241|G17M_BACSU	13 kDa	12	17	10	20	22	14
UPF0356 protein YkzG OS=Bacillus subtilis (strain 168) GN=ykzG PE=3 SV=1	sp|O31718|YKZG_BACSU	8 kDa	14	18	24	15	14	16
Stage 0 sporulation protein YaaT OS=Bacillus subtilis (strain 168) GN=yaaT PE=4 SV=1	sp|P37541|YAAT_BACSU	31 kDa	16	16	17	17	17	17
Cell shape-determining protein MreC OS=Bacillus subtilis (strain 168) GN=mreC PE=1 SV=3	sp|Q01466|MREC_BACSU	32 kDa	14	15	17	18	16	23
N-acetyldiaminopimelate deacetylase OS=Bacillus subtilis (strain 168) GN=ykuR PE=1 SV=1	sp|O34916|DAPEL_BACSU	42 kDa	12	15	14	20	17	13
Uncharacterized protein YojF OS=Bacillus subtilis (strain 168) GN=yojF PE=1 SV=1	sp|O31858|YOJF_BACSU	13 kDa	17	16	17	20	14	12
Methylated-DNA--protein-cysteine methyltransferase, constitutive OS=Bacillus subtilis (strain 168) GN=ogt PE=1 SV=1	sp|P11742|OGT_BACSU	19 kDa	16	15	13	16	22	18
UPF0298 protein YlbG OS=Bacillus subtilis (strain 168) GN=ylbG PE=3 SV=1	sp|O34658|YLBG_BACSU	11 kDa	17	12	17	20	17	18
Diacylglycerol kinase OS=Bacillus subtilis (strain 168) GN=dagK PE=1 SV=1	sp|O31502|DAGK_BACSU	33 kDa	17	20	13	16	15	16
UPF0750 membrane protein YdeO OS=Bacillus subtilis (strain 168) GN=ydeO PE=3 SV=1	sp|P96672|YDEO_BACSU	31 kDa	20	19	10	17	13	18
Uncharacterized protein YjcN OS=Bacillus subtilis (strain 168) GN=yjcN PE=3 SV=1	sp|O31636|YJCN_BACSU	12 kDa	16	15	15	19	14	13
Surfactin synthase thioesterase subunit OS=Bacillus subtilis (strain 168) GN=srfAD PE=1 SV=3	sp|Q08788|SRFAD_BACSU	28 kDa	28	18	15	13	12	10
1-deoxy-D-xylulose 5-phosphate reductoisomerase OS=Bacillus subtilis (strain 168) GN=dxr PE=3 SV=2	sp|O31753|DXR_BACSU	43 kDa	15	17	12	20	19	14
Uracil permease OS=Bacillus subtilis (strain 168) GN=pyrP PE=1 SV=2	sp|P39766|PYRP_BACSU	45 kDa	8	14	7	10	26	13
Urease subunit beta OS=Bacillus subtilis (strain 168) GN=ureB PE=1 SV=1	sp|P71035|URE2_BACSU	14 kDa	21	16	17	16	14	14
Putative cysteine protease YraA OS=Bacillus subtilis (strain 168) GN=yraA PE=2 SV=2	sp|O06006|YRAA_BACSU	19 kDa	13	11	13	16	16	14
Uncharacterized protein YwkD OS=Bacillus subtilis (strain 168) GN=ywkD PE=4 SV=1	sp|P45871|YWKD_BACSU	15 kDa	18	14	13	12	24	16
Cyclic pyranopterin monophosphate synthase OS=Bacillus subtilis (strain 168) GN=moaC PE=3 SV=1	sp|O05520|MOAC_BACSU	18 kDa	17	14	11	22	20	15
Uncharacterized RNA pseudouridine synthase YlyB OS=Bacillus subtilis (strain 168) GN=ylyB PE=3 SV=3	sp|Q45480|YLYB_BACSU	34 kDa	10	15	12	16	19	15
Putative rRNA methyltransferase YqxC OS=Bacillus subtilis (strain 168) GN=yqxC PE=3 SV=3	sp|P19672|YQXC_BACSU	31 kDa	20	14	16	17	13	16
Uncharacterized protein YxeQ OS=Bacillus subtilis (strain 168) GN=yxeQ PE=3 SV=2	sp|P54956|YXEQ_BACSU	48 kDa	12	15	19	22	16	14
UPF0354 protein YtpQ OS=Bacillus subtilis (strain 168) GN=ytpQ PE=3 SV=1	sp|O34496|YTPQ_BACSU	31 kDa	13	15	15	13	20	20
Glycine betaine transport system permease protein OpuAB OS=Bacillus subtilis (strain 168) GN=opuAB PE=1 SV=1	sp|P46921|OPUAB_BACSU	30 kDa	13	15	12	14	12	15
Uncharacterized protein YydC OS=Bacillus subtilis (strain 168) GN=yydC PE=4 SV=1	sp|Q45599|YYDC_BACSU	15 kDa	23	14	18	14	12	8
Probable ribosomal protein YlxQ OS=Bacillus subtilis (strain 168) GN=rplGA PE=1 SV=1	sp|P32729|YLXQ_BACSU	11 kDa	15	12	19	17	17	16
Probable ATP-dependent RNA helicase YfmL OS=Bacillus subtilis (strain 168) GN=yfmL PE=1 SV=1	sp|O34750|YFML_BACSU	42 kDa	11	21	11	16	17	9
Probable NAD-dependent malic enzyme 1 OS=Bacillus subtilis (strain 168) GN=yqkJ PE=3 SV=1	sp|P54572|MAO1_BACSU	46 kDa	14	18	14	16	16	15
DegV domain-containing protein YitS OS=Bacillus subtilis (strain 168) GN=yitS PE=3 SV=1	sp|P70945|YITS_BACSU	31 kDa	14	16	17	11	18	18
Uncharacterized protein YdbB OS=Bacillus subtilis (strain 168) GN=ydbB PE=3 SV=1	sp|P96597|YDBB_BACSU	13 kDa	18	16	16	17	18	13
Uncharacterized protein YhgE OS=Bacillus subtilis (strain 168) GN=yhgE PE=4 SV=2	sp|P32399|YHGE_BACSU	84 kDa	12	20	11	13	16	20
Probable butyrate kinase OS=Bacillus subtilis (strain 168) GN=buk PE=3 SV=2	sp|P54532|BUK_BACSU	40 kDa	18	14	13	18	19	13
Galactose-1-phosphate uridylyltransferase OS=Bacillus subtilis (strain 168) GN=galT PE=3 SV=2	sp|P39575|GALT_BACSU	59 kDa	13	18	16	23	19	7
Sporulation delaying protein C OS=Bacillus subtilis (strain 168) GN=sdpC PE=1 SV=1	sp|O34344|SDPC_BACSU	22 kDa	18	17	16	7	13	7
Probable phosphate butyryltransferase OS=Bacillus subtilis (strain 168) GN=yqiS PE=3 SV=2	sp|P54530|PTB_BACSU	32 kDa	15	17	17	12	12	15
Uncharacterized protein YyzM OS=Bacillus subtilis (strain 168) GN=yyzM PE=4 SV=1	sp|C0H3V8|YYZM_BACSU	8 kDa	17	10	21	19	15	14
Uncharacterized protein YmcA OS=Bacillus subtilis (strain 168) GN=ymcA PE=1 SV=1	sp|O31779|YMCA_BACSU	16 kDa	14	21	15	15	15	16
Uncharacterized lipoprotein YjhA OS=Bacillus subtilis (strain 168) GN=yjhA PE=1 SV=1	sp|O34725|YJHA_BACSU	24 kDa	18	21	17	13	12	16
Tax_Id=9606 Gene_Symbol=KRT27 Keratin, type I cytoskeletal 27	IPI:CON_IPI00328103.3|SWISS-PROT:Q7Z3Y8	50 kDa	39	25	45	13	35	11
Putative carboxypeptidase YocD OS=Bacillus subtilis (strain 168) GN=yocD PE=3 SV=1	sp|O35046|YOCD_BACSU	36 kDa	19	16	10	16	14	11
Transcriptional regulatory protein CssR OS=Bacillus subtilis (strain 168) GN=cssR PE=1 SV=1	sp|O32192|CSSR_BACSU	26 kDa	13	14	12	17	16	17
Uncharacterized protein SufA OS=Bacillus subtilis (strain 168) GN=sufA PE=3 SV=1	sp|O32113|SUFA_BACSU	13 kDa	17	18	11	17	15	14
Uncharacterized N-acetyltransferase YitI OS=Bacillus subtilis (strain 168) GN=yitI PE=3 SV=3	sp|O06744|YITI_BACSU	17 kDa	14	17	15	20	12	15
Ribose import ATP-binding protein RbsA OS=Bacillus subtilis (strain 168) GN=rbsA PE=3 SV=2	sp|P36947|RBSA_BACSU	55 kDa	14	15	14	12	14	12
Uncharacterized protein YusF OS=Bacillus subtilis (strain 168) GN=yusF PE=4 SV=1	sp|O32172|YUSF_BACSU	17 kDa	19	16	17	16	19	10
Teichoic acids export ATP-binding protein TagH OS=Bacillus subtilis (strain 168) GN=tagH PE=1 SV=1	sp|P42954|TAGH_BACSU	59 kDa	14	20	11	12	19	18
Uncharacterized protein YaaN OS=Bacillus subtilis (strain 168) GN=yaaN PE=3 SV=1	sp|P37535|YAAN_BACSU	44 kDa	13	22	18	14	16	12
ECF RNA polymerase sigma factor SigW OS=Bacillus subtilis (strain 168) GN=sigW PE=1 SV=1	sp|Q45585|SIGW_BACSU	22 kDa	11	9	15	15	17	15
Protein-arginine kinase activator protein OS=Bacillus subtilis (strain 168) GN=mcsA PE=1 SV=1	sp|P37569|MCSA_BACSU	21 kDa	12	15	11	16	13	16
Uncharacterized protein YlaL OS=Bacillus subtilis (strain 168) GN=ylaL PE=4 SV=1	sp|O07636|YLAL_BACSU	18 kDa	10	16	14	16	16	13
3-dehydroquinate dehydratase OS=Bacillus subtilis (strain 168) GN=yqhS PE=1 SV=1	sp|P54517|AROQ_BACSU	16 kDa	16	15	16	15	15	15
Flagellar motor switch phosphatase FliY OS=Bacillus subtilis (strain 168) GN=fliY PE=3 SV=2	sp|P24073|FLIY_BACSU	41 kDa	9	16	12	16	16	16
Blue-light photoreceptor OS=Bacillus subtilis (strain 168) GN=pfyP PE=1 SV=1	sp|O34627|PHOT_BACSU	29 kDa	14	9	14	14	16	21
Signal recognition particle receptor FtsY OS=Bacillus subtilis (strain 168) GN=ftsY PE=1 SV=2	sp|P51835|FTSY_BACSU	36 kDa	17	14	20	15	14	12
Uncharacterized Nudix hydrolase YvcI OS=Bacillus subtilis (strain 168) GN=yvcI PE=3 SV=1	sp|O06972|YVCI_BACSU	18 kDa	11	15	22	11	15	16
Uncharacterized oxidoreductase YfjR OS=Bacillus subtilis (strain 168) GN=yfjR PE=3 SV=2	sp|O34969|YFJR_BACSU	30 kDa	18	19	17	17	15	18
AB hydrolase superfamily protein YfhM OS=Bacillus subtilis (strain 168) GN=yfhM PE=3 SV=1	sp|O31581|YFHM_BACSU	33 kDa	14	23	12	14	17	12
4-hydroxy-3-methylbut-2-enyl diphosphate reductase OS=Bacillus subtilis (strain 168) GN=ispH PE=3 SV=2	sp|P54473|ISPH_BACSU	35 kDa	16	12	15	21	17	12
50S ribosomal protein L31 type B OS=Bacillus subtilis (strain 168) GN=rpmE2 PE=1 SV=1	sp|O34967|RL31B_BACSU	10 kDa	17	10	10	15	20	19
Uncharacterized lipoprotein YcdA OS=Bacillus subtilis (strain 168) GN=ycdA PE=1 SV=1	sp|O34538|YCDA_BACSU	39 kDa	20	23	16	9	10	11
Flagellar assembly factor FliW OS=Bacillus subtilis (strain 168) GN=fliW PE=1 SV=1	sp|P96503|FLIW_BACSU	16 kDa	15	15	15	19	14	15
GABA permease OS=Bacillus subtilis (strain 168) GN=gabP PE=1 SV=3	sp|P46349|GABP_BACSU	51 kDa	3	18	11	19	21	13
Putative PTS system glucosamine-specific EIICBA component OS=Bacillus subtilis (strain 168) GN=gamP PE=3 SV=2	sp|P39816|PTW3C_BACSU	68 kDa	12	15	14	19	14	11
Amino-acid carrier protein AlsT OS=Bacillus subtilis (strain 168) GN=alsT PE=2 SV=1	sp|Q45068|ALST_BACSU	50 kDa	10	20	16	11	12	12
Thioredoxin-like protein YdbP OS=Bacillus subtilis (strain 168) GN=ydbP PE=2 SV=1	sp|P96611|YDBP_BACSU	12 kDa	15	10	13	16	16	20
Putative phosphotransferase enzyme IIA component YpqE OS=Bacillus subtilis (strain 168) GN=ypqE PE=3 SV=1	sp|P50829|YPQE_BACSU	18 kDa	7	11	13	8	9	14
UPF0374 protein YgaC OS=Bacillus subtilis (strain 168) GN=ygaC PE=3 SV=2	sp|Q796Z1|YGAC_BACSU	21 kDa	14	11	12	15	20	20
Ribulose-phosphate 3-epimerase OS=Bacillus subtilis (strain 168) GN=rpe PE=3 SV=1	sp|O34557|RPE_BACSU	23 kDa	17	11	10	15	19	16
Replication termination protein OS=Bacillus subtilis (strain 168) GN=rtp PE=1 SV=1	sp|P0CI76|RTP_BACSU	15 kDa	18	17	13	15	16	15
Uncharacterized PIN and TRAM-domain containing protein YacL OS=Bacillus subtilis (strain 168) GN=yacL PE=2 SV=2	sp|Q06754|YACL_BACSU	41 kDa	13	17	13	18	17	14
Putative aminopeptidase YtoP OS=Bacillus subtilis (strain 168) GN=ytoP PE=3 SV=1	sp|O34924|YTOP_BACSU	39 kDa	10	12	13	14	19	14
Ribosome maturation factor RimP OS=Bacillus subtilis (strain 168) GN=rimP PE=3 SV=1	sp|P32726|RIMP_BACSU	18 kDa	13	12	14	13	16	14
Probable 2,4-dienoyl-CoA reductase OS=Bacillus subtilis (strain 168) GN=fadH PE=2 SV=1	sp|O34717|FADH_BACSU	27 kDa	16	14	12	12	13	14
Uncharacterized protein YqeK OS=Bacillus subtilis (strain 168) GN=yqeK PE=4 SV=1	sp|P54456|YQEK_BACSU	21 kDa	10	9	22	13	16	17
Uncharacterized protein YwfO OS=Bacillus subtilis (strain 168) GN=ywfO PE=4 SV=2	sp|P39651|YWFO_BACSU	51 kDa	16	16	20	14	12	14
Uncharacterized protein YvbI OS=Bacillus subtilis (strain 168) GN=yvbI PE=4 SV=1	sp|O32246|YVBI_BACSU	26 kDa	12	17	13	15	14	12
UPF0291 protein YnzC OS=Bacillus subtilis (strain 168) GN=ynzC PE=1 SV=1	sp|O31818|YNZC_BACSU	9 kDa	17	16	21	14	10	12
Uncharacterized membrane protein YubF OS=Bacillus subtilis (strain 168) GN=yubF PE=4 SV=1	sp|O32082|YUBF_BACSU	10 kDa	16	15	15	16	16	12
Thiamine-phosphate synthase OS=Bacillus subtilis (strain 168) GN=thiE PE=1 SV=1	sp|P39594|THIE_BACSU	24 kDa	14	11	18	21	13	13
Uncharacterized protein YwnB OS=Bacillus subtilis (strain 168) GN=ywnB PE=4 SV=1	sp|P71037|YWNB_BACSU	23 kDa	13	13	12	16	17	15
Putative pre-16S rRNA nuclease OS=Bacillus subtilis (strain 168) GN=yrrK PE=1 SV=1	sp|O34634|YQGF_BACSU	15 kDa	19	16	13	8	17	16
Putative ribosomal RNA large subunit methyltransferase YwbD OS=Bacillus subtilis (strain 168) GN=ywbD PE=3 SV=1	sp|P39587|YWBD_BACSU	44 kDa	16	15	15	16	18	6
Membrane protein YknW OS=Bacillus subtilis (strain 168) GN=yknW PE=1 SV=1	sp|O31709|YKNW_BACSU	24 kDa	15	15	18	10	12	19
Demethylmenaquinone methyltransferase OS=Bacillus subtilis (strain 168) GN=menG PE=1 SV=1	sp|P31113|MENG_BACSU	27 kDa	18	15	10	17	13	14
Uncharacterized protein YaaR OS=Bacillus subtilis (strain 168) GN=yaaR PE=4 SV=1	sp|P37539|YAAR_BACSU	17 kDa	11	14	15	16	15	16
UPF0122 protein YlxM OS=Bacillus subtilis (strain 168) GN=ylxM PE=3 SV=1	sp|P37104|YLXM_BACSU	13 kDa	17	11	16	10	16	17
Uncharacterized protein YitL OS=Bacillus subtilis (strain 168) GN=yitL PE=4 SV=2	sp|O06747|YITL_BACSU	34 kDa	15	17	12	12	15	18
HTH-type transcriptional regulator GlnR OS=Bacillus subtilis (strain 168) GN=glnR PE=1 SV=1	sp|P37582|GLNR_BACSU	16 kDa	14	14	19	16	17	18
Dephospho-CoA kinase OS=Bacillus subtilis (strain 168) GN=coaE PE=3 SV=1	sp|O34932|COAE_BACSU	22 kDa	13	13	13	17	16	18
GTP pyrophosphokinase YjbM OS=Bacillus subtilis (strain 168) GN=yjbM PE=1 SV=1	sp|O31611|YJBM_BACSU	25 kDa	15	14	11	16	15	13
Ferrous iron permease EfeU OS=Bacillus subtilis (strain 168) GN=efeU PE=1 SV=2	sp|P39595|EFEU_BACSU	52 kDa	8	11	12	9	9	12
Glucokinase OS=Bacillus subtilis (strain 168) GN=glcK PE=1 SV=2	sp|P54495|GLK_BACSU	34 kDa	9	8	14	17	13	14
Phage-like element PBSX protein XkdF OS=Bacillus subtilis (strain 168) GN=xkdF PE=4 SV=2	sp|P54326|XKDF_BACSU	31 kDa	18	14	15	9	14	11
Ferredoxin--NADP reductase 1 OS=Bacillus subtilis (strain 168) GN=ycgT PE=3 SV=1	sp|O31475|FENR1_BACSU	37 kDa	17	13	12	15	13	9
Primosomal protein N' OS=Bacillus subtilis (strain 168) GN=priA PE=3 SV=2	sp|P94461|PRIA_BACSU	91 kDa	7	12	15	18	10	14
Uncharacterized membrane protein YrrS OS=Bacillus subtilis (strain 168) GN=yrrS PE=4 SV=1	sp|O32031|YRRS_BACSU	25 kDa	8	18	15	14	22	11
Uncharacterized protein YflK OS=Bacillus subtilis (strain 168) GN=yflK PE=4 SV=1	sp|O34542|YFLK_BACSU	25 kDa	12	17	15	10	17	17
Isoprenyl transferase OS=Bacillus subtilis (strain 168) GN=uppS PE=3 SV=1	sp|O31751|ISPT_BACSU	30 kDa	10	16	10	10	11	10
2-amino-4-hydroxy-6-hydroxymethyldihydropteridine pyrophosphokinase OS=Bacillus subtilis (strain 168) GN=folK PE=3 SV=2	sp|P29252|HPPK_BACSU	19 kDa	15	13	12	16	14	15
Putative esterase ComA2 OS=Bacillus subtilis (strain 168) GN=yuxO PE=3 SV=2	sp|P14205|COMA2_BACSU	14 kDa	13	15	13	14	15	17
DNA repair protein RecN OS=Bacillus subtilis (strain 168) GN=recN PE=3 SV=2	sp|P17894|RECN_BACSU	65 kDa	12	16	14	15	19	13
Molybdopterin molybdenumtransferase OS=Bacillus subtilis (strain 168) GN=moeA PE=3 SV=1	sp|O31703|MOEA_BACSU	47 kDa	15	7	17	16	16	9
Uncharacterized oxidoreductase YjdA OS=Bacillus subtilis (strain 168) GN=yjdA PE=3 SV=1	sp|O31642|YJDA_BACSU	27 kDa	12	12	11	17	13	17
Probable N-acetyl-alpha-D-glucosaminyl L-malate deacetylase 2 OS=Bacillus subtilis (strain 168) GN=bshB2 PE=3 SV=2	sp|O31857|BSHB2_BACSU	26 kDa	11	18	9	17	14	15
Uridine kinase OS=Bacillus subtilis (strain 168) GN=udk PE=3 SV=1	sp|O32033|URK_BACSU	24 kDa	18	13	9	15	15	13
Alanine racemase 1 OS=Bacillus subtilis (strain 168) GN=alr1 PE=3 SV=2	sp|P10725|ALR1_BACSU	43 kDa	14	15	10	15	13	9
Phosphoserine phosphatase RsbX OS=Bacillus subtilis (strain 168) GN=rsbX PE=1 SV=1	sp|P17906|RSBX_BACSU	22 kDa	14	16	12	17	13	16
Putative efflux system protein YvrP OS=Bacillus subtilis (strain 168) GN=yvrP PE=3 SV=1	sp|O35007|YVRP_BACSU	43 kDa	10	15	15	7	20	14
FMN reductase (NADPH) OS=Bacillus subtilis (strain 168) GN=nfrA1 PE=1 SV=1	sp|P39605|NFRA1_BACSU	28 kDa	14	16	11	10	14	12
LexA repressor OS=Bacillus subtilis (strain 168) GN=lexA PE=1 SV=1	sp|P31080|LEXA_BACSU	23 kDa	12	5	9	18	11	11
Endoribonuclease YbeY OS=Bacillus subtilis (strain 168) GN=ybeY PE=3 SV=3	sp|P46347|YBEY_BACSU	18 kDa	15	9	10	20	15	13
Transcriptional repressor SdpR OS=Bacillus subtilis (strain 168) GN=sdpR PE=2 SV=1	sp|O32242|SDPR_BACSU	10 kDa	22	16	16	10	7	12
Negative transcription regulator PadR OS=Bacillus subtilis (strain 168) GN=padR PE=4 SV=1	sp|P94443|PADR_BACSU	21 kDa	12	15	14	13	14	18
Protein-arginine kinase OS=Bacillus subtilis (strain 168) GN=mcsB PE=1 SV=1	sp|P37570|MCSB_BACSU	41 kDa	9	11	12	12	12	9
UPF0109 protein YlqC OS=Bacillus subtilis (strain 168) GN=ylqC PE=3 SV=1	sp|O31738|YLQC_BACSU	9 kDa	12	11	23	9	12	15
Flagellar protein FliS OS=Bacillus subtilis (strain 168) GN=fliS PE=1 SV=1	sp|P39739|FLIS_BACSU	15 kDa	8	9	13	13	18	16
Uncharacterized ABC transporter ATP-binding protein YclP OS=Bacillus subtilis (strain 168) GN=yclP PE=3 SV=1	sp|P94420|YCLP_BACSU	28 kDa	14	10	13	15	13	13
Putative cysteine desulfurase NifS OS=Bacillus subtilis (strain 168) GN=nifS PE=2 SV=1	sp|P38033|NIFS_BACSU	44 kDa	12	17	16	12	15	9
Uncharacterized ABC transporter ATP-binding protein YvrO OS=Bacillus subtilis (strain 168) GN=yvrO PE=3 SV=2	sp|O34979|YVRO_BACSU	25 kDa	12	16	17	10	15	11
Oligopeptide transport system permease protein AppC OS=Bacillus subtilis (strain 168) GN=appC PE=3 SV=1	sp|P42063|APPC_BACSU	33 kDa	15	16	13	13	12	14
Methionine import system permease protein MetP OS=Bacillus subtilis (strain 168) GN=metP PE=1 SV=1	sp|O32168|METP_BACSU	24 kDa	12	13	14	15	15	15
Putative efflux system component YhbJ OS=Bacillus subtilis (strain 168) GN=yhbJ PE=3 SV=1	sp|O31593|YHBJ_BACSU	24 kDa	14	10	15	16	11	14
Antitoxin EndoAI OS=Bacillus subtilis (strain 168) GN=ndoAI PE=1 SV=1	sp|P96621|ENDAI_BACSU	11 kDa	17	12	17	9	12	14
Ferrochelatase OS=Bacillus subtilis (strain 168) GN=hemH PE=1 SV=1	sp|P32396|HEMH_BACSU	35 kDa	10	10	11	12	12	13
Uncharacterized HTH-type transcriptional regulator YvdT OS=Bacillus subtilis (strain 168) GN=yvdT PE=1 SV=1	sp|O07001|YVDT_BACSU	22 kDa	11	14	12	15	18	13
Uncharacterized transcriptional regulatory protein YfiK OS=Bacillus subtilis (strain 168) GN=yfiK PE=3 SV=1	sp|P94439|YFIK_BACSU	24 kDa	15	13	9	14	11	14
HTH-type transcriptional regulator TnrA OS=Bacillus subtilis (strain 168) GN=tnrA PE=1 SV=1	sp|Q45666|TNRA_BACSU	13 kDa	16	15	13	14	15	10
Protein CcdB OS=Bacillus subtilis (strain 168) GN=ccdB PE=3 SV=1	sp|P45709|CCDB_BACSU	14 kDa	17	9	9	13	15	14
Prolipoprotein diacylglyceryl transferase OS=Bacillus subtilis (strain 168) GN=lgt PE=1 SV=1	sp|O34752|LGT_BACSU	31 kDa	12	10	10	15	18	17
N-acetylmuramic acid 6-phosphate etherase OS=Bacillus subtilis (strain 168) GN=murQ PE=1 SV=2	sp|Q45582|MURQ_BACSU	33 kDa	13	13	11	10	15	17
Uncharacterized protein YqaR OS=Bacillus subtilis (strain 168) GN=yqaR PE=4 SV=2	sp|P45914|YQAR_BACSU	18 kDa	13	15	9	16	17	12
Uncharacterized N-acetyltransferase YesJ OS=Bacillus subtilis (strain 168) GN=yesJ PE=3 SV=1	sp|O31513|YESJ_BACSU	20 kDa	13	9	12	16	15	17
Fatty acid metabolism regulator protein OS=Bacillus subtilis (strain 168) GN=fadR PE=1 SV=1	sp|P94548|FADR_BACSU	22 kDa	13	18	12	15	11	9
Pyrroline-5-carboxylate reductase 1 OS=Bacillus subtilis (strain 168) GN=proH PE=3 SV=1	sp|P0CI77|P5CR1_BACSU	32 kDa	9	12	14	12	16	18
Probable licABCH operon regulator OS=Bacillus subtilis (strain 168) GN=licR PE=1 SV=1	sp|P46321|LICR_BACSU	73 kDa	14	18	13	13	8	8
Uncharacterized membrane protein YuiD OS=Bacillus subtilis (strain 168) GN=yuiD PE=4 SV=1	sp|O32107|YUID_BACSU	17 kDa	14	12	12	12	16	11
Uncharacterized protein YwnC OS=Bacillus subtilis (strain 168) GN=ywnC PE=4 SV=1	sp|P71038|YWNC_BACSU	14 kDa	12	12	10	12	10	12
Ribonuclease HIII OS=Bacillus subtilis (strain 168) GN=rnhC PE=1 SV=2	sp|P94541|RNH3_BACSU	34 kDa	8	6	9	5	6	2
DNA-directed RNA polymerase subunit delta OS=Bacillus subtilis (strain 168) GN=rpoE PE=1 SV=1	sp|P12464|RPOE_BACSU	20 kDa	14	15	12	15	12	12
RNA-binding protein Hfq OS=Bacillus subtilis (strain 168) GN=hfq PE=1 SV=1	sp|O31796|HFQ_BACSU	9 kDa	18	13	16	14	9	12
UPF0053 protein YhdP OS=Bacillus subtilis (strain 168) GN=yhdP PE=3 SV=1	sp|O07585|YHDP_BACSU	50 kDa	12	17	15	13	11	9
HTH-type transcriptional regulator MhqR OS=Bacillus subtilis (strain 168) GN=mhqR PE=2 SV=1	sp|O31672|MHQR_BACSU	17 kDa	17	12	14	12	14	14
Phenolic acid decarboxylase PadC OS=Bacillus subtilis (strain 168) GN=padC PE=1 SV=1	sp|O07006|PADC_BACSU	19 kDa	10	17	16	10	13	10
N-acetylglucosaminyldiphosphoundecaprenol N-acetyl-beta-D-mannosaminyltransferase OS=Bacillus subtilis (strain 168) GN=tagA PE=1 SV=1	sp|P27620|TAGA_BACSU	30 kDa	11	17	13	13	12	14
Precorrin-2 dehydrogenase OS=Bacillus subtilis (strain 168) GN=sirC PE=1 SV=1	sp|O34813|SIRC_BACSU	18 kDa	13	11	11	14	10	13
Molybdenum cofactor biosynthesis protein B OS=Bacillus subtilis (strain 168) GN=moaB PE=3 SV=1	sp|O34457|MOAB_BACSU	18 kDa	11	10	10	17	13	16
Putative acyl-CoA dehydrogenase YdbM OS=Bacillus subtilis (strain 168) GN=ydbM PE=2 SV=1	sp|P96608|YDBM_BACSU	42 kDa	10	14	9	15	12	10
50S ribosomal protein L33 2 OS=Bacillus subtilis (strain 168) GN=rpmGB PE=3 SV=1	sp|Q06798|RL332_BACSU	5 kDa	14	8	19	15	10	12
Uncharacterized HTH-type transcriptional regulator YwhA OS=Bacillus subtilis (strain 168) GN=ywhA PE=4 SV=1	sp|P70993|YWHA_BACSU	16 kDa	17	15	12	14	16	12
Putative quinone oxidoreductase YhfP OS=Bacillus subtilis (strain 168) GN=yhfP PE=1 SV=1	sp|O07615|YHFP_BACSU	35 kDa	14	12	10	14	12	17
Uncharacterized HTH-type transcriptional regulator YvaP OS=Bacillus subtilis (strain 168) GN=yvaP PE=4 SV=2	sp|O32238|YVAP_BACSU	12 kDa	12	13	14	12	11	16
Probable glucosamine-6-phosphate deaminase 2 OS=Bacillus subtilis (strain 168) GN=gamA PE=3 SV=1	sp|O31458|GAMA_BACSU	27 kDa	13	13	16	13	12	13
ECF RNA polymerase sigma factor SigX OS=Bacillus subtilis (strain 168) GN=sigX PE=1 SV=2	sp|P35165|SIGX_BACSU	23 kDa	12	15	13	13	12	13
Carbon storage regulator homolog OS=Bacillus subtilis (strain 168) GN=csrA PE=1 SV=1	sp|P33911|CSRA_BACSU	8 kDa	17	15	14	12	11	11
Uncharacterized protein YxeC OS=Bacillus subtilis (strain 168) GN=yxeC PE=4 SV=2	sp|P54942|YXEC_BACSU	16 kDa	7	9	5	3	14	8
Uncharacterized protein YndB OS=Bacillus subtilis (strain 168) GN=yndB PE=1 SV=1	sp|O31806|YNDB_BACSU	16 kDa	14	12	10	13	15	12
Ribose import permease protein RbsC OS=Bacillus subtilis (strain 168) GN=rbsC PE=3 SV=2	sp|P36948|RBSC_BACSU	34 kDa	11	20	11	11	11	10
Uncharacterized transferase YtoA OS=Bacillus subtilis (strain 168) GN=ytoA PE=3 SV=1	sp|O34696|YTOA_BACSU	19 kDa	13	12	10	18	11	11
Motility protein B OS=Bacillus subtilis (strain 168) GN=motB PE=3 SV=1	sp|P28612|MOTB_BACSU	29 kDa	10	14	12	10	15	14
Uncharacterized HTH-type transcriptional regulator YczG OS=Bacillus subtilis (strain 168) GN=yczG PE=4 SV=1	sp|O31480|YCZG_BACSU	12 kDa	10	11	15	14	13	18
Protein phosphatase PrpC OS=Bacillus subtilis (strain 168) GN=prpC PE=1 SV=1	sp|O34779|PRPC_BACSU	28 kDa	20	11	13	12	11	11
Glycine betaine/carnitine/choline-binding protein OpuCC OS=Bacillus subtilis (strain 168) GN=opuCC PE=1 SV=1	sp|O32243|OPUCC_BACSU	34 kDa	14	16	13	16	12	14
Oxygen-independent coproporphyrinogen-III oxidase-like protein HemZ OS=Bacillus subtilis (strain 168) GN=hemZ PE=2 SV=1	sp|Q796V8|HEMZ_BACSU	58 kDa	10	14	11	16	17	11
Response regulator aspartate phosphatase G OS=Bacillus subtilis (strain 168) GN=rapG PE=2 SV=1	sp|O32294|RAPG_BACSU	43 kDa	16	11	13	9	14	10
DNA helicase IV OS=Bacillus subtilis (strain 168) GN=helD PE=1 SV=1	sp|O32215|HELD_BACSU	90 kDa	14	12	13	14	16	15
Plipastatin synthase subunit D OS=Bacillus subtilis (strain 168) GN=ppsD PE=1 SV=2	REV_sp|P94459|PPSD_BACSU	407 kDa	2	5	0	0	0	2
Organic hydroperoxide resistance protein OhrB OS=Bacillus subtilis (strain 168) GN=ohrB PE=1 SV=3	sp|P80242|OHRB_BACSU	15 kDa	10	11	13	15	13	14
Succinate dehydrogenase cytochrome b558 subunit OS=Bacillus subtilis (strain 168) GN=sdhC PE=1 SV=2	sp|P08064|DHSC_BACSU	23 kDa	12	14	12	10	16	10
Putative antitoxin YwqK OS=Bacillus subtilis (strain 168) GN=ywqK PE=1 SV=1	sp|P96723|YWQK_BACSU	18 kDa	14	15	11	8	12	12
4-diphosphocytidyl-2-C-methyl-D-erythritol kinase OS=Bacillus subtilis (strain 168) GN=ispE PE=3 SV=1	sp|P37550|ISPE_BACSU	32 kDa	12	16	13	8	11	17
NADPH-dependent 7-cyano-7-deazaguanine reductase OS=Bacillus subtilis (strain 168) GN=queF PE=1 SV=1	sp|O31678|QUEF_BACSU	19 kDa	12	12	9	13	12	17
Probable metallo-hydrolase YhfI OS=Bacillus subtilis (strain 168) GN=yhfI PE=3 SV=1	sp|O07607|YHFI_BACSU	27 kDa	11	14	9	13	15	16
Initiation-control protein YabA OS=Bacillus subtilis (strain 168) GN=yabA PE=1 SV=1	sp|P37542|YABA_BACSU	14 kDa	15	12	9	11	15	16
PtsGHI operon antiterminator OS=Bacillus subtilis (strain 168) GN=glcT PE=1 SV=3	sp|O31691|GLCT_BACSU	33 kDa	16	10	9	13	10	9
Uncharacterized protein YbbA OS=Bacillus subtilis (strain 168) GN=ybbA PE=2 SV=3	sp|P55192|YBBA_BACSU	28 kDa	18	9	13	10	15	14
3-dehydroquinate dehydratase OS=Bacillus subtilis (strain 168) GN=aroD PE=3 SV=1	sp|P35146|AROD_BACSU	28 kDa	12	14	13	10	15	12
Phosphatase YwpJ OS=Bacillus subtilis (strain 168) GN=ywpJ PE=1 SV=2	sp|P94592|YWPJ_BACSU	32 kDa	13	14	14	7	12	15
Putative RNA methyltransferase YpsC OS=Bacillus subtilis (strain 168) GN=ypsC PE=3 SV=1	sp|P50840|YPSC_BACSU	44 kDa	10	17	13	16	13	7
Farnesyl diphosphate synthase OS=Bacillus subtilis (strain 168) GN=ispA PE=3 SV=2	sp|P54383|ISPA_BACSU	33 kDa	12	16	13	11	14	14
Uncharacterized amino acid permease YfnA OS=Bacillus subtilis (strain 168) GN=yfnA PE=3 SV=1	sp|Q797A7|YFNA_BACSU	49 kDa	4	11	2	12	7	13
Sensor histidine kinase ComP OS=Bacillus subtilis (strain 168) GN=comP PE=2 SV=3	sp|Q99027|COMP_BACSU	89 kDa	6	20	13	19	15	3
Putative monooxygenase YcnE OS=Bacillus subtilis (strain 168) GN=ycnE PE=1 SV=1	sp|P94425|YCNE_BACSU	11 kDa	13	12	13	14	16	11
Heptaprenyl diphosphate synthase component 1 OS=Bacillus subtilis (strain 168) GN=hepS PE=1 SV=1	sp|P31112|HEPS1_BACSU	29 kDa	17	13	11	12	13	12
Acetoin utilization protein AcuB OS=Bacillus subtilis (strain 168) GN=acuB PE=4 SV=1	sp|P39066|ACUB_BACSU	24 kDa	14	16	12	12	12	11
Uncharacterized oxidoreductase YvaG OS=Bacillus subtilis (strain 168) GN=yvaG PE=3 SV=1	sp|O32229|YVAG_BACSU	29 kDa	15	10	8	13	12	11
Flagellar hook-associated protein 2 OS=Bacillus subtilis (strain 168) GN=fliD PE=3 SV=2	sp|P39738|FLID_BACSU	55 kDa	9	10	8	19	11	12
Uncharacterized membrane protein YcsG OS=Bacillus subtilis (strain 168) GN=ycsG PE=3 SV=4	sp|P42964|YCSG_BACSU	42 kDa	12	12	5	15	10	8
HTH-type transcriptional regulator CymR OS=Bacillus subtilis (strain 168) GN=cymR PE=1 SV=2	sp|O34527|CYMR_BACSU	15 kDa	13	11	12	11	12	14
Probable anti-sigma-M factor YhdL OS=Bacillus subtilis (strain 168) GN=yhdL PE=1 SV=1	sp|O07581|YHDL_BACSU	41 kDa	13	13	10	14	12	6
Uncharacterized protein YukJ OS=Bacillus subtilis (strain 168) GN=yukJ PE=4 SV=1	sp|C0SPB1|YUKJ_BACSU	26 kDa	11	10	11	11	15	17
Catabolic NAD-specific glutamate dehydrogenase RocG OS=Bacillus subtilis (strain 168) GN=rocG PE=1 SV=3	sp|P39633|DHE2_BACSU	47 kDa	10	16	14	11	11	13
Sporulation kinase B OS=Bacillus subtilis (strain 168) GN=kinB PE=3 SV=4	sp|Q08430|KINB_BACSU	48 kDa	7	7	4	10	10	3
Cystathionine beta-lyase PatB OS=Bacillus subtilis (strain 168) GN=patB PE=1 SV=1	sp|Q08432|CBL_BACSU	43 kDa	11	12	10	14	9	9
Tax_Id=9606 Gene_Symbol=KRT80 Isoform 1 of Keratin, type II cytoskeletal 80	IPI:CON_IPI00853265.1|SWISS-PROT:Q6KB66-1	51 kDa	13	14	14	4	10	3
Peptide methionine sulfoxide reductase MsrA OS=Bacillus subtilis (strain 168) GN=msrA PE=1 SV=1	sp|P54154|MSRA_BACSU	20 kDa	8	9	14	15	14	14
Putative amino acid transporter YuiF OS=Bacillus subtilis (strain 168) GN=yuiF PE=4 SV=1	sp|O32105|YUIF_BACSU	46 kDa	11	13	11	12	12	11
Phage-like element PBSX protein XkdA OS=Bacillus subtilis (strain 168) GN=xkdA PE=4 SV=4	sp|P39780|XKDA_BACSU	24 kDa	7	11	10	15	16	14
Keratin, type II cuticular Hb5 (Hair keratin, type II Hb5) - Homo sapiens (Human).	IPI:CON_106456|SWISS-PROT:P78386	56 kDa	55	0	2	8	0	0
Putative lipoprotein YvcA OS=Bacillus subtilis (strain 168) GN=yvcA PE=2 SV=2	sp|O06965|YVCA_BACSU	28 kDa	15	15	10	8	13	11
Pantothenate kinase OS=Bacillus subtilis (strain 168) GN=coaA PE=3 SV=2	sp|P54556|COAA_BACSU	37 kDa	12	13	13	10	13	13
Uncharacterized HTH-type transcriptional regulator YcbG OS=Bacillus subtilis (strain 168) GN=ycbG PE=4 SV=2	sp|P42239|YCBG_BACSU	27 kDa	14	11	11	9	16	14
Uroporphyrinogen-III C-methyltransferase OS=Bacillus subtilis (strain 168) GN=sumT PE=2 SV=1	sp|O34744|SUMT_BACSU	29 kDa	9	13	12	12	13	15
UPF0340 protein YwlG OS=Bacillus subtilis (strain 168) GN=ywlG PE=2 SV=1	sp|P39157|YWLG_BACSU	19 kDa	9	15	9	16	10	10
Uncharacterized protein YqfB OS=Bacillus subtilis (strain 168) GN=yqfB PE=4 SV=2	sp|P54467|YQFB_BACSU	16 kDa	7	16	13	10	10	13
Type-2 restriction enzyme BsuMI component YdiS OS=Bacillus subtilis (strain 168) GN=ydiS PE=2 SV=1	sp|O34885|YDIS_BACSU	40 kDa	10	17	10	15	12	11
tRNA-2-methylthio-N(6)-dimethylallyladenosine synthase OS=Bacillus subtilis (strain 168) GN=miaB PE=1 SV=1	sp|O31778|MIAB_BACSU	58 kDa	13	21	10	5	9	2
Asparagine synthetase [glutamine-hydrolyzing] 2 OS=Bacillus subtilis (strain 168) GN=asnH PE=1 SV=2	sp|P42113|ASNH_BACSU	86 kDa	17	20	13	7	9	10
Iron(3+)-hydroxamate import system permease protein FhuB OS=Bacillus subtilis (strain 168) GN=fhuB PE=3 SV=1	sp|P49936|FHUB_BACSU	41 kDa	12	15	5	8	8	6
L-lactate dehydrogenase OS=Bacillus subtilis (strain 168) GN=ldh PE=1 SV=3	sp|P13714|LDH_BACSU	35 kDa	8	12	12	10	12	11
Uncharacterized protein YhcI OS=Bacillus subtilis (strain 168) GN=yhcI PE=4 SV=1	sp|P54593|YHCI_BACSU	35 kDa	18	11	11	10	10	10
PTS system mannose-specific EIIBCA component OS=Bacillus subtilis (strain 168) GN=manP PE=1 SV=2	sp|O31645|PTN3B_BACSU	69 kDa	12	13	9	16	14	3
Riboflavin biosynthesis protein RibC OS=Bacillus subtilis (strain 168) GN=ribC PE=3 SV=2	sp|P54575|RIBC_BACSU	36 kDa	7	12	11	9	14	10
Putative oxidoreductase YtkK OS=Bacillus subtilis (strain 168) GN=ytkK PE=3 SV=1	sp|O34308|YTKK_BACSU	28 kDa	10	12	6	15	13	15
Uncharacterized protein YxiS OS=Bacillus subtilis (strain 168) GN=yxiS PE=4 SV=2	sp|P42310|YXIS_BACSU	11 kDa	7	7	6	4	9	5
Lichenan-specific phosphotransferase enzyme IIB component OS=Bacillus subtilis (strain 168) GN=licB PE=1 SV=1	sp|P46318|PTJB_BACSU	11 kDa	13	11	12	13	11	12
Exodeoxyribonuclease 7 small subunit OS=Bacillus subtilis (strain 168) GN=xseB PE=3 SV=3	sp|P54522|EX7S_BACSU	10 kDa	16	15	9	14	5	12
DNA repair protein RadA OS=Bacillus subtilis (strain 168) GN=radA PE=1 SV=1	sp|P37572|RADA_BACSU	49 kDa	9	13	7	8	19	15
Uncharacterized protein YwrF OS=Bacillus subtilis (strain 168) GN=ywrF PE=3 SV=1	sp|O05220|YWRF_BACSU	23 kDa	9	8	13	11	14	17
Uncharacterized protein YmaE OS=Bacillus subtilis (strain 168) GN=ymaE PE=4 SV=2	sp|O31787|YMAE_BACSU	31 kDa	10	14	14	10	13	12
Thioredoxin-like protein YkuU OS=Bacillus subtilis (strain 168) GN=ykuU PE=3 SV=1	sp|O34564|YKUU_BACSU	20 kDa	8	10	15	11	13	15
Putative ABC transporter substrate-binding lipoprotein YvgL OS=Bacillus subtilis (strain 168) GN=yvgL PE=3 SV=1	sp|O32208|YVGL_BACSU	28 kDa	13	16	12	11	9	11
Putative ribosomal N-acetyltransferase YdaF OS=Bacillus subtilis (strain 168) GN=ydaF PE=1 SV=1	sp|P96579|YDAF_BACSU	21 kDa	11	14	15	15	12	13
Tax_Id=9606 Gene_Symbol=PRSS1 Trypsin-1 precursor	IPI:CON_IPI00011694.1|SWISS-PROT:P07477	27 kDa	0	0	0	0	2	3
Putative metallophosphoesterase YsnB OS=Bacillus subtilis (strain 168) GN=ysnB PE=3 SV=2	sp|P94559|YSNB_BACSU	19 kDa	7	9	9	10	17	15
Maltodextrin import ATP-binding protein MsmX OS=Bacillus subtilis (strain 168) GN=msmX PE=3 SV=1	sp|P94360|MSMX_BACSU	41 kDa	13	17	14	14	15	5
Uncharacterized protein YfmQ OS=Bacillus subtilis (strain 168) GN=yfmQ PE=4 SV=1	sp|O06475|YFMQ_BACSU	17 kDa	14	10	13	10	12	13
Anti-sigma F factor antagonist OS=Bacillus subtilis (strain 168) GN=spoIIAA PE=1 SV=3	sp|P10727|SP2AA_BACSU	13 kDa	9	12	15	13	8	14
Putative sporulation transcription regulator WhiA OS=Bacillus subtilis (strain 168) GN=whiA PE=3 SV=1	sp|O06975|WHIA_BACSU	36 kDa	10	12	10	15	10	10
Uncharacterized oxidoreductase YvrD OS=Bacillus subtilis (strain 168) GN=yvrD PE=3 SV=1	sp|O34782|YVRD_BACSU	28 kDa	10	11	10	10	12	10
Transcription factor FapR OS=Bacillus subtilis (strain 168) GN=fapR PE=1 SV=1	sp|O34835|FAPR_BACSU	21 kDa	8	7	10	10	14	13
Probable deoxyuridine 5'-triphosphate nucleotidohydrolase YncF OS=Bacillus subtilis (strain 168) GN=yncF PE=1 SV=1	sp|O31801|YNCF_BACSU	16 kDa	9	13	13	12	15	10
Peptide deformylase 1 OS=Bacillus subtilis (strain 168) GN=defA PE=3 SV=1	sp|P94462|DEF1_BACSU	18 kDa	11	9	12	16	13	11
Primosomal protein DnaI OS=Bacillus subtilis (strain 168) GN=dnaI PE=1 SV=1	sp|P06567|DNAI_BACSU	36 kDa	12	14	13	8	11	13
Uncharacterized protein YaaB OS=Bacillus subtilis (strain 168) GN=yaaB PE=4 SV=2	sp|P37525|YAAB_BACSU	9 kDa	12	9	13	15	9	12
Ribose import binding protein RbsB OS=Bacillus subtilis (strain 168) GN=rbsB PE=3 SV=2	sp|P36949|RBSB_BACSU	32 kDa	11	10	9	9	13	13
Probable enoyl-CoA hydratase OS=Bacillus subtilis (strain 168) GN=fadB PE=2 SV=1	sp|P94549|FADB_BACSU	28 kDa	15	12	8	8	10	15
1,4-dihydroxy-2-naphthoate octaprenyltransferase OS=Bacillus subtilis (strain 168) GN=menA PE=3 SV=1	sp|P39582|MENA_BACSU	34 kDa	10	16	6	5	12	9
UPF0738 protein YjbL OS=Bacillus subtilis (strain 168) GN=yjbL PE=3 SV=1	sp|O31610|YJBL_BACSU	14 kDa	13	11	6	15	13	9
SacPA operon antiterminator OS=Bacillus subtilis (strain 168) GN=sacT PE=3 SV=1	sp|P26212|SACT_BACSU	32 kDa	9	10	9	9	9	8
Aminodeoxychorismate/anthranilate synthase component 2 OS=Bacillus subtilis (strain 168) GN=pabA PE=2 SV=1	sp|P28819|PABA_BACSU	22 kDa	12	10	9	12	13	13
Ribonuclease Z OS=Bacillus subtilis (strain 168) GN=rnz PE=1 SV=1	sp|P54548|RNZ_BACSU	34 kDa	8	13	9	9	11	13
UPF0603 protein YdjH OS=Bacillus subtilis (strain 168) GN=ydjH PE=3 SV=1	sp|O35004|YDJH_BACSU	28 kDa	10	12	12	11	14	10
Serine acetyltransferase OS=Bacillus subtilis (strain 168) GN=cysE PE=1 SV=1	sp|Q06750|CYSE_BACSU	24 kDa	13	9	9	12	10	9
Uncharacterized protein YhcW OS=Bacillus subtilis (strain 168) GN=yhcW PE=3 SV=1	sp|P54607|YHCW_BACSU	25 kDa	13	8	10	15	13	11
Protein translocase subunit SecE OS=Bacillus subtilis (strain 168) GN=secE PE=3 SV=1	sp|Q06799|SECE_BACSU	7 kDa	8	7	21	7	6	13
Protein DltB OS=Bacillus subtilis (strain 168) GN=dltB PE=1 SV=1	sp|P39580|DLTB_BACSU	47 kDa	4	10	5	10	10	5
Glycerol-3-phosphate acyltransferase OS=Bacillus subtilis (strain 168) GN=plsY PE=1 SV=1	sp|Q45064|PLSY_BACSU	21 kDa	13	9	10	11	12	10
Acid sugar phosphatase OS=Bacillus subtilis (strain 168) GN=yutF PE=1 SV=1	sp|O32125|YUTF_BACSU	28 kDa	12	10	8	11	13	9
Uncharacterized acyl--CoA ligase YhfT OS=Bacillus subtilis (strain 168) GN=yhfT PE=2 SV=1	sp|O07619|YHFT_BACSU	53 kDa	7	11	9	9	12	12
Alanine--anticapsin ligase OS=Bacillus subtilis (strain 168) GN=bacD PE=1 SV=1	sp|P39641|BACD_BACSU	52 kDa	11	12	11	8	9	12
Deoxyguanosine kinase OS=Bacillus subtilis (strain 168) GN=dgk PE=1 SV=1	sp|P37530|DGK_BACSU	24 kDa	9	12	10	10	15	11
Transcription repressor NadR OS=Bacillus subtilis (strain 168) GN=nadR PE=1 SV=2	sp|P39667|NADR_BACSU	20 kDa	10	10	11	13	12	11
HTH-type transcriptional regulator GltC OS=Bacillus subtilis (strain 168) GN=gltC PE=1 SV=3	sp|P20668|GLTC_BACSU	34 kDa	12	13	11	10	14	10
Uncharacterized protein YqeH OS=Bacillus subtilis (strain 168) GN=yqeH PE=1 SV=1	sp|P54453|YQEH_BACSU	41 kDa	14	13	7	15	9	4
Probable antitoxin YezG OS=Bacillus subtilis (strain 168) GN=yezG PE=1 SV=1	sp|C0H3X4|YEZG_BACSU	18 kDa	11	12	7	14	9	11
Probable L-serine dehydratase, beta chain OS=Bacillus subtilis (strain 168) GN=sdaAB PE=3 SV=1	sp|O34635|SDHAB_BACSU	24 kDa	10	13	5	11	11	10
RsbT co-antagonist protein RsbRC OS=Bacillus subtilis (strain 168) GN=rsbRC PE=1 SV=1	sp|O31856|RSBRC_BACSU	32 kDa	14	9	11	10	10	12
Sporulation initiation phosphotransferase B OS=Bacillus subtilis (strain 168) GN=spo0B PE=1 SV=1	sp|P06535|SP0B_BACSU	23 kDa	15	12	10	11	10	11
Oligopeptide transport system permease protein AppB OS=Bacillus subtilis (strain 168) GN=appB PE=3 SV=2	sp|P42062|APPB_BACSU	35 kDa	8	13	11	10	11	10
Immunity protein SdpI OS=Bacillus subtilis (strain 168) GN=sdpI PE=1 SV=1	sp|O32241|SDPI_BACSU	23 kDa	10	10	9	7	5	10
Molybdopterin synthase catalytic subunit OS=Bacillus subtilis (strain 168) GN=moaE PE=3 SV=1	sp|O31705|MOAE_BACSU	18 kDa	11	6	13	8	11	9
Uncharacterized protein YhjD OS=Bacillus subtilis (strain 168) GN=yhjD PE=4 SV=1	sp|O07558|YHJD_BACSU	14 kDa	8	10	9	12	11	13
Transcriptional regulatory protein YvrH OS=Bacillus subtilis (strain 168) GN=yvrH PE=3 SV=4	sp|P94504|YVRH_BACSU	27 kDa	7	8	8	11	14	13
Flagellar motor switch protein FliM OS=Bacillus subtilis (strain 168) GN=fliM PE=1 SV=1	sp|P23453|FLIM_BACSU	38 kDa	7	7	9	12	15	12
Thymidylate synthase 2 OS=Bacillus subtilis (strain 168) GN=thyA2 PE=1 SV=1	sp|P11044|TYSY2_BACSU	31 kDa	10	17	9	9	11	11
Zinc-specific metallo-regulatory protein OS=Bacillus subtilis (strain 168) GN=zur PE=1 SV=2	sp|P54479|ZUR_BACSU	17 kDa	7	10	10	11	10	8
Uncharacterized N-acetyltransferase YuaI OS=Bacillus subtilis (strain 168) GN=yuaI PE=3 SV=1	sp|O32075|YUAI_BACSU	20 kDa	11	8	8	9	12	14
Septum formation protein Maf OS=Bacillus subtilis (strain 168) GN=maf PE=1 SV=1	sp|Q02169|MAF_BACSU	21 kDa	9	10	11	8	12	13
DNA-entry nuclease OS=Bacillus subtilis (strain 168) GN=nucA PE=4 SV=2	sp|P12667|NUCA_BACSU	16 kDa	15	15	11	7	8	9
Uncharacterized protein YxbA OS=Bacillus subtilis (strain 168) GN=yxbA PE=4 SV=1	sp|P46325|YXBA_BACSU	10 kDa	17	15	12	8	5	5
Pyrophosphatase PpaX OS=Bacillus subtilis (strain 168) GN=ppaX PE=1 SV=1	sp|Q9JMQ2|PPAX_BACSU	24 kDa	8	9	8	10	15	16
Uncharacterized protein YjcS OS=Bacillus subtilis (strain 168) GN=yjcS PE=1 SV=1	sp|O31641|YJCS_BACSU	12 kDa	10	10	10	15	11	6
ABC transporter ATP-binding protein YtrB OS=Bacillus subtilis (strain 168) GN=ytrB PE=2 SV=1	sp|O34641|YTRB_BACSU	34 kDa	9	11	8	10	13	8
Octanoyl-[GcvH]:protein N-octanoyltransferase OS=Bacillus subtilis (strain 168) GN=lipL PE=1 SV=1	sp|P39648|LIPL_BACSU	31 kDa	7	10	7	12	9	8
Glutamate 5-kinase 1 OS=Bacillus subtilis (strain 168) GN=proB PE=1 SV=3	sp|P39820|PROB_BACSU	39 kDa	7	7	9	9	9	7
Uncharacterized protein YdjN OS=Bacillus subtilis (strain 168) GN=ydjN PE=3 SV=1	sp|O34353|YDJN_BACSU	40 kDa	15	9	10	13	10	6
Uncharacterized protein YdhK OS=Bacillus subtilis (strain 168) GN=ydhK PE=1 SV=1	sp|O05503|YDHK_BACSU	23 kDa	12	6	5	13	12	11
Uncharacterized protein YutD OS=Bacillus subtilis (strain 168) GN=yutD PE=1 SV=2	sp|O32127|YUTD_BACSU	11 kDa	12	9	12	12	8	10
Uncharacterized protein YpbS OS=Bacillus subtilis (strain 168) GN=ypbS PE=4 SV=1	sp|P54160|YPBS_BACSU	10 kDa	13	10	12	11	10	16
Tax_Id=9606 Gene_Symbol=ALB Isoform 1 of Serum albumin precursor	IPI:CON_00745872.2|SWISS-PROT:P02768-1 (+1)	69 kDa	18	11	4	11	8	8
Uncharacterized NAD(P)H oxidoreductase YrkL OS=Bacillus subtilis (strain 168) GN=yrkL PE=3 SV=2	sp|P54439|YRKL_BACSU	20 kDa	12	10	6	11	11	14
HTH-type transcriptional repressor OpcR OS=Bacillus subtilis (strain 168) GN=opcR PE=1 SV=1	sp|O34709|OPCR_BACSU	22 kDa	9	12	9	11	10	12
Protein RibT OS=Bacillus subtilis (strain 168) GN=ribT PE=4 SV=1	sp|P17622|RIBT_BACSU	15 kDa	13	10	10	10	11	10
Uncharacterized protein YhzB OS=Bacillus subtilis (strain 168) GN=yhzB PE=4 SV=1	sp|O31588|YHZB_BACSU	23 kDa	11	8	10	11	11	15
Uncharacterized HTH-type transcriptional regulator YobS OS=Bacillus subtilis (strain 168) GN=yobS PE=4 SV=1	sp|O34892|YOBS_BACSU	21 kDa	10	8	10	11	14	13
HTH-type transcriptional regulator SlrR OS=Bacillus subtilis (strain 168) GN=slrR PE=4 SV=1	sp|P71049|SLRR_BACSU	18 kDa	16	10	11	9	9	11
Large-conductance mechanosensitive channel OS=Bacillus subtilis (strain 168) GN=mscL PE=3 SV=1	sp|P94585|MSCL_BACSU	14 kDa	11	8	9	9	15	10
HTH-type transcriptional repressor GlcR OS=Bacillus subtilis (strain 168) GN=glcR PE=1 SV=2	sp|P94591|GLCR_BACSU	29 kDa	12	10	12	6	12	8
General stress protein 16O OS=Bacillus subtilis (strain 168) GN=yocK PE=1 SV=3	sp|P80872|G16O_BACSU	19 kDa	9	8	10	13	12	11
Uncharacterized protein YabB OS=Bacillus subtilis (strain 168) GN=yabB PE=4 SV=1	sp|P37543|YABB_BACSU	28 kDa	11	16	10	7	12	9
Chemotaxis response regulator protein-glutamate methylesterase OS=Bacillus subtilis (strain 168) GN=cheB PE=3 SV=2	sp|Q05522|CHEB_BACSU	39 kDa	8	3	10	14	17	12
Uncharacterized transporter YbxG OS=Bacillus subtilis (strain 168) GN=ybxG PE=3 SV=2	sp|P54425|YBXG_BACSU	50 kDa	2	3	2	8	4	2
Keratin, type II cuticular Hb2 (Hair keratin, type II Hb2) - Homo sapiens (Human).	IPI:CON_102456|SWISS-PROT:Q9NSB4	57 kDa	14	3	7	3	0	0
Uncharacterized protein YneR OS=Bacillus subtilis (strain 168) GN=yneR PE=3 SV=1	sp|Q45063|YNER_BACSU	11 kDa	12	12	7	9	9	11
Putative nitrogen fixation protein YutI OS=Bacillus subtilis (strain 168) GN=yutI PE=3 SV=1	sp|O32119|YUTI_BACSU	12 kDa	12	9	12	11	7	12
Uncharacterized protein YtkA OS=Bacillus subtilis (strain 168) GN=ytkA PE=4 SV=2	sp|P40768|YTKA_BACSU	16 kDa	10	7	9	9	12	11
Hydroxyethylthiazole kinase OS=Bacillus subtilis (strain 168) GN=thiM PE=1 SV=1	sp|P39593|THIM_BACSU	28 kDa	9	14	9	9	10	8
Regulatory protein MgsR OS=Bacillus subtilis (strain 168) GN=mgsR PE=1 SV=2	sp|P54503|MGSR_BACSU	15 kDa	9	13	9	12	6	10
Uncharacterized HTH-type transcriptional regulator YceK OS=Bacillus subtilis (strain 168) GN=yceK PE=4 SV=1	sp|O34464|YCEK_BACSU	11 kDa	14	6	14	11	9	10
Choline transport ATP-binding protein OpuBA OS=Bacillus subtilis (strain 168) GN=opuBA PE=2 SV=2	sp|Q45460|OPUBA_BACSU	43 kDa	12	23	13	22	15	10
Trifunctional nucleotide phosphoesterase protein YfkN OS=Bacillus subtilis (strain 168) GN=yfkN PE=1 SV=1	sp|O34313|NTPES_BACSU	160 kDa	13	12	13	6	7	5
Transcriptional regulator CtsR OS=Bacillus subtilis (strain 168) GN=ctsR PE=1 SV=1	sp|P37568|CTSR_BACSU	18 kDa	10	12	13	13	7	8
Uncharacterized protein YdfG OS=Bacillus subtilis (strain 168) GN=ydfG PE=4 SV=1	sp|P96684|YDFG_BACSU	17 kDa	12	9	13	9	11	11
Uncharacterized aromatic compound monooxygenase YhjG OS=Bacillus subtilis (strain 168) GN=yhjG PE=3 SV=1	sp|O07561|YHJG_BACSU	54 kDa	5	10	8	9	17	12
Uncharacterized oxidoreductase YcsN OS=Bacillus subtilis (strain 168) GN=ycsN PE=3 SV=1	sp|P42972|YCSN_BACSU	34 kDa	11	12	11	10	10	10
Phosphoenolpyruvate carboxykinase (ATP) OS=Bacillus subtilis (strain 168) GN=pckA PE=3 SV=3	sp|P54418|PCKA_BACSU	58 kDa	15	11	10	10	14	8
Uncharacterized protein YcsD OS=Bacillus subtilis (strain 168) GN=ycsD PE=3 SV=2	sp|P42961|YCSD_BACSU	14 kDa	11	12	6	7	11	11
Protoporphyrinogen oxidase OS=Bacillus subtilis (strain 168) GN=hemY PE=1 SV=1	sp|P32397|PPOX_BACSU	51 kDa	4	13	9	8	10	12
Probable ABC transporter permease protein YurN OS=Bacillus subtilis (strain 168) GN=yurN PE=3 SV=1	sp|O32155|YURN_BACSU	33 kDa	3	5	6	4	8	6
Uncharacterized protein YurT OS=Bacillus subtilis (strain 168) GN=yurT PE=3 SV=1	sp|O32161|YURT_BACSU	14 kDa	12	7	10	8	10	13
Sigma-w pathway protein YsdB OS=Bacillus subtilis (strain 168) GN=ysdB PE=2 SV=1	sp|P94520|YSDB_BACSU	16 kDa	12	12	11	11	9	7
Uncharacterized HTH-type transcriptional regulator YqaE OS=Bacillus subtilis (strain 168) GN=yqaE PE=4 SV=1	sp|P45902|YQAE_BACSU	13 kDa	12	13	9	11	8	9
Putative Cys-tRNA(Pro)/Cys-tRNA(Cys) deacylase YjdI OS=Bacillus subtilis (strain 168) GN=yjdI PE=3 SV=1	sp|O31650|YJDI_BACSU	17 kDa	10	12	10	12	9	9
Ribosomal RNA small subunit methyltransferase I OS=Bacillus subtilis (strain 168) GN=rsmI PE=3 SV=1	sp|P37544|RSMI_BACSU	33 kDa	9	13	10	9	11	7
Uncharacterized EAL-domain containing protein YkuI OS=Bacillus subtilis (strain 168) GN=ykuI PE=1 SV=1	sp|O35014|YKUI_BACSU	48 kDa	9	12	12	13	13	4
Cob(I)yrinic acid a,c-diamide adenosyltransferase OS=Bacillus subtilis (strain 168) GN=yvqK PE=1 SV=2	sp|O34899|PDUO_BACSU	22 kDa	11	11	14	8	10	10
Arginine decarboxylase OS=Bacillus subtilis (strain 168) GN=speA PE=1 SV=2	sp|P21885|SPEA_BACSU	54 kDa	5	9	7	9	17	13
Putative NADP-dependent oxidoreductase YfmJ OS=Bacillus subtilis (strain 168) GN=yfmJ PE=2 SV=1	sp|O34812|YFMJ_BACSU	37 kDa	6	7	11	11	15	9
Carboxy-terminal processing protease CtpA OS=Bacillus subtilis (strain 168) GN=ctpA PE=2 SV=1	sp|O34666|CTPA_BACSU	51 kDa	19	22	15	0	0	0
Chorismate mutase AroH OS=Bacillus subtilis (strain 168) GN=aroH PE=1 SV=2	sp|P19080|AROH_BACSU	15 kDa	9	11	13	13	12	7
Uncharacterized protein YqgN OS=Bacillus subtilis (strain 168) GN=yqgN PE=1 SV=1	sp|P54491|YQGN_BACSU	21 kDa	4	7	4	7	6	3
Uncharacterized protein YwjG OS=Bacillus subtilis (strain 168) GN=ywjG PE=4 SV=1	sp|P06629|YWJG_BACSU	19 kDa	9	9	9	13	11	9
UPF0223 protein YktA OS=Bacillus subtilis (strain 168) GN=yktA PE=3 SV=1	sp|Q45497|YKTA_BACSU	10 kDa	11	9	10	12	10	8
tRNA threonylcarbamoyladenosine biosynthesis protein TsaE OS=Bacillus subtilis (strain 168) GN=tsaE PE=1 SV=1	sp|O05515|TSAE_BACSU	18 kDa	9	11	8	13	10	10
Uncharacterized membrane protein YceF OS=Bacillus subtilis (strain 168) GN=yceF PE=3 SV=1	sp|O34447|YCEF_BACSU	29 kDa	11	12	5	8	10	7
Uncharacterized protein YtoI OS=Bacillus subtilis (strain 168) GN=ytoI PE=4 SV=1	sp|O34921|YTOI_BACSU	49 kDa	4	7	4	7	9	10
2-hydroxy-3-keto-5-methylthiopentenyl-1-phosphate phosphatase OS=Bacillus subtilis (strain 168) GN=mtnX PE=1 SV=1	sp|O31667|MTNX_BACSU	27 kDa	12	9	10	12	11	6
Uncharacterized HTH-type transcriptional regulator YozG OS=Bacillus subtilis (strain 168) GN=yozG PE=4 SV=1	sp|O31834|YOZG_BACSU	9 kDa	9	7	15	12	9	10
3-hexulose-6-phosphate synthase OS=Bacillus subtilis (strain 168) GN=hxlA PE=1 SV=2	sp|P42405|HPS_BACSU	23 kDa	7	8	9	10	12	9
Pyrroline-5-carboxylate reductase 2 OS=Bacillus subtilis (strain 168) GN=proI PE=3 SV=1	sp|P54552|P5CR2_BACSU	30 kDa	11	10	14	11	12	11
Response regulator aspartate phosphatase C OS=Bacillus subtilis (strain 168) GN=rapC PE=3 SV=1	sp|P94415|RAPC_BACSU	46 kDa	12	13	22	4	6	0
Aldose 1-epimerase OS=Bacillus subtilis (strain 168) GN=galM PE=1 SV=2	sp|P39840|GALM_BACSU	37 kDa	9	11	11	7	11	10
Flagellar biosynthesis protein FlhA OS=Bacillus subtilis (strain 168) GN=flhA PE=1 SV=2	sp|P35620|FLHA_BACSU	74 kDa	9	5	9	12	12	8
Putative ring-cleaving dioxygenase MhqO OS=Bacillus subtilis (strain 168) GN=mhqO PE=1 SV=1	sp|P96693|MHQO_BACSU	35 kDa	10	11	4	15	10	11
Uncharacterized protein YqbC OS=Bacillus subtilis (strain 168) GN=yqbC PE=4 SV=1	sp|P45919|YQBC_BACSU	25 kDa	11	15	7	9	9	11
Nucleoside permease NupC OS=Bacillus subtilis (strain 168) GN=nupC PE=2 SV=4	sp|P39141|NUPC_BACSU	42 kDa	9	10	7	7	8	7
Uncharacterized protein YetH OS=Bacillus subtilis (strain 168) GN=yetH PE=4 SV=1	sp|O31535|YETH_BACSU	14 kDa	9	13	5	9	12	7
Sec-independent protein translocase protein TatAc OS=Bacillus subtilis (strain 168) GN=tatAc PE=3 SV=1	sp|O31804|TATAC_BACSU	7 kDa	13	12	14	9	6	8
Uncharacterized protein YqjZ OS=Bacillus subtilis (strain 168) GN=yqjZ PE=1 SV=1	sp|P54563|YQJZ_BACSU	13 kDa	13	9	9	11	10	9
Group 2 truncated hemoglobin YjbI OS=Bacillus subtilis (strain 168) GN=yjbI PE=1 SV=1	sp|O31607|TRHBO_BACSU	15 kDa	10	8	9	10	12	10
Maltose phosphorylase OS=Bacillus subtilis (strain 168) GN=mdxK PE=3 SV=1	sp|O06993|MALPY_BACSU	88 kDa	8	6	10	7	11	11
Uncharacterized RNA pseudouridine synthase YhcT OS=Bacillus subtilis (strain 168) GN=yhcT PE=3 SV=2	sp|P54604|YHCT_BACSU	34 kDa	10	13	8	11	11	9
Pyrroline-5-carboxylate reductase 3 OS=Bacillus subtilis (strain 168) GN=proG PE=3 SV=2	sp|Q00777|P5CR3_BACSU	30 kDa	12	11	8	11	9	11
Putative carboxypeptidase YodJ OS=Bacillus subtilis (strain 168) GN=yodJ PE=1 SV=1	sp|O34866|YODJ_BACSU	31 kDa	9	11	9	8	13	11
Uncharacterized protein YyaL OS=Bacillus subtilis (strain 168) GN=yyaL PE=4 SV=1	sp|P37512|YYAL_BACSU	79 kDa	10	9	9	9	14	9
Uncharacterized MFS-type transporter YcnB OS=Bacillus subtilis (strain 168) GN=ycnB PE=3 SV=1	sp|P94422|YCNB_BACSU	51 kDa	6	6	4	6	7	3
Uncharacterized protein YxiG OS=Bacillus subtilis (strain 168) GN=yxiG PE=4 SV=1	sp|P42299|YXIG_BACSU	16 kDa	10	10	10	11	8	4
HTH-type transcriptional regulator KipR OS=Bacillus subtilis (strain 168) GN=kipR PE=2 SV=4	sp|P42968|KIPR_BACSU	28 kDa	11	10	6	6	11	9
Uncharacterized protein YbcI OS=Bacillus subtilis (strain 168) GN=ybcI PE=4 SV=1	sp|O34380|YBCI_BACSU	14 kDa	10	11	8	10	6	10
Probable nitronate monooxygenase OS=Bacillus subtilis (strain 168) GN=yrpB PE=3 SV=1	sp|O05413|2NPD_BACSU	38 kDa	8	10	8	7	9	11
Uncharacterized protein YueH OS=Bacillus subtilis (strain 168) GN=yueH PE=4 SV=1	sp|O32093|YUEH_BACSU	10 kDa	10	7	11	14	8	9
Uncharacterized protein YslB OS=Bacillus subtilis (strain 168) GN=yslB PE=1 SV=1	sp|P42955|YSLB_BACSU	17 kDa	9	9	9	8	13	13
Uncharacterized HTH-type transcriptional regulator YusO OS=Bacillus subtilis (strain 168) GN=yusO PE=1 SV=1	sp|O32181|YUSO_BACSU	17 kDa	10	13	11	7	7	11
Uncharacterized protein YpuA OS=Bacillus subtilis (strain 168) GN=ypuA PE=2 SV=2	sp|P31847|YPUA_BACSU	31 kDa	8	13	9	9	13	7
Uncharacterized HTH-type transcriptional regulator YybR OS=Bacillus subtilis (strain 168) GN=yybR PE=1 SV=1	sp|P37486|YYBR_BACSU	15 kDa	8	11	11	8	8	11
Threonine--tRNA ligase 2 OS=Bacillus subtilis (strain 168) GN=thrZ PE=2 SV=2	sp|P18256|SYT2_BACSU	73 kDa	9	22	9	14	9	6
HTH-type transcriptional repressor GbsR OS=Bacillus subtilis (strain 168) GN=gbsR PE=3 SV=1	sp|P71015|GBSR_BACSU	21 kDa	7	7	11	9	10	15
Putative O-methyltransferase YrrM OS=Bacillus subtilis (strain 168) GN=yrrM PE=3 SV=1	sp|O32036|YRRM_BACSU	25 kDa	7	12	10	10	12	10
Putative arginine/ornithine antiporter OS=Bacillus subtilis (strain 168) GN=yvsH PE=3 SV=1	sp|O32204|ARCD_BACSU	50 kDa	5	12	6	8	10	8
Probable BsuMI modification methylase subunit YdiP OS=Bacillus subtilis (strain 168) GN=ydiP PE=2 SV=1	sp|O34680|YDIP_BACSU	43 kDa	10	9	11	11	6	5
Antitoxin YxxD OS=Bacillus subtilis (strain 168) GN=yxxD PE=1 SV=1	sp|P40737|YXXD_BACSU	18 kDa	11	11	7	8	12	11
Peroxide operon regulator OS=Bacillus subtilis (strain 168) GN=perR PE=1 SV=1	sp|P71086|PERR_BACSU	16 kDa	7	8	13	11	9	5
UPF0297 protein YrzL OS=Bacillus subtilis (strain 168) GN=yrzL PE=3 SV=1	sp|Q7WY61|YRZL_BACSU	10 kDa	11	9	13	10	6	9
UPF0118 membrane protein YubA OS=Bacillus subtilis (strain 168) GN=yubA PE=3 SV=1	sp|O32086|YUBA_BACSU	44 kDa	8	11	9	9	14	6
Gluconeogenesis factor OS=Bacillus subtilis (strain 168) GN=mgfK PE=3 SV=1	sp|O06974|GNGF_BACSU	35 kDa	10	11	9	8	9	9
Uncharacterized HTH-type transcriptional regulator YxaD OS=Bacillus subtilis (strain 168) GN=yxaD PE=4 SV=1	sp|P42103|YXAD_BACSU	17 kDa	7	10	9	8	10	10
High-affinity zinc uptake system ATP-binding protein ZnuC OS=Bacillus subtilis (strain 168) GN=znuC PE=1 SV=1	sp|O34946|ZNUC_BACSU	26 kDa	11	11	3	8	10	7
Uncharacterized HTH-type transcriptional regulator YurK OS=Bacillus subtilis (strain 168) GN=yurK PE=1 SV=1	sp|O32152|YURK_BACSU	28 kDa	13	10	9	9	9	10
Uncharacterized protein YlbN OS=Bacillus subtilis (strain 168) GN=ylbN PE=4 SV=1	sp|O34445|YLBN_BACSU	20 kDa	10	11	7	9	9	12
Beta-N-acetylglucosaminidase OS=Bacillus subtilis (strain 168) GN=lytD PE=1 SV=1	sp|P39848|LYTD_BACSU	96 kDa	0	18	8	3	26	2
HTH-type transcriptional regulator IolR OS=Bacillus subtilis (strain 168) GN=iolR PE=4 SV=1	sp|P46337|IOLR_BACSU	28 kDa	9	10	9	10	10	11
DNA mismatch repair protein MutL OS=Bacillus subtilis (strain 168) GN=mutL PE=1 SV=1	sp|P49850|MUTL_BACSU	70 kDa	9	10	14	12	8	7
Protein YukE OS=Bacillus subtilis (strain 168) GN=yukE PE=1 SV=1	sp|C0SP85|YUKE_BACSU	11 kDa	9	4	10	12	9	7
CdaA regulatory protein CdaR OS=Bacillus subtilis (strain 168) GN=cdaR PE=1 SV=2	sp|O34659|CDAR_BACSU	53 kDa	9	11	6	5	11	4
Mannitol-specific phosphotransferase enzyme IIA component OS=Bacillus subtilis (strain 168) GN=mtlF PE=1 SV=1	sp|C0H3V2|PTMA_BACSU	16 kDa	9	8	10	6	9	11
UPF0118 membrane protein YueF OS=Bacillus subtilis (strain 168) GN=yueF PE=3 SV=1	sp|O32095|YUEF_BACSU	41 kDa	13	11	6	11	9	9
Stage V sporulation protein S OS=Bacillus subtilis (strain 168) GN=spoVS PE=1 SV=1	sp|P45693|SP5S_BACSU	9 kDa	14	14	20	10	8	9
NADPH dehydrogenase OS=Bacillus subtilis (strain 168) GN=namA PE=1 SV=3	sp|P54550|NAMA_BACSU	38 kDa	6	10	10	9	11	11
5'-3' exonuclease OS=Bacillus subtilis (strain 168) GN=ypcP PE=1 SV=1	sp|P54161|EX53_BACSU	33 kDa	12	11	7	8	10	10
Uncharacterized HTH-type transcriptional regulator YkuM OS=Bacillus subtilis (strain 168) GN=ykuM PE=4 SV=1	sp|O34827|YKUM_BACSU	34 kDa	9	7	11	8	11	12
Putative ribonuclease YeeF OS=Bacillus subtilis (strain 168) GN=yeeF PE=1 SV=2	sp|O31506|YEEF_BACSU	74 kDa	9	8	8	10	10	13
Sulfate permease CysP OS=Bacillus subtilis (strain 168) GN=cysP PE=1 SV=1	sp|O34734|SULP_BACSU	37 kDa	6	7	9	6	9	7
Response regulator aspartate phosphatase A OS=Bacillus subtilis (strain 168) GN=rapA PE=2 SV=2	sp|Q00828|RAPA_BACSU	45 kDa	12	15	14	3	6	3
Peptidoglycan endopeptidase LytF OS=Bacillus subtilis (strain 168) GN=lytF PE=1 SV=2	sp|O07532|LYTF_BACSU	51 kDa	4	4	6	3	15	11
Uncharacterized protein YvyF OS=Bacillus subtilis (strain 168) GN=yvyF PE=4 SV=1	sp|P39807|YVYF_BACSU	16 kDa	7	6	5	12	11	8
Uncharacterized protein YwgA OS=Bacillus subtilis (strain 168) GN=ywgA PE=4 SV=1	sp|P71046|YWGA_BACSU	20 kDa	14	10	8	9	11	13
Probable chaperone CsaA OS=Bacillus subtilis (strain 168) GN=csaA PE=1 SV=2	sp|P37584|CSAA_BACSU	12 kDa	12	8	9	6	12	10
AB hydrolase superfamily protein YdjP OS=Bacillus subtilis (strain 168) GN=ydjP PE=2 SV=1	sp|O34592|YDJP_BACSU	31 kDa	12	10	8	10	6	8
Putative acetyltransferase YjbC OS=Bacillus subtilis (strain 168) GN=yjbC PE=2 SV=2	sp|O31601|YJBC_BACSU	23 kDa	10	12	6	10	9	8
Putative amidohydrolase YtcJ OS=Bacillus subtilis (strain 168) GN=ytcJ PE=4 SV=1	sp|O34355|YTCJ_BACSU	58 kDa	10	8	5	5	11	4
Uncharacterized N-acetyltransferase YjcF OS=Bacillus subtilis (strain 168) GN=yjcF PE=1 SV=1	sp|O31628|YJCF_BACSU	16 kDa	6	10	9	13	10	9
Betaine aldehyde dehydrogenase OS=Bacillus subtilis (strain 168) GN=gbsA PE=1 SV=1	sp|P71016|BETB_BACSU	54 kDa	11	13	8	9	10	5
Gluconokinase OS=Bacillus subtilis (strain 168) GN=gntK PE=3 SV=1	sp|P12011|GNTK_BACSU	57 kDa	4	7	11	12	13	10
Probable 3-hydroxyacyl-CoA dehydrogenase OS=Bacillus subtilis (strain 168) GN=fadN PE=2 SV=2	sp|O32178|FADN_BACSU	87 kDa	6	12	9	13	6	6
Polyketide biosynthesis acyltransferase homolog PksD OS=Bacillus subtilis (strain 168) GN=pksD PE=1 SV=2	sp|O34877|PKSD_BACSU	37 kDa	9	6	10	9	12	12
HPr-like protein Crh OS=Bacillus subtilis (strain 168) GN=crh PE=1 SV=1	sp|O06976|CRH_BACSU	9 kDa	10	7	10	9	7	8
Antitoxin YobK OS=Bacillus subtilis (strain 168) GN=yobK PE=1 SV=1	sp|O34596|YOBK_BACSU	18 kDa	9	9	9	10	6	11
Uncharacterized protein YobT OS=Bacillus subtilis (strain 168) GN=yobT PE=3 SV=1	sp|O34910|YOBT_BACSU	25 kDa	12	11	6	7	8	8
Uncharacterized protein YpzJ OS=Bacillus subtilis (strain 168) GN=ypzJ PE=4 SV=1	sp|C0H447|YPZJ_BACSU	7 kDa	8	11	15	10	6	7
Probable metallo-hydrolase YqgX OS=Bacillus subtilis (strain 168) GN=yqgX PE=3 SV=1	sp|P54501|YQGX_BACSU	23 kDa	9	8	8	8	6	15
Prephenate dehydratase OS=Bacillus subtilis (strain 168) GN=pheA PE=4 SV=1	sp|P21203|PHEA_BACSU	32 kDa	10	10	8	9	10	8
Para-nitrobenzyl esterase OS=Bacillus subtilis (strain 168) GN=pnbA PE=1 SV=2	sp|P37967|PNBA_BACSU	54 kDa	8	8	10	8	11	9
Probable coenzyme A biosynthesis bifunctional protein CoaBC OS=Bacillus subtilis (strain 168) GN=coaBC PE=3 SV=1	sp|O35033|COABC_BACSU	44 kDa	9	9	13	10	10	4
Uncharacterized HTH-type transcriptional regulator YdeS OS=Bacillus subtilis (strain 168) GN=ydeS PE=4 SV=1	sp|P96676|YDES_BACSU	22 kDa	8	8	11	10	10	8
Phage-like element PBSX protein XkdE OS=Bacillus subtilis (strain 168) GN=xkdE PE=3 SV=2	sp|P54325|XKDE_BACSU	56 kDa	9	12	11	10	7	3
Uncharacterized HTH-type transcriptional regulator YdzF OS=Bacillus subtilis (strain 168) GN=ydzF PE=4 SV=1	sp|O31494|YDZF_BACSU	13 kDa	12	7	7	9	10	12
Riboflavin biosynthesis protein RibD OS=Bacillus subtilis (strain 168) GN=ribD PE=1 SV=1	sp|P17618|RIBD_BACSU	39 kDa	12	9	6	9	14	7
ATP-dependent DNA helicase RecG OS=Bacillus subtilis (strain 168) GN=recG PE=3 SV=1	sp|O34942|RECG_BACSU	78 kDa	5	10	6	7	9	8
Homocysteine S-methyltransferase YbgG OS=Bacillus subtilis (strain 168) GN=ybgG PE=4 SV=1	sp|O31463|HMT_BACSU	35 kDa	9	8	9	10	4	7
HTH-type transcriptional regulator NsrR OS=Bacillus subtilis (strain 168) GN=nsrR PE=4 SV=1	sp|O07573|NSRR_BACSU	17 kDa	8	8	8	11	10	10
Uncharacterized membrane protein YtzI OS=Bacillus subtilis (strain 168) GN=ytzI PE=4 SV=1	sp|C0H3Q1|YTZI_BACSU	7 kDa	7	5	0	5	0	0
Oligopeptide transport system permease protein OppB OS=Bacillus subtilis (strain 168) GN=oppB PE=2 SV=2	sp|P24138|OPPB_BACSU	34 kDa	9	10	7	11	10	7
Uncharacterized N-acetyltransferase YjdG OS=Bacillus subtilis (strain 168) GN=yjdG PE=3 SV=1	sp|O31648|YJDG_BACSU	19 kDa	12	12	10	10	6	8
Aminoglycoside 6-adenylyltransferase OS=Bacillus subtilis (strain 168) GN=aadK PE=1 SV=1	sp|P17585|AADK_BACSU	34 kDa	8	10	9	9	7	11
Probable polyketide biosynthesis zinc-dependent hydrolase PksB OS=Bacillus subtilis (strain 168) GN=pksB PE=1 SV=1	sp|O34769|PKSB_BACSU	26 kDa	8	7	7	10	12	12
Uncharacterized protein YqjN OS=Bacillus subtilis (strain 168) GN=yqjN PE=4 SV=2	sp|P54551|YQJN_BACSU	62 kDa	8	10	5	9	13	8
Uncharacterized protein YmaB OS=Bacillus subtilis (strain 168) GN=ymaB PE=4 SV=1	sp|P50619|YMAB_BACSU	23 kDa	10	8	6	8	12	11
Uncharacterized protein YhaP OS=Bacillus subtilis (strain 168) GN=yhaP PE=1 SV=2	sp|O07523|YHAP_BACSU	45 kDa	10	11	4	5	7	11
Uncharacterized protein YxbD OS=Bacillus subtilis (strain 168) GN=yxbD PE=4 SV=2	sp|P46328|YXBD_BACSU	18 kDa	7	9	9	6	9	9
Kinase A inhibitor OS=Bacillus subtilis (strain 168) GN=kipI PE=1 SV=1	sp|P60495|KIPI_BACSU	27 kDa	8	10	7	7	9	10
tRNA (adenine(22)-N(1))-methyltransferase OS=Bacillus subtilis (strain 168) GN=trmK PE=1 SV=2	sp|P54471|TRMK_BACSU	26 kDa	11	10	7	9	10	10
Uncharacterized N-acetyltransferase YitH OS=Bacillus subtilis (strain 168) GN=yitH PE=3 SV=1	sp|O06743|YITH_BACSU	31 kDa	8	7	7	8	7	10
Uncharacterized protein YdeI OS=Bacillus subtilis (strain 168) GN=ydeI PE=4 SV=1	sp|P96666|YDEI_BACSU	23 kDa	10	7	6	9	10	7
Cell division protein FtsL OS=Bacillus subtilis (strain 168) GN=ftsL PE=1 SV=1	sp|Q07867|FTSL_BACSU	13 kDa	7	10	10	11	7	8
Post-transcriptional regulator ComN OS=Bacillus subtilis (strain 168) GN=comN PE=1 SV=1	sp|O32049|COMN_BACSU	12 kDa	11	5	7	12	8	9
Copper-exporting P-type ATPase A OS=Bacillus subtilis (strain 168) GN=copA PE=1 SV=2	sp|O32220|COPA_BACSU	86 kDa	7	5	10	7	8	10
Putative NAD(P)H nitroreductase MhqN OS=Bacillus subtilis (strain 168) GN=mhqN PE=1 SV=2	sp|P96692|MHQN_BACSU	24 kDa	8	6	5	8	14	14
Uncharacterized protein YphF OS=Bacillus subtilis (strain 168) GN=yphF PE=4 SV=2	sp|P39911|YPHF_BACSU	28 kDa	12	11	10	10	9	11
PTS system sucrose-specific EIIBC component OS=Bacillus subtilis (strain 168) GN=sacP PE=3 SV=3	sp|P05306|PTSBC_BACSU	49 kDa	5	12	3	5	6	4
Putative zinc metalloprotease YwhC OS=Bacillus subtilis (strain 168) GN=ywhC PE=3 SV=1	sp|P70995|YWHC_BACSU	25 kDa	5	6	8	9	7	7
Copper chaperone CopZ OS=Bacillus subtilis (strain 168) GN=copZ PE=1 SV=1	sp|O32221|COPZ_BACSU	7 kDa	11	8	7	7	10	5
Uncharacterized protein YusU OS=Bacillus subtilis (strain 168) GN=yusU PE=4 SV=1	sp|O32187|YUSU_BACSU	11 kDa	12	9	6	10	6	7
Putative polyketide biosynthesis enoyl-CoA isomerase PksI OS=Bacillus subtilis (strain 168) GN=pksI PE=1 SV=2	sp|P40802|PKSI_BACSU	28 kDa	9	8	7	8	6	6
Uncharacterized membrane protein YyzH OS=Bacillus subtilis (strain 168) GN=yyzH PE=4 SV=1	sp|C0H3U2|YYZH_BACSU	6 kDa	11	8	15	4	5	9
Holo-[acyl-carrier-protein] synthase OS=Bacillus subtilis (strain 168) GN=acpS PE=1 SV=1	sp|P96618|ACPS_BACSU	14 kDa	10	5	11	7	9	8
Electron transfer flavoprotein subunit alpha OS=Bacillus subtilis (strain 168) GN=etfA PE=3 SV=1	sp|P94551|ETFA_BACSU	35 kDa	4	10	8	7	12	10
L-cystine import ATP-binding protein TcyC OS=Bacillus subtilis (strain 168) GN=tcyC PE=1 SV=4	sp|P39456|TCYC_BACSU	28 kDa	10	6	8	14	7	10
Organic hydroperoxide resistance transcriptional regulator OS=Bacillus subtilis (strain 168) GN=ohrR PE=1 SV=1	sp|O34777|OHRR_BACSU	17 kDa	9	10	8	9	12	4
Probable acyl-CoA dehydrogenase OS=Bacillus subtilis (strain 168) GN=fadE PE=2 SV=1	sp|O32176|FADE_BACSU	65 kDa	9	9	9	8	12	4
Ribosomal protein L11 methyltransferase OS=Bacillus subtilis (strain 168) GN=prmA PE=3 SV=2	sp|P54460|PRMA_BACSU	35 kDa	9	7	8	8	13	8
Keratin, type I cuticular HA3-II (Hair keratin, type I HA3-II)	IPI:CON_6686299|SWISS-PROT:Q14525	46 kDa	36	2	0	9	0	0
Uncharacterized HTH-type transcriptional regulator YmfC OS=Bacillus subtilis (strain 168) GN=ymfC PE=4 SV=1	sp|O31761|YMFC_BACSU	28 kDa	9	7	9	8	10	11
8-amino-7-oxononanoate synthase 1 OS=Bacillus subtilis (strain 168) GN=kbl PE=3 SV=1	sp|O31777|BIOF1_BACSU	43 kDa	13	10	9	11	7	4
Uncharacterized MFS-type transporter YcxA OS=Bacillus subtilis (strain 168) GN=ycxA PE=3 SV=2	sp|Q08791|YCXA_BACSU	45 kDa	6	7	2	3	5	3
Thymidine kinase OS=Bacillus subtilis (strain 168) GN=tdk PE=3 SV=2	sp|Q03221|KITH_BACSU	21 kDa	8	7	8	6	8	8
Flagellar protein FliT OS=Bacillus subtilis (strain 168) GN=fliT PE=3 SV=1	sp|P39740|FLIT_BACSU	14 kDa	5	6	8	6	12	11
Uncharacterized protein YrvD OS=Bacillus subtilis (strain 168) GN=yrvD PE=4 SV=1	sp|O32045|YRVD_BACSU	12 kDa	7	7	8	8	7	8
Uncharacterized protein YcnI OS=Bacillus subtilis (strain 168) GN=ycnI PE=2 SV=1	sp|P94431|YCNI_BACSU	22 kDa	12	7	10	8	9	7
HTH-type transcriptional repressor RghR OS=Bacillus subtilis (strain 168) GN=rghR PE=1 SV=1	sp|O32236|RGHR_BACSU	15 kDa	6	8	6	13	9	5
Uncharacterized HTH-type transcriptional regulator YdhC OS=Bacillus subtilis (strain 168) GN=ydhC PE=4 SV=1	sp|O05494|YDHC_BACSU	26 kDa	9	8	9	12	10	7
RsbT co-antagonist protein RsbRD OS=Bacillus subtilis (strain 168) GN=rsbRD PE=1 SV=2	sp|P54504|RSBRD_BACSU	32 kDa	7	8	7	11	8	7
Putative glycosyltransferase CsbB OS=Bacillus subtilis (strain 168) GN=csbB PE=2 SV=1	sp|Q45539|CSBB_BACSU	38 kDa	7	7	7	9	9	10
Uncharacterized protein YhbE OS=Bacillus subtilis (strain 168) GN=yhbE PE=4 SV=2	sp|P39132|YHBE_BACSU	25 kDa	10	6	7	11	7	9
Recombination protein RecR OS=Bacillus subtilis (strain 168) GN=recR PE=3 SV=2	sp|P24277|RECR_BACSU	22 kDa	8	7	7	9	9	10
Putative phytoene/squalene synthase YisP OS=Bacillus subtilis (strain 168) GN=yisP PE=1 SV=2	sp|O06728|YISP_BACSU	31 kDa	9	10	5	9	7	7
Uncharacterized ATPase YjoB OS=Bacillus subtilis (strain 168) GN=yjoB PE=1 SV=1	sp|O34703|YJOB_BACSU	49 kDa	11	9	10	13	5	3
Putative rRNA methylase YtqB OS=Bacillus subtilis (strain 168) GN=ytqB PE=3 SV=1	sp|O34614|YTQB_BACSU	21 kDa	8	7	6	8	9	8
Phage-like element PBSX protein XkdV OS=Bacillus subtilis (strain 168) GN=xkdV PE=4 SV=1	sp|P54341|XKDV_BACSU	77 kDa	7	8	7	6	5	7
Intracellular proteinase inhibitor OS=Bacillus subtilis (strain 168) GN=ipi PE=1 SV=1	sp|P39804|IPI_BACSU	14 kDa	10	8	5	10	9	9
D-gamma-glutamyl-meso-diaminopimelic acid endopeptidase CwlS OS=Bacillus subtilis (strain 168) GN=cwlS PE=1 SV=1	sp|O31852|CWLS_BACSU	44 kDa	9	10	11	4	5	3
Cyclic di-AMP synthase CdaA OS=Bacillus subtilis (strain 168) GN=cdaA PE=1 SV=3	sp|Q45589|CDAA_BACSU	31 kDa	10	7	3	10	10	7
Heme-degrading monooxygenase HmoB OS=Bacillus subtilis (strain 168) GN=hmoB PE=1 SV=1	sp|P38049|HMOB_BACSU	19 kDa	7	7	6	8	11	11
Uncharacterized membrane protein YteJ OS=Bacillus subtilis (strain 168) GN=yteJ PE=4 SV=1	sp|O34424|YTEJ_BACSU	19 kDa	7	11	13	9	5	5
L-cystine transport system permease protein TcyB OS=Bacillus subtilis (strain 168) GN=tcyB PE=1 SV=1	sp|P42200|TCYB_BACSU	26 kDa	6	7	9	9	10	10
Electron transfer flavoprotein subunit beta OS=Bacillus subtilis (strain 168) GN=etfB PE=3 SV=1	sp|P94550|ETFB_BACSU	29 kDa	8	8	9	5	11	11
Histidinol-phosphatase OS=Bacillus subtilis (strain 168) GN=hisK PE=1 SV=1	sp|O34411|HIS9_BACSU	30 kDa	9	10	7	7	10	8
L-cystine import ATP-binding protein TcyN OS=Bacillus subtilis (strain 168) GN=tcyN PE=1 SV=1	sp|O34900|TCYN_BACSU	30 kDa	9	12	9	7	4	8
Energy-coupling factor transporter ATP-binding protein EcfA2 OS=Bacillus subtilis (strain 168) GN=ecfAB PE=3 SV=1	sp|P70970|ECFA2_BACSU	31 kDa	7	8	8	8	10	10
Oligopeptide transport ATP-binding protein AppF OS=Bacillus subtilis (strain 168) GN=appF PE=3 SV=2	sp|P42065|APPF_BACSU	37 kDa	13	8	13	5	9	8
Phospholipase YtpA OS=Bacillus subtilis (strain 168) GN=ytpA PE=1 SV=1	sp|O34705|PLBAC_BACSU	30 kDa	8	11	7	8	10	8
UPF0701 protein YloC OS=Bacillus subtilis (strain 168) GN=yloC PE=3 SV=1	sp|O34441|YLOC_BACSU	34 kDa	8	8	6	8	14	7
Tax_Id=9606 Gene_Symbol=KRT17 Keratin, type I cytoskeletal 17	IPI:CON_00450768.7|SWISS-PROT:Q04695 (+1)	48 kDa	62	37	29	33	22	9
Uncharacterized protein YpfA OS=Bacillus subtilis (strain 168) GN=ypfA PE=4 SV=1	sp|P38491|YPFA_BACSU	25 kDa	4	5	5	9	7	5
Uncharacterized membrane protein YngC OS=Bacillus subtilis (strain 168) GN=yngC PE=3 SV=1	sp|O31823|YNGC_BACSU	22 kDa	8	6	3	13	9	7
Uncharacterized protein YwbO OS=Bacillus subtilis (strain 168) GN=ywbO PE=4 SV=1	sp|P39598|YWBO_BACSU	23 kDa	8	6	8	8	7	11
Uncharacterized protein YxlC OS=Bacillus subtilis (strain 168) GN=yxlC PE=2 SV=1	sp|P94371|YXLC_BACSU	12 kDa	9	8	5	8	10	6
L-cystine-binding protein TcyJ OS=Bacillus subtilis (strain 168) GN=tcyJ PE=1 SV=1	sp|O34406|TCYJ_BACSU	30 kDa	6	8	6	10	4	6
HTH-type transcriptional regulator YfmP OS=Bacillus subtilis (strain 168) GN=yfmP PE=2 SV=1	sp|O06474|YFMP_BACSU	17 kDa	4	8	9	11	6	4
GTP pyrophosphokinase YwaC OS=Bacillus subtilis (strain 168) GN=ywaC PE=1 SV=1	sp|P39583|YWAC_BACSU	25 kDa	2	11	11	10	8	4
Maltodextrin-binding protein MdxE OS=Bacillus subtilis (strain 168) GN=mdxE PE=1 SV=1	sp|O06989|MDXE_BACSU	46 kDa	5	10	10	10	8	6
Putative acyl-CoA thioesterase YneP OS=Bacillus subtilis (strain 168) GN=yneP PE=3 SV=2	sp|Q45061|YNEP_BACSU	16 kDa	9	9	5	11	7	10
Uncharacterized peptidase YuxL OS=Bacillus subtilis (strain 168) GN=yuxL PE=3 SV=3	sp|P39839|YUXL_BACSU	74 kDa	11	11	8	7	5	7
Putative aliphatic sulfonates-binding protein OS=Bacillus subtilis (strain 168) GN=ssuA PE=2 SV=1	sp|P40400|SSUA_BACSU	36 kDa	10	12	3	9	5	9
Probable NADH-dependent butanol dehydrogenase 2 OS=Bacillus subtilis (strain 168) GN=yugK PE=3 SV=1	sp|O05240|YUGK_BACSU	43 kDa	11	10	9	16	9	0
Type-2 restriction enzyme BsuMI component YdiR OS=Bacillus subtilis (strain 168) GN=ydiR PE=2 SV=1	sp|O35025|YDIR_BACSU	35 kDa	2	9	7	8	9	9
Peptide methionine sulfoxide reductase MsrB OS=Bacillus subtilis (strain 168) GN=msrB PE=1 SV=1	sp|P54155|MSRB_BACSU	17 kDa	7	12	9	5	7	8
Uncharacterized protein YkyB OS=Bacillus subtilis (strain 168) GN=ykyB PE=4 SV=2	sp|P42430|YKYB_BACSU	18 kDa	9	5	8	8	9	10
GTPase HflX OS=Bacillus subtilis (strain 168) GN=hflX PE=3 SV=2	sp|P94478|HFLX_BACSU	48 kDa	7	10	9	8	6	8
Heptaprenyl diphosphate synthase component 2 OS=Bacillus subtilis (strain 168) GN=hepT PE=1 SV=1	sp|P31114|HEPS2_BACSU	40 kDa	6	9	7	4	8	7
Uncharacterized HTH-type transcriptional regulator YbgA OS=Bacillus subtilis (strain 168) GN=ybgA PE=4 SV=1	sp|O31459|YBGA_BACSU	27 kDa	8	12	6	8	9	7
ATP-dependent RecD-like DNA helicase OS=Bacillus subtilis (strain 168) GN=yrrC PE=3 SV=1	sp|O34481|RECDL_BACSU	89 kDa	6	7	6	14	7	5
Uncharacterized protein YwqH OS=Bacillus subtilis (strain 168) GN=ywqH PE=4 SV=1	sp|P96720|YWQH_BACSU	16 kDa	10	10	13	7	7	3
Ribosomal RNA small subunit methyltransferase E OS=Bacillus subtilis (strain 168) GN=rsmE PE=1 SV=1	sp|P54461|RSME_BACSU	29 kDa	9	8	9	5	9	9
Glycerol uptake operon antiterminator regulatory protein OS=Bacillus subtilis (strain 168) GN=glpP PE=2 SV=1	sp|P30300|GLPP_BACSU	22 kDa	6	8	9	10	7	6
Probable L-serine dehydratase, alpha chain OS=Bacillus subtilis (strain 168) GN=sdaAA PE=3 SV=1	sp|O34607|SDHAA_BACSU	31 kDa	7	9	7	7	6	7
Uncharacterized protein SkfG OS=Bacillus subtilis (strain 168) GN=skfG PE=1 SV=2	sp|O31429|SKFG_BACSU	19 kDa	8	10	11	6	8	5
Uncharacterized N-acetyltransferase YlbP OS=Bacillus subtilis (strain 168) GN=ylbP PE=1 SV=2	sp|O34468|YLBP_BACSU	19 kDa	8	8	6	9	9	9
Malate-2H(+)/Na(+)-lactate antiporter OS=Bacillus subtilis (strain 168) GN=mleN PE=1 SV=1	sp|P54571|MLEN_BACSU	50 kDa	7	7	8	6	12	9
Sensor histidine kinase YvrG OS=Bacillus subtilis (strain 168) GN=yvrG PE=3 SV=2	sp|O34989|YVRG_BACSU	68 kDa	10	9	4	6	11	0
Protein CcdC OS=Bacillus subtilis (strain 168) GN=ccdC PE=4 SV=1	sp|P45710|CCDC_BACSU	18 kDa	8	6	11	8	8	7
Uncharacterized protein YtlQ OS=Bacillus subtilis (strain 168) GN=ytlQ PE=4 SV=1	sp|O34471|YTLQ_BACSU	36 kDa	3	7	6	6	10	8
Glutamate racemase 1 OS=Bacillus subtilis (strain 168) GN=racE PE=1 SV=2	sp|P94556|MURI1_BACSU	30 kDa	11	9	2	12	3	9
Aliphatic sulfonates import ATP-binding protein SsuB OS=Bacillus subtilis (strain 168) GN=ssuB PE=1 SV=4	sp|P97027|SSUB_BACSU	29 kDa	7	5	6	9	10	8
Regulatory protein RecX OS=Bacillus subtilis (strain 168) GN=recX PE=3 SV=1	sp|O31575|RECX_BACSU	31 kDa	6	7	10	7	8	9
Sec-independent protein translocase protein TatAy OS=Bacillus subtilis (strain 168) GN=tatAy PE=1 SV=1	sp|O05522|TATAY_BACSU	6 kDa	10	9	11	6	4	7
Iron-uptake system permease protein FeuC OS=Bacillus subtilis (strain 168) GN=feuC PE=1 SV=3	sp|P40411|FEUC_BACSU	36 kDa	5	5	7	4	5	12
D-aminopeptidase OS=Bacillus subtilis (strain 168) GN=dppA PE=1 SV=3	sp|P26902|DPPA_BACSU	30 kDa	5	8	9	5	8	9
Glucose 1-dehydrogenase 2 OS=Bacillus subtilis (strain 168) GN=ycdF PE=1 SV=2	sp|P80869|DHG2_BACSU	28 kDa	8	8	3	8	7	11
Uncharacterized ABC transporter ATP-binding protein YknY OS=Bacillus subtilis (strain 168) GN=yknY PE=1 SV=1	sp|O31711|YKNY_BACSU	25 kDa	9	9	9	2	7	8
Uncharacterized protein YyaH OS=Bacillus subtilis (strain 168) GN=yyaH PE=4 SV=1	sp|P37516|YYAH_BACSU	14 kDa	8	7	10	8	10	5
Polyketide biosynthesis 3-hydroxy-3-methylglutaryl-ACP synthase PksG OS=Bacillus subtilis (strain 168) GN=pksG PE=1 SV=2	sp|P40830|PKSG_BACSU	47 kDa	5	7	13	5	4	3
Uncharacterized protein YheG OS=Bacillus subtilis (strain 168) GN=yheG PE=4 SV=1	sp|O07548|YHEG_BACSU	23 kDa	6	8	11	8	7	6
Peptidoglycan-N-acetylmuramic acid deacetylase PdaC OS=Bacillus subtilis (strain 168) GN=pdaC PE=1 SV=1	sp|O34798|PDAC_BACSU	54 kDa	3	4	7	10	7	6
Two-component system WalR/WalK regulatory protein YycH OS=Bacillus subtilis (strain 168) GN=yycH PE=1 SV=1	sp|Q794W0|YYCH_BACSU	52 kDa	7	9	6	7	8	6
Probable ATP-dependent helicase YpvA OS=Bacillus subtilis (strain 168) GN=ypvA PE=3 SV=1	sp|P50831|YPVA_BACSU	74 kDa	9	9	9	9	8	4
Uncharacterized protein YisX OS=Bacillus subtilis (strain 168) GN=yisX PE=4 SV=1	sp|O06733|YISX_BACSU	24 kDa	7	9	6	8	9	9
Exodeoxyribonuclease 7 large subunit OS=Bacillus subtilis (strain 168) GN=xseA PE=3 SV=2	sp|P54521|EX7L_BACSU	51 kDa	8	10	8	8	7	7
Uncharacterized ABC transporter permease protein YufP OS=Bacillus subtilis (strain 168) GN=yufP PE=3 SV=1	sp|O05254|YUFP_BACSU	37 kDa	4	7	5	6	5	5
Lipoteichoic acid synthase 1 OS=Bacillus subtilis (strain 168) GN=ltaS1 PE=1 SV=1	sp|Q797B3|LTAS1_BACSU	73 kDa	0	0	0	16	15	9
tRNA pseudouridine synthase B OS=Bacillus subtilis (strain 168) GN=truB PE=3 SV=2	sp|P32732|TRUB_BACSU	34 kDa	5	8	6	6	10	8
Probable dual-specificity RNA methyltransferase RlmN OS=Bacillus subtilis (strain 168) GN=rlmN PE=3 SV=1	sp|O34617|RLMN_BACSU	42 kDa	4	4	8	9	8	8
NAD-dependent protein deacetylase OS=Bacillus subtilis (strain 168) GN=cobB PE=3 SV=1	sp|O07595|NPD_BACSU	27 kDa	8	7	5	10	7	9
Uncharacterized protein YjzH OS=Bacillus subtilis (strain 168) GN=yjzH PE=4 SV=1	sp|C0H3Z2|YJZH_BACSU	8 kDa	6	4	12	9	5	7
Uncharacterized protein YccF OS=Bacillus subtilis (strain 168) GN=yccF PE=4 SV=1	sp|O34478|YCCF_BACSU	40 kDa	8	9	6	9	6	4
UDP-N-acetylglucosamine 2-epimerase OS=Bacillus subtilis (strain 168) GN=mnaA PE=1 SV=1	sp|P39131|MNAA_BACSU	43 kDa	8	11	5	8	9	6
Uncharacterized protein YojN OS=Bacillus subtilis (strain 168) GN=yojN PE=3 SV=1	sp|O31850|YOJN_BACSU	33 kDa	7	4	9	6	7	13
7-cyano-7-deazaguanine synthase OS=Bacillus subtilis (strain 168) GN=queC PE=1 SV=1	sp|O31675|QUEC_BACSU	25 kDa	5	4	3	9	7	5
HTH-type transcriptional regulator LrpA OS=Bacillus subtilis (strain 168) GN=lrpA PE=4 SV=1	sp|P96652|LRPA_BACSU	15 kDa	7	6	7	5	6	6
HTH-type transcriptional regulator Xre OS=Bacillus subtilis (strain 168) GN=xre PE=1 SV=1	sp|P23789|XRE_BACSU	13 kDa	8	6	7	7	8	5
14.7 kDa ribonuclease H-like protein OS=Bacillus subtilis (strain 168) GN=rnhA PE=1 SV=1	sp|P54162|RNHL_BACSU	15 kDa	7	8	9	9	6	5
Phosphopantetheine adenylyltransferase OS=Bacillus subtilis (strain 168) GN=coaD PE=1 SV=1	sp|O34797|COAD_BACSU	18 kDa	6	6	8	11	7	6
Endolytic murein transglycosylase OS=Bacillus subtilis (strain 168) GN=mltG PE=3 SV=1	sp|O34758|MLTG_BACSU	41 kDa	6	7	6	6	9	6
Putative ribosomal-protein-alanine acetyltransferase OS=Bacillus subtilis (strain 168) GN=yjcK PE=3 SV=1	sp|O31633|YJCK_BACSU	21 kDa	7	8	5	10	5	6
Teichoic acid translocation permease protein TagG OS=Bacillus subtilis (strain 168) GN=tagG PE=1 SV=1	sp|P42953|TAGG_BACSU	32 kDa	8	7	5	6	11	10
Uncharacterized transcriptional regulatory protein YvcP OS=Bacillus subtilis (strain 168) GN=yvcP PE=3 SV=1	sp|O06978|YVCP_BACSU	28 kDa	8	7	7	7	9	7
Uncharacterized protein YfkI OS=Bacillus subtilis (strain 168) GN=yfkI PE=3 SV=1	sp|O34418|YFKI_BACSU	12 kDa	10	7	7	6	8	7
HTH-type transcriptional regulator YtlI OS=Bacillus subtilis (strain 168) GN=ytlI PE=4 SV=1	sp|O35038|YTLI_BACSU	35 kDa	7	13	0	8	8	6
N-acetylglucosamine-6-phosphate deacetylase OS=Bacillus subtilis (strain 168) GN=nagA PE=1 SV=1	sp|O34450|NAGA_BACSU	43 kDa	10	8	6	7	9	3
FMN reductase [NAD(P)H] OS=Bacillus subtilis (strain 168) GN=nfrA2 PE=1 SV=1	sp|P94424|NFRA2_BACSU	28 kDa	7	8	6	7	7	10
Protoheme IX farnesyltransferase 2 OS=Bacillus subtilis (strain 168) GN=ctaB2 PE=1 SV=2	sp|P24009|COXX2_BACSU	34 kDa	4	5	0	3	5	3
Uncharacterized amino acid permease YtnA OS=Bacillus subtilis (strain 168) GN=ytnA PE=3 SV=1	sp|O34618|YTNA_BACSU	50 kDa	6	2	4	5	3	0
ComF operon protein 2 OS=Bacillus subtilis (strain 168) GN=comFB PE=1 SV=1	sp|P39146|COMFB_BACSU	11 kDa	12	6	5	4	5	3
Uncharacterized protein YhfF OS=Bacillus subtilis (strain 168) GN=yhfF PE=4 SV=1	sp|O07604|YHFF_BACSU	15 kDa	5	4	6	7	7	11
Uncharacterized protein YhzC OS=Bacillus subtilis (strain 168) GN=yhzC PE=4 SV=1	sp|O31594|YHZC_BACSU	9 kDa	8	8	9	6	2	10
Putative membrane protein YdgH OS=Bacillus subtilis (strain 168) GN=ydgH PE=1 SV=1	sp|P96706|YDGH_BACSU	95 kDa	2	7	4	7	10	6
Copper-sensing transcriptional repressor CsoR OS=Bacillus subtilis (strain 168) GN=csoR PE=1 SV=1	sp|O32222|CSOR_BACSU	11 kDa	7	3	11	2	7	13
ComE operon protein 2 OS=Bacillus subtilis (strain 168) GN=comEB PE=3 SV=1	sp|P32393|COMEB_BACSU	21 kDa	4	11	8	7	6	5
Uncharacterized protein YvyC OS=Bacillus subtilis (strain 168) GN=yvyC PE=1 SV=1	sp|P39737|YVYC_BACSU	13 kDa	6	3	4	9	13	10
Holliday junction ATP-dependent DNA helicase RuvB OS=Bacillus subtilis (strain 168) GN=ruvB PE=1 SV=2	sp|O32055|RUVB_BACSU	37 kDa	3	5	7	8	9	9
Glycine betaine/carnitine/choline transport system permease protein OpuCD OS=Bacillus subtilis (strain 168) GN=opuCD PE=1 SV=1	sp|O34742|OPUCD_BACSU	25 kDa	4	6	10	10	6	6
Uncharacterized UDP-glucosyltransferase YdhE OS=Bacillus subtilis (strain 168) GN=ydhE PE=3 SV=2	sp|O05496|YDHE_BACSU	45 kDa	8	10	5	8	10	0
Isochorismate synthase MenF OS=Bacillus subtilis (strain 168) GN=menF PE=3 SV=2	sp|P23973|MENF_BACSU	53 kDa	3	5	6	9	11	6
Uncharacterized protein YqgF OS=Bacillus subtilis (strain 168) GN=yqgF PE=3 SV=1	sp|P54488|YQGFA_BACSU	80 kDa	5	6	0	9	13	10
Uncharacterized protein YrhO OS=Bacillus subtilis (strain 168) GN=yrhO PE=4 SV=1	sp|O05405|YRHO_BACSU	32 kDa	3	8	5	4	4	6
Ribokinase OS=Bacillus subtilis (strain 168) GN=rbsK PE=3 SV=2	sp|P36945|RBSK_BACSU	31 kDa	7	7	7	7	9	7
Uncharacterized protein YcgA OS=Bacillus subtilis (strain 168) GN=ycgA PE=4 SV=3	sp|P55908|YCGA_BACSU	51 kDa	3	9	5	4	4	9
Probable HTH-type transcriptional repressor ExuR OS=Bacillus subtilis (strain 168) GN=exuR PE=2 SV=1	sp|Q9JMQ1|EXUR_BACSU	37 kDa	5	7	5	5	4	8
MIP18 family protein YitW OS=Bacillus subtilis (strain 168) GN=yitW PE=3 SV=2	sp|P70949|YITW_BACSU	11 kDa	10	5	6	4	5	5
Uncharacterized protein YdjG OS=Bacillus subtilis (strain 168) GN=ydjG PE=4 SV=1	sp|O34434|YDJG_BACSU	38 kDa	9	4	5	4	6	6
SPBc2 prophage-derived uncharacterized transglycosylase YomI OS=Bacillus subtilis (strain 168) GN=yomI PE=3 SV=2	sp|O31976|YOMI_BACSU	252 kDa	2	0	0	0	0	0
UPF0719 transmembrane protein YshE OS=Bacillus subtilis (strain 168) GN=yshE PE=3 SV=1	sp|P94546|YSHE_BACSU	15 kDa	9	4	9	6	8	8
Dihydrofolate synthase/folylpolyglutamate synthase OS=Bacillus subtilis (strain 168) GN=folC PE=3 SV=2	sp|Q05865|FOLC_BACSU	48 kDa	6	5	8	8	9	3
Porphobilinogen deaminase OS=Bacillus subtilis (strain 168) GN=hemC PE=3 SV=3	sp|P16616|HEM3_BACSU	35 kDa	6	9	5	6	7	4
Uncharacterized HTH-type transcriptional regulator YwrC OS=Bacillus subtilis (strain 168) GN=ywrC PE=4 SV=1	sp|O05217|YWRC_BACSU	18 kDa	6	8	5	8	9	9
Tax_Id=9606 Gene_Symbol=KRT78 Keratin-78	IPI:CON_00166205.2|TREMBL:Q7RTT2 (+1)	57 kDa	13	11	18	10	12	0
Choline transport system permease protein OpuBB OS=Bacillus subtilis (strain 168) GN=opuBB PE=2 SV=2	sp|Q45461|OPUBB_BACSU	23 kDa	8	4	8	6	8	8
Response regulator aspartate phosphatase J OS=Bacillus subtilis (strain 168) GN=rapJ PE=1 SV=1	sp|O34327|RAPJ_BACSU	44 kDa	9	11	11	10	9	0
General stress protein 69 OS=Bacillus subtilis (strain 168) GN=yhdN PE=1 SV=2	sp|P80874|GS69_BACSU	37 kDa	4	5	7	9	10	8
Tax_Id=10090 Gene_Symbol=Krt77 Keratin, type II cytoskeletal 1b	IPI:CON_00462140.1|SWISS-PROT:Q6IFZ6	61 kDa	42	0	0	0	0	0
N utilization substance protein B homolog OS=Bacillus subtilis (strain 168) GN=nusB PE=3 SV=2	sp|P54520|NUSB_BACSU	15 kDa	5	5	9	6	8	5
Putative transcriptional regulator YwtF OS=Bacillus subtilis (strain 168) GN=ywtF PE=1 SV=2	sp|Q7WY78|YWTF_BACSU	36 kDa	3	7	5	6	4	6
Probable manganese catalase OS=Bacillus subtilis (strain 168) GN=ydbD PE=1 SV=1	sp|P80878|MCAT_BACSU	30 kDa	5	4	5	8	8	9
Type III pantothenate kinase OS=Bacillus subtilis (strain 168) GN=coaX PE=1 SV=3	sp|P37564|COAX_BACSU	29 kDa	4	8	5	8	6	8
D-ribose pyranase OS=Bacillus subtilis (strain 168) GN=rbsD PE=1 SV=1	sp|P36946|RBSD_BACSU	14 kDa	7	10	5	2	7	9
Uncharacterized protein YisT OS=Bacillus subtilis (strain 168) GN=yisT PE=3 SV=1	sp|O07939|YIST_BACSU	19 kDa	4	8	8	7	4	8
CheY-P phosphatase CheC OS=Bacillus subtilis (strain 168) GN=cheC PE=1 SV=1	sp|P40403|CHEC_BACSU	23 kDa	2	8	6	8	10	7
Uncharacterized protein YuxK OS=Bacillus subtilis (strain 168) GN=yuxK PE=3 SV=1	sp|P40761|YUXK_BACSU	16 kDa	6	9	4	8	5	8
Keratin, type II cuticular Hb6 (Hair keratin, type II Hb6) (ghHb6) - Homo sapiens (Human).	IPI:CON_107456|SWISS-PROT:O43790	53 kDa	51	0	0	7	0	0
Uncharacterized N-acetyltransferase YfmK OS=Bacillus subtilis (strain 168) GN=yfmK PE=3 SV=1	sp|O34536|YFMK_BACSU	17 kDa	6	10	7	6	6	7
Uncharacterized protein YpmS OS=Bacillus subtilis (strain 168) GN=ypmS PE=4 SV=1	sp|P54179|YPMS_BACSU	21 kDa	3	7	8	6	9	9
Putative NAD(P)H nitroreductase YdgI OS=Bacillus subtilis (strain 168) GN=ydgI PE=3 SV=1	sp|P96707|YDGI_BACSU	23 kDa	7	5	11	14	10	11
Central glycolytic genes regulator OS=Bacillus subtilis (strain 168) GN=cggR PE=1 SV=1	sp|O32253|CGGR_BACSU	37 kDa	2	6	9	3	11	7
Uncharacterized protein YqiK OS=Bacillus subtilis (strain 168) GN=yqiK PE=4 SV=2	sp|P54527|YQIK_BACSU	27 kDa	9	7	6	7	6	6
Choline-binding protein OS=Bacillus subtilis (strain 168) GN=opuBC PE=1 SV=2	sp|Q45462|OPUBC_BACSU	34 kDa	8	9	7	4	7	6
Sigma factor SigB regulation protein RsbQ OS=Bacillus subtilis (strain 168) GN=rsbQ PE=1 SV=1	sp|O07015|RSBQ_BACSU	30 kDa	8	7	8	6	8	4
Urocanate hydratase OS=Bacillus subtilis (strain 168) GN=hutU PE=1 SV=2	sp|P25503|HUTU_BACSU	61 kDa	8	9	6	5	9	4
Anti-sigma-X factor RsiX OS=Bacillus subtilis (strain 168) GN=rsiX PE=1 SV=2	sp|P35166|RSIX_BACSU	41 kDa	8	3	7	7	4	2
tRNA N6-adenosine threonylcarbamoyltransferase OS=Bacillus subtilis (strain 168) GN=tsaD PE=1 SV=1	sp|O05518|TSAD_BACSU	37 kDa	6	7	4	8	6	6
Cell division protein DivIC OS=Bacillus subtilis (strain 168) GN=divIC PE=1 SV=1	sp|P37471|DIVIC_BACSU	15 kDa	4	7	3	7	13	8
TPR repeat-containing protein YpiA OS=Bacillus subtilis (strain 168) GN=ypiA PE=4 SV=1	sp|P54389|YPIA_BACSU	48 kDa	7	7	6	7	8	5
Uncharacterized protein YrhF OS=Bacillus subtilis (strain 168) GN=yrhF PE=4 SV=1	sp|O05398|YRHF_BACSU	14 kDa	7	6	8	9	5	6
Uncharacterized protein YhaI OS=Bacillus subtilis (strain 168) GN=yhaI PE=1 SV=1	sp|O07517|YHAI_BACSU	13 kDa	8	5	7	6	9	6
S-adenosylmethionine decarboxylase proenzyme OS=Bacillus subtilis (strain 168) GN=speH PE=1 SV=2	sp|O34426|SPEH_BACSU	14 kDa	8	6	8	6	4	7
Uncharacterized protein YcbR OS=Bacillus subtilis (strain 168) GN=ycbR PE=4 SV=2	sp|P42250|YCBR_BACSU	28 kDa	10	10	3	5	10	10
Uncharacterized N-acetyltransferase YkwB OS=Bacillus subtilis (strain 168) GN=ykwB PE=3 SV=2	sp|Q796K9|YKWB_BACSU	26 kDa	6	6	5	6	10	5
tRNA (guanine-N(1)-)-methyltransferase OS=Bacillus subtilis (strain 168) GN=trmD PE=3 SV=1	sp|O31741|TRMD_BACSU	28 kDa	7	6	8	7	7	7
Nitric oxide synthase oxygenase OS=Bacillus subtilis (strain 168) GN=nos PE=1 SV=2	sp|O34453|NOSO_BACSU	42 kDa	8	9	8	11	4	2
Keratin, type II cuticular Hb4 (Hair keratin, type II Hb4) - Homo sapiens (Human).	IPI:CON_105456|SWISS-PROT:Q9NSB2	65 kDa	17	0	0	0	0	0
Acetoin utilization protein AcuA OS=Bacillus subtilis (strain 168) GN=acuA PE=1 SV=1	sp|P39065|ACUA_BACSU	24 kDa	5	5	5	4	5	6
Uncharacterized HTH-type transcriptional regulator YbzH OS=Bacillus subtilis (strain 168) GN=ybzH PE=4 SV=1	sp|C0H3S9|YBZH_BACSU	12 kDa	9	5	10	5	5	6
Uncharacterized protein YaaL OS=Bacillus subtilis (strain 168) GN=yaaL PE=4 SV=1	sp|P37533|YAAL_BACSU	9 kDa	8	8	6	8	5	5
Putative glycerophosphodiester phosphodiesterase YhdW OS=Bacillus subtilis (strain 168) GN=yhdW PE=3 SV=1	sp|O07592|YHDW_BACSU	27 kDa	7	11	5	6	7	3
Putative gamma-glutamylcyclotransferase YkqA OS=Bacillus subtilis (strain 168) GN=ykqA PE=1 SV=1	sp|P39759|YKQA_BACSU	32 kDa	6	5	5	6	8	7
Uncharacterized acetyltransferase YvcN OS=Bacillus subtilis (strain 168) GN=yvcN PE=3 SV=1	sp|O06977|YVCN_BACSU	29 kDa	5	9	6	5	5	6
Dihydrofolate reductase OS=Bacillus subtilis (strain 168) GN=dfrA PE=1 SV=2	sp|P11045|DYR_BACSU	19 kDa	6	7	6	6	10	5
Uncharacterized protein YkzF OS=Bacillus subtilis (strain 168) GN=ykzF PE=1 SV=1	sp|O31697|YKZF_BACSU	8 kDa	8	8	9	4	5	6
Putative adenine deaminase YerA OS=Bacillus subtilis (strain 168) GN=yerA PE=1 SV=1	sp|O34909|YERA_BACSU	67 kDa	6	8	5	8	14	3
Uncharacterized protein YrzA OS=Bacillus subtilis (strain 168) GN=yrzA PE=4 SV=1	sp|O32030|YRZA_BACSU	8 kDa	7	6	8	8	5	7
Putative oxidoreductase CatD OS=Bacillus subtilis (strain 168) GN=catD PE=2 SV=1	sp|P54720|CATD_BACSU	14 kDa	5	4	2	6	9	4
HTH-type transcriptional activator mta OS=Bacillus subtilis (strain 168) GN=mta PE=1 SV=1	sp|P71039|MTA_BACSU	30 kDa	7	4	4	2	7	7
Putative acetyl-CoA C-acetyltransferase YhfS OS=Bacillus subtilis (strain 168) GN=yhfS PE=2 SV=1	sp|O07618|YHFS_BACSU	38 kDa	7	4	8	6	4	3
LOG family protein YvdD OS=Bacillus subtilis (strain 168) GN=yvdD PE=1 SV=1	sp|O06986|YVDD_BACSU	21 kDa	6	5	5	6	8	6
Uncharacterized protein YdeM OS=Bacillus subtilis (strain 168) GN=ydeM PE=4 SV=1	sp|P96670|YDEM_BACSU	16 kDa	7	8	5	3	7	6
Putative acetyltransferase YvoF OS=Bacillus subtilis (strain 168) GN=yvoF PE=3 SV=1	sp|O34993|YVOF_BACSU	19 kDa	5	5	6	4	6	6
Probable amino-acid racemase OS=Bacillus subtilis (strain 168) GN=racX PE=2 SV=2	sp|P32960|RACX_BACSU	25 kDa	8	5	8	4	4	5
Putative RNA-binding protein YlmH OS=Bacillus subtilis (strain 168) GN=ylmH PE=4 SV=1	sp|P71020|YLMH_BACSU	29 kDa	4	6	4	5	6	4
Uncharacterized N-acetyltransferase YoaA OS=Bacillus subtilis (strain 168) GN=yoaA PE=3 SV=2	sp|O34569|YOAA_BACSU	20 kDa	7	6	9	7	4	3
CCA-adding enzyme OS=Bacillus subtilis (strain 168) GN=cca PE=3 SV=2	sp|P42977|CCA_BACSU	45 kDa	3	3	3	2	2	0
Uncharacterized protein YacP OS=Bacillus subtilis (strain 168) GN=yacP PE=4 SV=1	sp|P37574|YACP_BACSU	20 kDa	7	6	7	5	8	6
Uracil-DNA glycosylase OS=Bacillus subtilis (strain 168) GN=ung PE=1 SV=1	sp|P39615|UNG_BACSU	26 kDa	4	5	6	4	3	6
Uncharacterized protein YoyC OS=Bacillus subtilis (strain 168) GN=yoyC PE=4 SV=1	sp|O68260|YOYC_BACSU	11 kDa	3	7	6	6	6	7
Putative ribosomal-protein-alanine acetyltransferase OS=Bacillus subtilis (strain 168) GN=rimI PE=3 SV=1	sp|O05517|RIMI_BACSU	17 kDa	4	6	6	7	4	7
Uncharacterized ABC transporter substrate-binding lipoprotein YvrC OS=Bacillus subtilis (strain 168) GN=yvrC PE=3 SV=1	sp|O34805|YVRC_BACSU	34 kDa	8	9	3	5	5	8
Uncharacterized HTH-type transcriptional regulator YhgD OS=Bacillus subtilis (strain 168) GN=yhgD PE=4 SV=1	sp|P32398|YHGD_BACSU	22 kDa	5	10	8	7	3	3
Putative aliphatic sulfonates transport permease protein SsuC OS=Bacillus subtilis (strain 168) GN=ssuC PE=2 SV=1	sp|P40401|SSUC_BACSU	30 kDa	2	9	5	3	6	10
Transcriptional regulatory protein LiaR OS=Bacillus subtilis (strain 168) GN=liaR PE=2 SV=1	sp|O32197|LIAR_BACSU	23 kDa	4	6	7	8	9	5
PTS system oligo-beta-mannoside-specific EIIA component OS=Bacillus subtilis (strain 168) GN=gmuA PE=1 SV=2	sp|O05506|PTEA_BACSU	12 kDa	4	2	4	0	4	4
Polyketide synthase PksN OS=Bacillus subtilis (strain 168) GN=pksN PE=1 SV=3	REV_sp|O31782|PKSN_BACSU	610 kDa	0	0	3	0	0	0
HTH-type transcriptional repressor YtrA OS=Bacillus subtilis (strain 168) GN=ytrA PE=2 SV=1	sp|O34712|YTRA_BACSU	15 kDa	5	8	7	6	6	6
Chemoreceptor glutamine deamidase CheD OS=Bacillus subtilis (strain 168) GN=cheD PE=1 SV=1	sp|P40404|CHED_BACSU	18 kDa	4	6	7	6	13	6
Sensor histidine kinase MalK OS=Bacillus subtilis (strain 168) GN=malK PE=3 SV=1	sp|O05250|MALK_BACSU	59 kDa	6	10	4	7	6	6
UPF0302 protein YpiB OS=Bacillus subtilis (strain 168) GN=ypiB PE=3 SV=1	sp|P54390|YPIB_BACSU	21 kDa	11	4	4	5	7	8
7-carboxy-7-deazaguanine synthase OS=Bacillus subtilis (strain 168) GN=queE PE=1 SV=1	sp|O31677|QUEE_BACSU	27 kDa	10	6	2	8	6	7
2-succinyl-5-enolpyruvyl-6-hydroxy-3-cyclohexene-1-carboxylate synthase OS=Bacillus subtilis (strain 168) GN=menD PE=1 SV=3	sp|P23970|MEND_BACSU	64 kDa	5	8	5	5	12	2
Peptidoglycan DL-endopeptidase CwlO OS=Bacillus subtilis (strain 168) GN=cwlO PE=1 SV=2	sp|P40767|CWLO_BACSU	51 kDa	7	11	4	6	8	0
DNA polymerase III subunit delta' OS=Bacillus subtilis (strain 168) GN=holB PE=3 SV=1	sp|P37540|HOLB_BACSU	38 kDa	6	12	0	7	6	8
Uncharacterized amino acid permease YbgF OS=Bacillus subtilis (strain 168) GN=ybgF PE=3 SV=1	sp|O31462|YBGF_BACSU	51 kDa	3	7	3	2	4	10
Uncharacterized protein YpjD OS=Bacillus subtilis (strain 168) GN=ypjD PE=1 SV=1	sp|P42979|YPJD_BACSU	13 kDa	5	5	4	8	6	6
Fe(3+)-citrate import ATP-binding protein YfmF OS=Bacillus subtilis (strain 168) GN=yfmF PE=3 SV=1	sp|O34510|YFMF_BACSU	29 kDa	6	6	7	6	4	6
Uncharacterized oxidoreductase YusZ OS=Bacillus subtilis (strain 168) GN=yusZ PE=3 SV=2	sp|P37959|YUSZ_BACSU	31 kDa	6	8	5	7	6	5
Glucosamine-6-phosphate deaminase 1 OS=Bacillus subtilis (strain 168) GN=nagB PE=1 SV=1	sp|O35000|NAGB_BACSU	27 kDa	7	9	5	4	8	4
Putative methyl-accepting chemotaxis protein YoaH OS=Bacillus subtilis (strain 168) GN=yoaH PE=2 SV=1	sp|C0SP89|YOAH_BACSU	61 kDa	7	10	6	7	13	3
Menaquinol-cytochrome c reductase cytochrome b subunit OS=Bacillus subtilis (strain 168) GN=qcrB PE=1 SV=1	sp|P46912|QCRB_BACSU	25 kDa	7	8	6	6	5	7
Uncharacterized methyltransferase YcgJ OS=Bacillus subtilis (strain 168) GN=ycgJ PE=1 SV=2	sp|O31474|YCGJ_BACSU	29 kDa	6	7	5	6	6	9
Uncharacterized protein YwqG OS=Bacillus subtilis (strain 168) GN=ywqG PE=1 SV=1	sp|P96719|YWQG_BACSU	30 kDa	5	10	6	3	8	9
Phage-like element PBSX protein XkdC OS=Bacillus subtilis (strain 168) GN=xkdC PE=4 SV=3	sp|P39782|XKDC_BACSU	31 kDa	9	9	5	6	5	4
Uncharacterized transporter YdfM OS=Bacillus subtilis (strain 168) GN=ydfM PE=3 SV=1	sp|C0SP78|YDFM_BACSU	33 kDa	6	3	3	5	5	5
Protein Veg OS=Bacillus subtilis (strain 168) GN=veg PE=1 SV=1	sp|P37466|VEG_BACSU	10 kDa	4	7	6	8	7	5
Uncharacterized membrane protein YozV OS=Bacillus subtilis (strain 168) GN=yozV PE=4 SV=1	sp|C0H423|YOZV_BACSU	9 kDa	7	3	5	5	3	4
Ribonuclease HII OS=Bacillus subtilis (strain 168) GN=rnhB PE=1 SV=1	sp|O31744|RNH2_BACSU	28 kDa	5	5	6	5	5	6
Transcriptional regulator MraZ OS=Bacillus subtilis (strain 168) GN=mraZ PE=3 SV=1	sp|P55343|MRAZ_BACSU	17 kDa	3	6	5	6	6	7
Uncharacterized oxidoreductase YqjQ OS=Bacillus subtilis (strain 168) GN=yqjQ PE=3 SV=1	sp|P54554|YQJQ_BACSU	28 kDa	5	8	6	6	7	8
Uncharacterized protein YvbT OS=Bacillus subtilis (strain 168) GN=yvbT PE=4 SV=1	sp|O32254|YVBT_BACSU	37 kDa	4	7	4	6	6	6
Phosphatidylserine decarboxylase proenzyme OS=Bacillus subtilis (strain 168) GN=psd PE=1 SV=1	sp|P39822|PSD_BACSU	30 kDa	6	8	3	5	6	5
Transcriptional regulatory protein DesR OS=Bacillus subtilis (strain 168) GN=desR PE=1 SV=1	sp|O34723|DESR_BACSU	22 kDa	6	7	5	5	6	6
Uncharacterized oxidoreductase YhxD OS=Bacillus subtilis (strain 168) GN=yhxD PE=3 SV=2	sp|P40398|YHXD_BACSU	32 kDa	3	4	2	11	12	6
Oligopeptide transport ATP-binding protein AppD OS=Bacillus subtilis (strain 168) GN=appD PE=3 SV=1	sp|P42064|APPD_BACSU	36 kDa	5	9	7	4	5	4
Methylmalonate semialdehyde dehydrogenase [acylating] OS=Bacillus subtilis (strain 168) GN=iolA PE=1 SV=1	sp|P42412|IOLA_BACSU	53 kDa	5	7	3	4	8	5
Dihydroanticapsin 7-dehydrogenase OS=Bacillus subtilis (strain 168) GN=bacC PE=1 SV=2	sp|P39640|BACC_BACSU	27 kDa	5	9	7	6	6	4
Uncharacterized carboxylesterase nap OS=Bacillus subtilis (strain 168) GN=nap PE=1 SV=1	sp|P96688|NAP_BACSU	34 kDa	7	5	10	5	9	7
Putative DNA-binding protein YizB OS=Bacillus subtilis (strain 168) GN=yizB PE=4 SV=1	sp|C0H3Y4|YIZB_BACSU	13 kDa	0	0	0	2	0	0
Probable cysteine synthase OS=Bacillus subtilis (strain 168) GN=ytkP PE=3 SV=1	sp|O34476|CYSM_BACSU	33 kDa	7	6	6	3	9	8
Uncharacterized oxidoreductase YurR OS=Bacillus subtilis (strain 168) GN=yurR PE=3 SV=1	sp|O32159|YURR_BACSU	39 kDa	5	7	5	9	7	4
Probable protein-export membrane protein SecG OS=Bacillus subtilis (strain 168) GN=secG PE=2 SV=1	sp|O32233|SECG_BACSU	8 kDa	3	4	4	5	3	6
Xanthine permease OS=Bacillus subtilis (strain 168) GN=pbuX PE=3 SV=1	sp|P42086|PBUX_BACSU	46 kDa	4	3	4	3	5	4
Guanine/hypoxanthine permease PbuG OS=Bacillus subtilis (strain 168) GN=pbuG PE=1 SV=1	sp|O34987|PBUG_BACSU	46 kDa	6	5	3	5	9	5
Uncharacterized protein YtfP OS=Bacillus subtilis (strain 168) GN=ytfP PE=4 SV=2	sp|Q795R8|YTFP_BACSU	46 kDa	9	8	7	0	4	0
Uncharacterized HTH-type transcriptional regulator YxaF OS=Bacillus subtilis (strain 168) GN=yxaF PE=1 SV=2	sp|P42105|YXAF_BACSU	21 kDa	7	6	4	4	8	6
CBS domain-containing protein YkuL OS=Bacillus subtilis (strain 168) GN=ykuL PE=1 SV=1	sp|O31698|YKUL_BACSU	17 kDa	6	5	7	5	4	7
Putative methyltransferase YqeM OS=Bacillus subtilis (strain 168) GN=yqeM PE=3 SV=1	sp|P54458|YQEM_BACSU	28 kDa	9	4	5	5	7	5
Signal peptidase I W OS=Bacillus subtilis (strain 168) GN=sipW PE=1 SV=1	sp|P54506|LEPW_BACSU	21 kDa	6	7	6	4	2	4
Probable capsular polysaccharide biosynthesis protein YwqC OS=Bacillus subtilis (strain 168) GN=ywqC PE=1 SV=1	sp|P96715|YWQC_BACSU	27 kDa	8	10	2	5	4	6
Heptaprenylglyceryl phosphate synthase OS=Bacillus subtilis (strain 168) GN=pcrB PE=1 SV=1	sp|O34790|PCRB_BACSU	25 kDa	6	7	5	6	5	5
Putative sugar lactone lactonase YvrE OS=Bacillus subtilis (strain 168) GN=yvrE PE=3 SV=1	sp|O34940|YVRE_BACSU	33 kDa	8	6	7	7	4	4
1-phosphofructokinase OS=Bacillus subtilis (strain 168) GN=fruK PE=3 SV=1	sp|O31714|K1PF_BACSU	33 kDa	4	0	4	6	7	7
RNA polymerase sigma-H factor OS=Bacillus subtilis (strain 168) GN=sigH PE=1 SV=1	sp|P17869|RPSH_BACSU	25 kDa	7	6	6	7	9	7
Putative hydrolase MhqD OS=Bacillus subtilis (strain 168) GN=mhqD PE=2 SV=1	sp|O34842|MHQD_BACSU	22 kDa	4	4	5	5	8	9
Uncharacterized protein YhcC OS=Bacillus subtilis (strain 168) GN=yhcC PE=4 SV=1	sp|P54587|YHCC_BACSU	14 kDa	7	6	9	3	6	6
Penicillin-binding protein 1F OS=Bacillus subtilis (strain 168) GN=pbpF PE=2 SV=2	sp|P38050|PBPF_BACSU	79 kDa	4	4	3	7	5	12
Protein LiaF OS=Bacillus subtilis (strain 168) GN=liaF PE=2 SV=1	sp|O32199|LIAF_BACSU	27 kDa	2	7	7	6	4	4
L-lactate permease OS=Bacillus subtilis (strain 168) GN=lutP PE=1 SV=2	sp|P71067|LUTP_BACSU	60 kDa	4	8	3	2	8	5
Uncharacterized protein YwjB OS=Bacillus subtilis (strain 168) GN=ywjB PE=4 SV=1	sp|P45862|YWJB_BACSU	20 kDa	5	6	7	7	5	4
Uncharacterized protein YueI OS=Bacillus subtilis (strain 168) GN=yueI PE=1 SV=1	sp|O32092|YUEI_BACSU	15 kDa	4	5	2	8	5	6
KipI antagonist OS=Bacillus subtilis (strain 168) GN=kipA PE=2 SV=2	sp|Q7WY77|KIPA_BACSU	37 kDa	3	5	2	7	11	5
Phage-like element PBSX protein XtrA OS=Bacillus subtilis (strain 168) GN=xtrA PE=4 SV=1	sp|P54344|XTRA_BACSU	8 kDa	8	9	5	6	4	2
Uncharacterized membrane protein YwzH OS=Bacillus subtilis (strain 168) GN=ywzH PE=4 SV=1	sp|C0H3T3|YWZH_BACSU	6 kDa	7	5	8	5	5	4
Probable tRNA-dihydrouridine synthase 2 OS=Bacillus subtilis (strain 168) GN=dus2 PE=3 SV=1	sp|O31546|DUS2_BACSU	37 kDa	7	6	2	7	5	6
Uncharacterized lipoprotein YdeJ OS=Bacillus subtilis (strain 168) GN=ydeJ PE=3 SV=1	sp|P96667|YDEJ_BACSU	24 kDa	12	8	5	4	0	3
Uncharacterized HTH-type transcriptional regulator YezE OS=Bacillus subtilis (strain 168) GN=yezE PE=4 SV=1	sp|Q7WY76|YEZE_BACSU	22 kDa	4	7	4	4	7	5
Acetoin:2,6-dichlorophenolindophenol oxidoreductase subunit alpha OS=Bacillus subtilis (strain 168) GN=acoA PE=2 SV=2	sp|O31404|ACOA_BACSU	36 kDa	3	5	7	3	9	8
Putative HTH-type transcriptional regulator YwgB OS=Bacillus subtilis (strain 168) GN=ywgB PE=4 SV=1	sp|P71047|YWGB_BACSU	17 kDa	4	10	4	8	5	5
UPF0421 protein YgaE OS=Bacillus subtilis (strain 168) GN=ygaE PE=3 SV=1	sp|P71083|YGAE_BACSU	41 kDa	6	6	3	3	7	6
Uncharacterized protein YpgQ OS=Bacillus subtilis (strain 168) GN=ypgQ PE=4 SV=1	sp|P54168|YPGQ_BACSU	23 kDa	2	7	7	6	9	4
Sensor histidine kinase ResE OS=Bacillus subtilis (strain 168) GN=resE PE=1 SV=1	sp|P35164|RESE_BACSU	67 kDa	8	8	2	3	6	2
ESX secretion system protein YukC OS=Bacillus subtilis (strain 168) GN=yukC PE=3 SV=1	sp|P71070|YUKC_BACSU	52 kDa	6	6	4	6	8	0
Uncharacterized protein YtqA OS=Bacillus subtilis (strain 168) GN=ytqA PE=3 SV=1	sp|O35008|YTQA_BACSU	37 kDa	6	8	5	5	8	3
Probable tRNA sulfurtransferase OS=Bacillus subtilis (strain 168) GN=thiI PE=3 SV=2	sp|O34595|THII_BACSU	45 kDa	5	8	6	7	4	3
Putative 3-methyladenine DNA glycosylase OS=Bacillus subtilis (strain 168) GN=yxlJ PE=3 SV=1	sp|P94378|3MGH_BACSU	22 kDa	4	5	7	5	7	5
Putative ABC transporter ATP-binding protein AlbC OS=Bacillus subtilis (strain 168) GN=albC PE=2 SV=1	sp|P71009|ALBC_BACSU	27 kDa	8	4	5	4	8	6
Probable NADH-dependent flavin oxidoreductase YqiG OS=Bacillus subtilis (strain 168) GN=yqiG PE=3 SV=1	sp|P54524|YQIG_BACSU	41 kDa	7	6	4	7	5	7
Protein XpaC OS=Bacillus subtilis (strain 168) GN=xpaC PE=4 SV=1	sp|P37467|XPAC_BACSU	24 kDa	4	6	6	6	7	6
Probable ATP-dependent DNA helicase RecQ OS=Bacillus subtilis (strain 168) GN=recQ PE=3 SV=1	sp|O34748|RECQ_BACSU	67 kDa	5	2	8	11	8	0
Anti-sigma-I factor RsgI OS=Bacillus subtilis (strain 168) GN=rsgI PE=1 SV=1	sp|O31655|RSGI_BACSU	44 kDa	6	4	4	6	6	5
Uncharacterized membrane protein YdbK OS=Bacillus subtilis (strain 168) GN=ydbK PE=4 SV=1	sp|P96606|YDBK_BACSU	28 kDa	0	0	0	0	5	4
Acylphosphatase OS=Bacillus subtilis (strain 168) GN=acyP PE=1 SV=1	sp|O35031|ACYP_BACSU	10 kDa	5	2	8	4	5	9
Thioredoxin-like protein SkfH OS=Bacillus subtilis (strain 168) GN=skfH PE=1 SV=2	sp|O31430|SKFH_BACSU	16 kDa	8	9	7	0	4	3
N-acetyl-alpha-D-glucosaminyl L-malate deacetylase 1 OS=Bacillus subtilis (strain 168) GN=bshB1 PE=3 SV=2	sp|P42981|BSHB1_BACSU	26 kDa	8	5	4	4	5	6
Putative ATP-dependent DNA helicase YjcD OS=Bacillus subtilis (strain 168) GN=yjcD PE=1 SV=1	sp|O31626|YJCD_BACSU	87 kDa	2	4	2	7	5	5
Uncharacterized protein YneK OS=Bacillus subtilis (strain 168) GN=yneK PE=4 SV=2	sp|P45711|YNEK_BACSU	17 kDa	6	8	6	5	4	6
Uncharacterized protein YvzF OS=Bacillus subtilis (strain 168) GN=yvzF PE=4 SV=1	sp|C0H3R3|YVZF_BACSU	7 kDa	5	5	3	9	3	3
Formamidopyrimidine-DNA glycosylase OS=Bacillus subtilis (strain 168) GN=mutM PE=3 SV=4	sp|O34403|FPG_BACSU	31 kDa	2	4	4	4	5	5
Uncharacterized protein YfhH OS=Bacillus subtilis (strain 168) GN=yfhH PE=1 SV=1	sp|O31576|YFHH_BACSU	12 kDa	6	4	8	5	6	4
Transcriptional regulator AzlB OS=Bacillus subtilis (strain 168) GN=azlB PE=4 SV=1	sp|O07920|AZLB_BACSU	17 kDa	0	6	6	8	6	0
Phosphoserine phosphatase RsbU OS=Bacillus subtilis (strain 168) GN=rsbU PE=1 SV=3	sp|P40399|RSBU_BACSU	39 kDa	4	6	3	8	8	5
Putative DNA-3-methyladenine glycosylase YfjP OS=Bacillus subtilis (strain 168) GN=yfjP PE=3 SV=1	sp|O31544|YFJP_BACSU	33 kDa	7	0	6	6	9	5
Probable 2-dehydropantoate 2-reductase OS=Bacillus subtilis (strain 168) GN=panE PE=1 SV=1	sp|O34661|PANE_BACSU	33 kDa	0	5	5	5	9	8
Uncharacterized oxidoreductase DltE OS=Bacillus subtilis (strain 168) GN=dltE PE=3 SV=2	sp|P39577|DLTE_BACSU	28 kDa	6	3	5	5	6	9
UPF0754 membrane protein YheB OS=Bacillus subtilis (strain 168) GN=yheB PE=3 SV=1	sp|O07543|YHEB_BACSU	43 kDa	8	6	0	7	4	9
Uncharacterized protein YlxP OS=Bacillus subtilis (strain 168) GN=ylxP PE=4 SV=1	sp|P32730|YLXP_BACSU	11 kDa	3	3	6	4	4	7
General stress protein 39 OS=Bacillus subtilis (strain 168) GN=ydaD PE=1 SV=3	sp|P80873|GS39_BACSU	31 kDa	4	3	3	5	8	8
Uncharacterized protein YfhL OS=Bacillus subtilis (strain 168) GN=yfhL PE=4 SV=1	sp|O31580|YFHL_BACSU	12 kDa	3	4	7	7	4	5
Sucrose-6-phosphate hydrolase OS=Bacillus subtilis (strain 168) GN=sacA PE=3 SV=2	sp|P07819|SCRB_BACSU	55 kDa	0	7	4	5	5	5
Protein EcsB OS=Bacillus subtilis (strain 168) GN=ecsB PE=4 SV=1	sp|P55340|ECSB_BACSU	47 kDa	3	7	4	5	6	6
Menaquinol-cytochrome c reductase iron-sulfur subunit OS=Bacillus subtilis (strain 168) GN=qcrA PE=3 SV=1	sp|P46911|QCRA_BACSU	19 kDa	5	6	6	5	4	6
Uncharacterized protein YsxB OS=Bacillus subtilis (strain 168) GN=ysxB PE=4 SV=2	sp|P26942|YSXB_BACSU	12 kDa	5	9	7	4	3	3
Energy-coupling factor transporter transmembrane protein EcfT OS=Bacillus subtilis (strain 168) GN=ecfT PE=1 SV=3	sp|P70972|ECFT_BACSU	30 kDa	4	6	3	5	5	7
UPF0045 protein YqgV OS=Bacillus subtilis (strain 168) GN=yqgV PE=3 SV=2	sp|P54499|YQGV_BACSU	12 kDa	4	4	10	4	0	5
UPF0750 membrane protein YpjC OS=Bacillus subtilis (strain 168) GN=ypjC PE=3 SV=2	sp|P42978|YPJC_BACSU	32 kDa	5	4	2	4	5	3
Uncharacterized protease YrrN OS=Bacillus subtilis (strain 168) GN=yrrN PE=3 SV=1	sp|O32035|YRRN_BACSU	35 kDa	6	5	5	7	5	4
HTH-type transcriptional activator Btr OS=Bacillus subtilis (strain 168) GN=btr PE=1 SV=1	sp|P40408|BTR_BACSU	61 kDa	5	7	2	7	6	3
Uncharacterized protein YozI OS=Bacillus subtilis (strain 168) GN=yozI PE=4 SV=1	sp|O31838|YOZI_BACSU	14 kDa	7	6	2	8	5	4
Uncharacterized protein YyaT OS=Bacillus subtilis (strain 168) GN=yyaT PE=4 SV=1	sp|P37504|YYAT_BACSU	17 kDa	4	3	3	5	4	7
UPF0750 membrane protein YitT OS=Bacillus subtilis (strain 168) GN=yitT PE=3 SV=2	sp|P39803|YITT_BACSU	31 kDa	7	6	6	2	4	7
Uncharacterized protein YebC OS=Bacillus subtilis (strain 168) GN=yebC PE=4 SV=2	sp|O34341|YEBC_BACSU	31 kDa	7	7	2	6	6	4
Probable quorum-quenching lactonase YtnP OS=Bacillus subtilis (strain 168) GN=ytnP PE=1 SV=2	sp|O34760|YTNP_BACSU	32 kDa	5	8	5	2	6	5
Uncharacterized glycosyltransferase YwdF OS=Bacillus subtilis (strain 168) GN=ywdF PE=3 SV=1	sp|P39614|YWDF_BACSU	31 kDa	5	4	8	4	5	6
UPF0473 protein YrzB OS=Bacillus subtilis (strain 168) GN=yrzB PE=3 SV=1	sp|O34828|YRZB_BACSU	11 kDa	0	2	4	4	5	8
Probable ABC transporter permease protein YurM OS=Bacillus subtilis (strain 168) GN=yurM PE=3 SV=1	sp|O32154|YURM_BACSU	34 kDa	3	7	2	2	7	6
RsbT antagonist protein RsbS OS=Bacillus subtilis (strain 168) GN=rsbS PE=1 SV=1	sp|P42410|RSBS_BACSU	13 kDa	5	3	5	5	2	6
Uncharacterized protein YbfJ OS=Bacillus subtilis (strain 168) GN=ybfJ PE=4 SV=1	sp|O31451|YBFJ_BACSU	14 kDa	6	8	3	7	4	2
Cadmium, zinc and cobalt-transporting ATPase OS=Bacillus subtilis (strain 168) GN=cadA PE=1 SV=1	sp|O32219|CADA_BACSU	75 kDa	5	7	8	5	0	2
Uncharacterized protein YgaN OS=Bacillus subtilis (strain 168) GN=ygaN PE=4 SV=1	sp|P97028|YGAN_BACSU	20 kDa	7	5	5	4	2	4
Uncharacterized protein YeaA OS=Bacillus subtilis (strain 168) GN=yeaA PE=4 SV=1	sp|O34803|YEAA_BACSU	38 kDa	5	7	8	4	2	5
Lichenan-specific phosphotransferase enzyme IIA component OS=Bacillus subtilis (strain 168) GN=licA PE=2 SV=1	sp|P46319|PTJA_BACSU	12 kDa	3	5	5	6	3	9
Uncharacterized protein YvdC OS=Bacillus subtilis (strain 168) GN=yvdC PE=4 SV=1	sp|O32263|YVDC_BACSU	12 kDa	4	5	6	4	7	5
PTS system beta-glucoside-specific EIIBCA component OS=Bacillus subtilis (strain 168) GN=bglP PE=3 SV=2	sp|P40739|PTV3B_BACSU	64 kDa	3	3	6	6	8	6
Uncharacterized protein YxbB OS=Bacillus subtilis (strain 168) GN=yxbB PE=3 SV=1	sp|P46326|YXBB_BACSU	28 kDa	11	8	10	0	0	0
Uncharacterized ABC transporter ATP-binding protein YvcR OS=Bacillus subtilis (strain 168) GN=yvcR PE=3 SV=1	sp|O06980|YVCR_BACSU	29 kDa	6	6	4	5	3	4
Transcription activator GutR OS=Bacillus subtilis (strain 168) GN=gutR PE=4 SV=1	sp|P39143|GUTR_BACSU	95 kDa	3	8	4	5	4	3
Uncharacterized metallophosphoesterase YunD OS=Bacillus subtilis (strain 168) GN=yunD PE=3 SV=1	sp|O32133|YUND_BACSU	52 kDa	4	5	4	4	8	8
Arginine utilization regulatory protein RocR OS=Bacillus subtilis (strain 168) GN=rocR PE=1 SV=2	sp|P38022|ROCR_BACSU	52 kDa	0	5	7	4	10	9
Sensory transduction protein LytT OS=Bacillus subtilis (strain 168) GN=lytT PE=3 SV=1	sp|P94514|LYTT_BACSU	28 kDa	5	4	4	6	6	7
Uncharacterized metallophosphoesterase YhaO OS=Bacillus subtilis (strain 168) GN=yhaO PE=2 SV=1	sp|O07522|YHAO_BACSU	47 kDa	3	8	7	4	8	2
Beta-galactosidase GanA OS=Bacillus subtilis (strain 168) GN=ganA PE=1 SV=2	sp|O07012|BGAL2_BACSU	78 kDa	3	6	7	7	6	4
Replicative DNA helicase OS=Bacillus subtilis (strain 168) GN=dnaC PE=1 SV=2	sp|P37469|DNAC_BACSU	51 kDa	5	8	5	2	7	6
Competence transcription factor OS=Bacillus subtilis (strain 168) GN=comK PE=1 SV=1	sp|P40396|COMK_BACSU	22 kDa	9	13	4	0	5	2
Oligo-1,6-glucosidase 1 OS=Bacillus subtilis (strain 168) GN=malL PE=1 SV=1	sp|O06994|O16G1_BACSU	66 kDa	11	11	0	0	14	0
Tax_Id=10090 Gene_Symbol=Krt71 Keratin, type II cytoskeletal 6G	IPI:CON_00468956.4|SWISS-PROT:Q9R0H5	57 kDa	41	0	57	19	82	0
Holin OS=Bacillus subtilis (strain 168) GN=xhlB PE=3 SV=1	sp|Q99163|XHLB_BACSU	10 kDa	7	4	5	3	4	3
tRNA dimethylallyltransferase OS=Bacillus subtilis (strain 168) GN=miaA PE=3 SV=2	sp|O31795|MIAA_BACSU	36 kDa	2	3	3	2	3	2
Uncharacterized protein YwqB OS=Bacillus subtilis (strain 168) GN=ywqB PE=4 SV=2	sp|P96714|YWQB_BACSU	63 kDa	5	7	5	3	4	3
Uncharacterized protein YuxH OS=Bacillus subtilis (strain 168) GN=yuxH PE=4 SV=1	sp|P14203|YUXH_BACSU	48 kDa	4	5	6	5	9	3
ESX secretion system protein YueB OS=Bacillus subtilis (strain 168) GN=yueB PE=1 SV=1	sp|O32101|YUEB_BACSU	120 kDa	3	7	2	4	7	3
Uncharacterized MscS family protein YkuT OS=Bacillus subtilis (strain 168) GN=ykuT PE=2 SV=2	sp|O34897|YKUT_BACSU	30 kDa	4	7	5	5	5	5
Gamma-D-glutamyl-L-lysine endopeptidase OS=Bacillus subtilis (strain 168) GN=ykfC PE=1 SV=2	sp|O35010|YKFC_BACSU	33 kDa	5	6	5	4	6	4
RNA polymerase sigma factor SigI OS=Bacillus subtilis (strain 168) GN=sigI PE=1 SV=1	sp|O31654|SIGI_BACSU	29 kDa	3	5	4	0	6	5
HTH-type transcriptional regulator TreR OS=Bacillus subtilis (strain 168) GN=treR PE=1 SV=2	sp|P39796|TRER_BACSU	28 kDa	6	3	4	6	5	7
DNA primase OS=Bacillus subtilis (strain 168) GN=dnaG PE=3 SV=2	sp|P05096|DNAG_BACSU	69 kDa	8	6	0	3	9	3
Uncharacterized protein YeaD OS=Bacillus subtilis (strain 168) GN=yeaD PE=4 SV=2	sp|P94475|YEAD_BACSU	45 kDa	7	7	7	8	0	0
Uncharacterized protein YabE OS=Bacillus subtilis (strain 168) GN=yabE PE=4 SV=1	sp|P37546|YABE_BACSU	48 kDa	0	0	0	0	7	3
Uncharacterized protein YqhP OS=Bacillus subtilis (strain 168) GN=yqhP PE=4 SV=1	sp|P54514|YQHP_BACSU	15 kDa	0	6	5	5	5	4
Putative aminotransferase YugH OS=Bacillus subtilis (strain 168) GN=yugH PE=3 SV=1	sp|Q795M6|YUGH_BACSU	42 kDa	5	4	3	6	7	4
Uncharacterized membrane protein YlbC OS=Bacillus subtilis (strain 168) GN=ylbC PE=4 SV=1	sp|O34586|YLBC_BACSU	40 kDa	8	4	5	7	5	0
Ribonuclease M5 OS=Bacillus subtilis (strain 168) GN=rnmV PE=1 SV=1	sp|P37547|RNM5_BACSU	21 kDa	3	6	4	4	7	4
UPF0721 transmembrane protein YjnA OS=Bacillus subtilis (strain 168) GN=yjnA PE=3 SV=1	sp|O34578|YJNA_BACSU	27 kDa	3	3	6	3	3	5
Putative enoyl-CoA hydratase/isomerase YhaR OS=Bacillus subtilis (strain 168) GN=yhaR PE=3 SV=4	sp|O07533|YHAR_BACSU	28 kDa	6	4	5	4	2	3
Uncharacterized ABC transporter permease protein YufQ OS=Bacillus subtilis (strain 168) GN=yufQ PE=3 SV=1	sp|O05255|YUFQ_BACSU	34 kDa	6	4	5	4	5	4
HTH-type transcriptional regulator GmuR OS=Bacillus subtilis (strain 168) GN=gmuR PE=1 SV=1	sp|O05509|GMUR_BACSU	27 kDa	5	7	4	5	6	4
Intracellular maltogenic amylase OS=Bacillus subtilis (strain 168) GN=bbmA PE=3 SV=2	sp|O06988|BBMA_BACSU	69 kDa	3	6	4	5	10	2
Uncharacterized protein YlzI OS=Bacillus subtilis (strain 168) GN=ylzI PE=4 SV=1	sp|C0H412|YLZI_BACSU	8 kDa	4	3	5	6	6	6
ECF RNA polymerase sigma factor SigM OS=Bacillus subtilis (strain 168) GN=sigM PE=1 SV=1	sp|O07582|SIGM_BACSU	19 kDa	4	0	6	7	7	6
Uncharacterized membrane protein YozB OS=Bacillus subtilis (strain 168) GN=yozB PE=4 SV=1	sp|O31845|YOZB_BACSU	20 kDa	5	0	3	3	3	3
Uncharacterized protein YrkD OS=Bacillus subtilis (strain 168) GN=yrkD PE=4 SV=1	sp|P54431|YRKD_BACSU	7 kDa	7	8	3	3	4	3
PTS system fructose-specific EIIA component OS=Bacillus subtilis (strain 168) GN=levD PE=1 SV=1	sp|P26379|PTFA_BACSU	16 kDa	7	8	4	4	3	2
Putative metal-sulfur cluster biosynthesis proteins YuaD OS=Bacillus subtilis (strain 168) GN=yuaD PE=1 SV=1	sp|O32079|YUAD_BACSU	21 kDa	3	5	4	5	6	5
Uncharacterized protein YpuD OS=Bacillus subtilis (strain 168) GN=ypuD PE=4 SV=1	sp|P17616|YPUD_BACSU	13 kDa	3	2	5	3	4	3
Uncharacterized protein YyaQ OS=Bacillus subtilis (strain 168) GN=yyaQ PE=4 SV=1	sp|P37507|YYAQ_BACSU	14 kDa	5	4	4	5	3	4
DNA-directed RNA polymerase subunit beta' OS=Bacillus subtilis (strain 168) GN=rpoC PE=1 SV=4	REV_sp|P37871|RPOC_BACSU	134 kDa	0	2	2	2	2	0
Uncharacterized protein YqgB OS=Bacillus subtilis (strain 168) GN=yqgB PE=4 SV=2	sp|P54485|YQGB_BACSU	29 kDa	5	8	4	3	4	2
Probable tRNA-dihydrouridine synthase 1 OS=Bacillus subtilis (strain 168) GN=dus1 PE=3 SV=1	sp|P37567|DUS1_BACSU	37 kDa	3	6	5	3	4	3
Sensor histidine kinase CssS OS=Bacillus subtilis (strain 168) GN=cssS PE=1 SV=2	sp|O32193|CSSS_BACSU	52 kDa	2	2	5	10	7	3
Threonylcarbamoyl-AMP synthase OS=Bacillus subtilis (strain 168) GN=ywlC PE=1 SV=1	sp|P39153|SUA5_BACSU	37 kDa	2	6	4	2	6	6
Ribonuclease YqcG OS=Bacillus subtilis (strain 168) GN=yqcG PE=1 SV=1	sp|P45942|YQCG_BACSU	60 kDa	4	7	2	4	5	4
Uncharacterized oxidoreductase YuxG OS=Bacillus subtilis (strain 168) GN=yuxG PE=3 SV=2	sp|P40747|YUXG_BACSU	76 kDa	3	6	3	3	5	5
Probable 5-dehydro-4-deoxyglucarate dehydratase OS=Bacillus subtilis (strain 168) GN=ycbC PE=3 SV=2	sp|P42235|KDGD_BACSU	34 kDa	4	5	5	3	6	7
Release factor glutamine methyltransferase OS=Bacillus subtilis (strain 168) GN=prmC PE=3 SV=1	sp|P45873|PRMC_BACSU	32 kDa	4	0	7	5	8	6
Assimilatory nitrate reductase electron transfer subunit OS=Bacillus subtilis (strain 168) GN=nasB PE=2 SV=2	REV_sp|P42433|NASB_BACSU	85 kDa	0	0	2	0	0	0
Uncharacterized protein YyaK OS=Bacillus subtilis (strain 168) GN=yyaK PE=4 SV=1	sp|P37513|YYAK_BACSU	34 kDa	5	4	3	5	3	4
Adapter protein MecA 2 OS=Bacillus subtilis (strain 168) GN=mecB PE=1 SV=1	sp|P50734|MECA2_BACSU	22 kDa	3	2	2	4	6	4
UPF0344 protein YisL OS=Bacillus subtilis (strain 168) GN=yisL PE=3 SV=1	sp|O06725|YISL_BACSU	13 kDa	5	3	3	3	7	3
Uncharacterized protein YvyG OS=Bacillus subtilis (strain 168) GN=yvyG PE=1 SV=1	sp|P39808|YVYG_BACSU	18 kDa	4	3	4	3	4	5
Uncharacterized protein YqeZ OS=Bacillus subtilis (strain 168) GN=yqeZ PE=4 SV=1	sp|P54465|YQEZ_BACSU	46 kDa	6	0	7	3	4	6
Uncharacterized MFS-type transporter YusP OS=Bacillus subtilis (strain 168) GN=yusP PE=3 SV=1	sp|O32182|YUSP_BACSU	58 kDa	4	5	5	4	4	5
Penicillin-binding protein 4* OS=Bacillus subtilis (strain 168) GN=pbpE PE=1 SV=1	sp|P32959|PBPE_BACSU	51 kDa	3	5	0	2	5	5
Galactokinase OS=Bacillus subtilis (strain 168) GN=galK PE=3 SV=1	sp|P39574|GAL1_BACSU	44 kDa	6	5	0	4	8	0
Catechol-2,3-dioxygenase OS=Bacillus subtilis (strain 168) GN=catE PE=1 SV=2	sp|P54721|CADE_BACSU	32 kDa	0	5	4	3	6	6
Quercetin 2,3-dioxygenase OS=Bacillus subtilis (strain 168) GN=qdoI PE=1 SV=2	sp|P42106|QDOI_BACSU	38 kDa	3	5	3	2	6	6
Glycine betaine/carnitine/choline transport system permease protein OpuCB OS=Bacillus subtilis (strain 168) GN=opuCB PE=1 SV=1	sp|O34878|OPUCB_BACSU	23 kDa	6	2	7	8	0	6
tRNA pseudouridine synthase A OS=Bacillus subtilis (strain 168) GN=truA PE=3 SV=2	sp|P70973|TRUA_BACSU	28 kDa	6	7	0	3	2	6
Putative pyruvyl transferase EpsI OS=Bacillus subtilis (strain 168) GN=epsI PE=2 SV=1	sp|P71058|EPSI_BACSU	42 kDa	6	3	3	3	4	5
Bifunctional ligase/repressor BirA OS=Bacillus subtilis (strain 168) GN=birA PE=1 SV=1	sp|P0CI75|BIRA_BACSU	36 kDa	4	6	3	4	3	5
ABC transporter ATP-binding protein NatA OS=Bacillus subtilis (strain 168) GN=natA PE=1 SV=1	sp|P46903|NATA_BACSU	28 kDa	3	8	3	4	5	5
Phosphate-binding protein PstS OS=Bacillus subtilis (strain 168) GN=pstS PE=3 SV=1	sp|P46338|PSTS_BACSU	32 kDa	4	3	3	8	5	4
Putative biotin transporter BioYB OS=Bacillus subtilis (strain 168) GN=bioYB PE=3 SV=1	sp|O32104|BIOYB_BACSU	22 kDa	3	3	6	4	4	5
Laccase domain protein YlmD OS=Bacillus subtilis (strain 168) GN=ylmD PE=3 SV=1	sp|O31726|YLMD_BACSU	31 kDa	4	5	2	4	4	5
Tetraprenyl-beta-curcumene synthase OS=Bacillus subtilis (strain 168) GN=ytpB PE=1 SV=1	sp|O34707|YTPB_BACSU	43 kDa	6	4	3	7	5	3
Uncharacterized protein YycC OS=Bacillus subtilis (strain 168) GN=yycC PE=2 SV=2	sp|P37481|YYCC_BACSU	5 kDa	6	5	7	5	4	0
Sporulation-delaying protein SdpB OS=Bacillus subtilis (strain 168) GN=sdpB PE=2 SV=1	sp|O34616|SDPB_BACSU	37 kDa	3	5	0	4	5	0
Surfactin synthase subunit 2 OS=Bacillus subtilis (strain 168) GN=srfAB PE=1 SV=3	REV_sp|Q04747|SRFAB_BACSU	401 kDa	0	3	0	0	0	0
Putative membrane metalloprotease YxkI OS=Bacillus subtilis (strain 168) GN=yxkI PE=3 SV=1	sp|P94362|YXKI_BACSU	64 kDa	2	4	0	0	0	0
2-dehydro-3-deoxy-D-gluconate 5-dehydrogenase OS=Bacillus subtilis (strain 168) GN=kduD PE=2 SV=1	sp|P50842|KDUD_BACSU	27 kDa	4	4	4	0	4	3
Uncharacterized protein YwnG OS=Bacillus subtilis (strain 168) GN=ywnG PE=4 SV=1	sp|P71042|YWNG_BACSU	18 kDa	5	4	2	4	4	4
Uncharacterized protein YcnL OS=Bacillus subtilis (strain 168) GN=ycnL PE=2 SV=1	sp|P94434|YCNL_BACSU	13 kDa	3	2	4	6	4	3
Iron-uptake system permease protein FeuB OS=Bacillus subtilis (strain 168) GN=feuB PE=1 SV=1	sp|P40410|FEUB_BACSU	36 kDa	6	5	4	3	4	5
Probable low-affinity inorganic phosphate transporter OS=Bacillus subtilis (strain 168) GN=pit PE=3 SV=2	sp|O34436|PIT_BACSU	35 kDa	4	6	3	4	4	4
Uncharacterized HTH-type transcriptional regulator YhjH OS=Bacillus subtilis (strain 168) GN=yhjH PE=4 SV=1	sp|Q796S4|YHJH_BACSU	20 kDa	0	6	5	3	3	4
Protein ArsC OS=Bacillus subtilis (strain 168) GN=arsC PE=1 SV=1	sp|P45947|ARSC_BACSU	16 kDa	5	3	6	5	4	3
Phospho-N-acetylmuramoyl-pentapeptide-transferase OS=Bacillus subtilis (strain 168) GN=mraY PE=3 SV=2	sp|Q03521|MRAY_BACSU	36 kDa	0	2	5	5	4	3
Uncharacterized RNA pseudouridine synthase YtzG OS=Bacillus subtilis (strain 168) GN=ytzG PE=3 SV=2	sp|O32068|YTZG_BACSU	27 kDa	7	7	0	5	0	3
RNA polymerase sigma-D factor OS=Bacillus subtilis (strain 168) GN=sigD PE=1 SV=2	sp|P10726|RPSD_BACSU	29 kDa	3	5	3	5	7	3
Sensory transduction protein BceR OS=Bacillus subtilis (strain 168) GN=bceR PE=3 SV=1	sp|O34951|BCER_BACSU	27 kDa	4	7	0	5	0	4
Putative HTH-type transcriptional regulator YvaV OS=Bacillus subtilis (strain 168) GN=yvaV PE=3 SV=1	sp|C0SPB8|YVAV_BACSU	21 kDa	4	8	7	7	6	4
NTD biosynthesis operon regulator NtdR OS=Bacillus subtilis (strain 168) GN=ntdR PE=4 SV=1	sp|O07567|NTDR_BACSU	38 kDa	7	6	5	3	2	0
UPF0173 protein YddR OS=Bacillus subtilis (strain 168) GN=yddR PE=3 SV=1	sp|P96655|YDDR_BACSU	29 kDa	5	5	0	5	0	2
Putative triphosphatase YjbK OS=Bacillus subtilis (strain 168) GN=yjbK PE=1 SV=1	sp|O31609|YJBK_BACSU	22 kDa	5	3	5	0	6	8
Uncharacterized protein YkvS OS=Bacillus subtilis (strain 168) GN=ykvS PE=4 SV=2	sp|O31684|YKVS_BACSU	7 kDa	5	5	5	4	4	4
Uncharacterized protein YdbA OS=Bacillus subtilis (strain 168) GN=ydbA PE=4 SV=1	sp|P96596|YDBA_BACSU	31 kDa	6	3	0	5	2	4
Thiamine pyrophosphokinase OS=Bacillus subtilis (strain 168) GN=thiN PE=1 SV=1	sp|O34664|THIN_BACSU	24 kDa	3	5	4	3	5	7
Uncharacterized methyltransferase YbaJ OS=Bacillus subtilis (strain 168) GN=ybaJ PE=3 SV=2	sp|P70976|YBAJ_BACSU	28 kDa	5	5	5	5	4	4
Probable biotin transporter BioY OS=Bacillus subtilis (strain 168) GN=bioY PE=2 SV=1	sp|O07620|BIOY_BACSU	20 kDa	4	6	5	2	3	4
Anti-sigma F factor OS=Bacillus subtilis (strain 168) GN=spoIIAB PE=1 SV=1	sp|P10728|SP2AB_BACSU	16 kDa	3	5	2	3	5	5
Uncharacterized membrane protein YwcD OS=Bacillus subtilis (strain 168) GN=ywcD PE=3 SV=1	sp|P39602|YWCD_BACSU	14 kDa	4	7	3	3	6	2
Polyketide biosynthesis malonyl CoA-acyl carrier protein transacylase PksC OS=Bacillus subtilis (strain 168) GN=pksC PE=1 SV=1	sp|O34825|PKSC_BACSU	32 kDa	5	5	0	4	3	5
Probable maltose O-acetyltransferase OS=Bacillus subtilis (strain 168) GN=maa PE=3 SV=1	sp|P37515|MAA_BACSU	20 kDa	4	3	3	5	5	4
Magnesium transporter MgtE OS=Bacillus subtilis (strain 168) GN=mgtE PE=3 SV=1	sp|O34442|MGTE_BACSU	51 kDa	2	2	2	2	2	0
Uncharacterized transcriptional regulatory protein YkoG OS=Bacillus subtilis (strain 168) GN=ykoG PE=3 SV=1	sp|O34903|YKOG_BACSU	26 kDa	6	4	2	6	3	3
Uncharacterized protein YxnB OS=Bacillus subtilis (strain 168) GN=yxnB PE=4 SV=1	sp|O34704|YXNB_BACSU	19 kDa	8	4	7	3	0	0
Methyl-accepting chemotaxis protein TlpC OS=Bacillus subtilis (strain 168) GN=tlpC PE=3 SV=3	sp|P39209|TLPC_BACSU	62 kDa	0	6	0	2	4	0
Exo-glucosaminidase LytG OS=Bacillus subtilis (strain 168) GN=lytG PE=1 SV=1	sp|O32083|LYTG_BACSU	32 kDa	0	0	2	6	6	4
N-acetyl-alpha-D-glucosaminyl L-malate synthase OS=Bacillus subtilis (strain 168) GN=bshA PE=1 SV=2	sp|P42982|BSHA_BACSU	42 kDa	2	2	3	4	3	3
Uncharacterized HTH-type transcriptional regulator YvkB OS=Bacillus subtilis (strain 168) GN=yvkB PE=4 SV=1	sp|O34643|YVKB_BACSU	22 kDa	3	4	7	2	4	2
Uncharacterized MFS-type transporter YdgK OS=Bacillus subtilis (strain 168) GN=ydgK PE=3 SV=1	sp|P96709|YDGK_BACSU	43 kDa	4	4	3	4	6	5
Transcription antiterminator LicT OS=Bacillus subtilis (strain 168) GN=licT PE=1 SV=1	sp|P39805|LICT_BACSU	32 kDa	5	7	2	6	3	4
Uncharacterized protein YfjT OS=Bacillus subtilis (strain 168) GN=yfjT PE=4 SV=1	sp|O35041|YFJT_BACSU	7 kDa	5	5	4	4	6	3
Putative carbonic anhydrase-like protein YbcF OS=Bacillus subtilis (strain 168) GN=ybcF PE=3 SV=1	sp|O34823|YBCF_BACSU	20 kDa	4	3	3	4	7	6
Uncharacterized protein YwoF OS=Bacillus subtilis (strain 168) GN=ywoF PE=3 SV=1	sp|P94576|YWOF_BACSU	51 kDa	5	7	6	2	4	3
Thiamine-monophosphate kinase OS=Bacillus subtilis (strain 168) GN=thiL PE=3 SV=2	sp|O05514|THIL_BACSU	36 kDa	2	8	2	0	6	7
Uncharacterized protein YwjC OS=Bacillus subtilis (strain 168) GN=ywjC PE=4 SV=1	sp|P45863|YWJC_BACSU	10 kDa	5	4	5	5	2	4
Uncharacterized N-acetyltransferase YhfO OS=Bacillus subtilis (strain 168) GN=yhfO PE=3 SV=1	sp|O07614|YHFO_BACSU	17 kDa	0	5	6	6	4	0
HTH-type transcriptional regulator CitR OS=Bacillus subtilis (strain 168) GN=citR PE=4 SV=2	sp|P39127|CITR_BACSU	34 kDa	5	4	2	3	4	5
Molybdopterin-synthase adenylyltransferase OS=Bacillus subtilis (strain 168) GN=moeB PE=3 SV=1	sp|O31702|MOEB_BACSU	38 kDa	3	2	3	3	3	3
Putative rRNA methyltransferase YlbH OS=Bacillus subtilis (strain 168) GN=ylbH PE=3 SV=2	sp|O34331|YLBH_BACSU	20 kDa	4	5	5	4	2	5
Uncharacterized protein YobM OS=Bacillus subtilis (strain 168) GN=yobM PE=4 SV=2	sp|O34377|YOBM_BACSU	22 kDa	3	4	5	3	4	3
Thiol-disulfide oxidoreductase ResA OS=Bacillus subtilis (strain 168) GN=resA PE=1 SV=2	sp|P35160|RESA_BACSU	20 kDa	3	4	5	5	3	4
Putative HAD-hydrolase YfnB OS=Bacillus subtilis (strain 168) GN=yfnB PE=1 SV=1	sp|O06480|YFNB_BACSU	27 kDa	3	5	3	4	6	4
Aminodeoxychorismate lyase OS=Bacillus subtilis (strain 168) GN=pabC PE=3 SV=1	sp|P28821|PABC_BACSU	34 kDa	2	3	6	4	6	3
2-C-methyl-D-erythritol 4-phosphate cytidylyltransferase OS=Bacillus subtilis (strain 168) GN=ispD PE=1 SV=2	sp|Q06755|ISPD_BACSU	26 kDa	4	3	5	3	3	6
Two-component system WalR/WalK regulatory protein YycI OS=Bacillus subtilis (strain 168) GN=yycI PE=1 SV=1	sp|Q45612|YYCI_BACSU	33 kDa	3	2	2	4	5	6
Replication initiation and membrane attachment protein OS=Bacillus subtilis (strain 168) GN=dnaB PE=1 SV=1	sp|P07908|DNAB_BACSU	55 kDa	0	0	4	6	7	4
Energy-coupling factor transporter ATP-binding protein EcfA1 OS=Bacillus subtilis (strain 168) GN=ecfA PE=3 SV=3	sp|P40735|ECFA1_BACSU	31 kDa	2	3	5	0	5	7
SPBc2 prophage-derived uncharacterized transglycosylase YomI OS=Bacillus subtilis (strain 168) GN=yomI PE=3 SV=2	REV_sp|O31976|YOMI_BACSU	252 kDa	0	3	0	0	0	0
Probable peptide export permease protein YydJ OS=Bacillus subtilis (strain 168) GN=yydJ PE=2 SV=1	sp|Q45592|YYDJ_BACSU	28 kDa	4	0	0	0	0	0
UPF0699 transmembrane protein YdbT OS=Bacillus subtilis (strain 168) GN=ydbT PE=3 SV=1	sp|P96616|YDBT_BACSU	57 kDa	2	5	2	2	0	0
Heat-inducible transcription repressor HrcA OS=Bacillus subtilis (strain 168) GN=hrcA PE=3 SV=1	sp|P25499|HRCA_BACSU	39 kDa	0	0	0	0	3	0
NADH dehydrogenase-like protein YumB OS=Bacillus subtilis (strain 168) GN=yumB PE=3 SV=1	sp|O05267|YUMB_BACSU	45 kDa	4	2	4	5	6	0
HTH-type transcriptional repressor CzrA OS=Bacillus subtilis (strain 168) GN=czrA PE=1 SV=1	sp|O31844|CZRA_BACSU	12 kDa	5	4	3	4	4	4
Phage-like element PBSX protein XepA OS=Bacillus subtilis (strain 168) GN=xepA PE=4 SV=3	sp|P39797|XEPA_BACSU	30 kDa	3	4	4	2	3	2
Uncharacterized protein YprB OS=Bacillus subtilis (strain 168) GN=yprB PE=4 SV=1	sp|P50837|YPRB_BACSU	48 kDa	2	6	3	2	3	0
Uncharacterized ABC transporter ATP-binding protein YthP OS=Bacillus subtilis (strain 168) GN=ythP PE=3 SV=1	sp|O34977|YTHP_BACSU	27 kDa	6	6	3	4	2	3
UPF0435 protein YfkK OS=Bacillus subtilis (strain 168) GN=yfkK PE=1 SV=1	sp|O35019|YFKK_BACSU	8 kDa	4	5	3	4	5	4
O-acetylserine dependent cystathionine beta-synthase OS=Bacillus subtilis (strain 168) GN=mccA PE=1 SV=1	sp|O05393|MCCA_BACSU	33 kDa	0	3	5	0	7	5
N-acetylmuramoyl-L-alanine amidase XlyA OS=Bacillus subtilis (strain 168) GN=xlyA PE=1 SV=1	sp|P39800|XLYA_BACSU	32 kDa	6	7	6	3	0	0
Magnesium transport protein CorA OS=Bacillus subtilis (strain 168) GN=corA PE=1 SV=2	sp|P40948|CORA_BACSU	38 kDa	0	2	0	3	0	0
Cytochrome c biogenesis protein ResB OS=Bacillus subtilis (strain 168) GN=resB PE=4 SV=1	sp|P35161|RESB_BACSU	62 kDa	0	0	2	3	3	0
Uncharacterized symporter YhjB OS=Bacillus subtilis (strain 168) GN=yhjB PE=3 SV=1	sp|O07556|YHJB_BACSU	53 kDa	2	2	3	2	4	4
6-carboxy-5,6,7,8-tetrahydropterin synthase OS=Bacillus subtilis (strain 168) GN=queD PE=1 SV=2	sp|O31676|QUED_BACSU	16 kDa	3	3	3	3	0	6
Uncharacterized protein YlaI OS=Bacillus subtilis (strain 168) GN=ylaI PE=4 SV=1	sp|O07633|YLAI_BACSU	8 kDa	3	3	3	3	0	0
Uncharacterized sodium-dependent transporter YocR OS=Bacillus subtilis (strain 168) GN=yocR PE=3 SV=1	sp|O34383|YOCR_BACSU	48 kDa	0	2	3	2	2	4
Cell division topological determinant MinJ OS=Bacillus subtilis (strain 168) GN=minJ PE=1 SV=1	sp|O34375|MINJ_BACSU	44 kDa	4	3	2	5	4	3
Uncharacterized protein YdhI OS=Bacillus subtilis (strain 168) GN=ydhI PE=4 SV=1	sp|O05501|YDHI_BACSU	18 kDa	4	4	5	3	3	2
SCO1 protein homolog OS=Bacillus subtilis (strain 168) GN=ypmQ PE=1 SV=2	sp|P54178|SCO1_BACSU	22 kDa	3	0	5	3	5	5
Uncharacterized HTH-type transcriptional regulator YulB OS=Bacillus subtilis (strain 168) GN=yulB PE=4 SV=1	sp|O05261|YULB_BACSU	29 kDa	5	3	0	3	2	0
Inosose isomerase OS=Bacillus subtilis (strain 168) GN=iolI PE=1 SV=1	sp|P42419|IOLI_BACSU	32 kDa	0	5	2	3	4	5
Probable aldehyde dehydrogenase YcbD OS=Bacillus subtilis (strain 168) GN=ycbD PE=3 SV=1	sp|P42236|ALDH1_BACSU	52 kDa	0	4	3	2	7	4
Na(+)/H(+) antiporter subunit E OS=Bacillus subtilis (strain 168) GN=mrpE PE=1 SV=2	sp|Q7WY60|MRPE_BACSU	18 kDa	2	3	3	5	4	0
Uncharacterized HTH-type transcriptional regulator YbbH OS=Bacillus subtilis (strain 168) GN=ybbH PE=1 SV=3	REV_sp|Q45581|YBBH_BACSU	31 kDa	2	3	0	0	0	0
Nucleotide-binding protein ExpZ OS=Bacillus subtilis (strain 168) GN=expZ PE=3 SV=2	sp|P39115|EXPZ_BACSU	63 kDa	0	2	4	6	2	2
Positive control factor OS=Bacillus subtilis (strain 168) GN=xpf PE=4 SV=1	sp|P39784|PCF_BACSU	20 kDa	7	4	0	2	4	4
Stress response protein NhaX OS=Bacillus subtilis (strain 168) GN=nhaX PE=2 SV=2	sp|O07552|NHAX_BACSU	18 kDa	4	6	0	7	2	4
Sporulation kinase A OS=Bacillus subtilis (strain 168) GN=kinA PE=1 SV=2	sp|P16497|KINA_BACSU	69 kDa	4	4	5	5	4	0
Uncharacterized HTH-type transcriptional regulator YerO OS=Bacillus subtilis (strain 168) GN=yerO PE=4 SV=1	sp|O31500|YERO_BACSU	33 kDa	0	0	3	3	7	6
Polyketide synthase PksL OS=Bacillus subtilis (strain 168) GN=pksL PE=1 SV=3	REV_sp|Q05470|PKSL_BACSU	506 kDa	2	0	0	0	0	0
Plipastatin synthase subunit C OS=Bacillus subtilis (strain 168) GN=ppsC PE=1 SV=2	REV_sp|P39847|PPSC_BACSU	288 kDa	0	0	0	2	0	0
Purine nucleoside transport protein NupG OS=Bacillus subtilis (strain 168) GN=nupG PE=1 SV=2	sp|P42312|NUPG_BACSU	44 kDa	4	3	2	2	4	3
Protein SapB OS=Bacillus subtilis (strain 168) GN=sapB PE=1 SV=1	sp|Q45514|SAPB_BACSU	26 kDa	2	4	3	4	3	4
UPF0118 membrane protein YdbI OS=Bacillus subtilis (strain 168) GN=ydbI PE=3 SV=1	sp|P96604|YDBI_BACSU	40 kDa	2	7	2	4	4	2
Uncharacterized protein YunG OS=Bacillus subtilis (strain 168) GN=yunG PE=4 SV=1	sp|O32136|YUNG_BACSU	13 kDa	4	0	0	4	3	3
Uncharacterized protein YbfN OS=Bacillus subtilis (strain 168) GN=ybfN PE=4 SV=1	sp|O31454|YBFN_BACSU	11 kDa	6	3	4	3	0	3
Uncharacterized HTH-type transcriptional regulator YydK OS=Bacillus subtilis (strain 168) GN=yydK PE=1 SV=2	sp|Q45591|YYDK_BACSU	27 kDa	4	3	2	4	3	4
Uncharacterized protein YhcB OS=Bacillus subtilis (strain 168) GN=yhcB PE=4 SV=1	sp|P54586|YHCB_BACSU	19 kDa	4	3	3	3	3	5
Phosphatidate cytidylyltransferase OS=Bacillus subtilis (strain 168) GN=cdsA PE=3 SV=1	sp|O31752|CDSA_BACSU	30 kDa	3	6	3	3	3	4
Isopentenyl-diphosphate delta-isomerase OS=Bacillus subtilis (strain 168) GN=fni PE=1 SV=2	sp|P50740|IDI2_BACSU	37 kDa	4	5	2	4	5	2
Putative purine permease YwdJ OS=Bacillus subtilis (strain 168) GN=ywdJ PE=2 SV=2	sp|P39618|YWDJ_BACSU	47 kDa	3	3	3	3	2	4
Uncharacterized protein YlqG OS=Bacillus subtilis (strain 168) GN=ylqG PE=4 SV=1	sp|O31745|YLQG_BACSU	63 kDa	0	0	0	6	4	0
Dihydrolipoyllysine-residue acetyltransferase component of acetoin cleaving system OS=Bacillus subtilis (strain 168) GN=acoC PE=3 SV=1	sp|O31550|ACOC_BACSU	43 kDa	2	3	2	3	4	3
Major cardiolipin synthase ClsA OS=Bacillus subtilis (strain 168) GN=clsA PE=1 SV=2	sp|P71040|CLSA_BACSU	56 kDa	3	3	2	3	5	4
Spermidine/spermine N(1)-acetyltransferase OS=Bacillus subtilis (strain 168) GN=paiA PE=1 SV=3	sp|P21340|PAIA_BACSU	20 kDa	3	3	3	3	4	4
Threonylcarbamoyladenosine tRNA methylthiotransferase MtaB OS=Bacillus subtilis (strain 168) GN=mtaB PE=1 SV=1	sp|P54462|MTAB_BACSU	52 kDa	3	3	4	6	4	2
Uncharacterized HTH-type transcriptional regulator YwaE OS=Bacillus subtilis (strain 168) GN=ywaE PE=4 SV=1	sp|P25150|YWAE_BACSU	20 kDa	2	4	4	5	2	3
Cell division suppressor protein YneA OS=Bacillus subtilis (strain 168) GN=yneA PE=1 SV=1	sp|Q45056|YNEA_BACSU	12 kDa	0	0	0	10	7	5
Uncharacterized transcriptional regulatory protein YvfU OS=Bacillus subtilis (strain 168) GN=yvfU PE=3 SV=1	sp|O07019|YVFU_BACSU	22 kDa	3	2	5	2	7	3
Putative tyrosine-protein kinase YveL OS=Bacillus subtilis (strain 168) GN=yveL PE=1 SV=2	sp|P71051|YVEL_BACSU	25 kDa	3	5	5	2	5	2
Flagellar biosynthetic protein FliZ OS=Bacillus subtilis (strain 168) GN=fliZ PE=3 SV=1	sp|P35536|FLIZ_BACSU	25 kDa	3	0	2	6	4	2
Nuclease SbcCD subunit D OS=Bacillus subtilis (strain 168) GN=sbcD PE=3 SV=5	sp|P23479|SBCD_BACSU	43 kDa	2	3	5	5	4	0
Uncharacterized methyltransferase YrrT OS=Bacillus subtilis (strain 168) GN=yrrT PE=2 SV=1	sp|O32029|YRRT_BACSU	24 kDa	2	5	2	4	4	3
Uncharacterized N-acetyltransferase YdgE OS=Bacillus subtilis (strain 168) GN=ydgE PE=3 SV=1	sp|P96703|YDGE_BACSU	18 kDa	5	0	6	0	4	3
Uncharacterized protein YqxJ OS=Bacillus subtilis (strain 168) GN=yqxJ PE=4 SV=1	sp|P24809|YQXJ_BACSU	14 kDa	5	7	3	4	2	0
Transcriptional regulatory protein YdfI OS=Bacillus subtilis (strain 168) GN=ydfI PE=3 SV=1	sp|P96686|YDFI_BACSU	24 kDa	3	3	5	3	5	4
Uncharacterized HTH-type transcriptional regulator YfiR OS=Bacillus subtilis (strain 168) GN=yfiR PE=1 SV=1	sp|O31560|YFIR_BACSU	24 kDa	3	4	4	4	3	5
Regulatory protein DegR OS=Bacillus subtilis (strain 168) GN=degR PE=1 SV=1	sp|P68731|DEGR_BACSU	7 kDa	5	5	6	3	2	5
Carboxylesterase YbfK OS=Bacillus subtilis (strain 168) GN=ybfK PE=1 SV=1	sp|O31452|YBFK_BACSU	33 kDa	0	3	3	2	6	8
Nicotinate-nucleotide adenylyltransferase OS=Bacillus subtilis (strain 168) GN=nadD PE=1 SV=1	sp|P54455|NADD_BACSU	22 kDa	4	4	0	4	4	6
Putative membrane protease YugP OS=Bacillus subtilis (strain 168) GN=yugP PE=4 SV=1	sp|O05248|YUGP_BACSU	25 kDa	0	0	2	0	3	0
PTS system trehalose-specific EIIBC component OS=Bacillus subtilis (strain 168) GN=treP PE=2 SV=3	sp|P39794|PTTBC_BACSU	50 kDa	2	2	0	2	0	2
Probable multidrug resistance protein YoeA OS=Bacillus subtilis (strain 168) GN=yoeA PE=3 SV=2	sp|O34474|YOEA_BACSU	51 kDa	0	5	0	0	3	2
Uncharacterized transporter YdgF OS=Bacillus subtilis (strain 168) GN=ydgF PE=3 SV=1	sp|P96704|YDGF_BACSU	51 kDa	0	5	3	0	4	0
Uncharacterized HTH-type transcriptional regulator YdeE OS=Bacillus subtilis (strain 168) GN=ydeE PE=4 SV=1	sp|P96662|YDEE_BACSU	33 kDa	3	4	4	0	3	3
Na(+)/H(+) antiporter subunit G OS=Bacillus subtilis (strain 168) GN=mrpG PE=1 SV=1	sp|O05227|MRPG_BACSU	14 kDa	5	5	3	4	2	2
Uncharacterized HTH-type transcriptional regulator YcgE OS=Bacillus subtilis (strain 168) GN=ycgE PE=4 SV=2	sp|O31472|YCGE_BACSU	17 kDa	0	3	3	4	5	5
Copper transport protein YcnJ OS=Bacillus subtilis (strain 168) GN=ycnJ PE=1 SV=1	sp|C0SP95|YCNJ_BACSU	60 kDa	2	2	0	2	2	3
Uncharacterized protein YdbC OS=Bacillus subtilis (strain 168) GN=ydbC PE=4 SV=1	sp|P96598|YDBC_BACSU	14 kDa	4	0	5	0	3	6
Regulatory protein Spx OS=Bacillus subtilis (strain 168) GN=spxA PE=1 SV=1	sp|O31602|SPX_BACSU	16 kDa	5	3	2	4	4	2
Tryptophan synthase alpha chain OS=Bacillus subtilis (strain 168) GN=trpA PE=3 SV=1	sp|P07601|TRPA_BACSU	29 kDa	0	4	4	0	2	5
Uncharacterized protein YqhQ OS=Bacillus subtilis (strain 168) GN=yqhQ PE=4 SV=2	sp|P54515|YQHQ_BACSU	36 kDa	2	5	3	2	4	4
Probable multidrug resistance ABC transporter ATP-binding/permease protein YheH OS=Bacillus subtilis (strain 168) GN=yheH PE=1 SV=1	sp|O07549|YHEH_BACSU	76 kDa	5	4	0	0	3	2
Uncharacterized protein YdaN OS=Bacillus subtilis (strain 168) GN=ydaN PE=3 SV=1	REV_sp|O31488|YDAN_BACSU	77 kDa	0	0	0	0	2	0
Protein SinI OS=Bacillus subtilis (strain 168) GN=sinI PE=1 SV=1	sp|P23308|SINI_BACSU	7 kDa	5	3	7	2	2	3
UPF0310 protein YdcG OS=Bacillus subtilis (strain 168) GN=ydcG PE=3 SV=1	sp|P96624|YDCG_BACSU	17 kDa	3	3	4	3	4	4
Pyrrolidone-carboxylate peptidase OS=Bacillus subtilis (strain 168) GN=pcp PE=1 SV=1	sp|P28618|PCP_BACSU	24 kDa	4	4	2	5	4	2
Uncharacterized protein YqjA OS=Bacillus subtilis (strain 168) GN=yqjA PE=4 SV=2	sp|P54538|YQJA_BACSU	37 kDa	4	4	0	4	4	2
Uncharacterized membrane protein YbfM OS=Bacillus subtilis (strain 168) GN=ybfM PE=3 SV=1	sp|O31453|YBFM_BACSU	18 kDa	4	4	3	0	3	0
Uncharacterized protein YojO OS=Bacillus subtilis (strain 168) GN=yojO PE=3 SV=2	sp|O31849|YOJO_BACSU	74 kDa	4	3	3	4	2	3
Uncharacterized protein YheE OS=Bacillus subtilis (strain 168) GN=yheE PE=4 SV=1	sp|O07546|YHEE_BACSU	9 kDa	3	4	6	2	2	2
Uncharacterized protein YebG OS=Bacillus subtilis (strain 168) GN=yebG PE=4 SV=1	sp|O34700|YEBG_BACSU	8 kDa	6	4	5	2	0	0
Uncharacterized AAA domain-containing protein YrvN OS=Bacillus subtilis (strain 168) GN=yrvN PE=3 SV=1	sp|O34528|YRVN_BACSU	47 kDa	4	0	6	5	4	2
Putative ribonuclease YwqJ OS=Bacillus subtilis (strain 168) GN=ywqJ PE=1 SV=1	sp|P96722|YWQJ_BACSU	67 kDa	0	4	5	3	3	3
Stress response protein YsnF OS=Bacillus subtilis (strain 168) GN=ysnF PE=2 SV=3	sp|P94560|YSNF_BACSU	31 kDa	0	2	0	7	9	3
Uncharacterized aldehyde dehydrogenase AldY OS=Bacillus subtilis (strain 168) GN=aldY PE=1 SV=1	sp|P94358|ALDY_BACSU	53 kDa	0	0	4	7	6	4
Phage-like element PBSX protein XkdO OS=Bacillus subtilis (strain 168) GN=xkdO PE=4 SV=2	sp|P54334|XKDO_BACSU	145 kDa	0	0	0	0	2	0
Probable undecaprenyl-phosphate N-acetylglucosaminyl 1-phosphate transferase OS=Bacillus subtilis (strain 168) GN=tagO PE=1 SV=1	sp|O34753|TAGO_BACSU	39 kDa	2	0	0	0	0	0
Iron(3+)-hydroxamate import system permease protein FhuG OS=Bacillus subtilis (strain 168) GN=fhuG PE=3 SV=1	sp|P49937|FHUG_BACSU	36 kDa	0	0	0	2	2	2
Transcriptional regulatory protein YxdJ OS=Bacillus subtilis (strain 168) GN=yxdJ PE=3 SV=1	sp|P42421|YXDJ_BACSU	27 kDa	3	3	0	4	2	4
Cytochrome c-551 OS=Bacillus subtilis (strain 168) GN=cccB PE=1 SV=1	sp|O34594|CY551_BACSU	12 kDa	0	2	5	0	2	3
Uncharacterized HTH-type transcriptional regulator YdcH OS=Bacillus subtilis (strain 168) GN=ydcH PE=4 SV=1	sp|P96625|YDCH_BACSU	17 kDa	4	5	2	2	4	2
Probable D-lyxose ketol-isomerase OS=Bacillus subtilis (strain 168) GN=ydaE PE=1 SV=1	sp|P96578|DLYKI_BACSU	19 kDa	2	2	2	3	9	2
Uncharacterized protein YqjT OS=Bacillus subtilis (strain 168) GN=yqjT PE=4 SV=1	sp|P54557|YQJT_BACSU	15 kDa	4	2	3	4	5	0
Uncharacterized membrane protein YvlD OS=Bacillus subtilis (strain 168) GN=yvlD PE=3 SV=1	sp|O34648|YVLD_BACSU	13 kDa	3	3	0	3	3	0
Uncharacterized protein YugE OS=Bacillus subtilis (strain 168) GN=yugE PE=4 SV=2	sp|O05234|YUGE_BACSU	10 kDa	2	3	3	0	0	3
Uncharacterized protein YjcQ OS=Bacillus subtilis (strain 168) GN=yjcQ PE=1 SV=1	sp|O31639|YJCQ_BACSU	11 kDa	5	2	3	4	3	3
Uncharacterized HTH-type transcriptional regulator YfiV OS=Bacillus subtilis (strain 168) GN=yfiV PE=4 SV=1	sp|O31564|YFIV_BACSU	18 kDa	3	0	5	2	5	2
Flagellar hook-associated protein 1 OS=Bacillus subtilis (strain 168) GN=flgK PE=3 SV=2	sp|P39810|FLGK_BACSU	54 kDa	2	3	0	5	2	2
Uncharacterized N-acetyltransferase YhdJ OS=Bacillus subtilis (strain 168) GN=yhdJ PE=3 SV=1	sp|O07579|YHDJ_BACSU	16 kDa	4	4	2	3	3	2
Uncharacterized transcriptional regulatory protein YcbL OS=Bacillus subtilis (strain 168) GN=ycbL PE=3 SV=3	sp|P42244|YCBL_BACSU	26 kDa	2	3	3	3	6	2
tRNA-specific 2-thiouridylase MnmA OS=Bacillus subtilis (strain 168) GN=mnmA PE=3 SV=4	sp|O35020|MNMA_BACSU	42 kDa	3	2	3	3	4	2
Uncharacterized protein YlaF OS=Bacillus subtilis (strain 168) GN=ylaF PE=4 SV=1	sp|O07630|YLAF_BACSU	7 kDa	0	0	6	3	0	4
Proline dehydrogenase 2 OS=Bacillus subtilis (strain 168) GN=putB PE=1 SV=1	sp|P94390|PROD2_BACSU	35 kDa	3	4	4	3	2	0
Putative glycosyltransferase EpsE OS=Bacillus subtilis (strain 168) GN=epsE PE=2 SV=2	sp|P71054|EPSE_BACSU	32 kDa	2	8	0	2	0	2
Uncharacterized lipoprotein YhcJ OS=Bacillus subtilis (strain 168) GN=yhcJ PE=3 SV=2	sp|P54594|YHCJ_BACSU	31 kDa	0	2	0	0	0	0
Putative polysaccharide deacetylase YheN OS=Bacillus subtilis (strain 168) GN=yheN PE=3 SV=1	sp|O07596|YHEN_BACSU	32 kDa	4	3	2	5	3	3
RNA polymerase sigma-F factor OS=Bacillus subtilis (strain 168) GN=sigF PE=1 SV=1	sp|P07860|RPSF_BACSU	29 kDa	5	6	0	3	0	2
Uncharacterized transcriptional regulatory protein YclJ OS=Bacillus subtilis (strain 168) GN=yclJ PE=3 SV=1	sp|P94413|YCLJ_BACSU	27 kDa	3	3	3	3	4	5
Flagellar biosynthetic protein FliP OS=Bacillus subtilis (strain 168) GN=fliP PE=3 SV=1	sp|P35528|FLIP_BACSU	25 kDa	2	4	4	5	3	0
General stress protein A OS=Bacillus subtilis (strain 168) GN=gspA PE=1 SV=2	sp|P25148|GSPA_BACSU	34 kDa	3	0	3	5	4	3
Methyl-accepting chemotaxis protein TlpA OS=Bacillus subtilis (strain 168) GN=tlpA PE=3 SV=1	sp|P39216|TLPA_BACSU	72 kDa	13	13	13	0	0	12
Probable oxidoreductase YyaE OS=Bacillus subtilis (strain 168) GN=yyaE PE=3 SV=1	sp|P37519|YYAE_BACSU	74 kDa	4	4	4	7	2	0
Probable NAD-dependent malic enzyme 3 OS=Bacillus subtilis (strain 168) GN=malS PE=3 SV=1	sp|O34389|MAO3_BACSU	62 kDa	4	5	0	7	6	0
ATP synthase protein I OS=Bacillus subtilis (strain 168) GN=atpI PE=3 SV=1	sp|P37816|ATPZ_BACSU	14 kDa	4	3	0	0	4	4
Bacitracin export ATP-binding protein BceA OS=Bacillus subtilis (strain 168) GN=bceA PE=2 SV=1	sp|O34697|BCEA_BACSU	28 kDa	3	0	0	0	0	3
Membrane-bound protein LytA OS=Bacillus subtilis (strain 168) GN=lytA PE=2 SV=1	sp|Q02112|LYTA_BACSU	11 kDa	0	2	3	3	3	0
Uncharacterized HTH-type transcriptional regulator YdfF OS=Bacillus subtilis (strain 168) GN=ydfF PE=4 SV=1	sp|P96683|YDFF_BACSU	26 kDa	3	4	2	3	3	2
Uncharacterized protein YfmB OS=Bacillus subtilis (strain 168) GN=yfmB PE=1 SV=1	sp|O34626|YFMB_BACSU	14 kDa	3	0	0	5	5	2
Gluconate permease OS=Bacillus subtilis (strain 168) GN=gntP PE=3 SV=1	sp|P12012|GNTP_BACSU	47 kDa	4	2	3	4	0	3
Uncharacterized membrane protein YtpI OS=Bacillus subtilis (strain 168) GN=ytpI PE=4 SV=1	sp|O34922|YTPI_BACSU	11 kDa	3	0	5	2	3	0
HTH-type transcriptional regulator AnsR OS=Bacillus subtilis (strain 168) GN=ansR PE=4 SV=1	sp|Q07683|ANSR_BACSU	13 kDa	5	3	3	3	0	3
Catabolite control protein B OS=Bacillus subtilis (strain 168) GN=ccpB PE=1 SV=1	sp|P37517|CCPB_BACSU	35 kDa	3	4	3	2	0	3
Tax_Id=9606 Gene_Symbol=KRT28 Keratin 25D	IPI:CON_IPI00418663.3|SWISS-PROT:Q7Z3Y7	53 kDa	35	0	12	0	25	0
Uncharacterized protease YdeA OS=Bacillus subtilis (strain 168) GN=ydeA PE=1 SV=1	sp|P96658|YDEA_BACSU	22 kDa	3	3	4	0	3	4
HTH-type transcriptional regulator CysL OS=Bacillus subtilis (strain 168) GN=cysL PE=1 SV=1	sp|P39647|CYSL_BACSU	34 kDa	3	3	3	4	5	0
Putative DNA-binding protein YwzG OS=Bacillus subtilis (strain 168) GN=ywzG PE=4 SV=1	sp|C0H3S6|YWZG_BACSU	13 kDa	4	4	0	4	3	3
Mannitol-1-phosphate 5-dehydrogenase OS=Bacillus subtilis (strain 168) GN=mtlD PE=3 SV=2	sp|P42957|MTLD_BACSU	41 kDa	0	3	3	4	3	0
3D-(3,5/4)-trihydroxycyclohexane-1,2-dione hydrolase OS=Bacillus subtilis (strain 168) GN=iolD PE=1 SV=2	sp|P42415|IOLD_BACSU	70 kDa	3	3	3	4	0	0
Aryl-phospho-beta-D-glucosidase BglA OS=Bacillus subtilis (strain 168) GN=bglA PE=1 SV=1	sp|P42973|BGLA_BACSU	55 kDa	0	0	5	4	5	0
Signal peptidase I U OS=Bacillus subtilis (strain 168) GN=sipU PE=1 SV=1	sp|P42959|LEPU_BACSU	21 kDa	0	5	7	0	7	6
Putative ABC transporter ATP-binding protein YjkB OS=Bacillus subtilis (strain 168) GN=yjkB PE=3 SV=1	sp|O34756|YJKB_BACSU	28 kDa	0	5	5	0	2	4
Tyrosine--tRNA ligase 2 OS=Bacillus subtilis (strain 168) GN=tyrS2 PE=3 SV=2	sp|P25151|SYY2_BACSU	47 kDa	4	3	0	4	3	0
Probable oligo-1,6-glucosidase 2 OS=Bacillus subtilis (strain 168) GN=ycdG PE=2 SV=1	sp|O34364|O16G2_BACSU	66 kDa	6	5	0	0	9	0
Flagellar hook-associated protein 3 OS=Bacillus subtilis (strain 168) GN=flgL PE=3 SV=1	sp|P96501|FLGL_BACSU	33 kDa	2	3	2	2	0	2
Uncharacterized protein YoaF OS=Bacillus subtilis (strain 168) GN=yoaF PE=4 SV=1	sp|O31829|YOAF_BACSU	11 kDa	4	2	0	2	3	5
[truncated: 391 more rows]

## Sheet: Protein Report - CON
Identified Proteins (2329)	Accession Number	Molecular Weight	SpC 27255	SpC 27256	SpC 27257	SpC 27258	SpC 27259	SpC 27260	biological adhesion	biological regulation	cell killing	cellular process	developmental process	establishment of localization	growth	immune system process	localization	locomotion	metabolic process	multi-organism process	multicellular organismal process	pigmentation	reproduction	reproductive process	response to stimulus	rhythmic process	viral reproduction	Golgi apparatus	cytoplasm	cytoskeleton	endoplasmic reticulum	endosome	extracellular region	intracellular organelle	membrane	mitochondrion	nucleus	organelle membrane	organelle part	plasma membrane	ribosome	antioxidant activity	auxiliary transport protein activity	binding	catalytic activity	chaperone regulator activity	chemoattractant activity	chemorepellent activity	electron carrier activity
Surfactin synthase subunit 2 OS=Bacillus subtilis (strain 168) GN=srfAB PE=1 SV=3	sp|Q04747|SRFAB_BACSU	401 kDa	2687	2358	2041	1478	1329	1422				sporulation resulting in formation of a cellular spore	sporulation resulting in formation of a cellular spore						metabolic process																									phosphopantetheine binding	ligase activity
Surfactin synthase subunit 1 OS=Bacillus subtilis (strain 168) GN=srfAA PE=1 SV=4	sp|P27206|SRFAA_BACSU	402 kDa	2032	1788	1563	891	874	878				sporulation resulting in formation of a cellular spore	sporulation resulting in formation of a cellular spore						metabolic process																									phosphopantetheine binding	ligase activity
Dimodular nonribosomal peptide synthase OS=Bacillus subtilis (strain 168) GN=dhbF PE=1 SV=4	sp|P45745|DHBF_BACSU	264 kDa	1286	1094	1166	1504	1160	1085											biosynthetic process																									phosphopantetheine binding	hydrolase activity, acting on ester bonds
5-methyltetrahydropteroyltriglutamate--homocysteine methyltransferase OS=Bacillus subtilis (strain 168) GN=metE PE=1 SV=4	sp|P80877|METE_BACSU	87 kDa	1016	880	1133	949	957	978				methionine biosynthetic process							amino acid biosynthetic process																									zinc ion binding	transferase activity
Elongation factor Tu OS=Bacillus subtilis (strain 168) GN=tuf PE=1 SV=1	sp|P33166|EFTU_BACSU	44 kDa	881	801	914	971	815	909				translation							GTP catabolic process										cytoplasm															nucleotide binding	GTPase activity
DNA-directed RNA polymerase subunit beta' OS=Bacillus subtilis (strain 168) GN=rpoC PE=1 SV=4	sp|P37871|RPOC_BACSU	134 kDa	880	727	735	923	813	867				transcription, DNA-dependent							transcription, DNA-dependent						response to antibiotic																			DNA binding	transferase activity
Polyketide synthase PksJ OS=Bacillus subtilis (strain 168) GN=pksJ PE=1 SV=3	sp|P40806|PKSJ_BACSU	563 kDa	845	725	692	555	698	621				antibiotic biosynthetic process							metabolic process										cytoplasm															phosphopantetheine binding	transferase activity
Elongation factor G OS=Bacillus subtilis (strain 168) GN=fusA PE=1 SV=3	sp|P80868|EFG_BACSU	77 kDa	802	635	751	769	803	769				translation							GTP catabolic process										cytoplasm															nucleotide binding	GTPase activity
Polyketide synthase PksL OS=Bacillus subtilis (strain 168) GN=pksL PE=1 SV=3	sp|Q05470|PKSL_BACSU	506 kDa	731	624	555	528	594	530				antibiotic biosynthetic process							metabolic process										cytoplasm															phosphopantetheine binding	transferase activity
DNA-directed RNA polymerase subunit beta OS=Bacillus subtilis (strain 168) GN=rpoB PE=1 SV=2	sp|P37870|RPOB_BACSU	134 kDa	722	607	609	833	704	700				transcription, DNA-dependent							transcription, DNA-dependent						response to antibiotic																			DNA binding	transferase activity
Pyruvate carboxylase OS=Bacillus subtilis (strain 168) GN=pyc PE=3 SV=1	sp|Q9KWU4|PYC_BACSU	128 kDa	642	587	656	791	692	693				gluconeogenesis							gluconeogenesis																									DNA binding	ligase activity
tRNA nuclease WapA OS=Bacillus subtilis (strain 168) GN=wapA PE=1 SV=2	sp|Q07833|WAPA_BACSU	258 kDa	606	588	550	544	542	591				tRNA catabolic process							tRNA catabolic process														extracellular region												hydrolase activity
Serine hydroxymethyltransferase OS=Bacillus subtilis (strain 168) GN=glyA PE=1 SV=1	sp|P39148|GLYA_BACSU	45 kDa	560	510	523	620	527	605				amino acid biosynthetic process							amino acid biosynthetic process										cytoplasm															pyridoxal phosphate binding	transferase activity
60 kDa chaperonin OS=Bacillus subtilis (strain 168) GN=groL PE=1 SV=3	sp|P28598|CH60_BACSU	57 kDa	558	559	647	708	520	569				protein refolding							cellular protein metabolic process						response to stress				cytoplasm															nucleotide binding
Surfactin synthase subunit 3 OS=Bacillus subtilis (strain 168) GN=srfAC PE=1 SV=2	sp|Q08787|SRFAC_BACSU	144 kDa	508	455	398	262	213	253				sporulation resulting in formation of a cellular spore	sporulation resulting in formation of a cellular spore						biosynthetic process																										hydrolase activity, acting on ester bonds
Polyketide synthase PksM OS=Bacillus subtilis (strain 168) GN=pksM PE=1 SV=4	sp|P40872|PKSM_BACSU	476 kDa	464	416	382	344	398	340				antibiotic biosynthetic process							metabolic process										cytoplasm															phosphopantetheine binding	transferase activity
30S ribosomal protein S3 OS=Bacillus subtilis (strain 168) GN=rpsC PE=1 SV=4	sp|P21465|RS3_BACSU	24 kDa	460	349	379	378	358	382				translation							translation										ribosome					small ribosomal subunit					small ribosomal subunit		small ribosomal subunit			mRNA binding
Glyceraldehyde-3-phosphate dehydrogenase 1 OS=Bacillus subtilis (strain 168) GN=gapA PE=1 SV=2	sp|P09124|G3P1_BACSU	36 kDa	431	416	432	504	478	476				glycolysis							oxidation reduction										cytoplasm															NAD binding	oxidoreductase activity
Dihydrolipoyl dehydrogenase OS=Bacillus subtilis (strain 168) GN=pdhD PE=3 SV=1	sp|P21880|DLDH1_BACSU	50 kDa	414	422	417	467	418	399		cell redox homeostasis		cell redox homeostasis							oxidation reduction										cytoplasm															FAD binding	oxidoreductase activity
Carbamoyl-phosphate synthase pyrimidine-specific large chain OS=Bacillus subtilis (strain 168) GN=pyrAB PE=3 SV=1	sp|P25994|CARB_BACSU	118 kDa	412	358	419	497	492	455				arginine biosynthetic process							pyrimidine nucleotide biosynthetic process																									magnesium ion binding	ligase activity
Putative major teichoic acid biosynthesis protein C OS=Bacillus subtilis (strain 168) GN=tagC PE=4 SV=1	sp|P27622|TAGC_BACSU	51 kDa	408	432	392	478	384	397				teichoic acid biosynthetic process							teichoic acid biosynthetic process
Ketol-acid reductoisomerase (NADP(+)) OS=Bacillus subtilis (strain 168) GN=ilvC PE=1 SV=1	sp|P37253|ILVC_BACSU	37 kDa	378	383	406	428	367	373				amino acid biosynthetic process							oxidation reduction																									coenzyme binding	oxidoreductase activity
Adenylosuccinate lyase OS=Bacillus subtilis (strain 168) GN=purB PE=1 SV=1	sp|P12047|PUR8_BACSU	49 kDa	365	347	363	488	375	415				AMP biosynthetic process							AMP biosynthetic process																										lyase activity
Phosphoribosylformylglycinamidine synthase subunit PurL OS=Bacillus subtilis (strain 168) GN=purL PE=1 SV=2	sp|P12042|PURL_BACSU	80 kDa	362	302	314	351	412	378				purine nucleotide biosynthetic process							purine nucleotide biosynthetic process										cytoplasm															nucleotide binding	ligase activity
Protein RecA OS=Bacillus subtilis (strain 168) GN=recA PE=1 SV=2	sp|P16971|RECA_BACSU	38 kDa	362	331	356	474	335	357				DNA repair							DNA metabolic process						DNA repair				cytoplasm															protein binding	DNA-dependent ATPase activity
50S ribosomal protein L4 OS=Bacillus subtilis (strain 168) GN=rplD PE=1 SV=1	sp|P42921|RL4_BACSU	22 kDa	355	340	383	405	287	346				translation							translation										ribosome					ribosome							ribosome			RNA binding
Elongation factor Ts OS=Bacillus subtilis (strain 168) GN=tsf PE=1 SV=3	sp|P80700|EFTS_BACSU	32 kDa	346	316	309	375	330	341				translation							translation										cytoplasm															translation elongation factor activity
Plipastatin synthase subunit A OS=Bacillus subtilis (strain 168) GN=ppsA PE=1 SV=2	sp|P39845|PPSA_BACSU	289 kDa	343	319	292	265	273	302				antibiotic biosynthetic process							metabolic process																										transferase activity
Aspartokinase 2 OS=Bacillus subtilis (strain 168) GN=lysC PE=1 SV=2	sp|P08495|AK2_BACSU	44 kDa	336	313	337	367	333	356				lysine biosynthetic process							threonine biosynthetic process																									amino acid binding	transferase activity
Plipastatin synthase subunit B OS=Bacillus subtilis (strain 168) GN=ppsB PE=1 SV=1	sp|P39846|PPSB_BACSU	290 kDa	326	290	276	281	248	275				antibiotic biosynthetic process							metabolic process																										transferase activity
30S ribosomal protein S2 OS=Bacillus subtilis (strain 168) GN=rpsB PE=1 SV=3	sp|P21464|RS2_BACSU	28 kDa	323	498	334	385	381	352				translation							translation										ribosome					small ribosomal subunit					small ribosomal subunit		small ribosomal subunit
50S ribosomal protein L3 OS=Bacillus subtilis (strain 168) GN=rplC PE=1 SV=2	sp|P42920|RL3_BACSU	23 kDa	317	250	276	299	266	285				translation							translation										ribosome					ribosome							ribosome			RNA binding
UvrABC system protein A OS=Bacillus subtilis (strain 168) GN=uvrA PE=3 SV=1	sp|O34863|UVRA_BACSU	106 kDa	316	262	315	380	316	327				nucleotide-excision repair		transport			transport		nucleotide-excision repair						nucleotide-excision repair				cytoplasm						ATP-binding cassette (ABC) transporter complex									zinc ion binding	catalytic activity
Glutamate synthase [NADPH] large chain OS=Bacillus subtilis (strain 168) GN=gltA PE=2 SV=3	sp|P39812|GLTA_BACSU	169 kDa	316	285	260	319	307	310				glutamine metabolic process							nitrogen compound metabolic process																									metal ion binding	catalytic activity
Chaperone protein DnaK OS=Bacillus subtilis (strain 168) GN=dnaK PE=1 SV=3	sp|P17820|DNAK_BACSU	66 kDa	312	266	280	311	304	313				protein folding							protein folding						response to stress																			nucleotide binding
50S ribosomal protein L2 OS=Bacillus subtilis (strain 168) GN=rplB PE=1 SV=3	sp|P42919|RL2_BACSU	30 kDa	311	357	340	359	317	359				translation							translation										ribosome					large ribosomal subunit					large ribosomal subunit		large ribosomal subunit			RNA binding	transferase activity
Protein translocase subunit SecA OS=Bacillus subtilis (strain 168) GN=secA PE=1 SV=1	sp|P28366|SECA_BACSU	96 kDa	308	304	297	353	293	321				intracellular protein transmembrane transport		intracellular protein transport			intracellular protein transport												cytoplasm						membrane					plasma membrane				metal ion binding	helicase activity
Isocitrate dehydrogenase [NADP] OS=Bacillus subtilis (strain 168) GN=icd PE=1 SV=1	sp|P39126|IDH_BACSU	46 kDa	302	280	281	338	296	303				glyoxylate cycle							tricarboxylic acid cycle																									NAD binding	oxidoreductase activity
Transketolase OS=Bacillus subtilis (strain 168) GN=tkt PE=3 SV=2	sp|P45694|TKT_BACSU	72 kDa	294	228	254	309	324	307											metabolic process																									metal ion binding	transferase activity
Probable fructose-bisphosphate aldolase OS=Bacillus subtilis (strain 168) GN=fbaA PE=1 SV=2	sp|P13243|ALF_BACSU	30 kDa	291	464	267	304	369	293				sporulation resulting in formation of a cellular spore	sporulation resulting in formation of a cellular spore						carbohydrate metabolic process																									zinc ion binding	lyase activity
Homoserine dehydrogenase OS=Bacillus subtilis (strain 168) GN=hom PE=1 SV=2	sp|P19582|DHOM_BACSU	47 kDa	282	298	299	335	291	272				methionine biosynthetic process							metabolic process																									NADP binding	oxidoreductase activity
Polyribonucleotide nucleotidyltransferase OS=Bacillus subtilis (strain 168) GN=pnp PE=1 SV=3	sp|P50849|PNP_BACSU	77 kDa	281	253	268	285	302	305				RNA processing							mRNA catabolic process	establishment of competence for transformation					establishment of competence for transformation				cytoplasm															protein binding	transferase activity
Negative regulator of genetic competence ClpC/MecB OS=Bacillus subtilis (strain 168) GN=clpC PE=1 SV=1	sp|P37571|CLPC_BACSU	90 kDa	271	293	308	328	302	337		regulation of transcription, DNA-dependent		transcription, DNA-dependent							transcription, DNA-dependent	establishment of competence for transformation					establishment of competence for transformation																			protein binding	nucleoside-triphosphatase activity
Trigger factor OS=Bacillus subtilis (strain 168) GN=tig PE=1 SV=3	sp|P80698|TIG_BACSU	47 kDa	270	276	232	308	271	267				cell division		protein transport			protein transport		protein folding										cytoplasm																isomerase activity
Plipastatin synthase subunit D OS=Bacillus subtilis (strain 168) GN=ppsD PE=1 SV=2	sp|P94459|PPSD_BACSU	407 kDa	260	199	191	183	176	184				antibiotic biosynthetic process							metabolic process																										transferase activity
Isoleucine--tRNA ligase OS=Bacillus subtilis (strain 168) GN=ileS PE=3 SV=3	sp|Q45477|SYI_BACSU	105 kDa	259	201	255	306	255	281		regulation of translational fidelity		translation							isoleucyl-tRNA aminoacylation										cytoplasm															nucleotide binding	ligase activity
Pyruvate dehydrogenase E1 component subunit alpha OS=Bacillus subtilis (strain 168) GN=pdhA PE=1 SV=3	sp|P21881|ODPA_BACSU	42 kDa	252	268	274	270	266	310				glycolysis							metabolic process																									thiamin pyrophosphate binding	oxidoreductase activity
Dihydrolipoyllysine-residue acetyltransferase component of pyruvate dehydrogenase complex OS=Bacillus subtilis (strain 168) GN=pdhC PE=1 SV=2	sp|P21883|ODP2_BACSU	48 kDa	250	303	268	358	292	303				glycolysis							metabolic process																										transferase activity
Swarming motility protein SwrC OS=Bacillus subtilis (strain 168) GN=swrC PE=1 SV=2	sp|O31501|SWRC_BACSU	114 kDa	249	242	257	290	272	295						transport			transport								response to antibiotic										membrane									protein binding
Polyketide synthase PksR OS=Bacillus subtilis (strain 168) GN=pksR PE=1 SV=2	sp|O31784|PKSR_BACSU	285 kDa	247	205	220	215	213	203											biosynthetic process										cytoplasm															phosphopantetheine binding	hydrolase activity, acting on ester bonds
6-phosphogluconate dehydrogenase, NADP(+)-dependent, decarboxylating OS=Bacillus subtilis (strain 168) GN=gndA PE=1 SV=4	sp|P80859|6PGD_BACSU	52 kDa	247	252	252	322	259	284				pentose-phosphate shunt							D-gluconate metabolic process																									coenzyme binding	oxidoreductase activity
Glutamine synthetase OS=Bacillus subtilis (strain 168) GN=glnA PE=1 SV=3	sp|P12425|GLNA_BACSU	50 kDa	243	242	250	306	237	257				glutamine biosynthetic process							nitrogen compound metabolic process										cytoplasm															protein binding	ligase activity
2-oxoglutarate dehydrogenase E1 component OS=Bacillus subtilis (strain 168) GN=odhA PE=3 SV=3	sp|P23129|ODO1_BACSU	106 kDa	243	200	253	299	255	252				glycolysis							metabolic process																									thiamin pyrophosphate binding	oxidoreductase activity
D-3-phosphoglycerate dehydrogenase OS=Bacillus subtilis (strain 168) GN=serA PE=3 SV=3	sp|P35136|SERA_BACSU	57 kDa	243	238	250	300	255	248				amino acid biosynthetic process							metabolic process																									amino acid binding	oxidoreductase activity
Protein AroA(G) OS=Bacillus subtilis (strain 168) GN=aroA PE=1 SV=1	sp|P39912|AROG_BACSU	40 kDa	241	262	245	304	229	263				chorismate biosynthetic process							biosynthetic process																										transferase activity
30S ribosomal protein S1 homolog OS=Bacillus subtilis (strain 168) GN=ypfD PE=1 SV=1	sp|P38494|RS1H_BACSU	42 kDa	238	246	229	299	257	223				translation							translation										ribosome					ribosome							ribosome			RNA binding
Fructosamine deglycase FrlB OS=Bacillus subtilis (strain 168) GN=frlB PE=1 SV=1	sp|O32157|FRLB_BACSU	37 kDa	236	222	271	252	226	251											carbohydrate metabolic process																									carbohydrate binding	hydrolase activity
2,3-dihydroxybenzoate-AMP ligase OS=Bacillus subtilis (strain 168) GN=dhbE PE=1 SV=2	sp|P40871|DHBE_BACSU	60 kDa	233	242	240	299	267	259				siderophore biosynthetic process							metabolic process										cytoplasm															nucleotide binding	(2,3-dihydroxybenzoyl)adenylate synthase activity
Iron-uptake system-binding protein OS=Bacillus subtilis (strain 168) GN=feuA PE=1 SV=1	sp|P40409|FEUA_BACSU	35 kDa	232	231	218	228	242	247		iron ion homeostasis				transport			ion transport												cytoplasm						membrane					plasma membrane
DNA gyrase subunit A OS=Bacillus subtilis (strain 168) GN=gyrA PE=1 SV=1	sp|P05653|GYRA_BACSU	92 kDa	229	239	217	240	233	228				chromosome segregation							DNA metabolic process										cytoplasm					chromosome										DNA topoisomerase (ATP-hydrolyzing) activity	isomerase activity
30S ribosomal protein S5 OS=Bacillus subtilis (strain 168) GN=rpsE PE=1 SV=3	sp|P21467|RS5_BACSU	18 kDa	227	202	200	237	217	211				translation							translation						response to antibiotic				ribosome					small ribosomal subunit					small ribosomal subunit		small ribosomal subunit			RNA binding
50S ribosomal protein L5 OS=Bacillus subtilis (strain 168) GN=rplE PE=1 SV=1	sp|P12877|RL5_BACSU	20 kDa	226	200	243	221	233	221				translation							translation										ribosome					ribosome							ribosome			tRNA binding
50S ribosomal protein L13 OS=Bacillus subtilis (strain 168) GN=rplM PE=1 SV=2	sp|P70974|RL13_BACSU	16 kDa	226	182	229	240	228	200				translation							translation										ribosome					ribosome							ribosome
50S ribosomal protein L1 OS=Bacillus subtilis (strain 168) GN=rplA PE=1 SV=4	sp|Q06797|RL1_BACSU	25 kDa	226	262	216	225	260	213		regulation of translation		translation							translation										ribosome					large ribosomal subunit					large ribosomal subunit		large ribosomal subunit			protein binding
30S ribosomal protein S4 OS=Bacillus subtilis (strain 168) GN=rpsD PE=1 SV=3	sp|P21466|RS4_BACSU	23 kDa	224	158	210	242	207	229				translation							translation										ribosome					small ribosomal subunit					small ribosomal subunit		small ribosomal subunit			RNA binding
Sulfate adenylyltransferase OS=Bacillus subtilis (strain 168) GN=sat PE=2 SV=1	sp|O34764|SAT1_BACSU	43 kDa	221	210	233	216	238	216				sulfate assimilation							sulfate assimilation																									nucleotide binding	transferase activity
Transaldolase OS=Bacillus subtilis (strain 168) GN=tal PE=1 SV=4	sp|P19669|TAL_BACSU	23 kDa	221	192	220	250	248	228				pentose-phosphate shunt							carbohydrate metabolic process										cytoplasm															identical protein binding	transferase activity
Plipastatin synthase subunit C OS=Bacillus subtilis (strain 168) GN=ppsC PE=1 SV=2	sp|P39847|PPSC_BACSU	288 kDa	220	173	175	160	172	182				antibiotic biosynthetic process							metabolic process																										transferase activity
Uncharacterized protein YxkC OS=Bacillus subtilis (strain 168) GN=yxkC PE=1 SV=2	sp|P94356|YXKC_BACSU	19 kDa	220	298	238	252	278	231																									extracellular space
Enolase OS=Bacillus subtilis (strain 168) GN=eno PE=1 SV=4	sp|P37869|ENO_BACSU	47 kDa	218	194	220	273	214	221				sporulation resulting in formation of a cellular spore	sporulation resulting in formation of a cellular spore						glycolysis										phosphopyruvate hydratase complex				extracellular region											protein binding	lyase activity
Pyridoxal 5'-phosphate synthase subunit PdxS OS=Bacillus subtilis (strain 168) GN=pdxS PE=1 SV=3	sp|P37527|PDXS_BACSU	32 kDa	217	257	203	239	207	211				pyridoxal phosphate biosynthetic process							pyridoxal phosphate biosynthetic process																										lyase activity
ATP synthase subunit beta OS=Bacillus subtilis (strain 168) GN=atpD PE=1 SV=1	sp|P37809|ATPB_BACSU	51 kDa	217	225	216	255	227	190				plasma membrane ATP synthesis coupled proton transport		transport			proton transport		ATP biosynthetic process																membrane					plasma membrane				nucleotide binding	hydrolase activity
ATP synthase subunit alpha OS=Bacillus subtilis (strain 168) GN=atpA PE=1 SV=3	sp|P37808|ATPA_BACSU	55 kDa	216	208	193	214	218	202				plasma membrane ATP synthesis coupled proton transport		transport			proton transport		ATP biosynthetic process																membrane					plasma membrane				nucleotide binding	hydrolase activity
Cysteine synthase OS=Bacillus subtilis (strain 168) GN=cysK PE=1 SV=3	sp|P37887|CYSK_BACSU	33 kDa	216	273	204	268	226	221				amino acid biosynthetic process							cysteine biosynthetic process from serine																										transferase activity
NADH dehydrogenase-like protein YjlD OS=Bacillus subtilis (strain 168) GN=yjlD PE=1 SV=3	sp|P80861|YJLD_BACSU	42 kDa	216	196	228	221	194	203											oxidation reduction																									FAD binding	oxidoreductase activity
Malate dehydrogenase OS=Bacillus subtilis (strain 168) GN=mdh PE=1 SV=3	sp|P49814|MDH_BACSU	34 kDa	214	206	220	265	206	214				tricarboxylic acid cycle							carbohydrate metabolic process																										catalytic activity
30S ribosomal protein S7 OS=Bacillus subtilis (strain 168) GN=rpsG PE=1 SV=4	sp|P21469|RS7_BACSU	18 kDa	213	174	238	250	213	225				translation							translation										ribosome					small ribosomal subunit					small ribosomal subunit		small ribosomal subunit			tRNA binding
Translation initiation factor IF-2 OS=Bacillus subtilis (strain 168) GN=infB PE=3 SV=1	sp|P17889|IF2_BACSU	79 kDa	211	199	240	211	267	215				translation							GTP catabolic process										cytoplasm															translation initiation factor activity	GTPase activity
(R,R)-butanediol dehydrogenase OS=Bacillus subtilis (strain 168) GN=bdhA PE=3 SV=1	sp|O34788|BDHA_BACSU	37 kDa	208	196	230	230	195	212											oxidation reduction																									zinc ion binding	oxidoreductase activity
Carbamoyl-phosphate synthase arginine-specific large chain OS=Bacillus subtilis (strain 168) GN=carB PE=3 SV=4	sp|P18185|CARY_BACSU	113 kDa	204	174	220	237	235	240				arginine biosynthetic process							pyrimidine nucleotide biosynthetic process																									magnesium ion binding	ligase activity
Inosine-5'-monophosphate dehydrogenase OS=Bacillus subtilis (strain 168) GN=guaB PE=1 SV=2	sp|P21879|IMDH_BACSU	53 kDa	200	190	187	264	205	193				GMP biosynthetic process							oxidation reduction																									metal ion binding	catalytic activity
Isochorismate synthase DhbC OS=Bacillus subtilis (strain 168) GN=dhbC PE=1 SV=2	sp|P45744|DHBC_BACSU	43 kDa	197	190	180	188	183	188											biosynthetic process																										isomerase activity
GTP-binding protein TypA/BipA homolog OS=Bacillus subtilis (strain 168) GN=typA PE=3 SV=1	sp|O07631|TYPA_BACSU	68 kDa	195	168	191	198	192	192				GTP catabolic process							GTP catabolic process																									nucleotide binding	GTPase activity
Methionine-binding lipoprotein MetQ OS=Bacillus subtilis (strain 168) GN=metQ PE=1 SV=1	sp|O32167|METQ_BACSU	30 kDa	195	217	206	211	214	188						transport			transport																		membrane					plasma membrane
30S ribosomal protein S8 OS=Bacillus subtilis (strain 168) GN=rpsH PE=1 SV=4	sp|P12879|RS8_BACSU	15 kDa	195	183	197	215	181	197				translation							translation										ribosome					ribosome							ribosome			RNA binding
Succinate--CoA ligase [ADP-forming] subunit beta OS=Bacillus subtilis (strain 168) GN=sucC PE=1 SV=2	sp|P80886|SUCC_BACSU	41 kDa	195	193	193	236	201	208				tricarboxylic acid cycle							metabolic process																									metal ion binding	ligase activity
Adenylosuccinate synthetase OS=Bacillus subtilis (strain 168) GN=purA PE=3 SV=1	sp|P29726|PURA_BACSU	48 kDa	193	201	204	284	194	213				purine nucleotide biosynthetic process							purine nucleotide biosynthetic process										cytoplasm															metal ion binding	ligase activity
Bifunctional purine biosynthesis protein PurH OS=Bacillus subtilis (strain 168) GN=purH PE=3 SV=2	sp|P12048|PUR9_BACSU	56 kDa	192	206	184	264	208	229				purine nucleotide biosynthetic process							metabolic process																										transferase activity
Pyruvate dehydrogenase E1 component subunit beta OS=Bacillus subtilis (strain 168) GN=pdhB PE=3 SV=2	sp|P21882|ODPB_BACSU	35 kDa	192	176	185	218	188	201				glycolysis							metabolic process																										catalytic activity
Argininosuccinate synthase OS=Bacillus subtilis (strain 168) GN=argG PE=3 SV=1	sp|O34347|ASSY_BACSU	45 kDa	190	183	167	190	178	195				arginine biosynthetic process							amino acid biosynthetic process										cytoplasm															nucleotide binding	ligase activity
30S ribosomal protein S13 OS=Bacillus subtilis (strain 168) GN=rpsM PE=1 SV=3	sp|P20282|RS13_BACSU	14 kDa	190	162	181	185	172	184				ribosome biogenesis							translation										cytosol					small ribosomal subunit					small ribosomal subunit		small ribosomal subunit			nucleic acid binding
Valine--tRNA ligase OS=Bacillus subtilis (strain 168) GN=valS PE=1 SV=3	sp|Q05873|SYV_BACSU	102 kDa	189	168	160	192	159	187		regulation of translational fidelity		translation							valyl-tRNA aminoacylation										cytoplasm															nucleotide binding	ligase activity
PTS system glucose-specific EIICBA component OS=Bacillus subtilis (strain 168) GN=ptsG PE=1 SV=2	sp|P20166|PTG3C_BACSU	76 kDa	187	167	180	193	207	193		phosphoenolpyruvate-dependent sugar phosphotransferase system		phosphorylation		transport			transport		phosphorylation																membrane					plasma membrane					transferase activity
UvrABC system protein B OS=Bacillus subtilis (strain 168) GN=uvrB PE=1 SV=2	sp|P37954|UVRB_BACSU	76 kDa	187	178	182	189	196	204				DNA repair							nucleotide-excision repair						nucleotide-excision repair				cytoplasm															nucleic acid binding	hydrolase activity
GMP synthase [glutamine-hydrolyzing] OS=Bacillus subtilis (strain 168) GN=guaA PE=3 SV=3	sp|P29727|GUAA_BACSU	58 kDa	184	196	145	210	181	192				GMP biosynthetic process							glutamine metabolic process																									nucleotide binding	pyrophosphatase activity
2,3-dihydro-2,3-dihydroxybenzoate dehydrogenase OS=Bacillus subtilis (strain 168) GN=dhbA PE=1 SV=3	sp|P39071|DHBA_BACSU	27 kDa	182	198	163	186	176	151				siderophore biosynthetic process							metabolic process						response to stress				cytoplasm																oxidoreductase activity
Uncharacterized protein YxjG OS=Bacillus subtilis (strain 168) GN=yxjG PE=4 SV=3	sp|P42318|YXJG_BACSU	43 kDa	182	166	192	206	199	207				methionine biosynthetic process							methionine biosynthetic process																										5-methyltetrahydropteroyltriglutamate-homocysteine S-methyltransferase activity
Vegetative protein 296 OS=Bacillus subtilis (strain 168) GN=sufC PE=1 SV=3	sp|P80866|SUFC_BACSU	29 kDa	182	176	154	193	193	172				ATP catabolic process		transport			transport		ATP catabolic process																									nucleotide binding	ATPase activity
FeS cluster assembly protein SufB OS=Bacillus subtilis (strain 168) GN=sufB PE=3 SV=1	sp|O32162|SUFB_BACSU	53 kDa	181	158	148	174	166	178				iron-sulfur cluster assembly							iron-sulfur cluster assembly
Threonine synthase OS=Bacillus subtilis (strain 168) GN=thrC PE=3 SV=1	sp|P04990|THRC_BACSU	37 kDa	181	183	213	222	189	191				amino acid biosynthetic process							amino acid metabolic process																									pyridoxal phosphate binding	lyase activity
ATP-dependent zinc metalloprotease FtsH OS=Bacillus subtilis (strain 168) GN=ftsH PE=1 SV=1	sp|P37476|FTSH_BACSU	71 kDa	181	164	146	203	170	179				cell division	sporulation						protein catabolic process						response to stress										membrane					plasma membrane				zinc ion binding	hydrolase activity
S-adenosylmethionine synthase OS=Bacillus subtilis (strain 168) GN=metK PE=3 SV=2	sp|P54419|METK_BACSU	44 kDa	181	179	182	208	188	181				S-adenosylmethionine biosynthetic process							S-adenosylmethionine biosynthetic process										cytoplasm															metal ion binding	transferase activity
Alanine--tRNA ligase OS=Bacillus subtilis (strain 168) GN=alaS PE=3 SV=1	sp|O34526|SYA_BACSU	97 kDa	180	176	177	220	176	215				translation							translation										cytoplasm															zinc ion binding	ligase activity
Foldase protein PrsA OS=Bacillus subtilis (strain 168) GN=prsA PE=1 SV=1	sp|P24327|PRSA_BACSU	33 kDa	179	209	176	204	169	193				protein folding		protein transport			protein transport		protein folding																membrane					plasma membrane					isomerase activity
Probable siderophore-binding lipoprotein YfiY OS=Bacillus subtilis (strain 168) GN=yfiY PE=1 SV=1	sp|O31567|YFIY_BACSU	36 kDa	176	158	153	179	162	173		iron ion homeostasis		cellular response to oxidative stress		transport			ion transport		oxidation reduction						cellular response to oxidative stress				cytoplasm						membrane					plasma membrane				mRNA binding	oxidoreductase activity
Leucine--tRNA ligase OS=Bacillus subtilis (strain 168) GN=leuS PE=3 SV=3	sp|P36430|SYL_BACSU	92 kDa	176	156	170	194	162	187		regulation of translational fidelity		translation							translation										cytoplasm															nucleotide binding	ligase activity
DNA-directed RNA polymerase subunit alpha OS=Bacillus subtilis (strain 168) GN=rpoA PE=1 SV=1	sp|P20429|RPOA_BACSU	35 kDa	175	163	157	173	167	157				transcription, DNA-dependent							transcription, DNA-dependent																									DNA binding	transferase activity
N-acetylmuramoyl-L-alanine amidase XlyB OS=Bacillus subtilis (strain 168) GN=xlyB PE=3 SV=1	sp|O34391|XLYB_BACSU	34 kDa	174	195	169	140	157	163				cell wall catabolic process	sporulation resulting in formation of a cellular spore						cell wall catabolic process	establishment of competence for transformation					establishment of competence for transformation								extracellular region												hydrolase activity
50S ribosomal protein L19 OS=Bacillus subtilis (strain 168) GN=rplS PE=1 SV=2	sp|O31742|RL19_BACSU	13 kDa	173	163	176	168	152	171				translation							translation										ribosome					ribosome							ribosome
50S ribosomal protein L6 OS=Bacillus subtilis (strain 168) GN=rplF PE=1 SV=2	sp|P46898|RL6_BACSU	20 kDa	173	132	149	171	145	153				translation							translation										ribosome					ribosome							ribosome			protein binding
Isochorismatase OS=Bacillus subtilis (strain 168) GN=dhbB PE=1 SV=1	sp|P45743|DHBB_BACSU	35 kDa	172	153	170	154	160	153											metabolic process																										hydrolase activity
50S ribosomal protein L23 OS=Bacillus subtilis (strain 168) GN=rplW PE=1 SV=2	sp|P42924|RL23_BACSU	11 kDa	171	158	173	159	157	138				translation							translation										ribosome					ribosome							ribosome			RNA binding
Enoyl-[acyl-carrier-protein] reductase [NADH] FabI OS=Bacillus subtilis (strain 168) GN=fabI PE=1 SV=2	sp|P54616|FABI_BACSU	28 kDa	171	158	145	140	147	122				protein homotetramerization							fatty acid biosynthetic process						response to stress																				enoyl-[acyl-carrier-protein] reductase (NADH) activity
Transcription-repair-coupling factor OS=Bacillus subtilis (strain 168) GN=mfd PE=3 SV=1	sp|P37474|MFD_BACSU	134 kDa	168	157	142	179	182	176				DNA repair							DNA repair						DNA repair				cytoplasm															nucleic acid binding	hydrolase activity
30S ribosomal protein S19 OS=Bacillus subtilis (strain 168) GN=rpsS PE=1 SV=3	sp|P21476|RS19_BACSU	11 kDa	167	136	131	132	134	121				translation							translation										ribosome					small ribosomal subunit					small ribosomal subunit		small ribosomal subunit			RNA binding
50S ribosomal protein L15 OS=Bacillus subtilis (strain 168) GN=rplO PE=1 SV=1	sp|P19946|RL15_BACSU	15 kDa	164	132	148	145	152	164				translation							translation										ribosome					large ribosomal subunit					large ribosomal subunit		large ribosomal subunit			RNA binding
Iron(3+)-hydroxamate-binding protein YxeB OS=Bacillus subtilis (strain 168) GN=yxeB PE=1 SV=2	sp|P54941|YXEB_BACSU	36 kDa	164	152	174	157	157	173		iron ion homeostasis				transport			ion transport																		membrane					plasma membrane
Probable NAD-dependent malic enzyme 4 OS=Bacillus subtilis (strain 168) GN=ytsJ PE=3 SV=1	sp|O34962|MAO4_BACSU	44 kDa	163	170	178	152	172	184				malate metabolic process							malate metabolic process																									NAD binding	oxaloacetate decarboxylase activity
Oligopeptide-binding protein OppA OS=Bacillus subtilis (strain 168) GN=oppA PE=1 SV=1	sp|P24141|OPPA_BACSU	62 kDa	162	173	181	201	187	194				sporulation resulting in formation of a cellular spore	sporulation resulting in formation of a cellular spore	protein transport			protein transport			establishment of competence for transformation					establishment of competence for transformation										membrane					plasma membrane
50S ribosomal protein L10 OS=Bacillus subtilis (strain 168) GN=rplJ PE=1 SV=4	sp|P42923|RL10_BACSU	18 kDa	162	122	160	182	159	168				translation							translation						response to stress				ribosome					ribosome							ribosome			RNA binding
Pyruvate kinase OS=Bacillus subtilis (strain 168) GN=pyk PE=1 SV=2	sp|P80885|KPYK_BACSU	62 kDa	159	144	148	189	177	157				glycolysis							glycolysis																									metal ion binding	transferase activity
30S ribosomal protein S17 OS=Bacillus subtilis (strain 168) GN=rpsQ PE=1 SV=3	sp|P12874|RS17_BACSU	10 kDa	153	128	135	142	117	117				translation							translation										ribosome					ribosome							ribosome			RNA binding
Phosphoglycerate kinase OS=Bacillus subtilis (strain 168) GN=pgk PE=1 SV=3	sp|P40924|PGK_BACSU	42 kDa	153	151	179	193	189	186				glycolysis							glycolysis										cytoplasm															nucleotide binding	transferase activity
Manganese-dependent inorganic pyrophosphatase OS=Bacillus subtilis (strain 168) GN=ppaC PE=1 SV=1	sp|P37487|PPAC_BACSU	34 kDa	152	133	168	157	145	152																					cytoplasm															metal ion binding	hydrolase activity
30S ribosomal protein S11 OS=Bacillus subtilis (strain 168) GN=rpsK PE=1 SV=1	sp|P04969|RS11_BACSU	14 kDa	148	130	143	168	129	170				translation							translation										ribosome					ribosome							ribosome			RNA binding
Phosphoenolpyruvate-protein phosphotransferase OS=Bacillus subtilis (strain 168) GN=ptsI PE=1 SV=3	sp|P08838|PT1_BACSU	63 kDa	148	155	171	168	168	167		phosphoenolpyruvate-dependent sugar phosphotransferase system		phosphorylation		transport			transport		phosphorylation										cytoplasm															metal ion binding	transferase activity
Ribonuclease J2 OS=Bacillus subtilis (strain 168) GN=rnjB PE=1 SV=3	sp|O31760|RNJ2_BACSU	61 kDa	147	148	126	152	135	151				mRNA processing							mRNA processing										cytoplasm															RNA binding	hydrolase activity
50S ribosomal protein L7/L12 OS=Bacillus subtilis (strain 168) GN=rplL PE=1 SV=4	sp|P02394|RL7_BACSU	13 kDa	147	154	138	190	130	145				translation							translation										ribosome					ribosome							ribosome			protein binding
Triosephosphate isomerase OS=Bacillus subtilis (strain 168) GN=tpiA PE=1 SV=3	sp|P27876|TPIS_BACSU	27 kDa	147	131	109	154	163	138				glycolysis							gluconeogenesis										cytoplasm																isomerase activity
Aspartate--tRNA(Asp/Asn) ligase OS=Bacillus subtilis (strain 168) GN=aspS PE=3 SV=1	sp|O32038|SYDND_BACSU	66 kDa	146	154	181	178	186	154				translation							aspartyl-tRNA aminoacylation										cytoplasm															nucleic acid binding	ligase activity
30S ribosomal protein S12 OS=Bacillus subtilis (strain 168) GN=rpsL PE=1 SV=5	sp|P21472|RS12_BACSU	15 kDa	144	128	153	163	181	142				translation							translation						response to antibiotic				ribosome					small ribosomal subunit					small ribosomal subunit		small ribosomal subunit			tRNA binding
50S ribosomal protein L16 OS=Bacillus subtilis (strain 168) GN=rplP PE=1 SV=2	sp|P14577|RL16_BACSU	16 kDa	143	140	167	154	143	146				translation							translation										ribosome					ribosome							ribosome			tRNA binding
Phenylalanine--tRNA ligase beta subunit OS=Bacillus subtilis (strain 168) GN=pheT PE=3 SV=2	sp|P17922|SYFB_BACSU	88 kDa	143	134	153	189	149	138				phenylalanyl-tRNA aminoacylation							translation										cytoplasm															tRNA binding	ligase activity
Asparagine synthetase [glutamine-hydrolyzing] 1 OS=Bacillus subtilis (strain 168) GN=asnB PE=1 SV=2	sp|P54420|ASNB_BACSU	73 kDa	143	135	114	122	142	123				glutamine metabolic process							metabolic process																									nucleotide binding	ligase activity
Dihydrolipoyllysine-residue succinyltransferase component of 2-oxoglutarate dehydrogenase complex OS=Bacillus subtilis (strain 168) GN=odhB PE=3 SV=2	sp|P16263|ODO2_BACSU	46 kDa	142	133	118	141	128	126				tricarboxylic acid cycle							L-lysine catabolic process to acetyl-CoA via saccharopine																										transferase activity
Lon protease 1 OS=Bacillus subtilis (strain 168) GN=lon1 PE=1 SV=1	sp|P37945|LON1_BACSU	87 kDa	142	157	152	170	167	183				ATP catabolic process							misfolded or incompletely synthesized protein catabolic process						response to stress				cytoplasm															nucleotide binding	hydrolase activity
UTP--glucose-1-phosphate uridylyltransferase OS=Bacillus subtilis (strain 168) GN=gtaB PE=1 SV=1	sp|Q05852|GTAB_BACSU	33 kDa	141	148	142	160	160	146				enterobacterial common antigen biosynthetic process							biosynthetic process						response to stress																				transferase activity
50S ribosomal protein L20 OS=Bacillus subtilis (strain 168) GN=rplT PE=1 SV=1	sp|P55873|RL20_BACSU	14 kDa	139	120	132	129	106	131				translation							translation										ribosome					ribosome							ribosome			RNA binding
Biotin synthase OS=Bacillus subtilis (strain 168) GN=bioB PE=3 SV=1	sp|P53557|BIOB_BACSU	37 kDa	137	126	136	127	129	126				biotin biosynthetic process							biotin biosynthetic process																									4 iron, 4 sulfur cluster binding	transferase activity
Acetate kinase OS=Bacillus subtilis (strain 168) GN=ackA PE=1 SV=1	sp|P37877|ACKA_BACSU	43 kDa	136	116	134	141	176	129				organic acid metabolic process							metabolic process										cytoplasm															magnesium ion binding	transferase activity
Lysine--tRNA ligase OS=Bacillus subtilis (strain 168) GN=lysS PE=3 SV=1	sp|P37477|SYK_BACSU	58 kDa	135	132	98	157	120	161				translation							translation										cytoplasm															nucleic acid binding	ligase activity
Uncharacterized ABC transporter solute-binding protein YclQ OS=Bacillus subtilis (strain 168) GN=yclQ PE=1 SV=1	sp|P94421|YCLQ_BACSU	35 kDa	135	113	116	114	125	121						transport			transport																extracellular region
Sulfite reductase [NADPH] flavoprotein alpha-component OS=Bacillus subtilis (strain 168) GN=cysJ PE=1 SV=1	sp|O32214|CYSJ_BACSU	67 kDa	134	135	132	143	169	142				amino acid biosynthetic process							cysteine biosynthetic process																									FAD binding	oxidoreductase activity
Chorismate synthase OS=Bacillus subtilis (strain 168) GN=aroC PE=1 SV=3	sp|P31104|AROC_BACSU	43 kDa	133	176	144	160	133	151				chorismate biosynthetic process							aromatic amino acid family biosynthetic process																										lyase activity
Acetolactate synthase large subunit OS=Bacillus subtilis (strain 168) GN=ilvB PE=1 SV=4	sp|P37251|ILVB_BACSU	63 kDa	132	126	140	138	120	119				amino acid biosynthetic process							amino acid biosynthetic process																									FAD binding	transferase activity
ATP synthase subunit b OS=Bacillus subtilis (strain 168) GN=atpF PE=1 SV=1	sp|P37814|ATPF_BACSU	19 kDa	132	119	134	132	120	137				ATP synthesis coupled proton transport		transport			proton transport		plasma membrane ATP synthesis coupled proton transport																membrane					plasma membrane
Threonine--tRNA ligase 1 OS=Bacillus subtilis (strain 168) GN=thrS PE=2 SV=1	sp|P18255|SYT1_BACSU	74 kDa	131	125	122	153	134	126				translation							translation										cytoplasm															metal ion binding	ligase activity
50S ribosomal protein L17 OS=Bacillus subtilis (strain 168) GN=rplQ PE=1 SV=2	sp|P20277|RL17_BACSU	14 kDa	131	122	133	131	117	115				translation							translation										ribosome					ribosome							ribosome
FeS cluster assembly protein SufD OS=Bacillus subtilis (strain 168) GN=sufD PE=3 SV=1	sp|O32165|SUFD_BACSU	48 kDa	130	124	129	144	155	132				iron-sulfur cluster assembly							iron-sulfur cluster assembly
Putative ABC transporter substrate-binding lipoprotein YhfQ OS=Bacillus subtilis (strain 168) GN=yhfQ PE=1 SV=1	sp|C0SP94|YHFQ_BACSU	35 kDa	129	125	148	146	158	146						transport			transport																		membrane					plasma membrane
Histidine biosynthesis bifunctional protein HisIE OS=Bacillus subtilis (strain 168) GN=hisI PE=3 SV=1	sp|O34912|HIS2_BACSU	24 kDa	129	111	109	133	138	124				amino acid biosynthetic process							metabolic process										cytoplasm															nucleotide binding	hydrolase activity
UPF0154 protein YneF OS=Bacillus subtilis (strain 168) GN=yneF PE=3 SV=1	sp|P45708|YNEF_BACSU	8 kDa	129	99	129	105	99	84																											membrane					plasma membrane
Phosphoribosylaminoimidazole-succinocarboxamide synthase OS=Bacillus subtilis (strain 168) GN=purC PE=1 SV=1	sp|P12046|PUR7_BACSU	27 kDa	128	99	88	117	121	98				purine nucleotide biosynthetic process							purine nucleotide biosynthetic process																									nucleotide binding	ligase activity
50S ribosomal protein L14 OS=Bacillus subtilis (strain 168) GN=rplN PE=1 SV=1	sp|P12875|RL14_BACSU	13 kDa	128	131	145	132	132	116				translation							translation										ribosome					large ribosomal subunit					large ribosomal subunit		large ribosomal subunit			RNA binding
Bifunctional homocysteine S-methyltransferase/5,10-methylenetetrahydrofolate reductase OS=Bacillus subtilis (strain 168) GN=yitJ PE=2 SV=1	sp|O06745|YITJ_BACSU	68 kDa	127	133	129	163	158	128				methionine biosynthetic process							oxidation reduction																									metal ion binding	transferase activity
DNA polymerase I OS=Bacillus subtilis (strain 168) GN=polA PE=3 SV=1	sp|O34996|DPO1_BACSU	99 kDa	126	110	98	135	99	126				DNA repair							DNA replication						DNA repair																			nucleic acid binding	hydrolase activity
Dihydroxy-acid dehydratase OS=Bacillus subtilis (strain 168) GN=ilvD PE=1 SV=4	sp|P51785|ILVD_BACSU	60 kDa	126	122	108	150	156	142				amino acid biosynthetic process							metabolic process																									4 iron, 4 sulfur cluster binding	lyase activity
DEAD-box ATP-dependent RNA helicase CshA OS=Bacillus subtilis (strain 168) GN=cshA PE=1 SV=2	sp|P96614|CSHA_BACSU	55 kDa	126	125	108	156	122	130				RNA secondary structure unwinding							RNA secondary structure unwinding						response to cold				ribosome					ribosome							ribosome			nucleic acid binding	hydrolase activity
Ornithine carbamoyltransferase OS=Bacillus subtilis (strain 168) GN=argF PE=1 SV=1	sp|P18186|OTC_BACSU	35 kDa	125	136	123	137	129	135				ornithine metabolic process							arginine biosynthetic process										cytoplasm															amino acid binding	transferase activity
Aspartate aminotransferase OS=Bacillus subtilis (strain 168) GN=aspB PE=3 SV=1	sp|P53001|AAT1_BACSU	43 kDa	123	114	119	128	134	114											biosynthetic process										cytoplasm															pyridoxal phosphate binding	transferase activity
Glucose-6-phosphate isomerase OS=Bacillus subtilis (strain 168) GN=pgi PE=1 SV=4	sp|P80860|G6PI_BACSU	51 kDa	122	140	143	184	149	180				glycolysis							gluconeogenesis										cytoplasm																isomerase activity
50S ribosomal protein L11 OS=Bacillus subtilis (strain 168) GN=rplK PE=1 SV=3	sp|Q06796|RL11_BACSU	15 kDa	122	121	126	141	116	154				translation							translation						response to antibiotic				ribosome					ribosome							ribosome			RNA binding
Ferredoxin--NADP reductase 2 OS=Bacillus subtilis (strain 168) GN=yumC PE=1 SV=2	sp|O05268|FENR2_BACSU	37 kDa	120	105	90	103	118	94											oxidation reduction																									FAD binding	oxidoreductase activity
Uncharacterized protein YdcI OS=Bacillus subtilis (strain 168) GN=ydcI PE=4 SV=2	sp|O31489|YDCI_BACSU	81 kDa	119	122	120	101	156	137				nucleobase, nucleoside, nucleotide and nucleic acid metabolic process							nucleobase, nucleoside, nucleotide and nucleic acid metabolic process																									nucleic acid binding	hydrolase activity, acting on ester bonds
Probable iron uptake system component EfeM OS=Bacillus subtilis (strain 168) GN=efeM PE=1 SV=1	sp|P39596|EFEM_BACSU	43 kDa	119	106	125	111	138	116
50S ribosomal protein L22 OS=Bacillus subtilis (strain 168) GN=rplV PE=1 SV=1	sp|P42060|RL22_BACSU	12 kDa	119	110	116	115	104	118				translation							translation										ribosome					large ribosomal subunit					large ribosomal subunit		large ribosomal subunit			RNA binding
Ribonuclease J1 OS=Bacillus subtilis (strain 168) GN=rnjA PE=1 SV=1	sp|Q45493|RNJ1_BACSU	62 kDa	119	113	109	115	121	118				rRNA processing							mRNA processing										cytoplasm															protein binding	hydrolase activity
50S ribosomal protein L21 OS=Bacillus subtilis (strain 168) GN=rplU PE=1 SV=1	sp|P26908|RL21_BACSU	11 kDa	118	111	133	171	119	124				translation							translation										ribosome					ribosome							ribosome			RNA binding
Teichoic acid poly(glycerol phosphate) polymerase OS=Bacillus subtilis (strain 168) GN=tagF PE=1 SV=1	sp|P13485|TAGF_BACSU	88 kDa	117	128	115	137	158	161				teichoic acid biosynthetic process							teichoic acid biosynthetic process																membrane					plasma membrane				protein binding	transferase activity
DNA topoisomerase 4 subunit A OS=Bacillus subtilis (strain 168) GN=parC PE=3 SV=2	sp|Q45066|PARC_BACSU	91 kDa	117	148	132	123	146	146				chromosome segregation							DNA metabolic process										cytoplasm					chromosome	membrane					plasma membrane				ATP binding	isomerase activity
Phosphoglucomutase OS=Bacillus subtilis (strain 168) GN=pgcA PE=1 SV=3	sp|P18159|PGCA_BACSU	65 kDa	116	114	105	136	122	108				enterobacterial common antigen biosynthetic process							glucose metabolic process										cytosol															metal ion binding	isomerase activity
Succinate dehydrogenase flavoprotein subunit OS=Bacillus subtilis (strain 168) GN=sdhA PE=3 SV=4	sp|P08065|SDHA_BACSU	65 kDa	115	115	129	100	135	103				tricarboxylic acid cycle							tricarboxylic acid cycle																membrane					plasma membrane					oxidoreductase activity
Nuclease SbcCD subunit C OS=Bacillus subtilis (strain 168) GN=sbcC PE=3 SV=3	sp|O06714|SBCC_BACSU	129 kDa	114	107	115	140	126	118				DNA replication							DNA replication																									nucleotide binding	hydrolase activity
Polyketide synthase PksN OS=Bacillus subtilis (strain 168) GN=pksN PE=1 SV=3	sp|O31782|PKSN_BACSU	610 kDa	114	108	100	115	127	110											metabolic process										cytoplasm															phosphopantetheine binding	transferase activity
D-alanine aminotransferase OS=Bacillus subtilis (strain 168) GN=dat PE=3 SV=1	sp|O07597|DAAA_BACSU	31 kDa	113	124	107	126	108	115				D-amino acid catabolic process							metabolic process																									pyridoxal phosphate binding	transferase activity
Putative NAD(P)H nitroreductase YfhC OS=Bacillus subtilis (strain 168) GN=yfhC PE=3 SV=1	sp|O31571|YFHC_BACSU	22 kDa	113	94	97	108	121	97											oxidation reduction																										oxidoreductase activity
Fumarate hydratase class II OS=Bacillus subtilis (strain 168) GN=fumC PE=3 SV=2	sp|P07343|FUMC_BACSU	51 kDa	113	121	122	150	127	118				tricarboxylic acid cycle							metabolic process										tricarboxylic acid cycle enzyme complex																lyase activity
Superoxide dismutase [Mn] OS=Bacillus subtilis (strain 168) GN=sodA PE=1 SV=5	sp|P54375|SODM_BACSU	22 kDa	112	91	94	105	109	110				superoxide metabolic process							superoxide metabolic process						response to stress				cytoplasm															metal ion binding	oxidoreductase activity
Succinate--CoA ligase [ADP-forming] subunit alpha OS=Bacillus subtilis (strain 168) GN=sucD PE=1 SV=3	sp|P80865|SUCD_BACSU	31 kDa	112	107	102	132	97	109				tricarboxylic acid cycle							metabolic process																									cofactor binding	ATP citrate synthase activity
Aspartate-semialdehyde dehydrogenase OS=Bacillus subtilis (strain 168) GN=asd PE=1 SV=1	sp|Q04797|DHAS_BACSU	38 kDa	112	104	102	85	122	126				methionine biosynthetic process							diaminopimelate biosynthetic process										cytoplasm															protein dimerization activity	oxidoreductase activity
Arginine biosynthesis bifunctional protein ArgJ OS=Bacillus subtilis (strain 168) GN=argJ PE=3 SV=2	sp|P36843|ARGJ_BACSU	43 kDa	111	94	112	109	115	97				arginine biosynthetic process							metabolic process										cytoplasm																transferase activity
Glucose-6-phosphate 1-dehydrogenase OS=Bacillus subtilis (strain 168) GN=zwf PE=1 SV=2	sp|P54547|G6PD_BACSU	56 kDa	111	95	91	120	101	106				pentose-phosphate shunt							carbohydrate metabolic process																									NADP binding	oxidoreductase activity
Plipastatin synthase subunit E OS=Bacillus subtilis (strain 168) GN=ppsE PE=1 SV=1	sp|O31827|PPSE_BACSU	145 kDa	110	103	91	98	87	95				antibiotic biosynthetic process							biosynthetic process																										hydrolase activity, acting on ester bonds
50S ribosomal protein L24 OS=Bacillus subtilis (strain 168) GN=rplX PE=1 SV=1	sp|P0CI78|RL24_BACSU	11 kDa	110	110	136	126	114	129				translation							translation										cytoplasm					ribosome							ribosome			RNA binding
Bifunctional protein FolD OS=Bacillus subtilis (strain 168) GN=folD PE=3 SV=1	sp|P54382|FOLD_BACSU	31 kDa	110	108	109	112	116	100				methionine biosynthetic process							folic acid and derivative biosynthetic process																										hydrolase activity
2-isopropylmalate synthase OS=Bacillus subtilis (strain 168) GN=leuA PE=3 SV=1	sp|P94565|LEU1_BACSU	57 kDa	110	105	104	131	101	114				carboxylic acid metabolic process							amino acid biosynthetic process																										transferase activity
Oligoendopeptidase F homolog OS=Bacillus subtilis (strain 168) GN=yjbG PE=3 SV=2	sp|O31605|PEPF_BACSU	77 kDa	109	101	91	84	103	97				proteolysis							proteolysis																									zinc ion binding	hydrolase activity
Protein DinB OS=Bacillus subtilis (strain 168) GN=dinB PE=3 SV=2	sp|Q02886|DINB_BACSU	20 kDa	109	87	101	107	97	103																																				metal ion binding
Sporulation-control protein spo0M OS=Bacillus subtilis (strain 168) GN=spo0M PE=1 SV=2	sp|P71088|SP0M_BACSU	30 kDa	108	109	82	98	107	84				sporulation resulting in formation of a cellular spore	sporulation resulting in formation of a cellular spore
Penicillin-binding protein 1A/1B OS=Bacillus subtilis (strain 168) GN=ponA PE=1 SV=1	sp|P39793|PBPA_BACSU	100 kDa	107	105	85	122	107	127		regulation of cell shape		peptidoglycan biosynthetic process							peptidoglycan biosynthetic process						response to antibiotic										membrane					plasma membrane				penicillin binding	hydrolase activity
Phosphoribosylamine--glycine ligase OS=Bacillus subtilis (strain 168) GN=purD PE=1 SV=1	sp|P12039|PUR2_BACSU	45 kDa	106	97	97	114	120	106				purine nucleotide biosynthetic process							purine base biosynthetic process																									metal ion binding	ligase activity
30S ribosomal protein S10 OS=Bacillus subtilis (strain 168) GN=rpsJ PE=1 SV=4	sp|P21471|RS10_BACSU	12 kDa	106	92	115	105	98	109				translation							translation										ribosome					ribosome							ribosome			tRNA binding
Arginine-binding extracellular protein ArtP OS=Bacillus subtilis (strain 168) GN=artP PE=1 SV=1	sp|P54535|ARTP_BACSU	28 kDa	106	94	93	119	105	107						transport			transport																		membrane					plasma membrane
Phosphoserine aminotransferase OS=Bacillus subtilis (strain 168) GN=serC PE=1 SV=2	sp|P80862|SERC_BACSU	40 kDa	106	110	98	117	121	102				amino acid biosynthetic process							metabolic process										cytoplasm															pyridoxal phosphate binding	transferase activity
DNA polymerase III PolC-type OS=Bacillus subtilis (strain 168) GN=polC PE=1 SV=2	sp|P13267|DPO3_BACSU	163 kDa	104	99	91	147	134	135				DNA replication							DNA replication						response to antibiotic				cytoplasm															nucleic acid binding	hydrolase activity
Transcriptional regulatory protein DegU OS=Bacillus subtilis (strain 168) GN=degU PE=1 SV=2	sp|P13800|DEGU_BACSU	26 kDa	104	99	112	100	91	91		two-component signal transduction system (phosphorelay)		transcription, DNA-dependent							transcription, DNA-dependent										cytoplasm															transcription factor activity
6-phosphogluconolactonase OS=Bacillus subtilis (strain 168) GN=pgl PE=1 SV=1	sp|O34499|6PGL_BACSU	38 kDa	103	92	98	99	85	100				pentose-phosphate shunt							carbohydrate metabolic process																										hydrolase activity
Aconitate hydratase A OS=Bacillus subtilis (strain 168) GN=citB PE=1 SV=4	sp|P09339|ACNA_BACSU	99 kDa	103	94	88	110	82	102				tricarboxylic acid cycle							metabolic process																									4 iron, 4 sulfur cluster binding	lyase activity
1-pyrroline-5-carboxylate dehydrogenase 2 OS=Bacillus subtilis (strain 168) GN=putC PE=2 SV=2	sp|P94391|ROCA2_BACSU	56 kDa	103	98	88	130	103	129				glutamate biosynthetic process							proline biosynthetic process																										oxidoreductase activity
Fe(3+)-citrate-binding protein YfmC OS=Bacillus subtilis (strain 168) GN=yfmC PE=2 SV=1	sp|O34348|YFMC_BACSU	35 kDa	102	117	111	130	84	108		iron ion homeostasis				transport			ion transport																		membrane					plasma membrane
GTP pyrophosphokinase OS=Bacillus subtilis (strain 168) GN=relA PE=1 SV=3	sp|O54408|RELA_BACSU	85 kDa	102	107	127	100	126	113				guanosine tetraphosphate biosynthetic process							guanosine tetraphosphate biosynthetic process																									amino acid binding	phosphoric diester hydrolase activity
Probable peptidoglycan endopeptidase LytE OS=Bacillus subtilis (strain 168) GN=lytE PE=1 SV=1	sp|P54421|LYTE_BACSU	35 kDa	102	113	120	89	101	118				cell wall catabolic process							cell wall catabolic process														extracellular region												hydrolase activity
Uncharacterized protein YbfG OS=Bacillus subtilis (strain 168) GN=ybfG PE=3 SV=1	sp|O31447|YBFG_BACSU	79 kDa	101	107	91	82	94	100											carbohydrate metabolic process																membrane					plasma membrane					catalytic activity
30S ribosomal protein S9 OS=Bacillus subtilis (strain 168) GN=rpsI PE=1 SV=3	sp|P21470|RS9_BACSU	14 kDa	101	91	96	89	89	101				translation							translation										ribosome					ribosome							ribosome
Glutamate--tRNA ligase OS=Bacillus subtilis (strain 168) GN=gltX PE=3 SV=1	sp|P22250|SYE_BACSU	56 kDa	101	97	82	131	95	119				translation							translation										cytoplasm															metal ion binding	ligase activity
Arginine--tRNA ligase OS=Bacillus subtilis (strain 168) GN=argS PE=3 SV=2	sp|P46906|SYR_BACSU	63 kDa	101	100	100	94	114	108				translation							arginyl-tRNA aminoacylation										cytoplasm															nucleotide binding	ligase activity
Chromosome partition protein Smc OS=Bacillus subtilis (strain 168) GN=smc PE=1 SV=3	sp|P51834|SMC_BACSU	136 kDa	101	87	81	120	98	100				chromosome segregation							DNA replication						DNA repair				cytoplasm					chromosome										DNA binding
Uncharacterized protein YpbR OS=Bacillus subtilis (strain 168) GN=ypbR PE=4 SV=1	sp|P54159|YPBR_BACSU	137 kDa	100	94	91	105	97	103				mitochondrial fusion							GTP catabolic process										mitochondrial outer membrane					mitochondrial outer membrane	mitochondrial outer membrane	mitochondrial outer membrane		mitochondrial outer membrane	mitochondrial outer membrane					nucleotide binding	GTPase activity
Dihydroorotase OS=Bacillus subtilis (strain 168) GN=pyrC PE=3 SV=2	sp|P25995|PYRC_BACSU	47 kDa	99	102	92	113	110	121				pyrimidine nucleotide biosynthetic process							pyrimidine nucleotide biosynthetic process																									zinc ion binding	hydrolase activity
Asparagine--tRNA ligase OS=Bacillus subtilis (strain 168) GN=asnS PE=3 SV=2	sp|P39772|SYN_BACSU	49 kDa	99	78	107	118	102	106				translation							asparaginyl-tRNA aminoacylation										cytoplasm															nucleic acid binding	ligase activity
Glutamyl-tRNA(Gln) amidotransferase subunit A OS=Bacillus subtilis (strain 168) GN=gatA PE=3 SV=3	sp|O06491|GATA_BACSU	53 kDa	98	112	91	112	105	88				translation							translation																									nucleotide binding	ligase activity
Uncharacterized oxidoreductase YkwC OS=Bacillus subtilis (strain 168) GN=ykwC PE=3 SV=1	sp|O34948|YKWC_BACSU	31 kDa	98	121	118	115	108	101				pentose-phosphate shunt							oxidation reduction																									coenzyme binding	oxidoreductase activity
Chaperone protein HtpG OS=Bacillus subtilis (strain 168) GN=htpG PE=3 SV=1	sp|P46208|HTPG_BACSU	72 kDa	98	89	85	107	88	103				protein folding							protein folding						response to stress				cytoplasm															nucleotide binding
Putative transcriptional regulator protein YobU OS=Bacillus subtilis (strain 168) GN=yobU PE=4 SV=1	sp|O34637|YOBU_BACSU	19 kDa	97	83	65	92	99	100
General stress protein 13 OS=Bacillus subtilis (strain 168) GN=yugI PE=1 SV=3	sp|P80870|GS13_BACSU	14 kDa	97	111	87	88	97	86				translation							translation						response to stress				cytoplasm					ribosome							ribosome			RNA binding
Protein translocase subunit SecDF OS=Bacillus subtilis (strain 168) GN=secDF PE=1 SV=2	sp|O32047|SECDF_BACSU	82 kDa	96	101	80	98	110	113				intracellular protein transport		intracellular protein transport			intracellular protein transport																		membrane					plasma membrane				P-P-bond-hydrolysis-driven protein transmembrane transporter activity
2,3,4,5-tetrahydropyridine-2,6-dicarboxylate N-acetyltransferase OS=Bacillus subtilis (strain 168) GN=dapH PE=1 SV=2	sp|O34981|DAPH_BACSU	25 kDa	96	99	92	92	104	98				amino acid biosynthetic process							lysine biosynthetic process via diaminopimelate																										transferase activity
30S ribosomal protein S16 OS=Bacillus subtilis (strain 168) GN=rpsP PE=1 SV=3	sp|P21474|RS16_BACSU	10 kDa	96	87	91	109	89	70				translation							translation										ribosome					ribosome							ribosome
30S ribosomal protein S14 OS=Bacillus subtilis (strain 168) GN=rpsN1 PE=1 SV=3	sp|P12878|RS14_BACSU	7 kDa	95	63	90	68	76	55				translation							translation										ribosome					ribosome							ribosome			RNA binding
10 kDa chaperonin OS=Bacillus subtilis (strain 168) GN=groS PE=1 SV=2	sp|P28599|CH10_BACSU	10 kDa	95	81	92	79	76	58				protein folding							protein folding						response to stress				cytoplasm															ATP binding
Methionine--tRNA ligase OS=Bacillus subtilis (strain 168) GN=metG PE=3 SV=1	sp|P37465|SYM_BACSU	76 kDa	95	100	100	113	122	121				translation							translation										cytoplasm															nucleotide binding	ligase activity
Probable nicotinate-nucleotide pyrophosphorylase [carboxylating] OS=Bacillus subtilis (strain 168) GN=nadC PE=1 SV=2	sp|P39666|NADC_BACSU	31 kDa	95	108	91	106	101	118				NAD biosynthetic process							pyridine nucleotide biosynthetic process						response to stress																				transferase activity
Probable amino-acid-binding protein YxeM OS=Bacillus subtilis (strain 168) GN=yxeM PE=1 SV=1	sp|P54952|YXEM_BACSU	29 kDa	95	100	78	104	91	97						transport			transport																		membrane					plasma membrane
Probable thiol peroxidase OS=Bacillus subtilis (strain 168) GN=tpx PE=1 SV=3	sp|P80864|TPX_BACSU	18 kDa	95	75	71	101	88	90		cell redox homeostasis		cell redox homeostasis							oxidation reduction																							antioxidant activity			oxidoreductase activity
50S ribosomal protein L9 OS=Bacillus subtilis (strain 168) GN=rplI PE=3 SV=1	sp|P37437|RL9_BACSU	16 kDa	93	84	90	90	94	96				translation							translation										ribosome					ribosome							ribosome			RNA binding
Branched-chain-amino-acid aminotransferase 2 OS=Bacillus subtilis (strain 168) GN=ilvK PE=1 SV=5	sp|P39576|ILVE2_BACSU	40 kDa	93	102	92	128	119	119				branched chain family amino acid biosynthetic process							amino acid biosynthetic process																										catalytic activity
Uncharacterized protein YxjH OS=Bacillus subtilis (strain 168) GN=yxjH PE=4 SV=4	sp|P42319|YXJH_BACSU	43 kDa	93	72	92	98	91	91				methionine biosynthetic process							methionine biosynthetic process																										5-methyltetrahydropteroyltriglutamate-homocysteine S-methyltransferase activity
Minor teichoic acid biosynthesis protein GgaB OS=Bacillus subtilis (strain 168) GN=ggaB PE=3 SV=1	sp|P46918|GGAB_BACSU	107 kDa	93	93	81	131	103	119				teichoic acid biosynthetic process							teichoic acid biosynthetic process																membrane										transferase activity
50S ribosomal protein L35 OS=Bacillus subtilis (strain 168) GN=rpmI PE=1 SV=2	sp|P55874|RL35_BACSU	8 kDa	93	82	81	76	85	86				translation							translation										ribosome					ribosome							ribosome
Sulfite reductase [NADPH] hemoprotein beta-component OS=Bacillus subtilis (strain 168) GN=cysI PE=1 SV=1	sp|O32213|CYSI_BACSU	65 kDa	91	104	105	99	121	102				sulfate assimilation							cysteine biosynthetic process																									NADP binding	oxidoreductase activity
Ribose-phosphate pyrophosphokinase OS=Bacillus subtilis (strain 168) GN=prs PE=1 SV=1	sp|P14193|KPRS_BACSU	35 kDa	91	95	98	112	93	111				ribonucleoside monophosphate biosynthetic process							cellular biosynthetic process										cytoplasm															magnesium ion binding	transferase activity
ATP phosphoribosyltransferase OS=Bacillus subtilis (strain 168) GN=hisG PE=1 SV=1	sp|O34520|HIS1_BACSU	24 kDa	90	79	76	91	87	85				amino acid biosynthetic process							amino acid biosynthetic process										cytoplasm															nucleotide binding	transferase activity
Argininosuccinate lyase OS=Bacillus subtilis (strain 168) GN=argH PE=3 SV=1	sp|O34858|ARLY_BACSU	52 kDa	90	99	104	123	92	105				arginine biosynthetic process							amino acid biosynthetic process										cytoplasm																lyase activity
3-oxoacyl-[acyl-carrier-protein] reductase FabG OS=Bacillus subtilis (strain 168) GN=fabG PE=3 SV=3	sp|P51831|FABG_BACSU	26 kDa	90	76	78	67	63	66				fatty acid biosynthetic process							fatty acid metabolic process																									NAD binding	3-oxoacyl-[acyl-carrier-protein] reductase activity
General stress protein 20U OS=Bacillus subtilis (strain 168) GN=dps PE=1 SV=3	sp|P80879|G20U_BACSU	17 kDa	90	78	81	87	102	84		cellular iron ion homeostasis		cellular iron ion homeostasis							oxidation reduction						response to stress																			ferric iron binding	oxidoreductase activity, oxidizing metal ions
Uncharacterized membrane protein YvbJ OS=Bacillus subtilis (strain 168) GN=yvbJ PE=4 SV=1	sp|O32247|YVBJ_BACSU	67 kDa	89	90	67	85	81	94																											membrane					plasma membrane
Homoserine kinase OS=Bacillus subtilis (strain 168) GN=thrB PE=3 SV=2	sp|P04948|KHSE_BACSU	33 kDa	89	79	77	109	87	90				amino acid biosynthetic process							amino acid biosynthetic process										cytoplasm															nucleotide binding	transferase activity
DNA-binding protein HU 1 OS=Bacillus subtilis (strain 168) GN=hupA PE=1 SV=2	sp|P08821|DBH1_BACSU	10 kDa	89	94	99	95	90	84				chromosome condensation																																DNA binding
2,3-bisphosphoglycerate-independent phosphoglycerate mutase OS=Bacillus subtilis (strain 168) GN=gpmI PE=1 SV=4	sp|P39773|GPMI_BACSU	56 kDa	88	97	76	106	99	112				glycolysis							metabolic process										cytoplasm															metal ion binding	isomerase activity
Alkyl hydroperoxide reductase subunit C OS=Bacillus subtilis (strain 168) GN=ahpC PE=1 SV=2	sp|P80239|AHPC_BACSU	21 kDa	87	87	99	97	92	83											oxidation reduction						response to oxidative stress																	antioxidant activity			oxidoreductase activity
Cell division protein FtsZ OS=Bacillus subtilis (strain 168) GN=ftsZ PE=1 SV=3	sp|P17865|FTSZ_BACSU	40 kDa	86	91	78	81	83	77				cell division							GTP catabolic process				binary fission						cytoplasm															protein binding	GTPase activity
Uracil phosphoribosyltransferase OS=Bacillus subtilis (strain 168) GN=upp PE=3 SV=1	sp|P39149|UPP_BACSU	23 kDa	86	63	73	94	104	82				pyrimidine salvage							metabolic process																									magnesium ion binding	transferase activity
50S ribosomal protein L18 OS=Bacillus subtilis (strain 168) GN=rplR PE=1 SV=1	sp|P46899|RL18_BACSU	13 kDa	86	72	77	95	70	89				translation							translation										ribosome					ribosome							ribosome			RNA binding
ATP-dependent Clp protease ATP-binding subunit ClpX OS=Bacillus subtilis (strain 168) GN=clpX PE=2 SV=3	sp|P50866|CLPX_BACSU	46 kDa	86	93	104	137	93	127				protein folding							protein catabolic process						response to stress																			nucleotide binding	nucleoside-triphosphatase activity
Rod shape-determining protein MreB OS=Bacillus subtilis (strain 168) GN=mreB PE=3 SV=3	sp|Q01465|MREB_BACSU	36 kDa	86	66	89	84	86	91		regulation of cell shape		cell morphogenesis	cell morphogenesis
4-hydroxy-tetrahydrodipicolinate synthase OS=Bacillus subtilis (strain 168) GN=dapA PE=1 SV=1	sp|Q04796|DAPA_BACSU	31 kDa	86	86	66	80	84	82				amino acid biosynthetic process							lysine biosynthetic process via diaminopimelate										cytoplasm																lyase activity
Ribosome hibernation promotion factor OS=Bacillus subtilis (strain 168) GN=yvyD PE=1 SV=2	sp|P28368|HPF_BACSU	22 kDa	85	81	79	86	71	81											primary metabolic process						response to stress
Immunity protein WapI OS=Bacillus subtilis (strain 168) GN=wapI PE=1 SV=1	sp|Q07836|WAPI_BACSU	16 kDa	83	81	92	74	70	72
Histidine--tRNA ligase OS=Bacillus subtilis (strain 168) GN=hisS PE=3 SV=1	sp|O32039|SYH_BACSU	48 kDa	82	110	75	92	82	82				translation							histidyl-tRNA aminoacylation										cytoplasm															nucleotide binding	ligase activity
Phosphate acetyltransferase OS=Bacillus subtilis (strain 168) GN=pta PE=1 SV=3	sp|P39646|PTAS_BACSU	35 kDa	82	74	69	100	102	94				acetyl-CoA biosynthetic process							metabolic process										cytoplasm																transferase activity
50S ribosomal protein L31 OS=Bacillus subtilis (strain 168) GN=rpmE PE=1 SV=1	sp|Q03223|RL31_BACSU	7 kDa	82	56	88	75	70	58				translation							translation										ribosome					ribosome							ribosome			RNA binding
Methylthioribose kinase OS=Bacillus subtilis (strain 168) GN=mtnK PE=1 SV=2	sp|O31663|MTNK_BACSU	45 kDa	81	79	88	83	81	67				methionine biosynthetic process							amino acid biosynthetic process						response to stress																			nucleotide binding	transferase activity
3-oxoacyl-[acyl-carrier-protein] synthase 2 OS=Bacillus subtilis (strain 168) GN=fabF PE=1 SV=1	sp|O34340|FABF_BACSU	44 kDa	81	81	75	80	68	68				fatty acid biosynthetic process							fatty acid metabolic process																										transferase activity
1-(5-phosphoribosyl)-5-[(5-phosphoribosylamino)methylideneamino] imidazole-4-carboxamide isomerase OS=Bacillus subtilis (strain 168) GN=hisA PE=3 SV=1	sp|O35006|HIS4_BACSU	27 kDa	81	66	82	84	65	93				amino acid biosynthetic process							metabolic process										cytoplasm																isomerase activity
Carbamoyl-phosphate synthase pyrimidine-specific small chain OS=Bacillus subtilis (strain 168) GN=pyrAA PE=3 SV=1	sp|P25993|CARA_BACSU	40 kDa	81	81	81	92	90	90				glutamine catabolic process							pyrimidine nucleotide biosynthetic process																									nucleotide binding	ligase activity
UPF0365 protein YqfA OS=Bacillus subtilis (strain 168) GN=yqfA PE=3 SV=1	sp|P54466|YQFA_BACSU	36 kDa	81	76	79	94	72	93																											membrane					plasma membrane
3-isopropylmalate dehydratase large subunit OS=Bacillus subtilis (strain 168) GN=leuC PE=1 SV=1	sp|P80858|LEUC_BACSU	52 kDa	81	78	54	70	69	64				amino acid biosynthetic process							metabolic process																									4 iron, 4 sulfur cluster binding	lyase activity
Imidazole glycerol phosphate synthase subunit HisF OS=Bacillus subtilis (strain 168) GN=hisF PE=3 SV=1	sp|O34727|HIS6_BACSU	27 kDa	80	77	67	75	93	87				amino acid biosynthetic process							metabolic process										cytoplasm																imidazoleglycerol-phosphate synthase activity
Uncharacterized protein YabR OS=Bacillus subtilis (strain 168) GN=yabR PE=3 SV=1	sp|P37560|YABR_BACSU	14 kDa	80	60	66	68	56	68																																				RNA binding
DNA topoisomerase 1 OS=Bacillus subtilis (strain 168) GN=topA PE=3 SV=1	sp|P39814|TOP1_BACSU	79 kDa	80	90	110	92	109	91				DNA topological change							DNA topological change															chromosome										DNA binding	isomerase activity
Penicillin-binding protein 3 OS=Bacillus subtilis (strain 168) GN=pbpC PE=3 SV=1	sp|P42971|PBPC_BACSU	74 kDa	80	92	86	89	77	82		regulation of cell shape		peptidoglycan biosynthetic process							peptidoglycan biosynthetic process						response to antibiotic										membrane					plasma membrane				penicillin binding
Quinolinate synthase A OS=Bacillus subtilis (strain 168) GN=nadA PE=3 SV=2	sp|Q9KWZ1|NADA_BACSU	41 kDa	80	86	92	78	101	86				quinolinate biosynthetic process							pyridine nucleotide biosynthetic process										cytoplasm															4 iron, 4 sulfur cluster binding	transferase activity
Uncharacterized protein YuaG OS=Bacillus subtilis (strain 168) GN=yuaG PE=4 SV=1	sp|O32076|YUAG_BACSU	56 kDa	79	80	75	94	76	86																											membrane
Histidinol dehydrogenase OS=Bacillus subtilis (strain 168) GN=hisD PE=3 SV=1	sp|O34651|HISX_BACSU	46 kDa	79	65	90	106	81	91				amino acid biosynthetic process							metabolic process																									NAD binding	oxidoreductase activity
Methyl-accepting chemotaxis protein McpB OS=Bacillus subtilis (strain 168) GN=mcpB PE=1 SV=2	sp|P39215|MCPB_BACSU	72 kDa	79	73	70	102	92	118		signal transduction		signal transduction						chemotaxis							chemotaxis										membrane					plasma membrane
Glycine--tRNA ligase beta subunit OS=Bacillus subtilis (strain 168) GN=glyS PE=3 SV=2	sp|P54381|SYGB_BACSU	76 kDa	79	86	80	94	98	99				translation							glycyl-tRNA aminoacylation										cytoplasm															metal ion binding	phosphoric diester hydrolase activity
ATP-dependent Clp protease proteolytic subunit OS=Bacillus subtilis (strain 168) GN=clpP PE=1 SV=3	sp|P80244|CLPP_BACSU	22 kDa	79	78	93	95	86	73				proteolysis							proteolysis						response to stress				cytoplasm															nucleotide binding	hydrolase activity
Aspartokinase 1 OS=Bacillus subtilis (strain 168) GN=dapG PE=3 SV=3	sp|Q04795|AK1_BACSU	43 kDa	79	75	65	56	84	56				amino acid biosynthetic process							lysine biosynthetic process via diaminopimelate																									nucleotide binding	transferase activity
Heme-degrading monooxygenase HmoA OS=Bacillus subtilis (strain 168) GN=hmoA PE=1 SV=2	sp|O31534|HMOA_BACSU	13 kDa	78	71	72	65	67	62											oxidation reduction										cytoplasm															metal ion binding	oxidoreductase activity
Uncharacterized protein YceH OS=Bacillus subtilis (strain 168) GN=yceH PE=3 SV=1	sp|O34833|YCEH_BACSU	42 kDa	78	71	81	63	85	82
Flagellin OS=Bacillus subtilis (strain 168) GN=hag PE=1 SV=2	sp|P02968|FLA_BACSU	33 kDa	78	71	73	35	24	30				ciliary or flagellar motility					ciliary or flagellar motility	ciliary or flagellar motility															extracellular region
DNA gyrase subunit B OS=Bacillus subtilis (strain 168) GN=gyrB PE=3 SV=1	sp|P05652|GYRB_BACSU	72 kDa	78	74	79	89	86	85				chromosome segregation							DNA-dependent DNA replication										cytoplasm					chromosome										magnesium ion binding	isomerase activity
30S ribosomal protein S18 OS=Bacillus subtilis (strain 168) GN=rpsR PE=1 SV=3	sp|P21475|RS18_BACSU	9 kDa	78	61	66	69	65	57				translation							translation										ribosome					ribosome							ribosome			RNA binding
30S ribosomal protein S20 OS=Bacillus subtilis (strain 168) GN=rpsT PE=1 SV=4	sp|P21477|RS20_BACSU	10 kDa	78	75	93	78	74	87				translation							translation										ribosome					ribosome							ribosome			RNA binding
tRNA uridine 5-carboxymethylaminomethyl modification enzyme MnmG OS=Bacillus subtilis (strain 168) GN=mnmG PE=3 SV=1	sp|P25812|MNMG_BACSU	70 kDa	78	85	70	100	83	78				tRNA processing							tRNA wobble uridine modification										cytoplasm															FAD binding
Proline--tRNA ligase OS=Bacillus subtilis (strain 168) GN=proS PE=3 SV=1	sp|O31755|SYP_BACSU	63 kDa	77	89	89	77	96	84		regulation of translational fidelity		translation							tRNA aminoacylation for protein translation										cytoplasm															nucleotide binding	ligase activity
Ribonuclease R OS=Bacillus subtilis (strain 168) GN=rnr PE=2 SV=1	sp|O32231|RNR_BACSU	89 kDa	76	102	95	107	99	107				RNA metabolic process							RNA metabolic process										cytoplasm															nucleic acid binding	hydrolase activity
Phosphoglucosamine mutase OS=Bacillus subtilis (strain 168) GN=glmM PE=1 SV=1	sp|O34824|GLMM_BACSU	48 kDa	76	70	63	89	77	91				UDP-N-acetylglucosamine biosynthetic process							UDP-N-acetylglucosamine biosynthetic process										cytosol															metal ion binding	isomerase activity
Cryptic catabolic NAD-specific glutamate dehydrogenase GudB OS=Bacillus subtilis (strain 168) GN=gudB PE=1 SV=2	sp|P50735|GUDB_BACSU	47 kDa	76	97	78	93	73	77				amino acid metabolic process							amino acid metabolic process																										oxidoreductase activity
Polyamine aminopropyltransferase OS=Bacillus subtilis (strain 168) GN=speE PE=1 SV=1	sp|P70998|SPEE_BACSU	31 kDa	76	82	69	95	86	69				spermidine biosynthetic process							polyamine biosynthetic process																										transferase activity
Aspartyl/glutamyl-tRNA(Asn/Gln) amidotransferase subunit B OS=Bacillus subtilis (strain 168) GN=gatB PE=1 SV=2	sp|O30509|GATB_BACSU	54 kDa	75	94	79	107	100	77				translation							translation																									nucleotide binding	ligase activity
ATP-dependent helicase/nuclease subunit A OS=Bacillus subtilis (strain 168) GN=addA PE=1 SV=2	sp|P23478|ADDA_BACSU	141 kDa	75	82	67	80	82	86				DNA repair							double-strand break repair						double-strand break repair																			DNA binding	hydrolase activity
Orotidine 5'-phosphate decarboxylase OS=Bacillus subtilis (strain 168) GN=pyrF PE=1 SV=1	sp|P25971|PYRF_BACSU	26 kDa	75	49	54	74	58	72				pyrimidine nucleotide biosynthetic process							'de novo' pyrimidine base biosynthetic process																										lyase activity
Iron(3+)-hydroxamate-binding protein FhuD OS=Bacillus subtilis (strain 168) GN=fhuD PE=1 SV=1	sp|P37580|FHUD_BACSU	34 kDa	75	75	76	100	67	79		iron ion homeostasis				transport			ion transport																		membrane					plasma membrane
MreB-like protein OS=Bacillus subtilis (strain 168) GN=mbl PE=3 SV=1	sp|P39751|MBL_BACSU	36 kDa	75	59	71	63	77	60				cell morphogenesis	cell morphogenesis
Spore coat-associated protein N OS=Bacillus subtilis (strain 168) GN=tasA PE=1 SV=1	sp|P54507|COTN_BACSU	28 kDa	75	62	60	45	37	32				sporulation resulting in formation of a cellular spore	sporulation resulting in formation of a cellular spore																				extracellular region
Serine--tRNA ligase OS=Bacillus subtilis (strain 168) GN=serS PE=3 SV=1	sp|P37464|SYS_BACSU	49 kDa	74	75	98	105	103	83				translation							selenocysteine biosynthetic process										cytoplasm															nucleotide binding	ligase activity
Putative NAD(P)H nitroreductase YodC OS=Bacillus subtilis (strain 168) GN=yodC PE=1 SV=3	sp|P81102|YODC_BACSU	22 kDa	74	70	80	88	79	76				aromatic compound catabolic process							aromatic compound catabolic process						response to toxin				cytoplasm																oxidoreductase activity
DNA translocase SftA OS=Bacillus subtilis (strain 168) GN=sftA PE=1 SV=1	sp|C0SP86|SFTA_BACSU	107 kDa	73	76	64	71	71	74				cell division																	cytoplasm						integral to membrane									DNA binding	nucleoside-triphosphatase activity
UPF0342 protein YheA OS=Bacillus subtilis (strain 168) GN=yheA PE=1 SV=1	sp|O07542|YHEA_BACSU	14 kDa	73	65	56	68	72	65
Putative phosphoesterase YjcG OS=Bacillus subtilis (strain 168) GN=yjcG PE=1 SV=1	sp|O31629|YJCG_BACSU	20 kDa	73	68	64	64	71	60											metabolic process																										catalytic activity
Acireductone dioxygenase OS=Bacillus subtilis (strain 168) GN=mtnD PE=3 SV=1	sp|O31669|MTND_BACSU	21 kDa	73	62	73	71	77	72				methionine biosynthetic process							oxidation reduction																									iron ion binding	oxidoreductase activity
CTP synthase OS=Bacillus subtilis (strain 168) GN=pyrG PE=3 SV=1	sp|P13242|PYRG_BACSU	60 kDa	73	84	101	87	111	85				glutamine metabolic process							pyrimidine nucleotide biosynthetic process																									nucleotide binding	ligase activity
Translation initiation factor IF-3 OS=Bacillus subtilis (strain 168) GN=infC PE=3 SV=3	sp|P55872|IF3_BACSU	20 kDa	73	66	94	83	81	81				translation							translation										cytoplasm															translation initiation factor activity
Uncharacterized ABC transporter ATP-binding protein YkpA OS=Bacillus subtilis (strain 168) GN=ykpA PE=3 SV=1	sp|O31716|YKPA_BACSU	61 kDa	72	86	69	92	83	94				ATP catabolic process		transport			transport		ATP catabolic process																									nucleotide binding	ATPase activity
Uncharacterized membrane protein YobI OS=Bacillus subtilis (strain 168) GN=yobI PE=4 SV=1	sp|O34784|YOBI_BACSU	141 kDa	72	70	58	72	65	78																											membrane					plasma membrane
50S ribosomal protein L29 OS=Bacillus subtilis (strain 168) GN=rpmC PE=1 SV=1	sp|P12873|RL29_BACSU	8 kDa	72	59	78	52	59	39				translation							translation										ribosome					ribosome							ribosome
30S ribosomal protein S6 OS=Bacillus subtilis (strain 168) GN=rpsF PE=1 SV=2	sp|P21468|RS6_BACSU	11 kDa	72	61	59	56	63	45				translation							translation										ribosome					ribosome							ribosome			RNA binding
30S ribosomal protein S15 OS=Bacillus subtilis (strain 168) GN=rpsO PE=1 SV=4	sp|P21473|RS15_BACSU	11 kDa	72	57	69	69	61	60				translation							translation										ribosome					ribosome							ribosome			RNA binding
Elongation factor P OS=Bacillus subtilis (strain 168) GN=efp PE=3 SV=2	sp|P49778|EFP_BACSU	20 kDa	72	49	60	57	62	51				translation							peptide biosynthetic process										cytoplasm															translation elongation factor activity
Aspartokinase 3 OS=Bacillus subtilis (strain 168) GN=yclM PE=1 SV=1	sp|P94417|AK3_BACSU	50 kDa	72	66	80	85	81	82				lysine biosynthetic process							threonine biosynthetic process																									nucleotide binding	transferase activity
Probable adenylyl-sulfate kinase OS=Bacillus subtilis (strain 168) GN=cysC PE=2 SV=1	sp|O34577|CYSC1_BACSU	23 kDa	71	58	50	71	71	62				sulfate assimilation							sulfate assimilation																									nucleotide binding	transferase activity
GTP-sensing transcriptional pleiotropic repressor CodY OS=Bacillus subtilis (strain 168) GN=codY PE=1 SV=3	sp|P39779|CODY_BACSU	29 kDa	71	70	61	78	78	71		regulation of transcription, DNA-dependent		transcription, DNA-dependent							transcription, DNA-dependent										cytoplasm															protein binding
Cysteine desulfurase SufS OS=Bacillus subtilis (strain 168) GN=sufS PE=1 SV=1	sp|O32164|SUFS_BACSU	45 kDa	70	68	79	64	80	58				cysteine metabolic process							cysteine metabolic process																									pyridoxal phosphate binding	transferase activity
Diaminopimelate decarboxylase OS=Bacillus subtilis (strain 168) GN=lysA PE=3 SV=5	sp|P23630|DCDA_BACSU	49 kDa	70	70	60	94	65	80				amino acid biosynthetic process							lysine biosynthetic process via diaminopimelate																									pyridoxal phosphate binding	lyase activity
Chemotaxis protein CheA OS=Bacillus subtilis (strain 168) GN=cheA PE=1 SV=2	sp|P29072|CHEA_BACSU	75 kDa	70	68	57	89	77	90		two-component signal transduction system (phosphorelay)		cell motion					cell motion	chemotaxis	peptidyl-histidine phosphorylation						chemotaxis				cytoplasm						membrane									nucleotide binding	transferase activity
Enoyl-[acyl-carrier-protein] reductase [NADPH] FabL OS=Bacillus subtilis (strain 168) GN=fabL PE=1 SV=1	sp|P71079|FABL_BACSU	27 kDa	70	55	58	64	72	64				protein homotetramerization							metabolic process																									NADP binding	enoyl-[acyl-carrier-protein] reductase (NADH) activity
Uncharacterized protein YhaN OS=Bacillus subtilis (strain 168) GN=yhaN PE=2 SV=1	sp|O08455|YHAN_BACSU	111 kDa	69	60	54	65	55	70																											membrane					plasma membrane
Acetolactate synthase small subunit OS=Bacillus subtilis (strain 168) GN=ilvH PE=3 SV=3	sp|P37252|ILVH_BACSU	19 kDa	69	69	74	64	74	56				amino acid biosynthetic process							metabolic process																									amino acid binding	transferase activity
UDP-N-acetylglucosamine 1-carboxyvinyltransferase 1 OS=Bacillus subtilis (strain 168) GN=murAA PE=1 SV=1	sp|P70965|MURA1_BACSU	47 kDa	69	62	63	89	69	80		regulation of cell shape		cell division							peptidoglycan biosynthetic process										cytoplasm																transferase activity
UPF0111 protein YkaA OS=Bacillus subtilis (strain 168) GN=ykaA PE=3 SV=1	sp|O34454|YKAA_BACSU	24 kDa	68	49	54	80	74	74
Uncharacterized protein YjlC OS=Bacillus subtilis (strain 168) GN=yjlC PE=2 SV=1	sp|O34633|YJLC_BACSU	16 kDa	68	67	55	69	65	75
Carboxypeptidase 1 OS=Bacillus subtilis (strain 168) GN=ypwA PE=1 SV=1	sp|P50848|CBP1_BACSU	58 kDa	68	75	51	67	68	75				proteolysis							proteolysis																									metal ion binding	hydrolase activity
ATP-dependent DNA helicase PcrA OS=Bacillus subtilis (strain 168) GN=pcrA PE=1 SV=1	sp|O34580|PCRA_BACSU	84 kDa	67	69	80	78	81	71				DNA repair							DNA unwinding during replication						DNA repair				cytoplasm															DNA binding	hydrolase activity
3-isopropylmalate dehydrogenase OS=Bacillus subtilis (strain 168) GN=leuB PE=3 SV=3	sp|P05645|LEU3_BACSU	40 kDa	67	67	83	74	70	62				amino acid biosynthetic process							oxidation reduction										cytoplasm															NAD binding	oxidoreductase activity
Ribonuclease Y OS=Bacillus subtilis (strain 168) GN=rny PE=1 SV=1	sp|O31774|RNY_BACSU	59 kDa	66	75	59	86	70	69				mRNA catabolic process							mRNA catabolic process																membrane					plasma membrane				RNA binding	hydrolase activity
DNA polymerase III subunit alpha OS=Bacillus subtilis (strain 168) GN=dnaE PE=3 SV=1	sp|O34623|DPO3A_BACSU	125 kDa	66	74	76	88	84	96				DNA replication							DNA replication										cytoplasm															nucleic acid binding	transferase activity
FMN-dependent NADH-azoreductase 1 OS=Bacillus subtilis (strain 168) GN=azoR1 PE=2 SV=1	sp|O35022|AZOR1_BACSU	23 kDa	66	47	51	81	76	67				aromatic compound catabolic process							aromatic compound catabolic process						response to toxin																			FMN binding	oxidoreductase activity				electron carrier activity
Uncharacterized protein YqaP OS=Bacillus subtilis (strain 168) GN=yqaP PE=4 SV=1	sp|P45913|YQAP_BACSU	35 kDa	66	67	78	72	62	67
Ribosome-binding ATPase YchF OS=Bacillus subtilis (strain 168) GN=ychF PE=2 SV=1	sp|P37518|YCHF_BACSU	40 kDa	65	69	73	87	71	75																																				nucleotide binding
Putative monooxygenase YxeK OS=Bacillus subtilis (strain 168) GN=yxeK PE=3 SV=1	sp|P54950|YXEK_BACSU	49 kDa	65	75	62	90	61	81											oxidation reduction																										oxidoreductase activity
5'-methylthioadenosine/S-adenosylhomocysteine nucleosidase OS=Bacillus subtilis (strain 168) GN=mtnN PE=3 SV=1	sp|O32028|MTNN_BACSU	25 kDa	64	37	61	65	54	43				methionine biosynthetic process							nucleoside catabolic process																										hydrolase activity
Phosphoribosylformylglycinamidine synthase subunit PurQ OS=Bacillus subtilis (strain 168) GN=purQ PE=1 SV=1	sp|P12041|PURQ_BACSU	25 kDa	64	37	49	52	40	38				glutamine metabolic process							purine nucleotide biosynthetic process										cytoplasm															nucleotide binding	ligase activity
Ribonucleoside-diphosphate reductase subunit alpha OS=Bacillus subtilis (strain 168) GN=nrdE PE=3 SV=1	sp|P50620|RIR1_BACSU	81 kDa	64	74	59	76	83	82				DNA replication							metabolic process										ribonucleoside-diphosphate reductase complex															nucleotide binding	catalytic activity
Cephalosporin-C deacetylase OS=Bacillus subtilis (strain 168) GN=cah PE=1 SV=1	sp|P94388|CAH_BACSU	36 kDa	64	57	56	47	69	56				cellulose catabolic process							polysaccharide catabolic process										cytoplasm																hydrolase activity
L-cystine-binding protein TcyA OS=Bacillus subtilis (strain 168) GN=tcyA PE=1 SV=3	sp|P42199|TCYA_BACSU	30 kDa	63	71	58	67	73	69						transport			transport																		membrane					plasma membrane
Transcription termination factor Rho OS=Bacillus subtilis (strain 168) GN=rho PE=3 SV=3	sp|Q03222|RHO_BACSU	49 kDa	63	78	77	84	79	66		regulation of transcription, DNA-dependent		transcription, DNA-dependent							transcription, DNA-dependent																									nucleic acid binding	hydrolase activity
Transcription termination/antitermination protein NusG OS=Bacillus subtilis (strain 168) GN=nusG PE=1 SV=1	sp|Q06795|NUSG_BACSU	20 kDa	63	71	72	59	74	62		regulation of transcription, DNA-dependent		transcription, DNA-dependent							transcription, DNA-dependent
ATP phosphoribosyltransferase regulatory subunit OS=Bacillus subtilis (strain 168) GN=hisZ PE=3 SV=1	sp|O34459|HISZ_BACSU	44 kDa	62	77	62	64	76	73				tRNA aminoacylation for protein translation							tRNA aminoacylation for protein translation										cytoplasm																aminoacyl-tRNA ligase activity
Peptide chain release factor 1 OS=Bacillus subtilis (strain 168) GN=prfA PE=3 SV=1	sp|P45872|RF1_BACSU	40 kDa	62	63	70	59	72	61				translation							translation										cytoplasm															translation release factor activity
General stress protein 16U OS=Bacillus subtilis (strain 168) GN=yceD PE=1 SV=3	sp|P80875|G16U_BACSU	21 kDa	62	53	60	65	63	72																	response to stress
Stress response protein SCP2 OS=Bacillus subtilis (strain 168) GN=yceC PE=1 SV=3	sp|P81100|SCP2_BACSU	22 kDa	62	51	62	70	62	60																	response to stress				cytoplasm
Uncharacterized protein YydD OS=Bacillus subtilis (strain 168) GN=yydD PE=4 SV=1	sp|Q45598|YYDD_BACSU	69 kDa	62	72	63	45	78	66
Cystathionine beta-lyase MetC OS=Bacillus subtilis (strain 168) GN=metC PE=1 SV=1	sp|O31632|METC_BACSU	42 kDa	61	61	52	73	72	73				methionine biosynthetic process							amino acid biosynthetic process										cytoplasm															pyridoxal phosphate binding	lyase activity
Transcription termination/antitermination protein NusA OS=Bacillus subtilis (strain 168) GN=nusA PE=1 SV=2	sp|P32727|NUSA_BACSU	42 kDa	61	55	61	57	66	53		regulation of transcription, DNA-dependent		transcription, DNA-dependent							transcription, DNA-dependent										cytoplasm															transcription factor activity
ESX secretion system protein YukB OS=Bacillus subtilis (strain 168) GN=yukB PE=3 SV=1	sp|C0SPA7|YUKB_BACSU	172 kDa	60	63	70	82	76	69				cell division																							membrane					plasma membrane				DNA binding
50S ribosomal protein L30 OS=Bacillus subtilis (strain 168) GN=rpmD PE=1 SV=2	sp|P19947|RL30_BACSU	7 kDa	60	54	79	47	58	37				translation							translation										ribosome					large ribosomal subunit					large ribosomal subunit		large ribosomal subunit
3-phosphoshikimate 1-carboxyvinyltransferase OS=Bacillus subtilis (strain 168) GN=aroA PE=3 SV=1	sp|P20691|AROA_BACSU	45 kDa	60	65	64	73	63	73				chorismate biosynthetic process							aromatic amino acid family biosynthetic process										cytoplasm																transferase activity
Nucleoid-associated protein YaaK OS=Bacillus subtilis (strain 168) GN=yaaK PE=3 SV=1	sp|P24281|YAAK_BACSU	12 kDa	60	59	69	59	50	54																					cytoplasm															DNA binding
Ribosome-recycling factor OS=Bacillus subtilis (strain 168) GN=frr PE=1 SV=2	sp|P81101|RRF_BACSU	21 kDa	60	45	57	61	53	49				translation							translation										cytoplasm
Uncharacterized HTH-type transcriptional regulator YugG OS=Bacillus subtilis (strain 168) GN=yugG PE=4 SV=2	sp|O05236|YUGG_BACSU	19 kDa	59	40	52	54	59	58		regulation of transcription, DNA-dependent		transcription, DNA-dependent							transcription, DNA-dependent																									sequence-specific DNA binding
Uncharacterized RNA methyltransferase YfjO OS=Bacillus subtilis (strain 168) GN=yfjO PE=3 SV=1	sp|O31545|YFJO_BACSU	52 kDa	59	42	52	35	56	33				RNA processing							RNA methylation																									RNA binding	transferase activity
Uncharacterized isomerase YfhB OS=Bacillus subtilis (strain 168) GN=yfhB PE=3 SV=1	sp|O31570|YFHB_BACSU	32 kDa	59	59	60	80	50	65											biosynthetic process																										isomerase activity
Phosphoribosylformylglycinamidine synthase subunit PurS OS=Bacillus subtilis (strain 168) GN=purS PE=1 SV=1	sp|P12049|PURS_BACSU	10 kDa	59	54	61	61	67	53																																					ligase activity, forming carbon-nitrogen bonds
Single-stranded DNA-binding protein A OS=Bacillus subtilis (strain 168) GN=ssbA PE=1 SV=1	sp|P37455|SSBA_BACSU	19 kDa	59	49	64	63	62	56				DNA repair							DNA replication						DNA repair																			single-stranded DNA binding
L-threonine dehydratase biosynthetic IlvA OS=Bacillus subtilis (strain 168) GN=ilvA PE=3 SV=1	sp|P37946|ILVA_BACSU	47 kDa	59	57	50	60	51	73				amino acid biosynthetic process							amino acid metabolic process																									pyridoxal phosphate binding	lyase activity
Aminomethyltransferase OS=Bacillus subtilis (strain 168) GN=gcvT PE=1 SV=2	sp|P54378|GCST_BACSU	40 kDa	59	59	56	63	57	52				glycine catabolic process							glycine catabolic process										cytoplasm																transferase activity
Purine nucleoside phosphorylase DeoD-type OS=Bacillus subtilis (strain 168) GN=deoD PE=1 SV=1	sp|O34925|DEOD_BACSU	25 kDa	58	45	59	57	48	44				nucleoside metabolic process							nucleobase, nucleoside, nucleotide and nucleic acid metabolic process																										transferase activity
6,7-dimethyl-8-ribityllumazine synthase OS=Bacillus subtilis (strain 168) GN=ribH PE=1 SV=2	sp|P11998|RISB_BACSU	16 kDa	58	64	60	59	60	61				riboflavin biosynthetic process							riboflavin biosynthetic process																										transferase activity
NADPH-dependent reductase BacG OS=Bacillus subtilis (strain 168) GN=bacG PE=1 SV=1	sp|P39644|BACG_BACSU	28 kDa	58	62	47	62	60	54				antibiotic biosynthetic process							oxidation reduction																										oxidoreductase activity
ATP-dependent protease ATPase subunit ClpY OS=Bacillus subtilis (strain 168) GN=clpY PE=1 SV=1	sp|P39778|CLPY_BACSU	53 kDa	58	75	55	82	60	65				ATP catabolic process							protein unfolding										HslUV protease complex															nucleotide binding	peptidase activity, acting on L-amino acid peptides
L-Lysine--8-amino-7-oxononanoate transaminase OS=Bacillus subtilis (strain 168) GN=bioK PE=1 SV=1	sp|P53555|BIOK_BACSU	50 kDa	58	77	80	107	65	98				biotin biosynthetic process							biotin biosynthetic process										cytoplasm															pyridoxal phosphate binding	transferase activity
Polyketide biosynthesis cytochrome P450 PksS OS=Bacillus subtilis (strain 168) GN=pksS PE=1 SV=2	sp|O31785|PKSS_BACSU	47 kDa	57	54	54	51	53	59				antibiotic biosynthetic process							oxidation reduction																membrane					plasma membrane				heme binding	oxidoreductase activity
UPF0092 membrane protein YrbF OS=Bacillus subtilis (strain 168) GN=yrbF PE=3 SV=1	sp|O32052|YRBF_BACSU	10 kDa	57	54	38	50	42	42																											membrane					plasma membrane
Imidazole glycerol phosphate synthase subunit HisH OS=Bacillus subtilis (strain 168) GN=hisH PE=3 SV=1	sp|O34565|HIS5_BACSU	23 kDa	57	49	47	54	62	53				glutamine metabolic process							amino acid biosynthetic process										cytoplasm																transferase activity
UPF0403 protein YqiW OS=Bacillus subtilis (strain 168) GN=yqiW PE=3 SV=1	sp|P54534|YQIW_BACSU	16 kDa	57	58	65	65	67	67
Glutamine--fructose-6-phosphate aminotransferase [isomerizing] OS=Bacillus subtilis (strain 168) GN=glmS PE=2 SV=1	sp|P0CI73|GLMS_BACSU	65 kDa	56	59	56	37	67	55				glutamine metabolic process							carbohydrate biosynthetic process										cytoplasm															carbohydrate binding	transferase activity
Serine-protein kinase RsbW OS=Bacillus subtilis (strain 168) GN=rsbW PE=1 SV=1	sp|P17904|RSBW_BACSU	18 kDa	56	58	61	59	59	56		negative regulation of transcription, DNA-dependent		protein amino acid phosphorylation							protein amino acid phosphorylation						response to stress																			nucleotide binding	transferase activity
Pyridoxal 5'-phosphate synthase subunit PdxT OS=Bacillus subtilis (strain 168) GN=pdxT PE=1 SV=1	sp|P37528|PDXT_BACSU	21 kDa	56	55	65	67	64	60				glutamine catabolic process							pyridoxal phosphate biosynthetic process																										transferase activity
DNA topoisomerase 4 subunit B OS=Bacillus subtilis (strain 168) GN=parE PE=3 SV=2	sp|Q59192|PARE_BACSU	73 kDa	56	56	55	76	60	57				chromosome segregation							DNA-dependent DNA replication															chromosome										metal ion binding	isomerase activity
Uncharacterized ABC transporter ATP-binding protein YfmR OS=Bacillus subtilis (strain 168) GN=yfmR PE=3 SV=1	sp|O06476|YFMR_BACSU	71 kDa	55	46	50	62	59	50				ATP catabolic process		transport			transport		ATP catabolic process																									nucleotide binding	hydrolase activity
Uridylate kinase OS=Bacillus subtilis (strain 168) GN=pyrH PE=1 SV=2	sp|O31749|PYRH_BACSU	26 kDa	55	43	67	61	58	53				pyrimidine nucleotide biosynthetic process							pyrimidine nucleotide biosynthetic process										cytoplasm															nucleotide binding	transferase activity
Septation ring formation regulator EzrA OS=Bacillus subtilis (strain 168) GN=ezrA PE=1 SV=1	sp|O34894|EZRA_BACSU	65 kDa	55	52	56	31	73	53		positive regulation of cell division		cell division																	septin ring	septin ring				septin ring	membrane				septin ring	plasma membrane				protein binding
Aspartate carbamoyltransferase OS=Bacillus subtilis (strain 168) GN=pyrB PE=1 SV=2	sp|P05654|PYRB_BACSU	34 kDa	55	43	51	43	51	54				amino acid metabolic process							'de novo' pyrimidine base biosynthetic process																									amino acid binding	transferase activity
Nucleoside diphosphate kinase OS=Bacillus subtilis (strain 168) GN=ndk PE=1 SV=3	sp|P31103|NDK_BACSU	17 kDa	55	46	43	55	47	56				CTP biosynthetic process							CTP biosynthetic process										cytoplasm															metal ion binding	transferase activity
Probable glycine dehydrogenase (decarboxylating) subunit 2 OS=Bacillus subtilis (strain 168) GN=gcvPB PE=3 SV=1	sp|P54377|GCSPB_BACSU	54 kDa	55	63	48	61	49	54				glycine decarboxylation via glycine cleavage system							glycine catabolic process																									pyridoxal phosphate binding	catalytic activity
Fructose-1,6-bisphosphatase class 2 OS=Bacillus subtilis (strain 168) GN=glpX PE=1 SV=1	sp|Q03224|GLPX_BACSU	34 kDa	55	46	51	56	54	63				gluconeogenesis							gluconeogenesis										cytoplasm															metal ion binding	hydrolase activity
Uncharacterized protein YraH OS=Bacillus subtilis (strain 168) GN=yraH PE=3 SV=1	sp|O07918|YRAH_BACSU	15 kDa	54	47	46	45	56	54																																				metal ion binding	lyase activity
FMN-dependent NADH-azoreductase 2 OS=Bacillus subtilis (strain 168) GN=azoR2 PE=1 SV=1	sp|O32224|AZOR2_BACSU	23 kDa	54	38	33	37	45	33				aromatic compound catabolic process							aromatic compound catabolic process						response to toxin																			FMN binding	oxidoreductase activity				electron carrier activity
Transition state regulatory protein AbrB OS=Bacillus subtilis (strain 168) GN=abrB PE=1 SV=1	sp|P08874|ABRB_BACSU	11 kDa	54	49	52	56	55	43		regulation of transcription, DNA-dependent		transcription, DNA-dependent	sporulation resulting in formation of a cellular spore						transcription, DNA-dependent																									DNA binding
Putative septation protein SpoVG OS=Bacillus subtilis (strain 168) GN=spoVG PE=1 SV=1	sp|P28015|SP5G_BACSU	11 kDa	54	54	58	50	56	44				cell division	sporulation resulting in formation of a cellular spore										asexual sporulation
Carbamoyl-phosphate synthase arginine-specific small chain OS=Bacillus subtilis (strain 168) GN=carA PE=3 SV=2	sp|P36838|CARX_BACSU	39 kDa	54	59	47	56	51	54				glutamine catabolic process							pyrimidine nucleotide biosynthetic process																									nucleotide binding	ligase activity
Acetylornithine aminotransferase OS=Bacillus subtilis (strain 168) GN=argD PE=3 SV=2	sp|P36839|ARGD_BACSU	41 kDa	54	53	55	77	50	61				arginine biosynthetic process							amino acid biosynthetic process										cytoplasm															pyridoxal phosphate binding	transferase activity
L-aspartate oxidase OS=Bacillus subtilis (strain 168) GN=nadB PE=3 SV=1	sp|P38032|NADB_BACSU	58 kDa	54	68	54	79	75	86				NAD biosynthetic process							pyridine nucleotide biosynthetic process										cytoplasm																oxidoreductase activity
Cytidylate kinase OS=Bacillus subtilis (strain 168) GN=cmk PE=1 SV=1	sp|P38493|KCY_BACSU	25 kDa	54	59	56	62	42	65				nucleobase, nucleoside, nucleotide and nucleic acid metabolic process							nucleobase, nucleoside, nucleotide and nucleic acid metabolic process										cytoplasm															nucleotide binding	transferase activity
Biotin carboxylase 1 OS=Bacillus subtilis (strain 168) GN=accC1 PE=3 SV=3	sp|P49787|ACCC1_BACSU	49 kDa	54	65	53	62	40	58				fatty acid biosynthetic process							fatty acid metabolic process																									metal ion binding	ligase activity
Probable ATP-dependent helicase DinG homolog OS=Bacillus subtilis (strain 168) GN=dinG PE=3 SV=1	sp|P54394|DING_BACSU	106 kDa	54	46	51	51	54	58				DNA repair							DNA replication						DNA repair																			nucleic acid binding	DNA-directed DNA polymerase activity
ATP-dependent 6-phosphofructokinase OS=Bacillus subtilis (strain 168) GN=pfkA PE=1 SV=1	sp|O34529|PFKA_BACSU	34 kDa	53	59	61	75	60	73				glycolysis							glycolysis										cytoplasm															metal ion binding	catalytic activity
Poly(glycerol-phosphate) alpha-glucosyltransferase OS=Bacillus subtilis (strain 168) GN=tagE PE=1 SV=1	sp|P13484|TAGE_BACSU	78 kDa	53	64	57	70	57	57				teichoic acid biosynthetic process							teichoic acid biosynthetic process										cytoplasm																transferase activity
1,4-dihydroxy-2-naphthoyl-CoA synthase OS=Bacillus subtilis (strain 168) GN=menB PE=1 SV=2	sp|P23966|MENB_BACSU	30 kDa	53	69	52	57	63	62				menaquinone biosynthetic process							menaquinone biosynthetic process																										lyase activity
Glycerol-3-phosphate cytidylyltransferase OS=Bacillus subtilis (strain 168) GN=tagD PE=1 SV=1	sp|P27623|TAGD_BACSU	15 kDa	53	43	47	48	50	43				teichoic acid biosynthetic process							teichoic acid biosynthetic process										cytoplasm															metal ion binding	transferase activity
ATP synthase gamma chain OS=Bacillus subtilis (strain 168) GN=atpG PE=1 SV=2	sp|P37810|ATPG_BACSU	32 kDa	53	72	54	69	49	51				ATP synthesis coupled proton transport		transport			proton transport		plasma membrane ATP synthesis coupled proton transport																membrane					plasma membrane				ATP binding	hydrogen ion transporting ATPase activity, rotational mechanism
ATP synthase subunit delta OS=Bacillus subtilis (strain 168) GN=atpH PE=1 SV=1	sp|P37811|ATPD_BACSU	20 kDa	53	60	56	58	49	49				ATP synthesis coupled proton transport		transport			proton transport		plasma membrane ATP synthesis coupled proton transport																membrane					plasma membrane
Citrate synthase 2 OS=Bacillus subtilis (strain 168) GN=citZ PE=1 SV=2	sp|P39120|CISY2_BACSU	42 kDa	53	53	51	44	40	45				tricarboxylic acid cycle							cellular carbohydrate metabolic process										cytoplasm																transferase activity
50S ribosomal protein L33 1 OS=Bacillus subtilis (strain 168) GN=rpmGA PE=1 SV=2	sp|P56849|RL331_BACSU	6 kDa	53	42	63	38	40	31				translation							translation										ribosome					ribosome							ribosome
Acetylglutamate kinase OS=Bacillus subtilis (strain 168) GN=argB PE=3 SV=1	sp|P68729|ARGB_BACSU	28 kDa	53	61	52	63	61	53				arginine biosynthetic process							amino acid biosynthetic process										cytoplasm															nucleotide binding	transferase activity
Disulfide bond formation protein D OS=Bacillus subtilis (strain 168) GN=bdbD PE=1 SV=1	sp|O32218|BDBD_BACSU	25 kDa	52	42	36	49	45	45				establishment of competence for transformation							oxidation reduction	establishment of competence for transformation					establishment of competence for transformation																				oxidoreductase activity
RNA polymerase sigma factor SigA OS=Bacillus subtilis (strain 168) GN=sigA PE=1 SV=2	sp|P06224|SIGA_BACSU	43 kDa	52	47	49	68	57	57		regulation of transcription, DNA-dependent		transcription, DNA-dependent							transcription, DNA-dependent										cytoplasm															transcription factor activity
Stage 0 sporulation protein A OS=Bacillus subtilis (strain 168) GN=spo0A PE=1 SV=1	sp|P06534|SP0A_BACSU	30 kDa	52	47	38	39	41	37		two-component signal transduction system (phosphorelay)		transcription, DNA-dependent	sporulation resulting in formation of a cellular spore						transcription, DNA-dependent	pellicle formation									cytoplasm															DNA binding
Phosphoribosylformylglycinamidine cyclo-ligase OS=Bacillus subtilis (strain 168) GN=purM PE=3 SV=2	sp|P12043|PUR5_BACSU	37 kDa	52	50	60	62	57	57				purine nucleotide biosynthetic process							purine nucleotide biosynthetic process										cytoplasm															nucleotide binding	ligase activity
Bifunctional protein GlmU OS=Bacillus subtilis (strain 168) GN=glmU PE=3 SV=1	sp|P14192|GLMU_BACSU	50 kDa	52	48	48	52	50	43		regulation of cell shape		cell morphogenesis	cell morphogenesis						lipopolysaccharide biosynthetic process										cytoplasm															magnesium ion binding	catalytic activity
Tyrosine--tRNA ligase 1 OS=Bacillus subtilis (strain 168) GN=tyrS1 PE=2 SV=2	sp|P22326|SYY1_BACSU	48 kDa	52	50	55	65	56	55				translation							tyrosyl-tRNA aminoacylation										cytoplasm															RNA binding	ligase activity
Peptidyl-prolyl cis-trans isomerase B OS=Bacillus subtilis (strain 168) GN=ppiB PE=1 SV=1	sp|P35137|PPIB_BACSU	15 kDa	52	48	52	43	41	57				protein folding							protein folding										cytoplasm																isomerase activity
50S ribosomal protein L28 OS=Bacillus subtilis (strain 168) GN=rpmB PE=1 SV=1	sp|P37807|RL28_BACSU	7 kDa	52	44	59	49	49	42				translation							translation										ribosome					ribosome							ribosome
Elongation factor 4 OS=Bacillus subtilis (strain 168) GN=lepA PE=3 SV=2	sp|P37949|LEPA_BACSU	69 kDa	52	53	46	45	54	63		positive regulation of translation		translation							GTP catabolic process																membrane					plasma membrane				nucleotide binding	hydrolase activity
Putative heme-dependent peroxidase YwfI OS=Bacillus subtilis (strain 168) GN=ywfI PE=3 SV=1	sp|P39645|YWFI_BACSU	30 kDa	52	52	51	55	47	51
Putative pyruvate, phosphate dikinase regulatory protein OS=Bacillus subtilis (strain 168) GN=yqfL PE=1 SV=1	sp|P54470|PDRP_BACSU	30 kDa	52	32	41	40	46	37				phosphorylation							phosphorylation																									nucleotide binding	transferase activity
S-ribosylhomocysteine lyase OS=Bacillus subtilis (strain 168) GN=luxS PE=1 SV=1	sp|O34667|LUXS_BACSU	18 kDa	51	46	55	51	50	48		quorum sensing									metabolic process	quorum sensing																								iron ion binding	lyase activity
Protein GrpE OS=Bacillus subtilis (strain 168) GN=grpE PE=1 SV=3	sp|P15874|GRPE_BACSU	22 kDa	51	43	35	51	48	39				protein folding							protein folding						response to stress				cytoplasm															chaperone binding
Vegetative catalase OS=Bacillus subtilis (strain 168) GN=katA PE=1 SV=5	sp|P26901|CATA_BACSU	55 kDa	51	53	43	61	49	64				hydrogen peroxide catabolic process							hydrogen peroxide catabolic process						response to oxidative stress				cytoplasm													peroxidase activity		heme binding	oxidoreductase activity
Biotin carboxyl carrier protein of acetyl-CoA carboxylase OS=Bacillus subtilis (strain 168) GN=accB PE=1 SV=2	sp|P49786|BCCP_BACSU	17 kDa	51	42	34	55	43	46				fatty acid biosynthetic process							fatty acid metabolic process										acetyl-CoA carboxylase complex																acetyl-CoA carboxylase activity
Transcriptional regulator LytR OS=Bacillus subtilis (strain 168) GN=lytR PE=1 SV=1	sp|Q02115|LYAT_BACSU	35 kDa	51	56	49	53	43	48		regulation of transcription, DNA-dependent		transcription, DNA-dependent							transcription, DNA-dependent																membrane					plasma membrane				transcription factor activity
Glyoxal reductase OS=Bacillus subtilis (strain 168) GN=yvgN PE=1 SV=1	sp|O32210|GR_BACSU	32 kDa	50	69	50	54	44	57											oxidation reduction																										oxidoreductase activity
3-oxoacyl-[acyl-carrier-protein] synthase 3 protein 1 OS=Bacillus subtilis (strain 168) GN=fabHA PE=2 SV=1	sp|O34746|FABH1_BACSU	34 kDa	50	42	46	41	39	52				fatty acid biosynthetic process							lipid biosynthetic process										cytoplasm																transferase activity
Anti-sigma-B factor antagonist OS=Bacillus subtilis (strain 168) GN=rsbV PE=1 SV=1	sp|P17903|RSBV_BACSU	12 kDa	50	32	45	51	49	41		regulation of transcription, DNA-dependent																																		antisigma factor binding
2-iminobutanoate/2-iminopropanoate deaminase OS=Bacillus subtilis (strain 168) GN=yabJ PE=1 SV=3	sp|P37552|RIDA_BACSU	14 kDa	50	47	52	56	46	40				amino acid biosynthetic process							2-oxobutyrate biosynthetic process						response to toxin				cytoplasm																deaminase activity
Deoxyribose-phosphate aldolase OS=Bacillus subtilis (strain 168) GN=deoC PE=1 SV=3	sp|P39121|DEOC_BACSU	23 kDa	50	51	39	49	43	52				deoxyribonucleotide catabolic process							deoxyribose phosphate catabolic process										cytoplasm																lyase activity
UPF0403 protein YphP OS=Bacillus subtilis (strain 168) GN=yphP PE=1 SV=1	sp|P54170|YPHP_BACSU	16 kDa	50	48	41	59	57	58
3'-5' exoribonuclease YhaM OS=Bacillus subtilis (strain 168) GN=yhaM PE=1 SV=1	sp|O07521|YHAM_BACSU	36 kDa	49	49	47	47	47	59				rRNA processing							rRNA 3'-end processing																									nucleic acid binding	hydrolase activity
Imidazoleglycerol-phosphate dehydratase OS=Bacillus subtilis (strain 168) GN=hisB PE=3 SV=1	sp|O34683|HIS7_BACSU	22 kDa	49	42	47	72	51	51				amino acid biosynthetic process							amino acid biosynthetic process										cytoplasm																lyase activity
Putative tRNA-binding protein YtpR OS=Bacillus subtilis (strain 168) GN=ytpR PE=4 SV=1	sp|O34943|YTPR_BACSU	22 kDa	49	43	36	47	44	40																																				tRNA binding
50S ribosomal protein L27 OS=Bacillus subtilis (strain 168) GN=rpmA PE=1 SV=1	sp|P05657|RL27_BACSU	10 kDa	49	51	59	58	56	53				translation							translation										ribosome					ribosome							ribosome
D-alanyl-D-alanine carboxypeptidase DacA OS=Bacillus subtilis (strain 168) GN=dacA PE=1 SV=3	sp|P08750|DACA_BACSU	49 kDa	49	59	56	59	59	75		regulation of cell shape		peptidoglycan biosynthetic process							peptidoglycan biosynthetic process														extracellular region												hydrolase activity
Thioredoxin OS=Bacillus subtilis (strain 168) GN=trxA PE=1 SV=3	sp|P14949|THIO_BACSU	11 kDa	49	49	48	49	53	49		cell redox homeostasis		glycerol ether metabolic process							glycerol ether metabolic process																										protein disulfide oxidoreductase activity
Phenylalanine--tRNA ligase alpha subunit OS=Bacillus subtilis (strain 168) GN=pheS PE=3 SV=2	sp|P17921|SYFA_BACSU	39 kDa	49	56	45	62	53	53				translation							translation										cytoplasm															tRNA binding	ligase activity
Peptide chain release factor 2 OS=Bacillus subtilis (strain 168) GN=prfB PE=3 SV=2	sp|P28367|RF2_BACSU	42 kDa	49	45	36	38	48	40				translation							translation										cytoplasm															translation release factor activity
Hypoxanthine-guanine phosphoribosyltransferase OS=Bacillus subtilis (strain 168) GN=hprT PE=3 SV=1	sp|P37472|HPRT_BACSU	20 kDa	49	49	49	58	56	53				IMP salvage							IMP salvage										cytoplasm															magnesium ion binding	transferase activity
Uncharacterized protein YqeY OS=Bacillus subtilis (strain 168) GN=yqeY PE=1 SV=1	sp|P54464|YQEY_BACSU	17 kDa	49	41	47	51	49	48																																					carbon-nitrogen ligase activity, with glutamine as amido-N-donor
Methyl-accepting chemotaxis protein McpC OS=Bacillus subtilis (strain 168) GN=mcpC PE=1 SV=2	sp|P54576|MCPC_BACSU	72 kDa	49	52	57	68	63	72		signal transduction		signal transduction						chemotaxis							chemotaxis										membrane					plasma membrane
Amidase enhancer OS=Bacillus subtilis (strain 168) GN=lytB PE=1 SV=1	sp|Q02113|CWBA_BACSU	77 kDa	49	58	58	55	67	90				sporulation resulting in formation of a cellular spore	sporulation resulting in formation of a cellular spore																				extracellular region		membrane					plasma membrane
Probable inactive metalloprotease YmfF OS=Bacillus subtilis (strain 168) GN=ymfF PE=3 SV=2	sp|O31764|YMFF_BACSU	48 kDa	48	43	38	47	53	46											metabolic process																									metal ion binding	catalytic activity
Chromosomal replication initiator protein DnaA OS=Bacillus subtilis (strain 168) GN=dnaA PE=1 SV=1	sp|P05648|DNAA_BACSU	51 kDa	48	48	48	55	37	51		regulation of DNA replication		DNA replication							DNA replication										cytoplasm															protein binding	nucleoside-triphosphatase activity
NADH dehydrogenase OS=Bacillus subtilis (strain 168) GN=ahpF PE=1 SV=2	sp|P42974|DHNA_BACSU	55 kDa	48	53	37	65	47	59		cell redox homeostasis		cell redox homeostasis							oxidation reduction						response to reactive oxygen species										membrane					plasma membrane				FAD binding	oxidoreductase activity				electron carrier activity
Acyl carrier protein OS=Bacillus subtilis (strain 168) GN=acpA PE=1 SV=1	sp|P80643|ACP_BACSU	9 kDa	48	44	50	42	42	48				fatty acid biosynthetic process							fatty acid metabolic process										cytoplasm
Resolvase homolog YneB OS=Bacillus subtilis (strain 168) GN=yneB PE=2 SV=1	sp|Q45057|YNEB_BACSU	25 kDa	48	49	44	47	40	39				DNA recombination							DNA recombination																									DNA binding	recombinase activity
Acetyl-coenzyme A carboxylase carboxyl transferase subunit beta OS=Bacillus subtilis (strain 168) GN=accD PE=1 SV=1	sp|C0SP93|ACCD_BACSU	32 kDa	47	67	45	64	48	51				fatty acid biosynthetic process							fatty acid metabolic process										acetyl-CoA carboxylase complex															nucleotide binding	ligase activity
Probable NADH-dependent butanol dehydrogenase 1 OS=Bacillus subtilis (strain 168) GN=yugJ PE=3 SV=1	sp|O05239|YUGJ_BACSU	43 kDa	47	44	41	34	53	52											oxidation reduction																									metal ion binding	oxidoreductase activity
Uncharacterized protein YjjA OS=Bacillus subtilis (strain 168) GN=yjjA PE=4 SV=1	sp|O34394|YJJA_BACSU	30 kDa	47	43	55	57	35	42				tetrapyrrole biosynthetic process							tetrapyrrole biosynthetic process																										uroporphyrinogen-III synthase activity
Uncharacterized protein YfmG OS=Bacillus subtilis (strain 168) GN=yfmG PE=4 SV=1	sp|O34722|YFMG_BACSU	57 kDa	47	55	46	21	25	22
Cell division ATP-binding protein FtsE OS=Bacillus subtilis (strain 168) GN=ftsE PE=1 SV=1	sp|O34814|FTSE_BACSU	26 kDa	47	48	41	53	49	45		positive regulation of sporulation resulting in formation of a cellular spore		cell division		transport			transport		ATP catabolic process																membrane					plasma membrane				nucleotide binding	ATPase activity
Amidophosphoribosyltransferase OS=Bacillus subtilis (strain 168) GN=purF PE=1 SV=2	sp|P00497|PUR1_BACSU	52 kDa	47	41	45	51	50	42				nucleoside metabolic process							glutamine metabolic process																									metal ion binding	catalytic activity
DNA polymerase III subunit beta OS=Bacillus subtilis (strain 168) GN=dnaN PE=1 SV=1	sp|P05649|DPO3B_BACSU	42 kDa	47	41	34	30	35	30				DNA replication							DNA replication										cytoplasm															DNA binding	transferase activity
ATP-dependent helicase/deoxyribonuclease subunit B OS=Bacillus subtilis (strain 168) GN=addB PE=1 SV=2	sp|P23477|ADDB_BACSU	135 kDa	47	52	49	64	54	61				DNA repair							double-strand break repair via homologous recombination						double-strand break repair via homologous recombination																			metal ion binding	hydrolase activity
Uncharacterized ABC transporter ATP-binding protein YybJ OS=Bacillus subtilis (strain 168) GN=yybJ PE=3 SV=1	sp|P37494|YYBJ_BACSU	24 kDa	47	53	42	44	40	38				ATP catabolic process		transport			transport		ATP catabolic process																									nucleotide binding	ATPase activity
Peptidase T OS=Bacillus subtilis (strain 168) GN=pepT PE=3 SV=1	sp|P55179|PEPT_BACSU	46 kDa	47	66	50	47	54	48				proteolysis							peptide metabolic process										cytoplasm															zinc ion binding	hydrolase activity
Uncharacterized acyl--CoA ligase YtcI OS=Bacillus subtilis (strain 168) GN=ytcI PE=3 SV=1	sp|C0SPB0|YTCI_BACSU	59 kDa	46	55	34	46	44	50											metabolic process																									nucleotide binding	ligase activity
23S rRNA (uracil-C(5))-methyltransferase RlmCD OS=Bacillus subtilis (strain 168) GN=rlmCD PE=1 SV=1	sp|O31503|RLMCD_BACSU	52 kDa	46	27	44	30	46	27				rRNA processing							rRNA methylation																									RNA binding	transferase activity
Methylthioribose-1-phosphate isomerase OS=Bacillus subtilis (strain 168) GN=mtnA PE=1 SV=1	sp|O31662|MTNA_BACSU	39 kDa	46	46	42	40	44	43				cellular metabolic process							cellular biosynthetic process										cytoplasm																isomerase activity
HPr kinase/phosphorylase OS=Bacillus subtilis (strain 168) GN=hprK PE=1 SV=3	sp|O34483|HPRK_BACSU	35 kDa	46	40	45	39	45	52		two-component signal transduction system (phosphorelay)		protein amino acid phosphorylation							carbohydrate metabolic process																									magnesium ion binding	catalytic activity
Ribonuclease 3 OS=Bacillus subtilis (strain 168) GN=rnc PE=1 SV=2	sp|P51833|RNC_BACSU	28 kDa	46	44	31	34	41	32				RNA processing							rRNA catabolic process										cytoplasm															RNA binding	hydrolase activity
Uncharacterized protein YqhY OS=Bacillus subtilis (strain 168) GN=yqhY PE=3 SV=2	sp|P54519|YQHY_BACSU	15 kDa	46	43	42	40	39	41
Uncharacterized protein YqjE OS=Bacillus subtilis (strain 168) GN=yqjE PE=3 SV=2	sp|P54542|YQJE_BACSU	40 kDa	46	47	43	32	44	50				proteolysis							metabolic process																									metal ion binding	hydrolase activity
Cysteine--tRNA ligase OS=Bacillus subtilis (strain 168) GN=cysS PE=1 SV=1	sp|Q06752|SYC_BACSU	54 kDa	46	46	56	63	53	55				translation							cysteinyl-tRNA aminoacylation										cytoplasm															zinc ion binding	ligase activity
Sporulation initiation phosphotransferase F OS=Bacillus subtilis (strain 168) GN=spo0F PE=1 SV=1	sp|P06628|SP0F_BACSU	14 kDa	45	35	28	35	33	37		two-component signal transduction system (phosphorelay)		phosphorylation	sporulation resulting in formation of a cellular spore						phosphorylation										cytoplasm															protein binding	transferase activity
Signal recognition particle protein OS=Bacillus subtilis (strain 168) GN=ffh PE=1 SV=1	sp|P37105|SRP54_BACSU	50 kDa	45	55	52	65	54	63				SRP-dependent cotranslational protein targeting to membrane		SRP-dependent cotranslational protein targeting to membrane			SRP-dependent cotranslational protein targeting to membrane		GTP catabolic process										cytoplasm															7S RNA binding	GTPase activity
Pur operon repressor OS=Bacillus subtilis (strain 168) GN=purR PE=1 SV=1	sp|P37551|PURR_BACSU	31 kDa	45	30	46	47	37	42		regulation of transcription, DNA-dependent		transcription, DNA-dependent							transcription, DNA-dependent																									DNA binding
Acetyl-coenzyme A synthetase OS=Bacillus subtilis (strain 168) GN=acsA PE=1 SV=1	sp|P39062|ACSA_BACSU	65 kDa	45	43	41	25	44	47											metabolic process																									metal ion binding	ligase activity
Phage-like element PBSX protein XkdG OS=Bacillus subtilis (strain 168) GN=xkdG PE=1 SV=1	sp|P54327|XKDG_BACSU	35 kDa	45	38	34	23	34	23																									extracellular region
Leucine dehydrogenase OS=Bacillus subtilis (strain 168) GN=yqiT PE=3 SV=1	sp|P54531|DHLE_BACSU	40 kDa	45	57	56	79	55	66				branched chain family amino acid catabolic process							amino acid metabolic process																										oxidoreductase activity
Phage shock protein A homolog OS=Bacillus subtilis (strain 168) GN=ydjF PE=1 SV=3	sp|P54617|PSPA_BACSU	25 kDa	45	35	38	46	31	38																	response to stress
Septum site-determining protein DivIVA OS=Bacillus subtilis (strain 168) GN=divIVA PE=1 SV=1	sp|P71021|DIV4A_BACSU	19 kDa	45	63	60	72	66	67				cell division	sporulation resulting in formation of a cellular spore																cytoplasm															protein binding
Glutamyl-tRNA(Gln) amidotransferase subunit C OS=Bacillus subtilis (strain 168) GN=gatC PE=3 SV=3	sp|O06492|GATC_BACSU	11 kDa	44	49	45	32	39	36		regulation of translational fidelity		translation							translation																									nucleotide binding	ligase activity
Putative amidohydrolase YhaA OS=Bacillus subtilis (strain 168) GN=yhaA PE=3 SV=3	sp|O07598|YHAA_BACSU	43 kDa	44	53	44	31	39	32											metabolic process																									metal ion binding	hydrolase activity
DNA ligase OS=Bacillus subtilis (strain 168) GN=ligA PE=3 SV=1	sp|O31498|DNLJ_BACSU	75 kDa	44	45	52	57	62	50				DNA repair							DNA replication						DNA repair																			DNA binding	ligase activity
Ferri-bacillibactin esterase BesA OS=Bacillus subtilis (strain 168) GN=besA PE=1 SV=2	sp|O32102|BESA_BACSU	32 kDa	44	41	38	37	39	40																					cytoplasm																hydrolase activity
50S ribosomal protein L32 OS=Bacillus subtilis (strain 168) GN=rpmF PE=1 SV=3	sp|O34687|RL32_BACSU	7 kDa	44	32	43	40	44	41				translation							translation										ribosome					large ribosomal subunit					large ribosomal subunit		large ribosomal subunit
General stress protein CTC OS=Bacillus subtilis (strain 168) GN=ctc PE=1 SV=4	sp|P14194|CTC_BACSU	22 kDa	44	45	33	42	44	37				translation							translation						response to stress				ribosome					ribosome							ribosome			RNA binding
1-pyrroline-5-carboxylate dehydrogenase OS=Bacillus subtilis (strain 168) GN=rocA PE=2 SV=1	sp|P39634|ROCA_BACSU	56 kDa	44	55	38	47	43	48				glutamate biosynthetic process							proline biosynthetic process																										oxidoreductase activity
Uncharacterized protein YtxH OS=Bacillus subtilis (strain 168) GN=ytxH PE=4 SV=2	sp|P40780|YTXH_BACSU	17 kDa	44	49	44	61	49	58
General stress protein 18 OS=Bacillus subtilis (strain 168) GN=yfkM PE=1 SV=3	sp|P80876|GS18_BACSU	19 kDa	44	38	35	40	44	41				proteolysis							proteolysis						response to stress																				hydrolase activity
Alanine dehydrogenase OS=Bacillus subtilis (strain 168) GN=ald PE=1 SV=1	sp|Q08352|DHA_BACSU	40 kDa	44	56	65	64	58	70				L-alanine catabolic process	sporulation resulting in formation of a cellular spore						alanine catabolic process										cytoplasm															metal ion binding	oxidoreductase activity
Uncharacterized membrane protein YhaH OS=Bacillus subtilis (strain 168) GN=yhaH PE=4 SV=1	sp|O07516|YHAH_BACSU	13 kDa	43	43	45	54	50	46																											membrane					plasma membrane
Ribosomal RNA small subunit methyltransferase G OS=Bacillus subtilis (strain 168) GN=rsmG PE=1 SV=1	sp|P25813|RSMG_BACSU	27 kDa	43	33	31	39	37	41				rRNA processing							rRNA methylation										cytoplasm																transferase activity
Putative sugar phosphate isomerase YwlF OS=Bacillus subtilis (strain 168) GN=ywlF PE=2 SV=1	sp|P39156|YWLF_BACSU	16 kDa	43	42	46	39	46	45				pentose-phosphate shunt							carbohydrate metabolic process																										isomerase activity
Glycine betaine transport ATP-binding protein OpuAA OS=Bacillus subtilis (strain 168) GN=opuAA PE=1 SV=3	sp|P46920|OPUAA_BACSU	46 kDa	43	51	38	48	47	48				ATP catabolic process		transport			glycine betaine transport		ATP catabolic process																membrane									nucleotide binding	hydrolase activity
UDP-glucose 4-epimerase OS=Bacillus subtilis (strain 168) GN=galE PE=3 SV=1	sp|P55180|GALE_BACSU	37 kDa	43	49	40	53	53	40				cellular metabolic process							carbohydrate metabolic process																									coenzyme binding	isomerase activity
Phosphate acyltransferase OS=Bacillus subtilis (strain 168) GN=plsX PE=1 SV=2	sp|P71018|PLSX_BACSU	36 kDa	43	44	41	32	39	36				phospholipid biosynthetic process							fatty acid biosynthetic process										cytoplasm																transferase activity
Septum site-determining protein MinD OS=Bacillus subtilis (strain 168) GN=minD PE=1 SV=1	sp|Q01464|MIND_BACSU	29 kDa	43	40	49	53	41	52				cell division							ATP catabolic process																membrane					plasma membrane				nucleotide binding	ATPase activity
Putative aldehyde dehydrogenase YfmT OS=Bacillus subtilis (strain 168) GN=yfmT PE=2 SV=1	sp|O06478|ALDH5_BACSU	53 kDa	42	52	55	80	78	62											metabolic process																										oxidoreductase activity
Nucleotide-binding protein YvcJ OS=Bacillus subtilis (strain 168) GN=yvcJ PE=1 SV=1	sp|O06973|YVCJ_BACSU	34 kDa	42	57	43	44	44	50																																				nucleotide binding
Uncharacterized membrane protein YmfM OS=Bacillus subtilis (strain 168) GN=ymfM PE=4 SV=3	sp|O31771|YMFM_BACSU	32 kDa	42	34	31	32	34	37																											membrane					plasma membrane				DNA binding
Adenine phosphoribosyltransferase OS=Bacillus subtilis (strain 168) GN=apt PE=3 SV=1	sp|O34443|APT_BACSU	19 kDa	42	47	45	52	47	44				nucleoside metabolic process							nucleoside metabolic process										cytoplasm																transferase activity
Cell division protein FtsX OS=Bacillus subtilis (strain 168) GN=ftsX PE=1 SV=1	sp|O34876|FTSX_BACSU	33 kDa	42	51	36	40	41	49		positive regulation of sporulation resulting in formation of a cellular spore		cell division																							membrane					plasma membrane
GTP cyclohydrolase 1 OS=Bacillus subtilis (strain 168) GN=folE PE=1 SV=1	sp|P19465|GCH1_BACSU	21 kDa	42	42	32	44	45	42				tetrahydrofolate biosynthetic process							tetrahydrofolate biosynthetic process										cytoplasm															nucleotide binding	hydrolase activity
Ribosomal large subunit pseudouridine synthase B OS=Bacillus subtilis (strain 168) GN=rluB PE=1 SV=2	sp|P35159|RLUB_BACSU	28 kDa	42	36	49	46	46	48				rRNA processing							RNA modification																									RNA binding	isomerase activity
Cell wall-binding protein YqgA OS=Bacillus subtilis (strain 168) GN=yqgA PE=1 SV=2	sp|P54484|YQGA_BACSU	15 kDa	42	40	41	24	24	32																									extracellular region
Putative cysteine ligase BshC OS=Bacillus subtilis (strain 168) GN=bshC PE=1 SV=3	sp|P55342|BSHC_BACSU	63 kDa	42	45	37	38	42	49
Uncharacterized lipoprotein YufN OS=Bacillus subtilis (strain 168) GN=yufN PE=3 SV=2	sp|O05252|YUFN_BACSU	38 kDa	41	62	49	48	36	46																											membrane					plasma membrane
UPF0234 protein yitk OS=Bacillus subtilis (strain 168) GN=yitK PE=3 SV=1	sp|O06746|YITK_BACSU	18 kDa	41	47	41	41	50	35
Putative aspartate aminotransferase YhdR OS=Bacillus subtilis (strain 168) GN=yhdR PE=3 SV=1	sp|O07587|AAT3_BACSU	44 kDa	41	49	38	44	47	53											biosynthetic process										cytoplasm															pyridoxal phosphate binding	transferase activity
Transcriptional regulatory protein WalR OS=Bacillus subtilis (strain 168) GN=walR PE=1 SV=1	sp|P37478|WALR_BACSU	27 kDa	41	48	34	34	41	33		two-component signal transduction system (phosphorelay)		transcription, DNA-dependent							transcription, DNA-dependent										cytoplasm															DNA binding
ATP-dependent dethiobiotin synthetase BioD OS=Bacillus subtilis (strain 168) GN=bioD PE=3 SV=1	sp|P53558|BIOD_BACSU	25 kDa	41	41	59	46	39	56				biotin biosynthetic process							biotin biosynthetic process										cytoplasm															metal ion binding	ligase activity
6-carboxyhexanoate--CoA ligase OS=Bacillus subtilis (strain 168) GN=bioW PE=1 SV=1	sp|P53559|BIOW_BACSU	30 kDa	41	42	42	56	40	41				biotin biosynthetic process							biotin biosynthetic process																									nucleotide binding	ligase activity
DEAD-box ATP-dependent RNA helicase CshB OS=Bacillus subtilis (strain 168) GN=cshB PE=1 SV=1	sp|P54475|CSHB_BACSU	50 kDa	41	43	50	50	54	41																	response to cold				cytoplasm															nucleic acid binding	hydrolase activity
Cystathionine gamma-synthase/O-acetylhomoserine (thiol)-lyase OS=Bacillus subtilis (strain 168) GN=metI PE=1 SV=1	sp|O31631|METI_BACSU	42 kDa	40	51	48	61	51	69				methionine biosynthetic process							amino acid biosynthetic process										cytoplasm															pyridoxal phosphate binding	transferase activity
Hydrolase MtnU OS=Bacillus subtilis (strain 168) GN=mtnU PE=3 SV=1	sp|O31664|MTNU_BACSU	29 kDa	40	28	31	39	39	42											nitrogen compound metabolic process																										hydrolase activity
Uncharacterized sugar kinase YdjE OS=Bacillus subtilis (strain 168) GN=ydjE PE=3 SV=1	sp|O34768|YDJE_BACSU	34 kDa	40	42	40	61	37	56				phosphorylation							phosphorylation																										transferase activity
N5-carboxyaminoimidazole ribonucleotide synthase OS=Bacillus subtilis (strain 168) GN=purK PE=3 SV=2	sp|P12045|PURK_BACSU	42 kDa	40	33	45	26	47	44				pentose-phosphate shunt							purine nucleotide biosynthetic process																									metal ion binding	phosphoribosylaminoimidazole carboxylase activity
Pyridoxine kinase OS=Bacillus subtilis (strain 168) GN=pdxK PE=1 SV=1	sp|P39610|PDXK_BACSU	29 kDa	40	38	42	45	41	43				thiamin biosynthetic process							thiamin biosynthetic process																									metal ion binding	transferase activity
Xanthine phosphoribosyltransferase OS=Bacillus subtilis (strain 168) GN=xpt PE=1 SV=1	sp|P42085|XPT_BACSU	21 kDa	40	52	72	43	54	48				nucleoside metabolic process							nucleoside metabolic process										cytoplasm																transferase activity
Cyclic-di-AMP phosphodiesterase PgpH OS=Bacillus subtilis (strain 168) GN=pgpH PE=3 SV=2	sp|P46344|PGPH_BACSU	79 kDa	40	45	46	44	52	45											metabolic process																membrane					plasma membrane				metal ion binding	phosphoric diester hydrolase activity
Glycerol-3-phosphate dehydrogenase [NAD(P)+] OS=Bacillus subtilis (strain 168) GN=gpsA PE=3 SV=2	sp|P46919|GPDA_BACSU	37 kDa	40	40	30	33	45	42				glycerophospholipid metabolic process							glycerol-3-phosphate catabolic process										glycerol-3-phosphate dehydrogenase complex															NAD binding	oxidoreductase activity
DNA mismatch repair protein MutS OS=Bacillus subtilis (strain 168) GN=mutS PE=3 SV=3	sp|P49849|MUTS_BACSU	98 kDa	40	33	22	40	30	38				DNA repair							mismatch repair						mismatch repair									mismatch repair complex			mismatch repair complex		mismatch repair complex					nucleotide binding	DNA-dependent ATPase activity
4-hydroxy-3-methylbut-2-en-1-yl diphosphate synthase (flavodoxin) OS=Bacillus subtilis (strain 168) GN=ispG PE=3 SV=1	sp|P54482|ISPG_BACSU	41 kDa	40	48	50	57	47	70				cellular metabolic process							terpenoid biosynthetic process																									4 iron, 4 sulfur cluster binding	catalytic activity
Arginine transport ATP-binding protein ArtM OS=Bacillus subtilis (strain 168) GN=artM PE=1 SV=1	sp|P54537|ARTM_BACSU	27 kDa	40	39	34	43	40	42				ATP catabolic process		transport			transport		ATP catabolic process																membrane					plasma membrane				nucleotide binding	ATPase activity
N-acetylmuramoyl-L-alanine amidase LytC OS=Bacillus subtilis (strain 168) GN=lytC PE=1 SV=1	sp|Q02114|LYTC_BACSU	53 kDa	40	50	56	42	59	56											peptidoglycan catabolic process														extracellular region												hydrolase activity
UPF0173 metal-dependent hydrolase YtkL OS=Bacillus subtilis (strain 168) GN=ytkL PE=3 SV=1	sp|Q795U4|YTKL_BACSU	25 kDa	40	29	31	40	32	40																																					hydrolase activity
Uncharacterized protein YerC OS=Bacillus subtilis (strain 168) GN=yerC PE=4 SV=1	sp|Q7BVT7|YERC_BACSU	12 kDa	40	33	38	43	34	40		regulation of transcription, DNA-dependent																																		sequence-specific DNA binding
Nicotinate phosphoribosyltransferase OS=Bacillus subtilis (strain 168) GN=pncB PE=3 SV=1	sp|O32090|PNCB_BACSU	56 kDa	39	52	47	60	52	47				NAD biosynthetic process							pyridine nucleotide biosynthetic process																										transferase activity
Uncharacterized protein YvlB OS=Bacillus subtilis (strain 168) GN=yvlB PE=4 SV=1	sp|O34628|YVLB_BACSU	41 kDa	39	53	45	39	40	41
Acetyl-coenzyme A carboxylase carboxyl transferase subunit alpha OS=Bacillus subtilis (strain 168) GN=accA PE=1 SV=1	sp|O34847|ACCA_BACSU	36 kDa	39	39	41	41	39	44				fatty acid biosynthetic process							fatty acid metabolic process						response to antibiotic				acetyl-CoA carboxylase complex															nucleotide binding	ligase activity
Uncharacterized oxidoreductase YoxD OS=Bacillus subtilis (strain 168) GN=yoxD PE=3 SV=2	sp|P14802|YOXD_BACSU	25 kDa	39	46	51	53	36	43											metabolic process																										oxidoreductase activity
Adenylate kinase OS=Bacillus subtilis (strain 168) GN=adk PE=1 SV=2	sp|P16304|KAD_BACSU	24 kDa	39	42	46	55	34	52				nucleobase, nucleoside, nucleotide and nucleic acid metabolic process							nucleobase, nucleoside, nucleotide and nucleic acid metabolic process										cytoplasm															metal ion binding	transferase activity
30S ribosomal protein S21 OS=Bacillus subtilis (strain 168) GN=rpsU PE=1 SV=3	sp|P21478|RS21_BACSU	7 kDa	39	34	41	36	41	32				translation							translation										ribosome					ribosome							ribosome
Chemotaxis protein CheY OS=Bacillus subtilis (strain 168) GN=cheY PE=1 SV=3	sp|P24072|CHEY_BACSU	13 kDa	39	36	39	52	42	43		two-component signal transduction system (phosphorelay)		two-component signal transduction system (phosphorelay)						chemotaxis							chemotaxis				cytoplasm															metal ion binding
Oligopeptide transport ATP-binding protein OppF OS=Bacillus subtilis (strain 168) GN=oppF PE=2 SV=3	sp|P24137|OPPF_BACSU	35 kDa	39	46	38	33	34	38				ATP catabolic process	sporulation resulting in formation of a cellular spore	protein transport			protein transport		ATP catabolic process	establishment of competence for transformation					establishment of competence for transformation										membrane					plasma membrane				nucleotide binding	ATPase activity
Quinol oxidase subunit 1 OS=Bacillus subtilis (strain 168) GN=qoxB PE=3 SV=1	sp|P34956|QOX1_BACSU	74 kDa	39	47	43	40	55	49				oxidative phosphorylation		proton transport			proton transport		oxidative phosphorylation																membrane					plasma membrane				heme binding	oxidoreductase activity				electron carrier activity
33 kDa chaperonin OS=Bacillus subtilis (strain 168) GN=hslO PE=1 SV=1	sp|P37565|HSLO_BACSU	32 kDa	39	40	35	50	47	44				protein folding							protein folding										cytoplasm															unfolded protein binding
D-alanine--poly(phosphoribitol) ligase subunit 1 OS=Bacillus subtilis (strain 168) GN=dltA PE=1 SV=1	sp|P39581|DLTA_BACSU	56 kDa	39	44	39	59	44	54				teichoic acid biosynthetic process							teichoic acid biosynthetic process										cytoplasm															nucleotide binding	ligase activity
Aspartate 1-decarboxylase OS=Bacillus subtilis (strain 168) GN=panD PE=3 SV=1	sp|P52999|PAND_BACSU	14 kDa	39	31	34	37	40	40				alanine biosynthetic process							pantothenate biosynthetic process										cytoplasm																lyase activity
Amidohydrolase AmhX OS=Bacillus subtilis (strain 168) GN=amhX PE=3 SV=3	sp|P54983|AMHX_BACSU	42 kDa	39	39	39	37	41	37											metabolic process																										hydrolase activity
Response regulator aspartate phosphatase F OS=Bacillus subtilis (strain 168) GN=rapF PE=1 SV=2	sp|P71002|RAPF_BACSU	46 kDa	39	38	42	9	26	22																																					hydrolase activity
tRNA threonylcarbamoyladenosine dehydratase OS=Bacillus subtilis (strain 168) GN=tcdA PE=3 SV=3	sp|O32037|TCDA_BACSU	28 kDa	38	39	37	33	31	38											metabolic process																									nucleotide binding	ligase activity
NADH dehydrogenase-like protein YutJ OS=Bacillus subtilis (strain 168) GN=yutJ PE=3 SV=2	sp|O32117|YUTJ_BACSU	40 kDa	38	37	40	43	35	35											oxidation reduction																									FAD binding	oxidoreductase activity
[truncated: 1,815 more rows]
[truncated: 11 more columns]

## Sheet: TMHMM
Identified Proteins (2329)	Accession Number	Molecular Weight	SpC 27255	SpC 27256	SpC 27257	SpC 27258	SpC 27259	SpC 27260	membrane	plasma membrane	len	ExpAA	First60	PredHel	Topology
[truncated: 2,329 more rows]

[truncated: 3 more sheets: NSAF, T-Test, Filtered]
