# Supplementary material for: Discovery of a dual protease mechanism that promotes DNA damage checkpoint recovery
Source: PLoS Genet. 2018 Jul 6;14(7):e1007512. doi: 10.1371/journal.pgen.1007512 (PMC6051672; doi:10.1371/journal.pgen.1007512)
Supplement: S5 Table — The proteomics data for the 183 proteins identified as having significantly different levels (p-value < 0.05) in the protease double mutant relative to the control are presented. (XLSX) [file pgen.1007512.s012.xlsx]

## Sheet: Sheet1
Identified Proteins (183)	Accession Number	Molecular weight kDa	SpC 27255	SpC 27256	SpC 27257	SpC 27258	SpC 27259	SpC 27260	NSAF 27255	NSAF 27256	NSAF 27257	NSAF 27258	NSAF 27259	NSAF 27260	Average NSAF WT	Average NSAF Mutant	Fold Change Average NSAF WT / Average NSAF Mutant	T-Test	Estimated Fold change (Mut/WT)
Iron(3+)-hydroxamate import system permease protein FhuG OS=Bacillus subtilis (strain 168) GN=fhuG PE=3 SV=1	sp|P49937|FHUG_BACSU	36	0	0	0	2	2	2	0	0	0	2.02286e-05	2.11239e-05	2.12058e-05	0	2.08528e-05	#DIV/0!	3.04012e-07	6.02341
Putative ribonuclease-like protein YfkH OS=Bacillus subtilis (strain 168) GN=yfkH PE=4 SV=1	sp|O34437|YFKH_BACSU	30	0	0	0	3	2	2	0	0	0	3.64115e-05	2.53487e-05	2.5447e-05	0	2.90691e-05	#DIV/0!	0.00137688	6.99727
Lipoteichoic acid synthase 1 OS=Bacillus subtilis (strain 168) GN=ltaS1 PE=1 SV=1 (aka ltaSA)	sp|Q797B3|LTAS1_BACSU	73	0	0	0	9	16	15	0	0	0	4.4891e-05	8.33383e-05	7.84325e-05	0	6.88873e-05	#DIV/0!	0.00467606	40.3494
Uncharacterized protein YkgA OS=Bacillus subtilis (strain 168) GN=ykgA PE=3 SV=2	sp|O34497|YKGA_BACSU	32	0	0	0	2	2	2	0	0	0	2.27572e-05	2.37644e-05	2.38566e-05	0	2.34594e-05	#DIV/0!	3.04012e-07	6.02341
Uncharacterized N-acetyltransferase CgeE OS=Bacillus subtilis (strain 168) GN=cgeE PE=4 SV=2	sp|P42093|CGEE_BACSU	30	0	0	0	3	3	2	0	0	0	3.64115e-05	3.80231e-05	2.5447e-05	0	3.32939e-05	#DIV/0!	0.00108587	8.01422
Putative phosphotransferase YtmP OS=Bacillus subtilis (strain 168) GN=ytmP PE=3 SV=1	sp|C0SPC1|YTMP_BACSU	24	0	0	0	2	2	3	0	0	0	3.0343e-05	3.16859e-05	4.77131e-05	0	3.65807e-05	#DIV/0!	0.00279938	7.04431
Cell division suppressor protein YneA OS=Bacillus subtilis (strain 168) GN=yneA PE=1 SV=1	sp|Q45056|YNEA_BACSU	12	0	0	0	5	10	7	0	0	0	0.000151715	0.000316859	0.000222661	0	0.000230412	#DIV/0!	0.00853996	22.1851
Stress response protein YsnF OS=Bacillus subtilis (strain 168) GN=ysnF PE=2 SV=3	sp|P94560|YSNF_BACSU	31	0	2	0	3	7	9	0	2.50094e-05	0	3.5237e-05	8.58586e-05	0.000110818	8.33646e-06	7.73044e-05	9.27304	0.0439184
Exo-glucosaminidase LytG OS=Bacillus subtilis (strain 168) GN=lytG PE=1 SV=1	sp|O32083|LYTG_BACSU	32	0	0	2	4	6	6	0	0	2.37761e-05	4.55144e-05	7.12933e-05	7.15697e-05	7.92536e-06	6.27925e-05	7.92298	0.00944822
General stress protein 30 OS=Bacillus subtilis (strain 168) GN=yxaB PE=1 SV=5	sp|P42101|GS30_BACSU	40	0	2	0	4	4	4	0	1.93823e-05	0	3.64115e-05	3.80231e-05	3.81705e-05	6.46076e-06	3.7535e-05	5.8097	0.00870192
Putative S-adenosyl-L-methionine-dependent methyltransferase YktD OS=Bacillus subtilis (strain 168) GN=yktD PE=3 SV=1	sp|Q45500|YKTD_BACSU	35	0	0	2	4	2	4	0	0	2.17381e-05	4.16132e-05	2.17275e-05	4.36234e-05	7.24604e-06	3.56547e-05	4.92058	0.0477258
Uncharacterized oxidoreductase YhxD OS=Bacillus subtilis (strain 168) GN=yhxD PE=3 SV=2	sp|P40398|YHXD_BACSU	32	3	4	2	6	11	12	3.50523e-05	4.84557e-05	2.37761e-05	6.82717e-05	0.000130704	0.000143139	3.57614e-05	0.000114038	3.18887	0.0319849
Uncharacterized protein YqgF OS=Bacillus subtilis (strain 168) GN=yqgF PE=3 SV=1	sp|P54488|YQGFA_BACSU	80	5	6	0	10	9	13	2.33682e-05	2.90734e-05	0	4.55144e-05	4.2776e-05	6.2027e-05	1.74805e-05	5.01058e-05	2.86638	0.0384433
1-phosphofructokinase OS=Bacillus subtilis (strain 168) GN=fruK PE=3 SV=1	sp|O31714|K1PF_BACSU	33	4	0	4	7	6	7	4.53202e-05	0	4.61112e-05	7.72366e-05	6.91329e-05	8.09677e-05	3.04771e-05	7.57791e-05	2.48643	0.0442341
Uncharacterized protein YvyC OS=Bacillus subtilis (strain 168) GN=yvyC PE=1 SV=1	sp|P39737|YVYC_BACSU	13	6	3	4	10	9	13	0.000172565	8.94567e-05	0.000117051	0.000280089	0.000263237	0.000381705	0.000126358	0.000308344	2.44024	0.0148049
Two-component system WalR/WalK regulatory protein YycI OS=Bacillus subtilis (strain 168) GN=yycI PE=1 SV=1	sp|Q45612|YYCI_BACSU	33	3	2	2	6	4	5	3.39901e-05	2.34937e-05	2.30556e-05	6.62028e-05	4.60886e-05	5.78341e-05	2.68465e-05	5.67085e-05	2.11233	0.0120164
Putative ATP-dependent DNA helicase YjcD OS=Bacillus subtilis (strain 168) GN=yjcD PE=1 SV=1	sp|O31626|YJCD_BACSU	87	2	4	2	5	7	5	8.59521e-06	1.78228e-05	8.74522e-06	2.09262e-05	3.05933e-05	2.19371e-05	1.17211e-05	2.44855e-05	2.08902	0.0419651
General stress protein 39 OS=Bacillus subtilis (strain 168) GN=ydaD PE=1 SV=3	sp|P80873|GS39_BACSU	31	4	3	3	8	5	8	4.82441e-05	3.75141e-05	3.68146e-05	9.39653e-05	6.13276e-05	9.85045e-05	4.08576e-05	8.45991e-05	2.07059	0.0235411
Adapter protein MecA 2 OS=Bacillus subtilis (strain 168) GN=mecB PE=1 SV=1	sp|P50734|MECA2_BACSU	22	3	2	2	4	4	6	5.09852e-05	3.52405e-05	3.45834e-05	6.62028e-05	6.91329e-05	0.000104101	4.02697e-05	7.98124e-05	1.98195	0.0410358
Anti-sigma-W factor RsiW OS=Bacillus subtilis (strain 168) GN=rsiW PE=1 SV=2	sp|Q45588|RSIW_BACSU	23	12	14	16	29	23	25	0.000195074	0.000235958	0.000264638	0.000459102	0.000380231	0.000414897	0.00023189	0.000418077	1.80291	0.00363027
Probable manganese catalase OS=Bacillus subtilis (strain 168) GN=ydbD PE=1 SV=1	sp|P80878|MCAT_BACSU	30	5	4	5	9	8	8	6.23152e-05	5.16861e-05	6.34029e-05	0.000109235	0.000101395	0.000101788	5.91347e-05	0.000104139	1.76105	0.000573822
Uncharacterized protein YvyF OS=Bacillus subtilis (strain 168) GN=yvyF PE=4 SV=1	sp|P39807|YVYF_BACSU	16	7	6	5	8	12	11	0.000163577	0.000145367	0.00011888	0.000182058	0.000285173	0.000262422	0.000142608	0.000243218	1.70549	0.0410983
Holliday junction ATP-dependent DNA helicase RuvB OS=Bacillus subtilis (strain 168) GN=ruvB PE=1 SV=2	sp|O32055|RUVB_BACSU	37	3	5	7	9	8	9	3.03155e-05	5.23845e-05	7.19708e-05	8.85686e-05	8.22121e-05	9.28471e-05	5.1557e-05	8.7876e-05	1.70444	0.0430842
Flagellar motor switch protein FliM OS=Bacillus subtilis (strain 168) GN=fliM PE=1 SV=1	sp|P23453|FLIM_BACSU	38	7	7	9	12	12	15	6.88747e-05	7.14084e-05	9.00988e-05	0.000114984	0.000120073	0.000150673	7.6794e-05	0.000128577	1.67431	0.016358
General stress protein 69 OS=Bacillus subtilis (strain 168) GN=yhdN PE=1 SV=2	sp|P80874|GS69_BACSU	37	4	5	7	8	9	10	4.04207e-05	5.23845e-05	7.19708e-05	7.87277e-05	9.24886e-05	0.000103163	5.49254e-05	9.14599e-05	1.66517	0.0345406
Transcriptional regulatory protein YvrH OS=Bacillus subtilis (strain 168) GN=yvrH PE=3 SV=4	sp|P94504|YVRH_BACSU	27	7	8	8	13	11	14	9.69348e-05	0.000114858	0.000112716	0.000175315	0.000154909	0.000197921	0.00010817	0.000176048	1.62752	0.00763052
Pyrophosphatase PpaX OS=Bacillus subtilis (strain 168) GN=ppaX PE=1 SV=1	sp|Q9JMQ2|PPAX_BACSU	24	8	9	8	16	10	15	0.00012463	0.000145367	0.000126806	0.000242744	0.00015843	0.000238566	0.000132268	0.000213246	1.61223	0.0454562
Phage-like element PBSX protein XkdA OS=Bacillus subtilis (strain 168) GN=xkdA PE=4 SV=4	sp|P39780|XKDA_BACSU	24	7	11	10	14	15	16	0.000109052	0.000177671	0.000158507	0.000212401	0.000237644	0.00025447	0.00014841	0.000234838	1.58236	0.0221872
Prolipoprotein diacylglyceryl transferase OS=Bacillus subtilis (strain 168) GN=lgt PE=1 SV=1	sp|O34752|LGT_BACSU	31	12	10	10	17	15	18	0.000144732	0.000125047	0.000122715	0.000199676	0.000183983	0.000221635	0.000130831	0.000201765	1.54217	0.00542448
Probable polyketide biosynthesis zinc-dependent hydrolase PksB OS=Bacillus subtilis (strain 168) GN=pksB PE=1 SV=1	sp|O34769|PKSB_BACSU	26	8	7	7	12	10	12	0.000115044	0.000104366	0.00010242	0.000168053	0.000146243	0.000176172	0.000107277	0.000163489	1.524	0.00450756
Probable flavodoxin 2 OS=Bacillus subtilis (strain 168) GN=ykuP PE=3 SV=2	sp|O34589|FLAW_BACSU	17	26	22	18	37	31	34	0.000571834	0.000501659	0.000402795	0.000792487	0.000693362	0.00076341	0.000492096	0.000749753	1.52359	0.010772
Chemotaxis protein CheV OS=Bacillus subtilis (strain 168) GN=cheV PE=1 SV=1	sp|P37599|CHEV_BACSU	35	27	22	28	45	34	40	0.000288431	0.000243663	0.000304334	0.000468148	0.000369367	0.000436234	0.000278809	0.000424583	1.52285	0.0131674
Aliphatic sulfonates import ATP-binding protein SsuB OS=Bacillus subtilis (strain 168) GN=ssuB PE=1 SV=4	sp|P97027|SSUB_BACSU	29	7	5	6	8	9	10	9.02497e-05	6.68354e-05	7.8707e-05	0.000100446	0.000118003	0.000131622	7.85974e-05	0.00011669	1.48466	0.0278208
Uncharacterized protein YlzI OS=Bacillus subtilis (strain 168) GN=ylzI PE=4 SV=1	sp|C0H412|YLZI_BACSU	8	4	3	5	6	6	6	0.000186946	0.000145367	0.000237761	0.000273087	0.000285173	0.000286279	0.000190025	0.000281513	1.48146	0.0277234
Heme-degrading monooxygenase HmoB OS=Bacillus subtilis (strain 168) GN=hmoB PE=1 SV=1	sp|P38049|HMOB_BACSU	19	7	7	6	11	8	11	0.000137749	0.000142817	0.000120132	0.000210804	0.000160097	0.000220987	0.000133566	0.000197296	1.47714	0.0335607
UPF0374 protein YgaC OS=Bacillus subtilis (strain 168) GN=ygaC PE=3 SV=2	sp|Q796Z1|YGAC_BACSU	21	14	11	12	20	15	20	0.000249261	0.000203052	0.000217381	0.000346777	0.000271594	0.000363528	0.000223232	0.0003273	1.46619	0.0295227
Molybdenum cofactor biosynthesis protein B OS=Bacillus subtilis (strain 168) GN=moaB PE=3 SV=1	sp|O34457|MOAB_BACSU	18	11	10	10	16	17	13	0.000228489	0.000215359	0.000211343	0.000323658	0.000359107	0.000275676	0.000218397	0.00031948	1.46284	0.0149922
Putative aldehyde dehydrogenase YfmT OS=Bacillus subtilis (strain 168) GN=yfmT PE=2 SV=1	sp|O06478|ALDH5_BACSU	53	42	52	55	80	78	62	0.000296291	0.000380332	0.000394773	0.000549608	0.000559585	0.000446523	0.000357132	0.000518572	1.45205	0.0271686
GTP cyclohydrolase 1 type 2 homolog OS=Bacillus subtilis (strain 168) GN=yqfO PE=3 SV=2	sp|P54472|GCH1L_BACSU	41	18	12	15	21	24	21	0.000164147	0.000113457	0.000139177	0.000186498	0.000222574	0.000195507	0.000138927	0.000201527	1.45059	0.026357
Sensory transduction protein LytT OS=Bacillus subtilis (strain 168) GN=lytT PE=3 SV=1	sp|P94514|LYTT_BACSU	28	5	4	4	7	6	6	6.67663e-05	5.53779e-05	5.43453e-05	9.10289e-05	8.14781e-05	8.17939e-05	5.88299e-05	8.4767e-05	1.44088	0.00687861
Uncharacterized protein ymdB OS=Bacillus subtilis (strain 168) GN=ymdB PE=1 SV=2	sp|O31775|YMDB_BACSU	29	18	13	18	24	22	25	0.000232071	0.000173772	0.000236121	0.000301337	0.000288451	0.000329056	0.000213988	0.000306281	1.4313	0.0169845
Peptidyl-tRNA hydrolase OS=Bacillus subtilis (strain 168) GN=spoVC PE=3 SV=1	sp|P37470|PTH_BACSU	21	21	16	16	27	24	25	0.000373891	0.000295349	0.000289842	0.000468148	0.00043455	0.000454411	0.000319694	0.00045237	1.41501	0.0100328
Ribosomal RNA large subunit methyltransferase H OS=Bacillus subtilis (strain 168) GN=rlmH PE=1 SV=1	sp|Q45601|RLMH_BACSU	18	20	18	17	27	26	25	0.000415435	0.000387646	0.000359283	0.000546173	0.000549223	0.000530146	0.000387454	0.000541847	1.39848	0.000863125
Catalase-2 OS=Bacillus subtilis (strain 168) GN=katE PE=3 SV=2	sp|P42234|CATE_BACSU	77	33	34	39	48	53	49	0.000160239	0.000171168	0.000192679	0.000226981	0.000261717	0.000242903	0.000174695	0.000243867	1.39596	0.0075042
DNA polymerase III PolC-type OS=Bacillus subtilis (strain 168) GN=polC PE=1 SV=2	sp|P13267|DPO3_BACSU	163	104	99	91	147	134	135	0.000238556	0.000235441	0.00021238	0.000328374	0.000312583	0.000316136	0.000228793	0.000319031	1.39441	0.000697007
Uncharacterized N-acetyltransferase YesJ OS=Bacillus subtilis (strain 168) GN=yesJ PE=3 SV=1	sp|O31513|YESJ_BACSU	20	13	9	12	17	16	15	0.000243029	0.000174441	0.00022825	0.000309498	0.000304185	0.000286279	0.00021524	0.000299987	1.39373	0.0182498
Methyl-accepting chemotaxis protein McpB OS=Bacillus subtilis (strain 168) GN=mcpB PE=1 SV=2	sp|P39215|MCPB_BACSU	72	79	73	70	102	92	118	0.000410242	0.00039303	0.00036985	0.00051583	0.000485851	0.000625572	0.000391041	0.000542418	1.38711	0.0263807
Methyl-accepting chemotaxis protein McpA OS=Bacillus subtilis (strain 168) GN=mcpA PE=1 SV=2	sp|P39214|MCPA_BACSU	72	37	50	43	61	57	64	0.000192139	0.000269198	0.000227194	0.000308487	0.000301016	0.000339293	0.00022951	0.000316265	1.378	0.0261239
Uncharacterized protein YtwF OS=Bacillus subtilis (strain 168) GN=ytwF PE=4 SV=2	sp|O32072|YTWF_BACSU	12	15	15	17	22	20	23	0.000467364	0.000484557	0.000538924	0.000667545	0.000633718	0.000731601	0.000496949	0.000677622	1.36356	0.00732089
FMN-dependent NADH-azoreductase 1 OS=Bacillus subtilis (strain 168) GN=azoR1 PE=2 SV=1	sp|O35022|AZOR1_BACSU	23	66	47	51	81	76	67	0.00107291	0.000792145	0.000843534	0.00128232	0.00125642	0.00111192	0.000902862	0.00121689	1.34781	0.036209
L-aspartate oxidase OS=Bacillus subtilis (strain 168) GN=nadB PE=3 SV=1	sp|P38032|NADB_BACSU	58	54	68	54	79	75	86	0.000348106	0.000454481	0.000354182	0.00049595	0.000491678	0.000565976	0.000385589	0.000517868	1.34306	0.0347
2-oxoisovalerate dehydrogenase subunit alpha OS=Bacillus subtilis (strain 168) GN=bfmBAA PE=1 SV=1	sp|P37940|ODBA_BACSU	36	15	19	16	21	23	24	0.000155788	0.000204591	0.000169074	0.000212401	0.000242925	0.00025447	0.000176484	0.000236599	1.34062	0.0353047
Uncharacterized HTH-type transcriptional regulator YobS OS=Bacillus subtilis (strain 168) GN=yobS PE=4 SV=1	sp|O34892|YOBS_BACSU	21	10	8	10	13	11	14	0.000178044	0.000147675	0.000181151	0.000225405	0.000199169	0.00025447	0.000168956	0.000226348	1.33968	0.0404484
Uncharacterized oxidoreductase YjdA OS=Bacillus subtilis (strain 168) GN=yjdA PE=3 SV=1	sp|O31642|YJDA_BACSU	27	12	12	11	17	17	13	0.000166174	0.000172287	0.000154985	0.000229258	0.000239405	0.000183784	0.000164482	0.000217482	1.32223	0.0410844
Thioredoxin reductase OS=Bacillus subtilis (strain 168) GN=trxB PE=1 SV=3	sp|P80880|TRXB_BACSU	35	26	28	26	37	33	37	0.000277748	0.000310116	0.000282596	0.000384922	0.000358504	0.000403517	0.000290153	0.000382314	1.31763	0.00503549
General stress protein 16O OS=Bacillus subtilis (strain 168) GN=yocK PE=1 SV=3	sp|P80872|G16O_BACSU	19	9	8	10	11	13	12	0.000177106	0.000163219	0.00020022	0.000210804	0.000260158	0.000241077	0.000180182	0.000237346	1.31726	0.0334992
UPF0111 protein YkaA OS=Bacillus subtilis (strain 168) GN=ykaA PE=3 SV=1	sp|O34454|YKAA_BACSU	24	68	49	54	80	74	74	0.00105936	0.000791443	0.000855939	0.00121372	0.00117238	0.00117692	0.000902247	0.00118767	1.31635	0.0251249
Ribosome biogenesis GTPase A OS=Bacillus subtilis (strain 168) GN=rbgA PE=1 SV=1	sp|O31743|RBGA_BACSU	32	25	29	29	40	34	37	0.000292103	0.000351304	0.000344753	0.000455144	0.000403995	0.000441346	0.000329387	0.000433495	1.31607	0.0125845
Putative glycosyltransferase CsbB OS=Bacillus subtilis (strain 168) GN=csbB PE=2 SV=1	sp|Q45539|CSBB_BACSU	38	7	7	7	10	9	9	6.88747e-05	7.14084e-05	7.00769e-05	9.58199e-05	9.00547e-05	9.04038e-05	7.012e-05	9.20928e-05	1.31336	0.000393534
Uncharacterized protein YhjD OS=Bacillus subtilis (strain 168) GN=yhjD PE=4 SV=1	sp|O07558|YHJD_BACSU	14	8	10	9	13	12	11	0.000213652	0.00027689	0.000244554	0.000338107	0.000325912	0.000299911	0.000245032	0.00032131	1.3113	0.0236751
Minor teichoic acid biosynthesis protein GgaB OS=Bacillus subtilis (strain 168) GN=ggaB PE=3 SV=1	sp|P46918|GGAB_BACSU	107	93	93	81	131	103	119	0.000324971	0.000336926	0.000287979	0.000445786	0.000366017	0.000424513	0.000316625	0.000412105	1.30156	0.0271252
Putative ribonuclease YeeF OS=Bacillus subtilis (strain 168) GN=yeeF PE=1 SV=2	sp|O31506|YEEF_BACSU	74	9	8	8	13	10	10	4.54733e-05	4.19076e-05	4.11262e-05	6.39662e-05	5.13826e-05	5.15817e-05	4.28357e-05	5.56435e-05	1.299	0.0428214
Phosphate acetyltransferase OS=Bacillus subtilis (strain 168) GN=pta PE=1 SV=3	sp|P39646|PTAS_BACSU	35	82	74	69	100	102	94	0.000875974	0.000819594	0.000749965	0.00104033	0.0011081	0.00102515	0.000815178	0.00105786	1.29771	0.00548386
Pantothenate synthetase OS=Bacillus subtilis (strain 168) GN=panC PE=3 SV=1	sp|P52998|PANC_BACSU	32	26	26	27	40	31	33	0.000303787	0.000314962	0.000320977	0.000455144	0.000368349	0.000393633	0.000313242	0.000405709	1.29519	0.0244247
Chemotaxis protein CheA OS=Bacillus subtilis (strain 168) GN=cheA PE=1 SV=2	sp|P29072|CHEA_BACSU	75	70	68	57	89	77	90	0.000348965	0.000351465	0.000289117	0.000432084	0.000390371	0.000458046	0.000329849	0.000426833	1.29403	0.0267635
UDP-N-acetylmuramoyl-L-alanyl-D-glutamate--2,6-diaminopimelate ligase OS=Bacillus subtilis (strain 168) GN=murE PE=3 SV=1	sp|Q03523|MURE_BACSU	54	25	28	24	33	34	34	0.000173098	0.000201001	0.000169074	0.000222515	0.000239405	0.000240333	0.000181058	0.000234084	1.29287	0.0102194
3-methyl-2-oxobutanoate hydroxymethyltransferase OS=Bacillus subtilis (strain 168) GN=panB PE=3 SV=1	sp|P52996|PANB_BACSU	30	27	29	31	42	33	39	0.000336502	0.000374724	0.000393098	0.000509762	0.000418254	0.000496216	0.000368108	0.000474744	1.28969	0.0320201
Dephospho-CoA kinase OS=Bacillus subtilis (strain 168) GN=coaE PE=3 SV=1	sp|O34932|COAE_BACSU	22	13	13	13	18	17	16	0.000220936	0.000229063	0.000224792	0.000297913	0.000293815	0.000277604	0.00022493	0.000289777	1.2883	0.000612327
Uncharacterized protein YtxK OS=Bacillus subtilis (strain 168) GN=ytxK PE=4 SV=2	sp|P37876|YTXK_BACSU	37	19	21	20	26	27	25	0.000191998	0.000220015	0.000205631	0.000255865	0.000277466	0.000257909	0.000205881	0.000263747	1.28106	0.00551533
HTH-type transcriptional regulator NsrR OS=Bacillus subtilis (strain 168) GN=nsrR PE=4 SV=1	sp|O07573|NSRR_BACSU	17	8	8	8	10	11	10	0.000175949	0.000182421	0.00017902	0.000214186	0.000246032	0.000224532	0.00017913	0.00022825	1.27421	0.00680984
Response regulator aspartate phosphatase B OS=Bacillus subtilis (strain 168) GN=rapB PE=3 SV=1	sp|P70962|RAPB_BACSU	45	20	16	17	22	21	25	0.000166174	0.00013783	0.000143713	0.000178012	0.000177441	0.000212058	0.000149239	0.00018917	1.26757	0.0495621
Methyl-accepting chemotaxis protein McpC OS=Bacillus subtilis (strain 168) GN=mcpC PE=1 SV=2	sp|P54576|MCPC_BACSU	72	49	52	57	68	63	72	0.000254454	0.000279966	0.000301164	0.000343887	0.000332702	0.000381705	0.000278528	0.000352765	1.26653	0.0208003
Uncharacterized ATP-dependent helicase YprA OS=Bacillus subtilis (strain 168) GN=yprA PE=3 SV=1	sp|P50830|YPRA_BACSU	85	24	19	21	30	24	28	0.000105569	8.66502e-05	9.39854e-05	0.000128511	0.000107359	0.000125738	9.54017e-05	0.000120536	1.26346	0.043486
Transcriptional regulatory protein CssR OS=Bacillus subtilis (strain 168) GN=cssR PE=1 SV=1	sp|O32192|CSSR_BACSU	26	13	14	12	17	17	16	0.000186946	0.000208732	0.000175577	0.000238076	0.000248613	0.000234895	0.000190418	0.000240528	1.26315	0.00904348
Branched-chain-amino-acid aminotransferase 2 OS=Bacillus subtilis (strain 168) GN=ilvK PE=1 SV=5	sp|P39576|ILVE2_BACSU	40	93	102	92	128	119	119	0.000869298	0.000988496	0.00087496	0.00116517	0.00113119	0.00113557	0.000910918	0.00114398	1.25585	0.0044271
Recombination protein RecR OS=Bacillus subtilis (strain 168) GN=recR PE=3 SV=2	sp|P24277|RECR_BACSU	22	8	7	7	10	9	9	0.000135961	0.000123342	0.000121042	0.000165507	0.000155549	0.000156152	0.000126781	0.000159069	1.25467	0.0046312
Uncharacterized protein YpjQ OS=Bacillus subtilis (strain 168) GN=ypjQ PE=1 SV=1	sp|P54173|YPJQ_BACSU	20	14	15	16	18	18	21	0.000261724	0.000290734	0.000304334	0.000327704	0.000342208	0.00040079	0.000285597	0.000356901	1.24966	0.0497263
Uncharacterized protein YwnB OS=Bacillus subtilis (strain 168) GN=ywnB PE=4 SV=1	sp|P71037|YWNB_BACSU	23	13	13	12	15	16	17	0.00021133	0.000219104	0.000198479	0.000237467	0.000264509	0.00028213	0.000209638	0.000261368	1.24676	0.0224721
Dihydroxy-acid dehydratase OS=Bacillus subtilis (strain 168) GN=ilvD PE=1 SV=4	sp|P51785|ILVD_BACSU	60	126	122	108	150	156	142	0.000785172	0.000788213	0.000684751	0.000910289	0.000988601	0.000903368	0.000752712	0.000934086	1.24096	0.0141637
Cystathionine beta-lyase MetC OS=Bacillus subtilis (strain 168) GN=metC PE=1 SV=1	sp|O31632|METC_BACSU	42	61	61	52	73	72	73	0.000543033	0.000563009	0.000470993	0.000632867	0.000651825	0.00066344	0.000525678	0.000649377	1.23531	0.0135052
UPF0403 protein YphP OS=Bacillus subtilis (strain 168) GN=yphP PE=1 SV=1	sp|P54170|YPHP_BACSU	16	50	48	41	59	57	58	0.00116841	0.00116294	0.000974819	0.00134268	0.00135457	0.00138368	0.00110206	0.00136031	1.23434	0.0163214
DNA polymerase III subunit alpha OS=Bacillus subtilis (strain 168) GN=dnaE PE=3 SV=1	sp|O34623|DPO3A_BACSU	125	66	74	76	88	84	96	0.000197415	0.000229486	0.000231294	0.000256337	0.000255515	0.000293149	0.000219398	0.000268334	1.22305	0.0419521
33 kDa chaperonin OS=Bacillus subtilis (strain 168) GN=hslO PE=1 SV=1	sp|P37565|HSLO_BACSU	32	39	40	35	50	47	44	0.00045568	0.000484557	0.000416081	0.00056893	0.000558464	0.000524844	0.000452106	0.000550746	1.21818	0.0145092
RNA polymerase sigma factor SigA OS=Bacillus subtilis (strain 168) GN=sigA PE=1 SV=2	sp|P06224|SIGA_BACSU	43	52	47	49	68	57	57	0.000452148	0.000423706	0.000433499	0.000575811	0.000504027	0.000505981	0.000436451	0.000528606	1.21115	0.0211961
Carbamoyl-phosphate synthase pyrimidine-specific large chain OS=Bacillus subtilis (strain 168) GN=pyrAB PE=3 SV=1	sp|P25994|CARB_BACSU	118	412	358	419	497	492	455	0.00130545	0.00117608	0.0013508	0.00153361	0.00158537	0.00147183	0.00127744	0.00153027	1.19791	0.0149502
ATP-dependent helicase/deoxyribonuclease subunit B OS=Bacillus subtilis (strain 168) GN=addB PE=1 SV=2	sp|P23477|ADDB_BACSU	135	47	52	49	64	54	61	0.00013017	0.000149315	0.000138077	0.000172618	0.000152092	0.000172474	0.000139187	0.000165728	1.19068	0.0392424
Methionine--tRNA ligase OS=Bacillus subtilis (strain 168) GN=metG PE=3 SV=1	sp|P37465|SYM_BACSU	76	95	100	100	113	122	121	0.000467364	0.00051006	0.000500549	0.000541382	0.000610371	0.000607714	0.000492658	0.000586489	1.19046	0.0226175
Ferrochelatase OS=Bacillus subtilis (strain 168) GN=hemH PE=1 SV=1	sp|P32396|HEMH_BACSU	35	10	10	11	13	12	12	0.000106826	0.000110756	0.00011956	0.000135243	0.000130365	0.00013087	0.000112381	0.000132159	1.176	0.00828605
Glycine--tRNA ligase beta subunit OS=Bacillus subtilis (strain 168) GN=glyS PE=3 SV=2	sp|P54381|SYGB_BACSU	76	79	86	80	94	98	99	0.00038865	0.000438652	0.000400439	0.000450353	0.000490298	0.000497221	0.000409247	0.000479291	1.17115	0.0289668
Holliday junction ATP-dependent DNA helicase RuvA OS=Bacillus subtilis (strain 168) GN=ruvA PE=3 SV=2	sp|O05392|RUVA_BACSU	23	15	16	17	19	18	20	0.000243842	0.000269667	0.000281178	0.000300791	0.000297572	0.000331917	0.000264896	0.000310094	1.17063	0.0438221
Putative uncharacterized hydrolase YsaA OS=Bacillus subtilis (strain 168) GN=ysaA PE=3 SV=2	sp|P94512|YSAA_BACSU	30	35	30	36	39	41	39	0.000436207	0.000387646	0.000456501	0.00047335	0.000519649	0.000496216	0.000426784	0.000496405	1.16313	0.0463035
Phosphoglycerate kinase OS=Bacillus subtilis (strain 168) GN=pgk PE=1 SV=3	sp|P40924|PGK_BACSU	42	153	151	179	193	189	186	0.00136203	0.00139368	0.0016213	0.0016732	0.00171104	0.00169041	0.001459	0.00169155	1.15939	0.0477093
Dihydroorotase OS=Bacillus subtilis (strain 168) GN=pyrC PE=3 SV=2	sp|P25995|PYRC_BACSU	47	99	102	92	113	110	121	0.000787559	0.000841273	0.000744647	0.000875427	0.000889902	0.000982687	0.000791159	0.000916005	1.1578	0.0460982
Pyruvate carboxylase OS=Bacillus subtilis (strain 168) GN=pyc PE=3 SV=1	sp|Q9KWU4|PYC_BACSU	128	642	587	656	791	692	693	0.0018753	0.00177772	0.00194964	0.00225012	0.00205562	0.00206657	0.00186755	0.00212411	1.13737	0.0331365
2,3-dihydroxybenzoate-AMP ligase OS=Bacillus subtilis (strain 168) GN=dhbE PE=1 SV=2	sp|P40871|DHBE_BACSU	60	233	242	240	299	267	259	0.00145195	0.0015635	0.00152167	0.00181451	0.00169203	0.00164769	0.00151237	0.00171808	1.13601	0.025965
Transaldolase OS=Bacillus subtilis (strain 168) GN=tal PE=1 SV=4	sp|P19669|TAL_BACSU	23	221	192	220	250	248	228	0.00359261	0.003236	0.00363877	0.00395778	0.00409988	0.00378386	0.00348913	0.00394717	1.13128	0.0430905
Swarming motility protein SwrC OS=Bacillus subtilis (strain 168) GN=swrC PE=1 SV=2	sp|O31501|SWRC_BACSU	114	249	242	257	290	272	295	0.000816658	0.000822897	0.000857607	0.000926259	0.000907218	0.000987745	0.000832387	0.000940407	1.12977	0.0169986
Uncharacterized membrane protein YhaH OS=Bacillus subtilis (strain 168) GN=yhaH PE=4 SV=1	sp|O07516|YHAH_BACSU	13	43	43	45	54	50	46	0.00123672	0.00128221	0.00131683	0.00151248	0.00146243	0.00135065	0.00127859	0.00144185	1.12769	0.0372572
Nuclease SbcCD subunit C OS=Bacillus subtilis (strain 168) GN=sbcC PE=3 SV=3	sp|O06714|SBCC_BACSU	129	114	107	115	140	126	118	0.000330416	0.000321535	0.000339132	0.000395164	0.000371388	0.000349156	0.000330361	0.000371903	1.12575	0.0432002
Glyceraldehyde-3-phosphate dehydrogenase 1 OS=Bacillus subtilis (strain 168) GN=gapA PE=1 SV=2	sp|P09124|G3P1_BACSU	36	431	416	432	504	478	476	0.00447631	0.00447946	0.00456501	0.00509762	0.00504862	0.00504699	0.00450693	0.00506441	1.12369	7.60957e-05
Hypoxanthine-guanine phosphoribosyltransferase OS=Bacillus subtilis (strain 168) GN=hprT PE=3 SV=1	sp|P37472|HPRT_BACSU	20	49	49	49	58	56	53	0.000916034	0.000949732	0.000932022	0.00105593	0.00106465	0.00101152	0.000932596	0.00104403	1.11949	0.00431241
Uncharacterized protein YxjG OS=Bacillus subtilis (strain 168) GN=yxjG PE=4 SV=3	sp|P42318|YXJG_BACSU	43	182	166	192	206	199	207	0.00158252	0.00149649	0.00169861	0.00174437	0.00175967	0.00183751	0.00159254	0.00178052	1.11804	0.0450236
DNA gyrase subunit B OS=Bacillus subtilis (strain 168) GN=gyrB PE=3 SV=1	sp|P05652|GYRB_BACSU	72	78	74	79	89	86	85	0.000405049	0.000398414	0.000417402	0.000450087	0.000454165	0.000450624	0.000406955	0.000451625	1.10977	0.00144021
Carbamoyl-phosphate synthase pyrimidine-specific small chain OS=Bacillus subtilis (strain 168) GN=pyrAA PE=3 SV=1	sp|P25993|CARA_BACSU	40	81	81	81	92	90	90	0.00075713	0.000784982	0.000770345	0.000837466	0.00085552	0.000858836	0.000770819	0.000850607	1.10351	0.00156919
3-dehydroquinate dehydratase OS=Bacillus subtilis (strain 168) GN=yqhS PE=1 SV=1	sp|P54517|AROQ_BACSU	16	16	15	16	15	15	15	0.000373891	0.000363418	0.000380417	0.000341358	0.000356467	0.000357848	0.000372575	0.000351891	0.944483	0.0460597
Uncharacterized protein YqhY OS=Bacillus subtilis (strain 168) GN=yqhY PE=3 SV=2	sp|P54519|YQHY_BACSU	15	46	43	42	40	39	41	0.0011466	0.00111125	0.00106517	0.000970975	0.000988601	0.00104333	0.00110767	0.00100097	0.903667	0.0292583
50S ribosomal protein L23 OS=Bacillus subtilis (strain 168) GN=rplW PE=1 SV=2	sp|P42924|RL23_BACSU	11	171	158	173	159	157	138	0.00581231	0.005568	0.00598293	0.00526312	0.00542693	0.00478866	0.00578775	0.00515957	0.891465	0.0499145
Transcriptional regulatory protein DegU OS=Bacillus subtilis (strain 168) GN=degU PE=1 SV=2	sp|P13800|DEGU_BACSU	26	104	99	112	100	91	91	0.00149557	0.00147604	0.00163872	0.00140044	0.00133081	0.00133597	0.00153677	0.00135574	0.882199	0.0318285
Sporulation initiation inhibitor protein Soj OS=Bacillus subtilis (strain 168) GN=soj PE=1 SV=1	sp|P37522|SOJ_BACSU	28	25	26	25	25	21	22	0.000333832	0.000359957	0.000339658	0.000325103	0.000285173	0.000299911	0.000344482	0.000303396	0.88073	0.0434386
Uncharacterized oxidoreductase YcsN OS=Bacillus subtilis (strain 168) GN=ycsN PE=3 SV=1	sp|P42972|YCSN_BACSU	34	11	12	11	10	10	10	0.000120965	0.000136816	0.000123076	0.000107093	0.000111833	0.000112266	0.000126952	0.000110397	0.869595	0.0341713
Heme-degrading monooxygenase HmoA OS=Bacillus subtilis (strain 168) GN=hmoA PE=1 SV=2	sp|O31534|HMOA_BACSU	13	78	71	72	65	67	62	0.00224335	0.00211714	0.00210693	0.00182058	0.00195965	0.00182044	0.00215581	0.00186689	0.865982	0.0106142
Putative aldehyde dehydrogenase DhaS OS=Bacillus subtilis (strain 168) GN=dhaS PE=3 SV=1	sp|O34660|ALDH4_BACSU	54	37	39	37	35	31	30	0.000256185	0.000279966	0.000260656	0.000236001	0.000218281	0.000212058	0.000265602	0.000222113	0.836262	0.0131536
Immunity protein WapI OS=Bacillus subtilis (strain 168) GN=wapI PE=1 SV=1	sp|Q07836|WAPI_BACSU	16	83	81	92	74	70	72	0.00193956	0.00196246	0.0021874	0.00168403	0.00166351	0.00171767	0.00202981	0.00168841	0.831807	0.0133279
Putative esterase YitV OS=Bacillus subtilis (strain 168) GN=yitV PE=4 SV=2	sp|P70948|YITV_BACSU	29	25	25	24	19	23	19	0.00032232	0.000334177	0.000314828	0.000238558	0.000301563	0.000250083	0.000323775	0.000263401	0.813531	0.0402143
Citrate synthase 2 OS=Bacillus subtilis (strain 168) GN=citZ PE=1 SV=2	sp|P39120|CISY2_BACSU	42	53	53	51	44	40	45	0.000471815	0.000489172	0.000461935	0.000381454	0.000362125	0.00040897	0.000474307	0.000384183	0.809987	0.00461744
Guanylate kinase OS=Bacillus subtilis (strain 168) GN=gmk PE=3 SV=2	sp|O34328|KGUA_BACSU	23	17	19	17	15	14	14	0.000276355	0.000320229	0.000281178	0.000237467	0.000231445	0.000232342	0.000292587	0.000233751	0.798912	0.0137235
3-oxoacyl-[acyl-carrier-protein] reductase FabG OS=Bacillus subtilis (strain 168) GN=fabG PE=3 SV=3	sp|P51831|FABG_BACSU	26	90	76	78	67	63	66	0.00129424	0.00113312	0.00114125	0.000938298	0.000921329	0.000968943	0.00118954	0.000942857	0.792625	0.0104239
Uncharacterized protein YkvS OS=Bacillus subtilis (strain 168) GN=ykvS PE=4 SV=2	sp|O31684|YKVS_BACSU	7	5	5	5	4	4	4	0.000267065	0.00027689	0.000271727	0.000208066	0.000217275	0.000218117	0.000271894	0.000214486	0.788859	0.000180522
Uncharacterized protein YxaI OS=Bacillus subtilis (strain 168) GN=yxaI PE=4 SV=1	sp|P42108|YXAI_BACSU	17	19	17	18	15	13	15	0.000417879	0.000387646	0.000402795	0.000321278	0.000290765	0.000336798	0.000402773	0.000316281	0.785258	0.00579055
10 kDa chaperonin OS=Bacillus subtilis (strain 168) GN=groS PE=1 SV=2	sp|P28599|CH10_BACSU	10	95	81	92	79	76	58	0.00355197	0.00313993	0.00349984	0.00287651	0.00288976	0.00221389	0.00339725	0.00266005	0.783003	0.0460486
Probable phosphate butyryltransferase OS=Bacillus subtilis (strain 168) GN=yqiS PE=3 SV=2	sp|P54530|PTB_BACSU	32	15	17	17	15	12	12	0.000175262	0.000205937	0.000202097	0.000170679	0.000142587	0.000143139	0.000194432	0.000152135	0.78246	0.0341666
Uncharacterized protein YvfG OS=Bacillus subtilis (strain 168) GN=yvfG PE=1 SV=1	sp|P71066|YVFG_BACSU	8	24	21	22	17	20	15	0.00112167	0.00101757	0.00104615	0.000773745	0.000950578	0.000715697	0.0010618	0.00081334	0.766003	0.0322802
Glutamyl-tRNA(Gln) amidotransferase subunit C OS=Bacillus subtilis (strain 168) GN=gatC PE=3 SV=3	sp|O06492|GATC_BACSU	11	44	49	45	32	39	36	0.00149557	0.00172678	0.00155625	0.00105925	0.00134809	0.00124922	0.00159287	0.00121885	0.765193	0.0268281
Uncharacterized protein YwfO OS=Bacillus subtilis (strain 168) GN=ywfO PE=4 SV=2	sp|P39651|YWFO_BACSU	51	16	16	20	14	14	12	0.000117299	0.000121614	0.000149183	9.99533e-05	0.000104377	8.98129e-05	0.000129366	9.80478e-05	0.757912	0.0450524
Uncharacterized protein YdjO OS=Bacillus subtilis (strain 168) GN=ydjO PE=4 SV=1	sp|O34759|YDJO_BACSU	8	25	23	20	18	17	16	0.00116841	0.00111448	0.000951043	0.00081926	0.000807991	0.00076341	0.00107798	0.000796887	0.739242	0.014122
Carbon storage regulator homolog OS=Bacillus subtilis (strain 168) GN=csrA PE=1 SV=1	sp|P33911|CSRA_BACSU	8	17	15	14	11	12	11	0.000794519	0.000726835	0.00066573	0.000500659	0.000570347	0.000524844	0.000729028	0.00053195	0.72967	0.00970327
Uncharacterized lipoprotein YjhA OS=Bacillus subtilis (strain 168) GN=yjhA PE=1 SV=1	sp|O34725|YJHA_BACSU	24	18	21	17	16	13	12	0.000280419	0.00033919	0.000269462	0.000242744	0.000205958	0.000190852	0.000296357	0.000213185	0.719352	0.0351866
Putative amidohydrolase YhaA OS=Bacillus subtilis (strain 168) GN=yhaA PE=3 SV=3	sp|O07598|YHAA_BACSU	43	44	53	44	31	39	32	0.000382587	0.000477796	0.000389264	0.000262502	0.000344861	0.000284059	0.000416549	0.000297141	0.713339	0.0386507
UPF0291 protein YnzC OS=Bacillus subtilis (strain 168) GN=ynzC PE=1 SV=1	sp|O31818|YNZC_BACSU	9	17	16	21	12	14	10	0.000706239	0.000689148	0.00088764	0.000485487	0.000591471	0.000424117	0.000761009	0.000500358	0.657493	0.0313034
Cell wall-binding protein YqgA OS=Bacillus subtilis (strain 168) GN=yqgA PE=1 SV=2	sp|P54484|YQGA_BACSU	15	42	40	41	24	24	32	0.0010469	0.00103372	0.00103981	0.000582585	0.00060837	0.000814304	0.00104014	0.000668419	0.642624	0.0071656
PTS system fructose-specific EIIB component OS=Bacillus subtilis (strain 168) GN=levE PE=1 SV=1	sp|P26380|PTFB_BACSU	18	20	21	29	17	13	15	0.000415435	0.000452253	0.000612894	0.000343887	0.000274611	0.000318087	0.000493528	0.000312195	0.632579	0.0469824
Uncharacterized peptidase YuxL OS=Bacillus subtilis (strain 168) GN=yuxL PE=3 SV=3	sp|P39839|YUXL_BACSU	74	11	11	8	7	7	5	5.55785e-05	5.7623e-05	4.11262e-05	3.44434e-05	3.59678e-05	2.57909e-05	5.14425e-05	3.20673e-05	0.623362	0.0333632
Uncharacterized protein YdhI OS=Bacillus subtilis (strain 168) GN=ydhI PE=4 SV=1	sp|O05501|YDHI_BACSU	18	4	4	5	2	3	3	8.3087e-05	8.61435e-05	0.000105671	4.04573e-05	6.33718e-05	6.36175e-05	9.1634e-05	5.58155e-05	0.609114	0.0265224
Uncharacterized protein YkuJ OS=Bacillus subtilis (strain 168) GN=ykuJ PE=1 SV=1	sp|O34588|YKUJ_BACSU	9	31	29	39	23	21	17	0.00128785	0.00124908	0.00164847	0.000930517	0.000887206	0.000720998	0.00139513	0.00084624	0.606566	0.0181876
Uncharacterized protein YkzF OS=Bacillus subtilis (strain 168) GN=ykzF PE=1 SV=1	sp|O31697|YKZF_BACSU	8	8	8	9	6	4	5	0.000373891	0.000387646	0.000427969	0.000273087	0.000190116	0.000238566	0.000396502	0.000233923	0.589965	0.00498704
Surfactin synthase subunit 2 OS=Bacillus subtilis (strain 168) GN=srfAB PE=1 SV=3	sp|Q04747|SRFAB_BACSU	401	2687	2358	2041	1478	1329	1422	0.00250535	0.00227947	0.00193624	0.00134205	0.00126017	0.00135358	0.00224035	0.0013186	0.588567	0.00537992
Sec-independent protein translocase protein TatAc OS=Bacillus subtilis (strain 168) GN=tatAc PE=3 SV=1	sp|O31804|TATAC_BACSU	7	13	12	14	8	9	6	0.00069437	0.000664535	0.000760834	0.000416132	0.000488868	0.000327176	0.00070658	0.000410725	0.581287	0.00567305
Uncharacterized protein YwqB OS=Bacillus subtilis (strain 168) GN=ywqB PE=4 SV=2	sp|P96714|YWQB_BACSU	63	5	7	5	3	3	4	2.96739e-05	4.30717e-05	3.01918e-05	1.73388e-05	1.81062e-05	2.42352e-05	3.43125e-05	1.98934e-05	0.579772	0.0421614
DNA-entry nuclease OS=Bacillus subtilis (strain 168) GN=nucA PE=4 SV=2	sp|P12667|NUCA_BACSU	16	15	15	11	9	7	8	0.000350523	0.000363418	0.000261537	0.000204815	0.000166351	0.000190852	0.000325159	0.00018734	0.576147	0.0153458
Spore coat-associated protein N OS=Bacillus subtilis (strain 168) GN=tasA PE=1 SV=1	sp|P54507|COTN_BACSU	28	75	62	60	45	37	32	0.00100149	0.000858358	0.00081518	0.000585186	0.000502448	0.000436234	0.000891678	0.000507956	0.569663	0.00564632
Sec-independent protein translocase protein TatAy OS=Bacillus subtilis (strain 168) GN=tatAy PE=1 SV=1	sp|O05522|TATAY_BACSU	6	10	9	11	7	6	4	0.000623152	0.000581468	0.000697432	0.000424801	0.000380231	0.00025447	0.000634017	0.000353167	0.557031	0.01014
Stage V sporulation protein S OS=Bacillus subtilis (strain 168) GN=spoVS PE=1 SV=1	sp|P45693|SP5S_BACSU	9	14	14	20	9	10	8	0.000581609	0.000603004	0.000845372	0.000364115	0.000422479	0.000339293	0.000676662	0.000375296	0.554629	0.0267636
Transcriptional repressor SdpR OS=Bacillus subtilis (strain 168) GN=sdpR PE=2 SV=1	sp|O32242|SDPR_BACSU	10	22	16	16	12	10	7	0.000822561	0.000620233	0.000608668	0.000436939	0.000380231	0.000267193	0.000683821	0.000361454	0.528581	0.0196087
Surfactin synthase subunit 3 OS=Bacillus subtilis (strain 168) GN=srfAC PE=1 SV=2	sp|Q08787|SRFAC_BACSU	144	508	455	398	262	213	253	0.00131901	0.00122485	0.00105143	0.000662488	0.000562425	0.000670634	0.00119843	0.000631849	0.527231	0.00271821
Sporulation delaying protein C OS=Bacillus subtilis (strain 168) GN=sdpC PE=1 SV=1	sp|O34344|SDPC_BACSU	22	18	17	16	7	7	13	0.000305911	0.000299544	0.000276667	0.000115855	0.000120983	0.000225553	0.000294041	0.00015413	0.524179	0.0191203
Signal peptidase I W OS=Bacillus subtilis (strain 168) GN=sipW PE=1 SV=1	sp|P54506|LEPW_BACSU	21	6	7	6	4	4	2	0.000106826	0.000129215	0.000108691	6.93553e-05	7.2425e-05	3.63528e-05	0.000114911	5.93777e-05	0.516729	0.0150311
Uncharacterized protein YwqH OS=Bacillus subtilis (strain 168) GN=ywqH PE=4 SV=1	sp|P96720|YWQH_BACSU	16	10	10	13	3	7	7	0.000233682	0.000242278	0.000309089	6.82717e-05	0.000166351	0.000166996	0.000261683	0.000133873	0.511584	0.0344376
Asparagine synthetase [glutamine-hydrolyzing] 2 OS=Bacillus subtilis (strain 168) GN=asnH PE=1 SV=2	sp|P42113|ASNH_BACSU	86	17	20	13	10	7	9	7.39088e-05	9.01501e-05	5.75049e-05	4.2339e-05	3.0949e-05	3.99459e-05	7.38546e-05	3.77446e-05	0.511067	0.022838
Uncharacterized lipoprotein YcdA OS=Bacillus subtilis (strain 168) GN=ycdA PE=1 SV=1	sp|O34538|YCDA_BACSU	39	20	23	16	11	9	10	0.000191739	0.000228612	0.000156069	0.000102699	8.77456e-05	9.78731e-05	0.00019214	9.6106e-05	0.500188	0.0109277
Uncharacterized protein YwoF OS=Bacillus subtilis (strain 168) GN=ywoF PE=3 SV=1	sp|P94576|YWOF_BACSU	51	5	7	6	3	2	4	3.6656e-05	5.32063e-05	4.4755e-05	2.14186e-05	1.4911e-05	2.99376e-05	4.48724e-05	2.20891e-05	0.492264	0.0243245
Surfactin synthase subunit 1 OS=Bacillus subtilis (strain 168) GN=srfAA PE=1 SV=4	sp|P27206|SRFAA_BACSU	402	2032	1788	1563	891	874	878	0.00188992	0.00172416	0.00147908	0.000807032	0.000826671	0.000833674	0.00169772	0.000822459	0.484449	0.00185474
Response regulator aspartate phosphatase F OS=Bacillus subtilis (strain 168) GN=rapF PE=1 SV=2	sp|P71002|RAPF_BACSU	46	39	38	42	9	26	22	0.000316995	0.000320229	0.000347337	7.124e-05	0.000214913	0.000182555	0.000328187	0.000156236	0.476057	0.0181692
Uncharacterized protein YsxB OS=Bacillus subtilis (strain 168) GN=ysxB PE=4 SV=2	sp|P26942|YSXB_BACSU	12	5	9	7	3	4	3	0.000155788	0.000290734	0.00022191	9.10289e-05	0.000126744	9.54262e-05	0.000222811	0.0001044	0.468557	0.0432327
Trifunctional nucleotide phosphoesterase protein YfkN OS=Bacillus subtilis (strain 168) GN=yfkN PE=1 SV=1	sp|O34313|NTPES_BACSU	160	13	12	13	5	6	7	3.03787e-05	2.90734e-05	3.09089e-05	1.13786e-05	1.42587e-05	1.66996e-05	3.01203e-05	1.41123e-05	0.46853	0.000605037
Uncharacterized protein YfmG OS=Bacillus subtilis (strain 168) GN=yfmG PE=4 SV=1	sp|O34722|YFMG_BACSU	57	47	55	46	21	25	22	0.000308296	0.000374044	0.000307003	0.000134148	0.000166768	0.000147325	0.000329781	0.000149414	0.453069	0.0016983
Uncharacterized protein YxbA OS=Bacillus subtilis (strain 168) GN=yxbA PE=4 SV=1	sp|P46325|YXBA_BACSU	10	17	15	12	5	8	5	0.000635615	0.000581468	0.000456501	0.000182058	0.000304185	0.000190852	0.000557861	0.000225698	0.404578	0.00732902
D-gamma-glutamyl-meso-diaminopimelic acid endopeptidase CwlS OS=Bacillus subtilis (strain 168) GN=cwlS PE=1 SV=1	sp|O31852|CWLS_BACSU	44	9	10	11	3	4	5	7.64778e-05	8.81013e-05	9.51043e-05	2.48261e-05	3.45665e-05	4.33756e-05	8.65611e-05	3.4256e-05	0.395744	0.00236947
Flagellin OS=Bacillus subtilis (strain 168) GN=hag PE=1 SV=2	sp|P02968|FLA_BACSU	33	78	71	73	35	24	30	0.000883743	0.000834025	0.000841529	0.000386183	0.000276532	0.000347004	0.000853099	0.000336573	0.39453	0.000131461
Uncharacterized protein YxbC OS=Bacillus subtilis (strain 168) GN=yxbC PE=1 SV=1	sp|P46327|YXBC_BACSU	37	21	23	24	8	8	9	0.000212209	0.000240969	0.000246757	7.87277e-05	8.22121e-05	9.28471e-05	0.000233312	8.45956e-05	0.362587	0.000205972
Protein LiaH OS=Bacillus subtilis (strain 168) GN=liaH PE=2 SV=1	sp|O32201|LIAH_BACSU	26	29	24	22	12	5	10	0.000417033	0.000357827	0.000321892	0.000168053	7.31214e-05	0.00014681	0.000365584	0.000129328	0.353758	0.00409741
Single-stranded DNA-binding protein B OS=Bacillus subtilis (strain 168) GN=ssbB PE=1 SV=1	sp|C0SPB6|SSBB_BACSU	13	36	29	22	9	5	15	0.00103539	0.000864748	0.000643783	0.00025208	0.000146243	0.000440429	0.000847974	0.000279584	0.329708	0.0162094
Response regulator aspartate phosphatase A OS=Bacillus subtilis (strain 168) GN=rapA PE=2 SV=2	sp|Q00828|RAPA_BACSU	45	12	15	14	3	3	6	9.97044e-05	0.000129215	0.000118352	2.42744e-05	2.53487e-05	5.0894e-05	0.000115757	3.35057e-05	0.289448	0.00255758
Thioredoxin-like protein SkfH OS=Bacillus subtilis (strain 168) GN=skfH PE=1 SV=2	sp|O31430|SKFH_BACSU	16	8	9	7	3	0	4	0.000186946	0.000218051	0.000166433	6.82717e-05	0	9.54262e-05	0.000190476	5.4566e-05	0.286471	0.0133397
NTD biosynthesis operon regulator NtdR OS=Bacillus subtilis (strain 168) GN=ntdR PE=4 SV=1	sp|O07567|NTDR_BACSU	38	7	6	5	0	3	2	6.88747e-05	6.12072e-05	5.00549e-05	0	3.00182e-05	2.00897e-05	6.00456e-05	1.67027e-05	0.278166	0.0139824
Uncharacterized protein YpbG OS=Bacillus subtilis (strain 168) GN=ypbG PE=2 SV=1	sp|P50733|YPBG_BACSU	29	4	2	3	2	0	0	5.15712e-05	2.67342e-05	3.93535e-05	2.51114e-05	0	0	3.92196e-05	8.37047e-06	0.213426	0.0488628
Response regulator aspartate phosphatase C OS=Bacillus subtilis (strain 168) GN=rapC PE=3 SV=1	sp|P94415|RAPC_BACSU	46	12	13	22	0	4	6	9.75369e-05	0.000109552	0.000181939	0	3.30636e-05	4.97876e-05	0.000129676	2.76171e-05	0.21297	0.0276489
Putative phage-related protein YobO OS=Bacillus subtilis (strain 168) GN=yobO PE=4 SV=1	sp|O34433|YOBO_BACSU	88	3	3	5	2	0	0	1.27463e-05	1.32152e-05	2.16146e-05	8.27535e-06	0	0	1.58587e-05	2.75845e-06	0.173939	0.0303774
Uncharacterized protein YtfP OS=Bacillus subtilis (strain 168) GN=ytfP PE=4 SV=2	sp|Q795R8|YTFP_BACSU	46	9	8	7	0	0	4	7.31527e-05	6.74166e-05	5.78896e-05	0	0	3.31917e-05	6.6153e-05	1.10639e-05	0.167247	0.00988594
Uncharacterized protein YxnB OS=Bacillus subtilis (strain 168) GN=yxnB PE=4 SV=1	sp|O34704|YXNB_BACSU	19	8	4	7	0	3	0	0.000157428	8.16096e-05	0.000140154	0	6.00365e-05	0	0.000126397	2.00122e-05	0.158328	0.0250216
N-acetylmuramoyl-L-alanine amidase XlyA OS=Bacillus subtilis (strain 168) GN=xlyA PE=1 SV=1	sp|P39800|XLYA_BACSU	32	6	7	6	0	3	0	7.01046e-05	8.47975e-05	7.13282e-05	0	3.56467e-05	0	7.54101e-05	1.18822e-05	0.157568	0.00764785
ComG operon protein 1 OS=Bacillus subtilis (strain 168) GN=comGA PE=1 SV=2	sp|P25953|COMGA_BACSU	40	6	5	3	2	0	0	5.60837e-05	4.84557e-05	2.85313e-05	1.82058e-05	0	0	4.43569e-05	6.06859e-06	0.136813	0.0199597
Uncharacterized protein YebG OS=Bacillus subtilis (strain 168) GN=yebG PE=4 SV=1	sp|O34700|YEBG_BACSU	8	6	4	5	0	2	0	0.000280419	0.000193823	0.000237761	0	9.50578e-05	0	0.000237334	3.16859e-05	0.133508	0.00700541
SkfA peptide export ATP-binding protein SkfE OS=Bacillus subtilis (strain 168) GN=skfE PE=1 SV=1	sp|O31427|SKFE_BACSU	27	2	3	2	0	0	0	2.76957e-05	4.30717e-05	2.81791e-05	0	0	0	3.29821e-05	0	0	0.00283239
Uncharacterized protein YlbL OS=Bacillus subtilis (strain 168) GN=ylbL PE=1 SV=2	sp|O34470|YLBL_BACSU	38	2	3	2	0	0	0	1.96785e-05	3.06036e-05	2.0022e-05	0	0	0	2.34347e-05	0	0	0.00283239
Uncharacterized protein YpmA OS=Bacillus subtilis (strain 168) GN=ypmA PE=4 SV=1	sp|P54395|YPMA_BACSU	7	2	2	2	0	0	0	0.000106826	0.000110756	0.000108691	0	0	0	0.000108758	0	0	7.10979e-08
Uncharacterized protein YxbB OS=Bacillus subtilis (strain 168) GN=yxbB PE=3 SV=1	sp|P46326|YXBB_BACSU	28	11	8	10	0	0	0	0.000146886	0.000110756	0.000135863	0	0	0	0.000131168	0	0	0.00025344
Carboxy-terminal processing protease CtpA OS=Bacillus subtilis (strain 168) GN=ctpA PE=2 SV=1	sp|O34666|CTPA_BACSU	51	19	22	15	0	0	0	0.000139293	0.00016722	0.000111887	0	0	0	0.000139467	0	0	0.000947961
Sporulation inhibitor sda OS=Bacillus subtilis (strain 168) GN=sda PE=1 SV=1	sp|Q7WY62|SDA_BACSU	6	3	3	2	0	0	0	0.000186946	0.000193823	0.000126806	0	0	0	0.000169191	0	0	0.00135673
Uncharacterized protein XkzA OS=Bacillus subtilis (strain 168) GN=xkzA PE=4 SV=1	sp|C0H3Z9|XKZA_BACSU	10	2	2	3	0	0	0	7.47783e-05	7.75291e-05	0.000114125	0	0	0	8.88109e-05	0	0	0.00218875
Putative peptide biosynthesis protein YydG OS=Bacillus subtilis (strain 168) GN=yydG PE=4 SV=1	sp|Q45595|YYDG_BACSU	37	5	3	5	0	0	0	5.05259e-05	3.14307e-05	5.14077e-05	0	0	0	4.44548e-05	0	0	0.00241475
Endonuclease V OS=Bacillus subtilis (strain 168) GN=nfi PE=1 SV=2	sp|P96724|NFI_BACSU	27	4	2	3	0	0	0	5.53913e-05	2.87145e-05	4.22686e-05	0	0	0	4.21248e-05	0	0	0.00543483
HTH-type transcriptional regulator GanR OS=Bacillus subtilis (strain 168) GN=ganR PE=4 SV=1	sp|O07008|GANR_BACSU	37	2	4	2	0	0	0	2.02103e-05	4.19076e-05	2.05631e-05	0	0	0	2.75604e-05	0	0	0.0184358
Uncharacterized protein YjcM OS=Bacillus subtilis (strain 168) GN=yjcM PE=3 SV=1	sp|O31635|YJCM_BACSU	47	2	7	8	0	0	0	1.59103e-05	5.77345e-05	6.47519e-05	0	0	0	4.61322e-05	0	0	0.0389397
