# Supplementary material for: Discovery of a dual protease mechanism that promotes DNA damage checkpoint recovery
Source: PLoS Genet. 2018 Jul 6;14(7):e1007512. doi: 10.1371/journal.pgen.1007512 (PMC6051672; doi:10.1371/journal.pgen.1007512)
Supplement: S6 Table — (XLSX) [file pgen.1007512.s013.xlsx]

## Sheet: Primers
Primer name	Sequence
oPEB3F	GCTAGCCGCATGCAAGCTAATTCG
oPEB54	ggcattgatggacgcatttgtg
oPEB55	gtttcaatcgcttgtgtttgggtttc
oPEB56	ACCTCCAATCTGTTCGCGGTG
oPEB57	taaTCGAGCACCACCACCACCAC
oPEB58	GCTAGTTATTGCTCAGCGG
oPEB116	ctctcgtttcatcggtatcattac
oPEB117	cgcttcgttaatacagatgtaggt
oPEB217	GAACCTCATTACGAATTCAGCATGC
oPEB218	GAATGGCGATTTTCGTTCGTGAATAC
oPEB227	CCGTCAATTGTCTGATTCGTTA
oPEB232	GCTGTAGGCATAGGCTTGGTTATG
oPEB234	GTATTCACGAACGAAAATCGCCATTCCTAGCAGCACGCCATAGTGACTG
oPEB241	aaacGCGCTATTTCTCCAATGGACGGCATCGGACg
oPEB242	aaaacGTCCGATGCCGTCCATTGGAGAAATAGCGC
oPEB243	GCATGCTGAATTCGTAATGAGGTTCcttttaattacgggtgctgtttct
oPEB244	cccatggatcgctttttcctccgttcttttatccccctagaataaacctggcatg
oPEB245	tattctagggggataaaagaacggaggaaaaagcgatccatgggt
oPEB246	GCATAACCAAGCCTATGCCTACAGCactctcctcttctgcactcaagtt
oPEB253	GAAGGGTAGTCCAGAAGATAACGA
oPEB259	ATGTATACCTCCTTAGTCGACTAAGCTTAATTGTTATCCGCTCACAATTACACACATTATGCCACACCTTGTAGATA
oPEB267	TACGTTATTAGTTATAGTTActaacggattcaccactccaag
oPEB268	AACCCTTGCATAGGGGGATCgcctcgtgatacgcctatttttat
oPEB269	TAACTATAACTAATAACGTAACGTGACTGGCAAG
oPEB270	GATCCCCCTATGCAAGGGTTTATTGT
oPEB286	GCATGCTGAATTCGTAATGAGGTTCaagcacaatggggtaaaataagag
oPEB287	GCATAACCAAGCCTATGCCTACAGCggtattcctaaaattccgctgata
oPEB312	ACTCTTTCCCTACACGACGCTCTTCCGATCTNN
oPEB313	AGATCGGAAGAGCGTCGTGTAGGGAAAGAGTGTAGAT
oPEB314	AATGATACGGCGACCACCGAGATCTACACTCTTTCCCTACACGACGCTCTTC
oPEB315	CAAGCAGAAGACGGCATACGAGATATCACGGTGACTGGAGTTCAGACGTGTGCTCTTCCGATCAGACCGGGGACTTATCATCCAACCTGT
oPEB316	CAAGCAGAAGACGGCATACGAGATCGATGTGTGACTGGAGTTCAGACGTGTGCTCTTCCGATCAGACCGGGGACTTATCATCCAACCTGT
oPEB317	CAAGCAGAAGACGGCATACGAGATTTAGGCGTGACTGGAGTTCAGACGTGTGCTCTTCCGATCAGACCGGGGACTTATCATCCAACCTGT
oPEB318	CAAGCAGAAGACGGCATACGAGATTGACCAGTGACTGGAGTTCAGACGTGTGCTCTTCCGATCAGACCGGGGACTTATCATCCAACCTGT
oPEB319	CAAGCAGAAGACGGCATACGAGATACAGTGGTGACTGGAGTTCAGACGTGTGCTCTTCCGATCAGACCGGGGACTTATCATCCAACCTGT
oPEB320	CAAGCAGAAGACGGCATACGAGATGCCAATGTGACTGGAGTTCAGACGTGTGCTCTTCCGATCAGACCGGGGACTTATCATCCAACCTGT
oPEB321	CAAGCAGAAGACGGCATACGAGATCAGATCGTGACTGGAGTTCAGACGTGTGCTCTTCCGATCAGACCGGGGACTTATCATCCAACCTGT
oPEB322	CAAGCAGAAGACGGCATACGAGATACTTGAGTGACTGGAGTTCAGACGTGTGCTCTTCCGATCAGACCGGGGACTTATCATCCAACCTGT
oPEB323	CAAGCAGAAGACGGCATACGAGATGATCAGGTGACTGGAGTTCAGACGTGTGCTCTTCCGATCAGACCGGGGACTTATCATCCAACCTGT
oPEB324	CAAGCAGAAGACGGCATACGAGATTAGCTTGTGACTGGAGTTCAGACGTGTGCTCTTCCGATCAGACCGGGGACTTATCATCCAACCTGT
oPEB325	CAAGCAGAAGACGGCATACGAGATGGCTAGGTGACTGGAGTTCAGACGTGTGCTCTTCCGATCAGACCGGGGACTTATCATCCAACCTGT
oPEB326	CAAGCAGAAGACGGCATACGAGATCTTGTAGTGACTGGAGTTCAGACGTGTGCTCTTCCGATCAGACCGGGGACTTATCATCCAACCTGT
oPEB345	actcctttgtttatccaccgaac
oPEB348	TTATTTTTGACACCAGACCAACTG
oPEB368	CGACGGCCAGTGAATTGTAATACG
oPEB369	CAGGAAACAGCTATGACCATG
oPEB370	cacctacatctgtattaacgaagcgTCAATGGGGAAGAGAACCGCTTAAG
oPEB377	ggtaatgataccgatgaaacgagagAACAAAATTCTCCAGTCTTCACATCG
oPEB383	atgtatacctccttaggatcccatttcc
oPEB417	aaacGCTATGGATCGGATAGAGGTGAAGGGAGCCg
oPEB418	aaaacGGCTCCCTTCACCTCTATCCGATCCATAGC
oPEB419	GCATGCTGAATTCGTAATGAGGTTCCTTCTTGATTATTTCCCAGACGAT
oPEB420	taacagagggttttgttcaTCATCCTTCCGCTTTTAG
oPEB421	CTAAAAGCGGAAGGATGAtgaacaaaaccctctgttaagaggggacagcttgtcggcaagtccatccttgggcttagcaggcaagctttttctttac
oPEB422	GCATAACCAAGCCTATGCCTACAGCgaagactttgtaattgcggaaaac
oPEB423	ATATGATCTTGAAATGATGCGTGA
oPEB424	agaatgaatcgtgaaatgatcacc
oPEB425	CGCCGATAAAATAACGAAGTCTAT
oPEB426	aaacGCTTTGAGTTAGTCTCGAAATATCAGCCCCg	PEB426-UvrB-spF	aaacGCTTTGAGTTAGTCTCGAAATATCAGCCCCg	PEB426-UvrB-spF	aaacGCTTTGAGTTAGTCTCGAAATATCAGCCCCg	PEB426-UvrB-spF	aaacGCTTTGAGTTAGTCTCGAAATATCAGCCCCg	PEB426-UvrB-spF	aaacGCTTTGAGTTAGTCTCGAAATATCAGCCCCg	PEB426-UvrB-spF	aaacGCTTTGAGTTAGTCTCGAAATATCAGCCCCg	PEB426-UvrB-spF	aaacGCTTTGAGTTAGTCTCGAAATATCAGCCCCg	PEB426-UvrB-spF	aaacGCTTTGAGTTAGTCTCGAAATATCAGCCCCg	PEB426-UvrB-spF	aaacGCTTTGAGTTAGTCTCGAAATATCAGCCCCg	PEB426-UvrB-spF	aaacGCTTTGAGTTAGTCTCGAAATATCAGCCCCg	PEB426-UvrB-spF	aaacGCTTTGAGTTAGTCTCGAAATATCAGCCCCg	PEB426-UvrB-spF	aaacGCTTTGAGTTAGTCTCGAAATATCAGCCCCg	PEB426-UvrB-spF	aaacGCTTTGAGTTAGTCTCGAAATATCAGCCCCg	PEB426-UvrB-spF	aaacGCTTTGAGTTAGTCTCGAAATATCAGCCCCg	PEB426-UvrB-spF	aaacGCTTTGAGTTAGTCTCGAAATATCAGCCCCg	PEB426-UvrB-spF	aaacGCTTTGAGTTAGTCTCGAAATATCAGCCCCg	PEB426-UvrB-spF	aaacGCTTTGAGTTAGTCTCGAAATATCAGCCCCg	PEB426-UvrB-spF	aaacGCTTTGAGTTAGTCTCGAAATATCAGCCCCg	PEB426-UvrB-spF	aaacGCTTTGAGTTAGTCTCGAAATATCAGCCCCg	PEB426-UvrB-spF	aaacGCTTTGAGTTAGTCTCGAAATATCAGCCCCg	PEB426-UvrB-spF	aaacGCTTTGAGTTAGTCTCGAAATATCAGCCCCg	PEB426-UvrB-spF	aaacGCTTTGAGTTAGTCTCGAAATATCAGCCCCg	PEB426-UvrB-spF	aaacGCTTTGAGTTAGTCTCGAAATATCAGCCCCg	PEB426-UvrB-spF	aaacGCTTTGAGTTAGTCTCGAAATATCAGCCCCg	PEB426-UvrB-spF	aaacGCTTTGAGTTAGTCTCGAAATATCAGCCCCg
oPEB427	aaaacGGGGCTGATATTTCGAGACTAACTCAAAGC	PEB427-UvrB-spR	aaaacGGGGCTGATATTTCGAGACTAACTCAAAGC	PEB427-UvrB-spR	aaaacGGGGCTGATATTTCGAGACTAACTCAAAGC	PEB427-UvrB-spR	aaaacGGGGCTGATATTTCGAGACTAACTCAAAGC	PEB427-UvrB-spR	aaaacGGGGCTGATATTTCGAGACTAACTCAAAGC	PEB427-UvrB-spR	aaaacGGGGCTGATATTTCGAGACTAACTCAAAGC	PEB427-UvrB-spR	aaaacGGGGCTGATATTTCGAGACTAACTCAAAGC	PEB427-UvrB-spR	aaaacGGGGCTGATATTTCGAGACTAACTCAAAGC	PEB427-UvrB-spR	aaaacGGGGCTGATATTTCGAGACTAACTCAAAGC	PEB427-UvrB-spR	aaaacGGGGCTGATATTTCGAGACTAACTCAAAGC	PEB427-UvrB-spR	aaaacGGGGCTGATATTTCGAGACTAACTCAAAGC	PEB427-UvrB-spR	aaaacGGGGCTGATATTTCGAGACTAACTCAAAGC	PEB427-UvrB-spR	aaaacGGGGCTGATATTTCGAGACTAACTCAAAGC	PEB427-UvrB-spR	aaaacGGGGCTGATATTTCGAGACTAACTCAAAGC	PEB427-UvrB-spR	aaaacGGGGCTGATATTTCGAGACTAACTCAAAGC	PEB427-UvrB-spR	aaaacGGGGCTGATATTTCGAGACTAACTCAAAGC	PEB427-UvrB-spR	aaaacGGGGCTGATATTTCGAGACTAACTCAAAGC	PEB427-UvrB-spR	aaaacGGGGCTGATATTTCGAGACTAACTCAAAGC	PEB427-UvrB-spR	aaaacGGGGCTGATATTTCGAGACTAACTCAAAGC	PEB427-UvrB-spR	aaaacGGGGCTGATATTTCGAGACTAACTCAAAGC	PEB427-UvrB-spR	aaaacGGGGCTGATATTTCGAGACTAACTCAAAGC	PEB427-UvrB-spR	aaaacGGGGCTGATATTTCGAGACTAACTCAAAGC	PEB427-UvrB-spR	aaaacGGGGCTGATATTTCGAGACTAACTCAAAGC	PEB427-UvrB-spR	aaaacGGGGCTGATATTTCGAGACTAACTCAAAGC	PEB427-UvrB-spR	aaaacGGGGCTGATATTTCGAGACTAACTCAAAGC
oPEB428	GCATGCTGAATTCGTAATGAGGTTCtagtctcttgaagctggttgtcct	PEB428-UvrB-rec-UF	GCATGCTGAATTCGTAATGAGGTTCtagtctcttgaagctggttgtcct	PEB428-UvrB-rec-UF	GCATGCTGAATTCGTAATGAGGTTCtagtctcttgaagctggttgtcct	PEB428-UvrB-rec-UF	GCATGCTGAATTCGTAATGAGGTTCtagtctcttgaagctggttgtcct	PEB428-UvrB-rec-UF	GCATGCTGAATTCGTAATGAGGTTCtagtctcttgaagctggttgtcct	PEB428-UvrB-rec-UF	GCATGCTGAATTCGTAATGAGGTTCtagtctcttgaagctggttgtcct	PEB428-UvrB-rec-UF	GCATGCTGAATTCGTAATGAGGTTCtagtctcttgaagctggttgtcct	PEB428-UvrB-rec-UF	GCATGCTGAATTCGTAATGAGGTTCtagtctcttgaagctggttgtcct	PEB428-UvrB-rec-UF	GCATGCTGAATTCGTAATGAGGTTCtagtctcttgaagctggttgtcct	PEB428-UvrB-rec-UF	GCATGCTGAATTCGTAATGAGGTTCtagtctcttgaagctggttgtcct	PEB428-UvrB-rec-UF	GCATGCTGAATTCGTAATGAGGTTCtagtctcttgaagctggttgtcct	PEB428-UvrB-rec-UF	GCATGCTGAATTCGTAATGAGGTTCtagtctcttgaagctggttgtcct	PEB428-UvrB-rec-UF	GCATGCTGAATTCGTAATGAGGTTCtagtctcttgaagctggttgtcct	PEB428-UvrB-rec-UF	GCATGCTGAATTCGTAATGAGGTTCtagtctcttgaagctggttgtcct	PEB428-UvrB-rec-UF	GCATGCTGAATTCGTAATGAGGTTCtagtctcttgaagctggttgtcct	PEB428-UvrB-rec-UF	GCATGCTGAATTCGTAATGAGGTTCtagtctcttgaagctggttgtcct	PEB428-UvrB-rec-UF	GCATGCTGAATTCGTAATGAGGTTCtagtctcttgaagctggttgtcct	PEB428-UvrB-rec-UF	GCATGCTGAATTCGTAATGAGGTTCtagtctcttgaagctggttgtcct	PEB428-UvrB-rec-UF	GCATGCTGAATTCGTAATGAGGTTCtagtctcttgaagctggttgtcct	PEB428-UvrB-rec-UF	GCATGCTGAATTCGTAATGAGGTTCtagtctcttgaagctggttgtcct	PEB428-UvrB-rec-UF	GCATGCTGAATTCGTAATGAGGTTCtagtctcttgaagctggttgtcct	PEB428-UvrB-rec-UF	GCATGCTGAATTCGTAATGAGGTTCtagtctcttgaagctggttgtcct	PEB428-UvrB-rec-UF	GCATGCTGAATTCGTAATGAGGTTCtagtctcttgaagctggttgtcct	PEB428-UvrB-rec-UF	GCATGCTGAATTCGTAATGAGGTTCtagtctcttgaagctggttgtcct	PEB428-UvrB-rec-UF	GCATGCTGAATTCGTAATGAGGTTCtagtctcttgaagctggttgtcct
oPEB429	ATCCGATCCATAGCCATttgttcaaaaaataagcctccgtttctttaacg	PEB429-UvrB-rec-UR	ATCCGATCCATAGCCATttgttcaaaaaataagcctccgtttctttaacg	PEB429-UvrB-rec-UR	ATCCGATCCATAGCCATttgttcaaaaaataagcctccgtttctttaacg	PEB429-UvrB-rec-UR	ATCCGATCCATAGCCATttgttcaaaaaataagcctccgtttctttaacg	PEB429-UvrB-rec-UR	ATCCGATCCATAGCCATttgttcaaaaaataagcctccgtttctttaacg	PEB429-UvrB-rec-UR	ATCCGATCCATAGCCATttgttcaaaaaataagcctccgtttctttaacg	PEB429-UvrB-rec-UR	ATCCGATCCATAGCCATttgttcaaaaaataagcctccgtttctttaacg	PEB429-UvrB-rec-UR	ATCCGATCCATAGCCATttgttcaaaaaataagcctccgtttctttaacg	PEB429-UvrB-rec-UR	ATCCGATCCATAGCCATttgttcaaaaaataagcctccgtttctttaacg	PEB429-UvrB-rec-UR	ATCCGATCCATAGCCATttgttcaaaaaataagcctccgtttctttaacg	PEB429-UvrB-rec-UR	ATCCGATCCATAGCCATttgttcaaaaaataagcctccgtttctttaacg	PEB429-UvrB-rec-UR	ATCCGATCCATAGCCATttgttcaaaaaataagcctccgtttctttaacg	PEB429-UvrB-rec-UR	ATCCGATCCATAGCCATttgttcaaaaaataagcctccgtttctttaacg	PEB429-UvrB-rec-UR	ATCCGATCCATAGCCATttgttcaaaaaataagcctccgtttctttaacg	PEB429-UvrB-rec-UR	ATCCGATCCATAGCCATttgttcaaaaaataagcctccgtttctttaacg	PEB429-UvrB-rec-UR	ATCCGATCCATAGCCATttgttcaaaaaataagcctccgtttctttaacg	PEB429-UvrB-rec-UR	ATCCGATCCATAGCCATttgttcaaaaaataagcctccgtttctttaacg	PEB429-UvrB-rec-UR	ATCCGATCCATAGCCATttgttcaaaaaataagcctccgtttctttaacg	PEB429-UvrB-rec-UR	ATCCGATCCATAGCCATttgttcaaaaaataagcctccgtttctttaacg	PEB429-UvrB-rec-UR	ATCCGATCCATAGCCATttgttcaaaaaataagcctccgtttctttaacg	PEB429-UvrB-rec-UR	ATCCGATCCATAGCCATttgttcaaaaaataagcctccgtttctttaacg	PEB429-UvrB-rec-UR	ATCCGATCCATAGCCATttgttcaaaaaataagcctccgtttctttaacg	PEB429-UvrB-rec-UR	ATCCGATCCATAGCCATttgttcaaaaaataagcctccgtttctttaacg	PEB429-UvrB-rec-UR	ATCCGATCCATAGCCATttgttcaaaaaataagcctccgtttctttaacg	PEB429-UvrB-rec-UR	ATCCGATCCATAGCCATttgttcaaaaaataagcctccgtttctttaacg
oPEB430	ttaaagaaacggaggcttattttttgaacaaATGGCTATGGATCGGAT	PEB430-UvrB-rec-DF	ttaaagaaacggaggcttattttttgaacaaATGGCTATGGATCGGAT	PEB430-UvrB-rec-DF	ttaaagaaacggaggcttattttttgaacaaATGGCTATGGATCGGAT	PEB430-UvrB-rec-DF	ttaaagaaacggaggcttattttttgaacaaATGGCTATGGATCGGAT	PEB430-UvrB-rec-DF	ttaaagaaacggaggcttattttttgaacaaATGGCTATGGATCGGAT	PEB430-UvrB-rec-DF	ttaaagaaacggaggcttattttttgaacaaATGGCTATGGATCGGAT	PEB430-UvrB-rec-DF	ttaaagaaacggaggcttattttttgaacaaATGGCTATGGATCGGAT	PEB430-UvrB-rec-DF	ttaaagaaacggaggcttattttttgaacaaATGGCTATGGATCGGAT	PEB430-UvrB-rec-DF	ttaaagaaacggaggcttattttttgaacaaATGGCTATGGATCGGAT	PEB430-UvrB-rec-DF	ttaaagaaacggaggcttattttttgaacaaATGGCTATGGATCGGAT	PEB430-UvrB-rec-DF	ttaaagaaacggaggcttattttttgaacaaATGGCTATGGATCGGAT	PEB430-UvrB-rec-DF	ttaaagaaacggaggcttattttttgaacaaATGGCTATGGATCGGAT	PEB430-UvrB-rec-DF	ttaaagaaacggaggcttattttttgaacaaATGGCTATGGATCGGAT	PEB430-UvrB-rec-DF	ttaaagaaacggaggcttattttttgaacaaATGGCTATGGATCGGAT	PEB430-UvrB-rec-DF	ttaaagaaacggaggcttattttttgaacaaATGGCTATGGATCGGAT	PEB430-UvrB-rec-DF	ttaaagaaacggaggcttattttttgaacaaATGGCTATGGATCGGAT	PEB430-UvrB-rec-DF	ttaaagaaacggaggcttattttttgaacaaATGGCTATGGATCGGAT	PEB430-UvrB-rec-DF	ttaaagaaacggaggcttattttttgaacaaATGGCTATGGATCGGAT	PEB430-UvrB-rec-DF	ttaaagaaacggaggcttattttttgaacaaATGGCTATGGATCGGAT	PEB430-UvrB-rec-DF	ttaaagaaacggaggcttattttttgaacaaATGGCTATGGATCGGAT	PEB430-UvrB-rec-DF	ttaaagaaacggaggcttattttttgaacaaATGGCTATGGATCGGAT	PEB430-UvrB-rec-DF	ttaaagaaacggaggcttattttttgaacaaATGGCTATGGATCGGAT	PEB430-UvrB-rec-DF	ttaaagaaacggaggcttattttttgaacaaATGGCTATGGATCGGAT	PEB430-UvrB-rec-DF	ttaaagaaacggaggcttattttttgaacaaATGGCTATGGATCGGAT	PEB430-UvrB-rec-DF	ttaaagaaacggaggcttattttttgaacaaATGGCTATGGATCGGAT
oPEB431	GCATAACCAAGCCTATGCCTACAGCGCATTCTCCTTCAATGACAAATCT	PEB431-UvrB-rec-DR	GCATAACCAAGCCTATGCCTACAGCGCATTCTCCTTCAATGACAAATCT	PEB431-UvrB-rec-DR	GCATAACCAAGCCTATGCCTACAGCGCATTCTCCTTCAATGACAAATCT	PEB431-UvrB-rec-DR	GCATAACCAAGCCTATGCCTACAGCGCATTCTCCTTCAATGACAAATCT	PEB431-UvrB-rec-DR	GCATAACCAAGCCTATGCCTACAGCGCATTCTCCTTCAATGACAAATCT	PEB431-UvrB-rec-DR	GCATAACCAAGCCTATGCCTACAGCGCATTCTCCTTCAATGACAAATCT	PEB431-UvrB-rec-DR	GCATAACCAAGCCTATGCCTACAGCGCATTCTCCTTCAATGACAAATCT	PEB431-UvrB-rec-DR	GCATAACCAAGCCTATGCCTACAGCGCATTCTCCTTCAATGACAAATCT	PEB431-UvrB-rec-DR	GCATAACCAAGCCTATGCCTACAGCGCATTCTCCTTCAATGACAAATCT	PEB431-UvrB-rec-DR	GCATAACCAAGCCTATGCCTACAGCGCATTCTCCTTCAATGACAAATCT	PEB431-UvrB-rec-DR	GCATAACCAAGCCTATGCCTACAGCGCATTCTCCTTCAATGACAAATCT	PEB431-UvrB-rec-DR	GCATAACCAAGCCTATGCCTACAGCGCATTCTCCTTCAATGACAAATCT	PEB431-UvrB-rec-DR	GCATAACCAAGCCTATGCCTACAGCGCATTCTCCTTCAATGACAAATCT	PEB431-UvrB-rec-DR	GCATAACCAAGCCTATGCCTACAGCGCATTCTCCTTCAATGACAAATCT	PEB431-UvrB-rec-DR	GCATAACCAAGCCTATGCCTACAGCGCATTCTCCTTCAATGACAAATCT	PEB431-UvrB-rec-DR	GCATAACCAAGCCTATGCCTACAGCGCATTCTCCTTCAATGACAAATCT	PEB431-UvrB-rec-DR	GCATAACCAAGCCTATGCCTACAGCGCATTCTCCTTCAATGACAAATCT	PEB431-UvrB-rec-DR	GCATAACCAAGCCTATGCCTACAGCGCATTCTCCTTCAATGACAAATCT	PEB431-UvrB-rec-DR	GCATAACCAAGCCTATGCCTACAGCGCATTCTCCTTCAATGACAAATCT	PEB431-UvrB-rec-DR	GCATAACCAAGCCTATGCCTACAGCGCATTCTCCTTCAATGACAAATCT	PEB431-UvrB-rec-DR	GCATAACCAAGCCTATGCCTACAGCGCATTCTCCTTCAATGACAAATCT	PEB431-UvrB-rec-DR	GCATAACCAAGCCTATGCCTACAGCGCATTCTCCTTCAATGACAAATCT	PEB431-UvrB-rec-DR	GCATAACCAAGCCTATGCCTACAGCGCATTCTCCTTCAATGACAAATCT	PEB431-UvrB-rec-DR	GCATAACCAAGCCTATGCCTACAGCGCATTCTCCTTCAATGACAAATCT	PEB431-UvrB-rec-DR	GCATAACCAAGCCTATGCCTACAGCGCATTCTCCTTCAATGACAAATCT
oPEB432	acggatcgatatgattctctaagc	PEB432-UvrB-geno-F	acggatcgatatgattctctaagc	PEB432-UvrB-geno-F	acggatcgatatgattctctaagc	PEB432-UvrB-geno-F	acggatcgatatgattctctaagc	PEB432-UvrB-geno-F	acggatcgatatgattctctaagc	PEB432-UvrB-geno-F	acggatcgatatgattctctaagc	PEB432-UvrB-geno-F	acggatcgatatgattctctaagc	PEB432-UvrB-geno-F	acggatcgatatgattctctaagc	PEB432-UvrB-geno-F	acggatcgatatgattctctaagc	PEB432-UvrB-geno-F	acggatcgatatgattctctaagc	PEB432-UvrB-geno-F	acggatcgatatgattctctaagc	PEB432-UvrB-geno-F	acggatcgatatgattctctaagc	PEB432-UvrB-geno-F	acggatcgatatgattctctaagc	PEB432-UvrB-geno-F	acggatcgatatgattctctaagc	PEB432-UvrB-geno-F	acggatcgatatgattctctaagc	PEB432-UvrB-geno-F	acggatcgatatgattctctaagc	PEB432-UvrB-geno-F	acggatcgatatgattctctaagc	PEB432-UvrB-geno-F	acggatcgatatgattctctaagc	PEB432-UvrB-geno-F	acggatcgatatgattctctaagc	PEB432-UvrB-geno-F	acggatcgatatgattctctaagc	PEB432-UvrB-geno-F	acggatcgatatgattctctaagc	PEB432-UvrB-geno-F	acggatcgatatgattctctaagc	PEB432-UvrB-geno-F	acggatcgatatgattctctaagc	PEB432-UvrB-geno-F	acggatcgatatgattctctaagc	PEB432-UvrB-geno-F	acggatcgatatgattctctaagc
oPEB433	TACAGCACTTTATCCAGTTGATGC	PEB433-UvrB-geno-R	TACAGCACTTTATCCAGTTGATGC	PEB433-UvrB-geno-R	TACAGCACTTTATCCAGTTGATGC	PEB433-UvrB-geno-R	TACAGCACTTTATCCAGTTGATGC	PEB433-UvrB-geno-R	TACAGCACTTTATCCAGTTGATGC	PEB433-UvrB-geno-R	TACAGCACTTTATCCAGTTGATGC	PEB433-UvrB-geno-R	TACAGCACTTTATCCAGTTGATGC	PEB433-UvrB-geno-R	TACAGCACTTTATCCAGTTGATGC	PEB433-UvrB-geno-R	TACAGCACTTTATCCAGTTGATGC	PEB433-UvrB-geno-R	TACAGCACTTTATCCAGTTGATGC	PEB433-UvrB-geno-R	TACAGCACTTTATCCAGTTGATGC	PEB433-UvrB-geno-R	TACAGCACTTTATCCAGTTGATGC	PEB433-UvrB-geno-R	TACAGCACTTTATCCAGTTGATGC	PEB433-UvrB-geno-R	TACAGCACTTTATCCAGTTGATGC	PEB433-UvrB-geno-R	TACAGCACTTTATCCAGTTGATGC	PEB433-UvrB-geno-R	TACAGCACTTTATCCAGTTGATGC	PEB433-UvrB-geno-R	TACAGCACTTTATCCAGTTGATGC	PEB433-UvrB-geno-R	TACAGCACTTTATCCAGTTGATGC	PEB433-UvrB-geno-R	TACAGCACTTTATCCAGTTGATGC	PEB433-UvrB-geno-R	TACAGCACTTTATCCAGTTGATGC	PEB433-UvrB-geno-R	TACAGCACTTTATCCAGTTGATGC	PEB433-UvrB-geno-R	TACAGCACTTTATCCAGTTGATGC	PEB433-UvrB-geno-R	TACAGCACTTTATCCAGTTGATGC	PEB433-UvrB-geno-R	TACAGCACTTTATCCAGTTGATGC	PEB433-UvrB-geno-R	TACAGCACTTTATCCAGTTGATGC
oPEB434	ctgaggagggtttttgttgattac	PEB434-UvrB-seq-up	ctgaggagggtttttgttgattac	PEB434-UvrB-seq-up	ctgaggagggtttttgttgattac	PEB434-UvrB-seq-up	ctgaggagggtttttgttgattac	PEB434-UvrB-seq-up	ctgaggagggtttttgttgattac	PEB434-UvrB-seq-up	ctgaggagggtttttgttgattac	PEB434-UvrB-seq-up	ctgaggagggtttttgttgattac	PEB434-UvrB-seq-up	ctgaggagggtttttgttgattac	PEB434-UvrB-seq-up	ctgaggagggtttttgttgattac	PEB434-UvrB-seq-up	ctgaggagggtttttgttgattac	PEB434-UvrB-seq-up	ctgaggagggtttttgttgattac	PEB434-UvrB-seq-up	ctgaggagggtttttgttgattac	PEB434-UvrB-seq-up	ctgaggagggtttttgttgattac	PEB434-UvrB-seq-up	ctgaggagggtttttgttgattac	PEB434-UvrB-seq-up	ctgaggagggtttttgttgattac	PEB434-UvrB-seq-up	ctgaggagggtttttgttgattac	PEB434-UvrB-seq-up	ctgaggagggtttttgttgattac	PEB434-UvrB-seq-up	ctgaggagggtttttgttgattac	PEB434-UvrB-seq-up	ctgaggagggtttttgttgattac	PEB434-UvrB-seq-up	ctgaggagggtttttgttgattac	PEB434-UvrB-seq-up	ctgaggagggtttttgttgattac	PEB434-UvrB-seq-up	ctgaggagggtttttgttgattac	PEB434-UvrB-seq-up	ctgaggagggtttttgttgattac	PEB434-UvrB-seq-up	ctgaggagggtttttgttgattac	PEB434-UvrB-seq-up	ctgaggagggtttttgttgattac
oPEB437	aaacAGAAAAACTCGCCCTCCTTCCTGATCAACCg
oPEB438	aaaacGGTTGATCAGGAAGGAGGGCGAGTTTTTCT
oPEB439	GCATGCTGAATTCGTAATGAGGTTCcaatgtcagtcgtcttacttacgc
oPEB440	cagatcttatttaaaaggacaacaatgttacccttccttatgtttaatcct
oPEB441	attaaacataaggaagggtaacattgttgtccttttaaataagatctgataaaatg
oPEB442	GCATAACCAAGCCTATGCCTACAGCtgtcgtaatttcacaatcctctgt
oPEB443	aaaccggaatccttcagacaatac
oPEB444	cttctaacggcacttggtaatttt
oPEB445	gtaaaatgattgcacctgttcttg
oPEB446	aaacATCACTGACTGAACTCATTTCTGATTTAAAg	PEB446-yprA-spF	aaacATCACTGACTGAACTCATTTCTGATTTAAAg	PEB446-yprA-spF	aaacATCACTGACTGAACTCATTTCTGATTTAAAg	PEB446-yprA-spF	aaacATCACTGACTGAACTCATTTCTGATTTAAAg	PEB446-yprA-spF	aaacATCACTGACTGAACTCATTTCTGATTTAAAg	PEB446-yprA-spF	aaacATCACTGACTGAACTCATTTCTGATTTAAAg	PEB446-yprA-spF	aaacATCACTGACTGAACTCATTTCTGATTTAAAg	PEB446-yprA-spF	aaacATCACTGACTGAACTCATTTCTGATTTAAAg	PEB446-yprA-spF	aaacATCACTGACTGAACTCATTTCTGATTTAAAg	PEB446-yprA-spF	aaacATCACTGACTGAACTCATTTCTGATTTAAAg	PEB446-yprA-spF	aaacATCACTGACTGAACTCATTTCTGATTTAAAg	PEB446-yprA-spF	aaacATCACTGACTGAACTCATTTCTGATTTAAAg	PEB446-yprA-spF	aaacATCACTGACTGAACTCATTTCTGATTTAAAg	PEB446-yprA-spF	aaacATCACTGACTGAACTCATTTCTGATTTAAAg	PEB446-yprA-spF	aaacATCACTGACTGAACTCATTTCTGATTTAAAg	PEB446-yprA-spF	aaacATCACTGACTGAACTCATTTCTGATTTAAAg	PEB446-yprA-spF	aaacATCACTGACTGAACTCATTTCTGATTTAAAg	PEB446-yprA-spF	aaacATCACTGACTGAACTCATTTCTGATTTAAAg	PEB446-yprA-spF	aaacATCACTGACTGAACTCATTTCTGATTTAAAg	PEB446-yprA-spF	aaacATCACTGACTGAACTCATTTCTGATTTAAAg	PEB446-yprA-spF	aaacATCACTGACTGAACTCATTTCTGATTTAAAg	PEB446-yprA-spF	aaacATCACTGACTGAACTCATTTCTGATTTAAAg	PEB446-yprA-spF	aaacATCACTGACTGAACTCATTTCTGATTTAAAg	PEB446-yprA-spF	aaacATCACTGACTGAACTCATTTCTGATTTAAAg	PEB446-yprA-spF	aaacATCACTGACTGAACTCATTTCTGATTTAAAg
oPEB447	aaaacTTTAAATCAGAAATGAGTTCAGTCAGTGAT	PEB447-yprA-spR	aaaacTTTAAATCAGAAATGAGTTCAGTCAGTGAT	PEB447-yprA-spR	aaaacTTTAAATCAGAAATGAGTTCAGTCAGTGAT	PEB447-yprA-spR	aaaacTTTAAATCAGAAATGAGTTCAGTCAGTGAT	PEB447-yprA-spR	aaaacTTTAAATCAGAAATGAGTTCAGTCAGTGAT	PEB447-yprA-spR	aaaacTTTAAATCAGAAATGAGTTCAGTCAGTGAT	PEB447-yprA-spR	aaaacTTTAAATCAGAAATGAGTTCAGTCAGTGAT	PEB447-yprA-spR	aaaacTTTAAATCAGAAATGAGTTCAGTCAGTGAT	PEB447-yprA-spR	aaaacTTTAAATCAGAAATGAGTTCAGTCAGTGAT	PEB447-yprA-spR	aaaacTTTAAATCAGAAATGAGTTCAGTCAGTGAT	PEB447-yprA-spR	aaaacTTTAAATCAGAAATGAGTTCAGTCAGTGAT	PEB447-yprA-spR	aaaacTTTAAATCAGAAATGAGTTCAGTCAGTGAT	PEB447-yprA-spR	aaaacTTTAAATCAGAAATGAGTTCAGTCAGTGAT	PEB447-yprA-spR	aaaacTTTAAATCAGAAATGAGTTCAGTCAGTGAT	PEB447-yprA-spR	aaaacTTTAAATCAGAAATGAGTTCAGTCAGTGAT	PEB447-yprA-spR	aaaacTTTAAATCAGAAATGAGTTCAGTCAGTGAT	PEB447-yprA-spR	aaaacTTTAAATCAGAAATGAGTTCAGTCAGTGAT	PEB447-yprA-spR	aaaacTTTAAATCAGAAATGAGTTCAGTCAGTGAT	PEB447-yprA-spR	aaaacTTTAAATCAGAAATGAGTTCAGTCAGTGAT	PEB447-yprA-spR	aaaacTTTAAATCAGAAATGAGTTCAGTCAGTGAT	PEB447-yprA-spR	aaaacTTTAAATCAGAAATGAGTTCAGTCAGTGAT	PEB447-yprA-spR	aaaacTTTAAATCAGAAATGAGTTCAGTCAGTGAT	PEB447-yprA-spR	aaaacTTTAAATCAGAAATGAGTTCAGTCAGTGAT	PEB447-yprA-spR	aaaacTTTAAATCAGAAATGAGTTCAGTCAGTGAT	PEB447-yprA-spR	aaaacTTTAAATCAGAAATGAGTTCAGTCAGTGAT
oPEB448	GCATGCTGAATTCGTAATGAGGTTCcgagttgattaggttctgaaatcc	PEB448-yprA-rec-UF	GCATGCTGAATTCGTAATGAGGTTCcgagttgattaggttctgaaatcc	PEB448-yprA-rec-UF	GCATGCTGAATTCGTAATGAGGTTCcgagttgattaggttctgaaatcc	PEB448-yprA-rec-UF	GCATGCTGAATTCGTAATGAGGTTCcgagttgattaggttctgaaatcc	PEB448-yprA-rec-UF	GCATGCTGAATTCGTAATGAGGTTCcgagttgattaggttctgaaatcc	PEB448-yprA-rec-UF	GCATGCTGAATTCGTAATGAGGTTCcgagttgattaggttctgaaatcc	PEB448-yprA-rec-UF	GCATGCTGAATTCGTAATGAGGTTCcgagttgattaggttctgaaatcc	PEB448-yprA-rec-UF	GCATGCTGAATTCGTAATGAGGTTCcgagttgattaggttctgaaatcc	PEB448-yprA-rec-UF	GCATGCTGAATTCGTAATGAGGTTCcgagttgattaggttctgaaatcc	PEB448-yprA-rec-UF	GCATGCTGAATTCGTAATGAGGTTCcgagttgattaggttctgaaatcc	PEB448-yprA-rec-UF	GCATGCTGAATTCGTAATGAGGTTCcgagttgattaggttctgaaatcc	PEB448-yprA-rec-UF	GCATGCTGAATTCGTAATGAGGTTCcgagttgattaggttctgaaatcc	PEB448-yprA-rec-UF	GCATGCTGAATTCGTAATGAGGTTCcgagttgattaggttctgaaatcc	PEB448-yprA-rec-UF	GCATGCTGAATTCGTAATGAGGTTCcgagttgattaggttctgaaatcc	PEB448-yprA-rec-UF	GCATGCTGAATTCGTAATGAGGTTCcgagttgattaggttctgaaatcc	PEB448-yprA-rec-UF	GCATGCTGAATTCGTAATGAGGTTCcgagttgattaggttctgaaatcc	PEB448-yprA-rec-UF	GCATGCTGAATTCGTAATGAGGTTCcgagttgattaggttctgaaatcc	PEB448-yprA-rec-UF	GCATGCTGAATTCGTAATGAGGTTCcgagttgattaggttctgaaatcc	PEB448-yprA-rec-UF	GCATGCTGAATTCGTAATGAGGTTCcgagttgattaggttctgaaatcc	PEB448-yprA-rec-UF	GCATGCTGAATTCGTAATGAGGTTCcgagttgattaggttctgaaatcc	PEB448-yprA-rec-UF	GCATGCTGAATTCGTAATGAGGTTCcgagttgattaggttctgaaatcc	PEB448-yprA-rec-UF	GCATGCTGAATTCGTAATGAGGTTCcgagttgattaggttctgaaatcc	PEB448-yprA-rec-UF	GCATGCTGAATTCGTAATGAGGTTCcgagttgattaggttctgaaatcc	PEB448-yprA-rec-UF	GCATGCTGAATTCGTAATGAGGTTCcgagttgattaggttctgaaatcc	PEB448-yprA-rec-UF	GCATGCTGAATTCGTAATGAGGTTCcgagttgattaggttctgaaatcc
oPEB449	TAATGACATatccggcctccctcctctttacacctctttgtcaagtac	PEB449-yprA-rec-UR	TAATGACATatccggcctccctcctctttacacctctttgtcaagtac	PEB449-yprA-rec-UR	TAATGACATatccggcctccctcctctttacacctctttgtcaagtac	PEB449-yprA-rec-UR	TAATGACATatccggcctccctcctctttacacctctttgtcaagtac	PEB449-yprA-rec-UR	TAATGACATatccggcctccctcctctttacacctctttgtcaagtac	PEB449-yprA-rec-UR	TAATGACATatccggcctccctcctctttacacctctttgtcaagtac	PEB449-yprA-rec-UR	TAATGACATatccggcctccctcctctttacacctctttgtcaagtac	PEB449-yprA-rec-UR	TAATGACATatccggcctccctcctctttacacctctttgtcaagtac	PEB449-yprA-rec-UR	TAATGACATatccggcctccctcctctttacacctctttgtcaagtac	PEB449-yprA-rec-UR	TAATGACATatccggcctccctcctctttacacctctttgtcaagtac	PEB449-yprA-rec-UR	TAATGACATatccggcctccctcctctttacacctctttgtcaagtac	PEB449-yprA-rec-UR	TAATGACATatccggcctccctcctctttacacctctttgtcaagtac	PEB449-yprA-rec-UR	TAATGACATatccggcctccctcctctttacacctctttgtcaagtac	PEB449-yprA-rec-UR	TAATGACATatccggcctccctcctctttacacctctttgtcaagtac	PEB449-yprA-rec-UR	TAATGACATatccggcctccctcctctttacacctctttgtcaagtac	PEB449-yprA-rec-UR	TAATGACATatccggcctccctcctctttacacctctttgtcaagtac	PEB449-yprA-rec-UR	TAATGACATatccggcctccctcctctttacacctctttgtcaagtac	PEB449-yprA-rec-UR	TAATGACATatccggcctccctcctctttacacctctttgtcaagtac	PEB449-yprA-rec-UR	TAATGACATatccggcctccctcctctttacacctctttgtcaagtac	PEB449-yprA-rec-UR	TAATGACATatccggcctccctcctctttacacctctttgtcaagtac	PEB449-yprA-rec-UR	TAATGACATatccggcctccctcctctttacacctctttgtcaagtac	PEB449-yprA-rec-UR	TAATGACATatccggcctccctcctctttacacctctttgtcaagtac	PEB449-yprA-rec-UR	TAATGACATatccggcctccctcctctttacacctctttgtcaagtac	PEB449-yprA-rec-UR	TAATGACATatccggcctccctcctctttacacctctttgtcaagtac	PEB449-yprA-rec-UR	TAATGACATatccggcctccctcctctttacacctctttgtcaagtac
oPEB450	gtacttgacaaagaggtgtaaagaggagggaggccggatATGTCATTA	PEB450-yprA-rec-DF	gtacttgacaaagaggtgtaaagaggagggaggccggatATGTCATTA	PEB450-yprA-rec-DF	gtacttgacaaagaggtgtaaagaggagggaggccggatATGTCATTA	PEB450-yprA-rec-DF	gtacttgacaaagaggtgtaaagaggagggaggccggatATGTCATTA	PEB450-yprA-rec-DF	gtacttgacaaagaggtgtaaagaggagggaggccggatATGTCATTA	PEB450-yprA-rec-DF	gtacttgacaaagaggtgtaaagaggagggaggccggatATGTCATTA	PEB450-yprA-rec-DF	gtacttgacaaagaggtgtaaagaggagggaggccggatATGTCATTA	PEB450-yprA-rec-DF	gtacttgacaaagaggtgtaaagaggagggaggccggatATGTCATTA	PEB450-yprA-rec-DF	gtacttgacaaagaggtgtaaagaggagggaggccggatATGTCATTA	PEB450-yprA-rec-DF	gtacttgacaaagaggtgtaaagaggagggaggccggatATGTCATTA	PEB450-yprA-rec-DF	gtacttgacaaagaggtgtaaagaggagggaggccggatATGTCATTA	PEB450-yprA-rec-DF	gtacttgacaaagaggtgtaaagaggagggaggccggatATGTCATTA	PEB450-yprA-rec-DF	gtacttgacaaagaggtgtaaagaggagggaggccggatATGTCATTA	PEB450-yprA-rec-DF	gtacttgacaaagaggtgtaaagaggagggaggccggatATGTCATTA	PEB450-yprA-rec-DF	gtacttgacaaagaggtgtaaagaggagggaggccggatATGTCATTA	PEB450-yprA-rec-DF	gtacttgacaaagaggtgtaaagaggagggaggccggatATGTCATTA	PEB450-yprA-rec-DF	gtacttgacaaagaggtgtaaagaggagggaggccggatATGTCATTA	PEB450-yprA-rec-DF	gtacttgacaaagaggtgtaaagaggagggaggccggatATGTCATTA	PEB450-yprA-rec-DF	gtacttgacaaagaggtgtaaagaggagggaggccggatATGTCATTA	PEB450-yprA-rec-DF	gtacttgacaaagaggtgtaaagaggagggaggccggatATGTCATTA	PEB450-yprA-rec-DF	gtacttgacaaagaggtgtaaagaggagggaggccggatATGTCATTA	PEB450-yprA-rec-DF	gtacttgacaaagaggtgtaaagaggagggaggccggatATGTCATTA	PEB450-yprA-rec-DF	gtacttgacaaagaggtgtaaagaggagggaggccggatATGTCATTA	PEB450-yprA-rec-DF	gtacttgacaaagaggtgtaaagaggagggaggccggatATGTCATTA	PEB450-yprA-rec-DF	gtacttgacaaagaggtgtaaagaggagggaggccggatATGTCATTA
oPEB451	GCATAACCAAGCCTATGCCTACAGCCATTATGATGCAGGACACCTTTTA	PEB451-yprA-rec-DR	GCATAACCAAGCCTATGCCTACAGCCATTATGATGCAGGACACCTTTTA	PEB451-yprA-rec-DR	GCATAACCAAGCCTATGCCTACAGCCATTATGATGCAGGACACCTTTTA	PEB451-yprA-rec-DR	GCATAACCAAGCCTATGCCTACAGCCATTATGATGCAGGACACCTTTTA	PEB451-yprA-rec-DR	GCATAACCAAGCCTATGCCTACAGCCATTATGATGCAGGACACCTTTTA	PEB451-yprA-rec-DR	GCATAACCAAGCCTATGCCTACAGCCATTATGATGCAGGACACCTTTTA	PEB451-yprA-rec-DR	GCATAACCAAGCCTATGCCTACAGCCATTATGATGCAGGACACCTTTTA	PEB451-yprA-rec-DR	GCATAACCAAGCCTATGCCTACAGCCATTATGATGCAGGACACCTTTTA	PEB451-yprA-rec-DR	GCATAACCAAGCCTATGCCTACAGCCATTATGATGCAGGACACCTTTTA	PEB451-yprA-rec-DR	GCATAACCAAGCCTATGCCTACAGCCATTATGATGCAGGACACCTTTTA	PEB451-yprA-rec-DR	GCATAACCAAGCCTATGCCTACAGCCATTATGATGCAGGACACCTTTTA	PEB451-yprA-rec-DR	GCATAACCAAGCCTATGCCTACAGCCATTATGATGCAGGACACCTTTTA	PEB451-yprA-rec-DR	GCATAACCAAGCCTATGCCTACAGCCATTATGATGCAGGACACCTTTTA	PEB451-yprA-rec-DR	GCATAACCAAGCCTATGCCTACAGCCATTATGATGCAGGACACCTTTTA	PEB451-yprA-rec-DR	GCATAACCAAGCCTATGCCTACAGCCATTATGATGCAGGACACCTTTTA	PEB451-yprA-rec-DR	GCATAACCAAGCCTATGCCTACAGCCATTATGATGCAGGACACCTTTTA	PEB451-yprA-rec-DR	GCATAACCAAGCCTATGCCTACAGCCATTATGATGCAGGACACCTTTTA	PEB451-yprA-rec-DR	GCATAACCAAGCCTATGCCTACAGCCATTATGATGCAGGACACCTTTTA	PEB451-yprA-rec-DR	GCATAACCAAGCCTATGCCTACAGCCATTATGATGCAGGACACCTTTTA	PEB451-yprA-rec-DR	GCATAACCAAGCCTATGCCTACAGCCATTATGATGCAGGACACCTTTTA	PEB451-yprA-rec-DR	GCATAACCAAGCCTATGCCTACAGCCATTATGATGCAGGACACCTTTTA	PEB451-yprA-rec-DR	GCATAACCAAGCCTATGCCTACAGCCATTATGATGCAGGACACCTTTTA	PEB451-yprA-rec-DR	GCATAACCAAGCCTATGCCTACAGCCATTATGATGCAGGACACCTTTTA	PEB451-yprA-rec-DR	GCATAACCAAGCCTATGCCTACAGCCATTATGATGCAGGACACCTTTTA	PEB451-yprA-rec-DR	GCATAACCAAGCCTATGCCTACAGCCATTATGATGCAGGACACCTTTTA
oPEB452	tcttgtcatgcttgtaaaggtagc	PEB452-yprA-geno-F	tcttgtcatgcttgtaaaggtagc	PEB452-yprA-geno-F	tcttgtcatgcttgtaaaggtagc	PEB452-yprA-geno-F	tcttgtcatgcttgtaaaggtagc	PEB452-yprA-geno-F	tcttgtcatgcttgtaaaggtagc	PEB452-yprA-geno-F	tcttgtcatgcttgtaaaggtagc	PEB452-yprA-geno-F	tcttgtcatgcttgtaaaggtagc	PEB452-yprA-geno-F	tcttgtcatgcttgtaaaggtagc	PEB452-yprA-geno-F	tcttgtcatgcttgtaaaggtagc	PEB452-yprA-geno-F	tcttgtcatgcttgtaaaggtagc	PEB452-yprA-geno-F	tcttgtcatgcttgtaaaggtagc	PEB452-yprA-geno-F	tcttgtcatgcttgtaaaggtagc	PEB452-yprA-geno-F	tcttgtcatgcttgtaaaggtagc	PEB452-yprA-geno-F	tcttgtcatgcttgtaaaggtagc	PEB452-yprA-geno-F	tcttgtcatgcttgtaaaggtagc	PEB452-yprA-geno-F	tcttgtcatgcttgtaaaggtagc	PEB452-yprA-geno-F	tcttgtcatgcttgtaaaggtagc	PEB452-yprA-geno-F	tcttgtcatgcttgtaaaggtagc	PEB452-yprA-geno-F	tcttgtcatgcttgtaaaggtagc	PEB452-yprA-geno-F	tcttgtcatgcttgtaaaggtagc	PEB452-yprA-geno-F	tcttgtcatgcttgtaaaggtagc	PEB452-yprA-geno-F	tcttgtcatgcttgtaaaggtagc	PEB452-yprA-geno-F	tcttgtcatgcttgtaaaggtagc	PEB452-yprA-geno-F	tcttgtcatgcttgtaaaggtagc	PEB452-yprA-geno-F	tcttgtcatgcttgtaaaggtagc
oPEB453	CTGGTCCTCAAACGATTTTTCTAT	PEB453-yprA-geno-R	CTGGTCCTCAAACGATTTTTCTAT	PEB453-yprA-geno-R	CTGGTCCTCAAACGATTTTTCTAT	PEB453-yprA-geno-R	CTGGTCCTCAAACGATTTTTCTAT	PEB453-yprA-geno-R	CTGGTCCTCAAACGATTTTTCTAT	PEB453-yprA-geno-R	CTGGTCCTCAAACGATTTTTCTAT	PEB453-yprA-geno-R	CTGGTCCTCAAACGATTTTTCTAT	PEB453-yprA-geno-R	CTGGTCCTCAAACGATTTTTCTAT	PEB453-yprA-geno-R	CTGGTCCTCAAACGATTTTTCTAT	PEB453-yprA-geno-R	CTGGTCCTCAAACGATTTTTCTAT	PEB453-yprA-geno-R	CTGGTCCTCAAACGATTTTTCTAT	PEB453-yprA-geno-R	CTGGTCCTCAAACGATTTTTCTAT	PEB453-yprA-geno-R	CTGGTCCTCAAACGATTTTTCTAT	PEB453-yprA-geno-R	CTGGTCCTCAAACGATTTTTCTAT	PEB453-yprA-geno-R	CTGGTCCTCAAACGATTTTTCTAT	PEB453-yprA-geno-R	CTGGTCCTCAAACGATTTTTCTAT	PEB453-yprA-geno-R	CTGGTCCTCAAACGATTTTTCTAT	PEB453-yprA-geno-R	CTGGTCCTCAAACGATTTTTCTAT	PEB453-yprA-geno-R	CTGGTCCTCAAACGATTTTTCTAT	PEB453-yprA-geno-R	CTGGTCCTCAAACGATTTTTCTAT	PEB453-yprA-geno-R	CTGGTCCTCAAACGATTTTTCTAT	PEB453-yprA-geno-R	CTGGTCCTCAAACGATTTTTCTAT	PEB453-yprA-geno-R	CTGGTCCTCAAACGATTTTTCTAT	PEB453-yprA-geno-R	CTGGTCCTCAAACGATTTTTCTAT	PEB453-yprA-geno-R	CTGGTCCTCAAACGATTTTTCTAT
oPEB454	agaaaatgatgggagaaggaatag	PEB454-yprA-seq-up	agaaaatgatgggagaaggaatag	PEB454-yprA-seq-up	agaaaatgatgggagaaggaatag	PEB454-yprA-seq-up	agaaaatgatgggagaaggaatag	PEB454-yprA-seq-up	agaaaatgatgggagaaggaatag	PEB454-yprA-seq-up	agaaaatgatgggagaaggaatag	PEB454-yprA-seq-up	agaaaatgatgggagaaggaatag	PEB454-yprA-seq-up	agaaaatgatgggagaaggaatag	PEB454-yprA-seq-up	agaaaatgatgggagaaggaatag	PEB454-yprA-seq-up	agaaaatgatgggagaaggaatag	PEB454-yprA-seq-up	agaaaatgatgggagaaggaatag	PEB454-yprA-seq-up	agaaaatgatgggagaaggaatag	PEB454-yprA-seq-up	agaaaatgatgggagaaggaatag	PEB454-yprA-seq-up	agaaaatgatgggagaaggaatag	PEB454-yprA-seq-up	agaaaatgatgggagaaggaatag	PEB454-yprA-seq-up	agaaaatgatgggagaaggaatag	PEB454-yprA-seq-up	agaaaatgatgggagaaggaatag	PEB454-yprA-seq-up	agaaaatgatgggagaaggaatag	PEB454-yprA-seq-up	agaaaatgatgggagaaggaatag	PEB454-yprA-seq-up	agaaaatgatgggagaaggaatag	PEB454-yprA-seq-up	agaaaatgatgggagaaggaatag	PEB454-yprA-seq-up	agaaaatgatgggagaaggaatag	PEB454-yprA-seq-up	agaaaatgatgggagaaggaatag	PEB454-yprA-seq-up	agaaaatgatgggagaaggaatag	PEB454-yprA-seq-up	agaaaatgatgggagaaggaatag
oPEB455	aaacAAGGGAAACTCCAACGGATGAAAAAGCACAg	PEB455-yprB-spF	aaacAAGGGAAACTCCAACGGATGAAAAAGCACAg	PEB455-yprB-spF	aaacAAGGGAAACTCCAACGGATGAAAAAGCACAg	PEB455-yprB-spF	aaacAAGGGAAACTCCAACGGATGAAAAAGCACAg	PEB455-yprB-spF	aaacAAGGGAAACTCCAACGGATGAAAAAGCACAg	PEB455-yprB-spF	aaacAAGGGAAACTCCAACGGATGAAAAAGCACAg	PEB455-yprB-spF	aaacAAGGGAAACTCCAACGGATGAAAAAGCACAg	PEB455-yprB-spF	aaacAAGGGAAACTCCAACGGATGAAAAAGCACAg	PEB455-yprB-spF	aaacAAGGGAAACTCCAACGGATGAAAAAGCACAg	PEB455-yprB-spF	aaacAAGGGAAACTCCAACGGATGAAAAAGCACAg	PEB455-yprB-spF	aaacAAGGGAAACTCCAACGGATGAAAAAGCACAg	PEB455-yprB-spF	aaacAAGGGAAACTCCAACGGATGAAAAAGCACAg	PEB455-yprB-spF	aaacAAGGGAAACTCCAACGGATGAAAAAGCACAg	PEB455-yprB-spF	aaacAAGGGAAACTCCAACGGATGAAAAAGCACAg	PEB455-yprB-spF	aaacAAGGGAAACTCCAACGGATGAAAAAGCACAg	PEB455-yprB-spF	aaacAAGGGAAACTCCAACGGATGAAAAAGCACAg	PEB455-yprB-spF	aaacAAGGGAAACTCCAACGGATGAAAAAGCACAg	PEB455-yprB-spF	aaacAAGGGAAACTCCAACGGATGAAAAAGCACAg	PEB455-yprB-spF	aaacAAGGGAAACTCCAACGGATGAAAAAGCACAg	PEB455-yprB-spF	aaacAAGGGAAACTCCAACGGATGAAAAAGCACAg	PEB455-yprB-spF	aaacAAGGGAAACTCCAACGGATGAAAAAGCACAg	PEB455-yprB-spF	aaacAAGGGAAACTCCAACGGATGAAAAAGCACAg	PEB455-yprB-spF	aaacAAGGGAAACTCCAACGGATGAAAAAGCACAg	PEB455-yprB-spF	aaacAAGGGAAACTCCAACGGATGAAAAAGCACAg	PEB455-yprB-spF	aaacAAGGGAAACTCCAACGGATGAAAAAGCACAg
oPEB456	aaaacTGTGCTTTTTCATCCGTTGGAGTTTCCCTT	PEB456-yprB-spR	aaaacTGTGCTTTTTCATCCGTTGGAGTTTCCCTT	PEB456-yprB-spR	aaaacTGTGCTTTTTCATCCGTTGGAGTTTCCCTT	PEB456-yprB-spR	aaaacTGTGCTTTTTCATCCGTTGGAGTTTCCCTT	PEB456-yprB-spR	aaaacTGTGCTTTTTCATCCGTTGGAGTTTCCCTT	PEB456-yprB-spR	aaaacTGTGCTTTTTCATCCGTTGGAGTTTCCCTT	PEB456-yprB-spR	aaaacTGTGCTTTTTCATCCGTTGGAGTTTCCCTT	PEB456-yprB-spR	aaaacTGTGCTTTTTCATCCGTTGGAGTTTCCCTT	PEB456-yprB-spR	aaaacTGTGCTTTTTCATCCGTTGGAGTTTCCCTT	PEB456-yprB-spR	aaaacTGTGCTTTTTCATCCGTTGGAGTTTCCCTT	PEB456-yprB-spR	aaaacTGTGCTTTTTCATCCGTTGGAGTTTCCCTT	PEB456-yprB-spR	aaaacTGTGCTTTTTCATCCGTTGGAGTTTCCCTT	PEB456-yprB-spR	aaaacTGTGCTTTTTCATCCGTTGGAGTTTCCCTT	PEB456-yprB-spR	aaaacTGTGCTTTTTCATCCGTTGGAGTTTCCCTT	PEB456-yprB-spR	aaaacTGTGCTTTTTCATCCGTTGGAGTTTCCCTT	PEB456-yprB-spR	aaaacTGTGCTTTTTCATCCGTTGGAGTTTCCCTT	PEB456-yprB-spR	aaaacTGTGCTTTTTCATCCGTTGGAGTTTCCCTT	PEB456-yprB-spR	aaaacTGTGCTTTTTCATCCGTTGGAGTTTCCCTT	PEB456-yprB-spR	aaaacTGTGCTTTTTCATCCGTTGGAGTTTCCCTT	PEB456-yprB-spR	aaaacTGTGCTTTTTCATCCGTTGGAGTTTCCCTT	PEB456-yprB-spR	aaaacTGTGCTTTTTCATCCGTTGGAGTTTCCCTT	PEB456-yprB-spR	aaaacTGTGCTTTTTCATCCGTTGGAGTTTCCCTT	PEB456-yprB-spR	aaaacTGTGCTTTTTCATCCGTTGGAGTTTCCCTT	PEB456-yprB-spR	aaaacTGTGCTTTTTCATCCGTTGGAGTTTCCCTT	PEB456-yprB-spR	aaaacTGTGCTTTTTCATCCGTTGGAGTTTCCCTT
oPEB457	GCATGCTGAATTCGTAATGAGGTTCTCCCAGGAAAATGTCGTTATAGTT	PEB457-yprB-rec-UF	GCATGCTGAATTCGTAATGAGGTTCTCCCAGGAAAATGTCGTTATAGTT	PEB457-yprB-rec-UF	GCATGCTGAATTCGTAATGAGGTTCTCCCAGGAAAATGTCGTTATAGTT	PEB457-yprB-rec-UF	GCATGCTGAATTCGTAATGAGGTTCTCCCAGGAAAATGTCGTTATAGTT	PEB457-yprB-rec-UF	GCATGCTGAATTCGTAATGAGGTTCTCCCAGGAAAATGTCGTTATAGTT	PEB457-yprB-rec-UF	GCATGCTGAATTCGTAATGAGGTTCTCCCAGGAAAATGTCGTTATAGTT	PEB457-yprB-rec-UF	GCATGCTGAATTCGTAATGAGGTTCTCCCAGGAAAATGTCGTTATAGTT	PEB457-yprB-rec-UF	GCATGCTGAATTCGTAATGAGGTTCTCCCAGGAAAATGTCGTTATAGTT	PEB457-yprB-rec-UF	GCATGCTGAATTCGTAATGAGGTTCTCCCAGGAAAATGTCGTTATAGTT	PEB457-yprB-rec-UF	GCATGCTGAATTCGTAATGAGGTTCTCCCAGGAAAATGTCGTTATAGTT	PEB457-yprB-rec-UF	GCATGCTGAATTCGTAATGAGGTTCTCCCAGGAAAATGTCGTTATAGTT	PEB457-yprB-rec-UF	GCATGCTGAATTCGTAATGAGGTTCTCCCAGGAAAATGTCGTTATAGTT	PEB457-yprB-rec-UF	GCATGCTGAATTCGTAATGAGGTTCTCCCAGGAAAATGTCGTTATAGTT	PEB457-yprB-rec-UF	GCATGCTGAATTCGTAATGAGGTTCTCCCAGGAAAATGTCGTTATAGTT	PEB457-yprB-rec-UF	GCATGCTGAATTCGTAATGAGGTTCTCCCAGGAAAATGTCGTTATAGTT	PEB457-yprB-rec-UF	GCATGCTGAATTCGTAATGAGGTTCTCCCAGGAAAATGTCGTTATAGTT	PEB457-yprB-rec-UF	GCATGCTGAATTCGTAATGAGGTTCTCCCAGGAAAATGTCGTTATAGTT	PEB457-yprB-rec-UF	GCATGCTGAATTCGTAATGAGGTTCTCCCAGGAAAATGTCGTTATAGTT	PEB457-yprB-rec-UF	GCATGCTGAATTCGTAATGAGGTTCTCCCAGGAAAATGTCGTTATAGTT	PEB457-yprB-rec-UF	GCATGCTGAATTCGTAATGAGGTTCTCCCAGGAAAATGTCGTTATAGTT	PEB457-yprB-rec-UF	GCATGCTGAATTCGTAATGAGGTTCTCCCAGGAAAATGTCGTTATAGTT	PEB457-yprB-rec-UF	GCATGCTGAATTCGTAATGAGGTTCTCCCAGGAAAATGTCGTTATAGTT	PEB457-yprB-rec-UF	GCATGCTGAATTCGTAATGAGGTTCTCCCAGGAAAATGTCGTTATAGTT	PEB457-yprB-rec-UF	GCATGCTGAATTCGTAATGAGGTTCTCCCAGGAAAATGTCGTTATAGTT	PEB457-yprB-rec-UF	GCATGCTGAATTCGTAATGAGGTTCTCCCAGGAAAATGTCGTTATAGTT
oPEB458	gggaatatatccggcctccctccTTACGACA	PEB458-yprB-rec-UR	gggaatatatccggcctccctccTTACGACA	PEB458-yprB-rec-UR	gggaatatatccggcctccctccTTACGACA	PEB458-yprB-rec-UR	gggaatatatccggcctccctccTTACGACA	PEB458-yprB-rec-UR	gggaatatatccggcctccctccTTACGACA	PEB458-yprB-rec-UR	gggaatatatccggcctccctccTTACGACA	PEB458-yprB-rec-UR	gggaatatatccggcctccctccTTACGACA	PEB458-yprB-rec-UR	gggaatatatccggcctccctccTTACGACA	PEB458-yprB-rec-UR	gggaatatatccggcctccctccTTACGACA	PEB458-yprB-rec-UR	gggaatatatccggcctccctccTTACGACA	PEB458-yprB-rec-UR	gggaatatatccggcctccctccTTACGACA	PEB458-yprB-rec-UR	gggaatatatccggcctccctccTTACGACA	PEB458-yprB-rec-UR	gggaatatatccggcctccctccTTACGACA	PEB458-yprB-rec-UR	gggaatatatccggcctccctccTTACGACA	PEB458-yprB-rec-UR	gggaatatatccggcctccctccTTACGACA	PEB458-yprB-rec-UR	gggaatatatccggcctccctccTTACGACA	PEB458-yprB-rec-UR	gggaatatatccggcctccctccTTACGACA	PEB458-yprB-rec-UR	gggaatatatccggcctccctccTTACGACA	PEB458-yprB-rec-UR	gggaatatatccggcctccctccTTACGACA	PEB458-yprB-rec-UR	gggaatatatccggcctccctccTTACGACA	PEB458-yprB-rec-UR	gggaatatatccggcctccctccTTACGACA	PEB458-yprB-rec-UR	gggaatatatccggcctccctccTTACGACA	PEB458-yprB-rec-UR	gggaatatatccggcctccctccTTACGACA	PEB458-yprB-rec-UR	gggaatatatccggcctccctccTTACGACA	PEB458-yprB-rec-UR	gggaatatatccggcctccctccTTACGACA
oPEB459	AATGTCGTAAggagggaggccggatatattccccgggaaagcgcaaaagacgacttgtttcgccatgaatttt	PEB459-yprB-rec-DF	AATGTCGTAAggagggaggccggatatattccccgggaaagcgcaaaagacgacttgtttcgccatgaatttt	PEB459-yprB-rec-DF	AATGTCGTAAggagggaggccggatatattccccgggaaagcgcaaaagacgacttgtttcgccatgaatttt	PEB459-yprB-rec-DF	AATGTCGTAAggagggaggccggatatattccccgggaaagcgcaaaagacgacttgtttcgccatgaatttt	PEB459-yprB-rec-DF	AATGTCGTAAggagggaggccggatatattccccgggaaagcgcaaaagacgacttgtttcgccatgaatttt	PEB459-yprB-rec-DF	AATGTCGTAAggagggaggccggatatattccccgggaaagcgcaaaagacgacttgtttcgccatgaatttt	PEB459-yprB-rec-DF	AATGTCGTAAggagggaggccggatatattccccgggaaagcgcaaaagacgacttgtttcgccatgaatttt	PEB459-yprB-rec-DF	AATGTCGTAAggagggaggccggatatattccccgggaaagcgcaaaagacgacttgtttcgccatgaatttt	PEB459-yprB-rec-DF	AATGTCGTAAggagggaggccggatatattccccgggaaagcgcaaaagacgacttgtttcgccatgaatttt	PEB459-yprB-rec-DF	AATGTCGTAAggagggaggccggatatattccccgggaaagcgcaaaagacgacttgtttcgccatgaatttt	PEB459-yprB-rec-DF	AATGTCGTAAggagggaggccggatatattccccgggaaagcgcaaaagacgacttgtttcgccatgaatttt	PEB459-yprB-rec-DF	AATGTCGTAAggagggaggccggatatattccccgggaaagcgcaaaagacgacttgtttcgccatgaatttt	PEB459-yprB-rec-DF	AATGTCGTAAggagggaggccggatatattccccgggaaagcgcaaaagacgacttgtttcgccatgaatttt	PEB459-yprB-rec-DF	AATGTCGTAAggagggaggccggatatattccccgggaaagcgcaaaagacgacttgtttcgccatgaatttt	PEB459-yprB-rec-DF	AATGTCGTAAggagggaggccggatatattccccgggaaagcgcaaaagacgacttgtttcgccatgaatttt	PEB459-yprB-rec-DF	AATGTCGTAAggagggaggccggatatattccccgggaaagcgcaaaagacgacttgtttcgccatgaatttt	PEB459-yprB-rec-DF	AATGTCGTAAggagggaggccggatatattccccgggaaagcgcaaaagacgacttgtttcgccatgaatttt	PEB459-yprB-rec-DF	AATGTCGTAAggagggaggccggatatattccccgggaaagcgcaaaagacgacttgtttcgccatgaatttt	PEB459-yprB-rec-DF	AATGTCGTAAggagggaggccggatatattccccgggaaagcgcaaaagacgacttgtttcgccatgaatttt	PEB459-yprB-rec-DF	AATGTCGTAAggagggaggccggatatattccccgggaaagcgcaaaagacgacttgtttcgccatgaatttt	PEB459-yprB-rec-DF	AATGTCGTAAggagggaggccggatatattccccgggaaagcgcaaaagacgacttgtttcgccatgaatttt	PEB459-yprB-rec-DF	AATGTCGTAAggagggaggccggatatattccccgggaaagcgcaaaagacgacttgtttcgccatgaatttt	PEB459-yprB-rec-DF	AATGTCGTAAggagggaggccggatatattccccgggaaagcgcaaaagacgacttgtttcgccatgaatttt	PEB459-yprB-rec-DF	AATGTCGTAAggagggaggccggatatattccccgggaaagcgcaaaagacgacttgtttcgccatgaatttt	PEB459-yprB-rec-DF	AATGTCGTAAggagggaggccggatatattccccgggaaagcgcaaaagacgacttgtttcgccatgaatttt
oPEB460	GCATAACCAAGCCTATGCCTACAGCatggtgtgatgacagctaccttta	PEB460-yprB-rec-DR	GCATAACCAAGCCTATGCCTACAGCatggtgtgatgacagctaccttta	PEB460-yprB-rec-DR	GCATAACCAAGCCTATGCCTACAGCatggtgtgatgacagctaccttta	PEB460-yprB-rec-DR	GCATAACCAAGCCTATGCCTACAGCatggtgtgatgacagctaccttta	PEB460-yprB-rec-DR	GCATAACCAAGCCTATGCCTACAGCatggtgtgatgacagctaccttta	PEB460-yprB-rec-DR	GCATAACCAAGCCTATGCCTACAGCatggtgtgatgacagctaccttta	PEB460-yprB-rec-DR	GCATAACCAAGCCTATGCCTACAGCatggtgtgatgacagctaccttta	PEB460-yprB-rec-DR	GCATAACCAAGCCTATGCCTACAGCatggtgtgatgacagctaccttta	PEB460-yprB-rec-DR	GCATAACCAAGCCTATGCCTACAGCatggtgtgatgacagctaccttta	PEB460-yprB-rec-DR	GCATAACCAAGCCTATGCCTACAGCatggtgtgatgacagctaccttta	PEB460-yprB-rec-DR	GCATAACCAAGCCTATGCCTACAGCatggtgtgatgacagctaccttta	PEB460-yprB-rec-DR	GCATAACCAAGCCTATGCCTACAGCatggtgtgatgacagctaccttta	PEB460-yprB-rec-DR	GCATAACCAAGCCTATGCCTACAGCatggtgtgatgacagctaccttta	PEB460-yprB-rec-DR	GCATAACCAAGCCTATGCCTACAGCatggtgtgatgacagctaccttta	PEB460-yprB-rec-DR	GCATAACCAAGCCTATGCCTACAGCatggtgtgatgacagctaccttta	PEB460-yprB-rec-DR	GCATAACCAAGCCTATGCCTACAGCatggtgtgatgacagctaccttta	PEB460-yprB-rec-DR	GCATAACCAAGCCTATGCCTACAGCatggtgtgatgacagctaccttta	PEB460-yprB-rec-DR	GCATAACCAAGCCTATGCCTACAGCatggtgtgatgacagctaccttta	PEB460-yprB-rec-DR	GCATAACCAAGCCTATGCCTACAGCatggtgtgatgacagctaccttta	PEB460-yprB-rec-DR	GCATAACCAAGCCTATGCCTACAGCatggtgtgatgacagctaccttta	PEB460-yprB-rec-DR	GCATAACCAAGCCTATGCCTACAGCatggtgtgatgacagctaccttta	PEB460-yprB-rec-DR	GCATAACCAAGCCTATGCCTACAGCatggtgtgatgacagctaccttta	PEB460-yprB-rec-DR	GCATAACCAAGCCTATGCCTACAGCatggtgtgatgacagctaccttta	PEB460-yprB-rec-DR	GCATAACCAAGCCTATGCCTACAGCatggtgtgatgacagctaccttta	PEB460-yprB-rec-DR	GCATAACCAAGCCTATGCCTACAGCatggtgtgatgacagctaccttta
oPEB461	AGCCATGGAAGTCAGTGATATTCT	PEB461-yprB-geno-F	AGCCATGGAAGTCAGTGATATTCT	PEB461-yprB-geno-F	AGCCATGGAAGTCAGTGATATTCT	PEB461-yprB-geno-F	AGCCATGGAAGTCAGTGATATTCT	PEB461-yprB-geno-F	AGCCATGGAAGTCAGTGATATTCT	PEB461-yprB-geno-F	AGCCATGGAAGTCAGTGATATTCT	PEB461-yprB-geno-F	AGCCATGGAAGTCAGTGATATTCT	PEB461-yprB-geno-F	AGCCATGGAAGTCAGTGATATTCT	PEB461-yprB-geno-F	AGCCATGGAAGTCAGTGATATTCT	PEB461-yprB-geno-F	AGCCATGGAAGTCAGTGATATTCT	PEB461-yprB-geno-F	AGCCATGGAAGTCAGTGATATTCT	PEB461-yprB-geno-F	AGCCATGGAAGTCAGTGATATTCT	PEB461-yprB-geno-F	AGCCATGGAAGTCAGTGATATTCT	PEB461-yprB-geno-F	AGCCATGGAAGTCAGTGATATTCT	PEB461-yprB-geno-F	AGCCATGGAAGTCAGTGATATTCT	PEB461-yprB-geno-F	AGCCATGGAAGTCAGTGATATTCT	PEB461-yprB-geno-F	AGCCATGGAAGTCAGTGATATTCT	PEB461-yprB-geno-F	AGCCATGGAAGTCAGTGATATTCT	PEB461-yprB-geno-F	AGCCATGGAAGTCAGTGATATTCT	PEB461-yprB-geno-F	AGCCATGGAAGTCAGTGATATTCT	PEB461-yprB-geno-F	AGCCATGGAAGTCAGTGATATTCT	PEB461-yprB-geno-F	AGCCATGGAAGTCAGTGATATTCT	PEB461-yprB-geno-F	AGCCATGGAAGTCAGTGATATTCT	PEB461-yprB-geno-F	AGCCATGGAAGTCAGTGATATTCT	PEB461-yprB-geno-F	AGCCATGGAAGTCAGTGATATTCT
oPEB462	tctttattcggttctttccagttc	PEB462-yprB-geno-R	tctttattcggttctttccagttc	PEB462-yprB-geno-R	tctttattcggttctttccagttc	PEB462-yprB-geno-R	tctttattcggttctttccagttc	PEB462-yprB-geno-R	tctttattcggttctttccagttc	PEB462-yprB-geno-R	tctttattcggttctttccagttc	PEB462-yprB-geno-R	tctttattcggttctttccagttc	PEB462-yprB-geno-R	tctttattcggttctttccagttc	PEB462-yprB-geno-R	tctttattcggttctttccagttc	PEB462-yprB-geno-R	tctttattcggttctttccagttc	PEB462-yprB-geno-R	tctttattcggttctttccagttc	PEB462-yprB-geno-R	tctttattcggttctttccagttc	PEB462-yprB-geno-R	tctttattcggttctttccagttc	PEB462-yprB-geno-R	tctttattcggttctttccagttc	PEB462-yprB-geno-R	tctttattcggttctttccagttc	PEB462-yprB-geno-R	tctttattcggttctttccagttc	PEB462-yprB-geno-R	tctttattcggttctttccagttc	PEB462-yprB-geno-R	tctttattcggttctttccagttc	PEB462-yprB-geno-R	tctttattcggttctttccagttc	PEB462-yprB-geno-R	tctttattcggttctttccagttc	PEB462-yprB-geno-R	tctttattcggttctttccagttc	PEB462-yprB-geno-R	tctttattcggttctttccagttc	PEB462-yprB-geno-R	tctttattcggttctttccagttc	PEB462-yprB-geno-R	tctttattcggttctttccagttc	PEB462-yprB-geno-R	tctttattcggttctttccagttc
oPEB463	GTACGTCATTGCACTACGGAGAC	PEB463-yprB-seq-up	GTACGTCATTGCACTACGGAGAC	PEB463-yprB-seq-up	GTACGTCATTGCACTACGGAGAC	PEB463-yprB-seq-up	GTACGTCATTGCACTACGGAGAC	PEB463-yprB-seq-up	GTACGTCATTGCACTACGGAGAC	PEB463-yprB-seq-up	GTACGTCATTGCACTACGGAGAC	PEB463-yprB-seq-up	GTACGTCATTGCACTACGGAGAC	PEB463-yprB-seq-up	GTACGTCATTGCACTACGGAGAC	PEB463-yprB-seq-up	GTACGTCATTGCACTACGGAGAC	PEB463-yprB-seq-up	GTACGTCATTGCACTACGGAGAC	PEB463-yprB-seq-up	GTACGTCATTGCACTACGGAGAC	PEB463-yprB-seq-up	GTACGTCATTGCACTACGGAGAC	PEB463-yprB-seq-up	GTACGTCATTGCACTACGGAGAC	PEB463-yprB-seq-up	GTACGTCATTGCACTACGGAGAC	PEB463-yprB-seq-up	GTACGTCATTGCACTACGGAGAC	PEB463-yprB-seq-up	GTACGTCATTGCACTACGGAGAC	PEB463-yprB-seq-up	GTACGTCATTGCACTACGGAGAC	PEB463-yprB-seq-up	GTACGTCATTGCACTACGGAGAC	PEB463-yprB-seq-up	GTACGTCATTGCACTACGGAGAC	PEB463-yprB-seq-up	GTACGTCATTGCACTACGGAGAC	PEB463-yprB-seq-up	GTACGTCATTGCACTACGGAGAC	PEB463-yprB-seq-up	GTACGTCATTGCACTACGGAGAC	PEB463-yprB-seq-up	GTACGTCATTGCACTACGGAGAC	PEB463-yprB-seq-up	GTACGTCATTGCACTACGGAGAC	PEB463-yprB-seq-up	GTACGTCATTGCACTACGGAGAC
oPEB466	aaacCGGGTTAGCGTTAGGATCGGGAGGGGCCAGg
oPEB467	aaaacCTGGCCCCTCCCGATCCTAACGCTAACCCG
oPEB468	GCATGCTGAATTCGTAATGAGGTTCcataagaagcgtttgaacagaaga
oPEB469	CTAAAATGTTTTTTACGTAGCAAaagcgttaacctcctgcctgaatt
oPEB470	gaattcaggcaggaggttaacgcttTTGCTACGTAAAAAACATTTTAGCTGGAT
oPEB471	GCATAACCAAGCCTATGCCTACAGCAATATCGTAGCCTTTTGTTTCGTC
oPEB472	aaaacagacaaaacatcagtcagc
oPEB473	ACTGCGTTCTTATAATCGGAATTG
oPEB474	gcataaaaggctcaagcaaaac
oPEB475	aaacCATAAtTTGCTACGTAAAAAACATTTTAGCg
oPEB476	aaaacGCTAAAATGTTTTTTACGTAGCAAaTTATG
oPEB477	GCATGCTGAATTCGTAATGAGGTTCagcagtacctgtcctcttgattct
oPEB478	aatgtatagaaaaagcacctgagaaaTTATGAGCCCTCCCAATTCTCTAT
oPEB479	ATAGAGAATTGGGAGGGCTCATAAtttctcaggtgctttttctatacattt
oPEB480	GCATAACCAAGCCTATGCCTACAGCccagtatgtgacctcgattctaac
oPEB481	TACATAAGCACCAAATTGAAGTGG
oPEB482	agaaacagcacagcttattgatga
oPEB483	GAGAAAAGATTGTGTTCCGAAAAG
oPEB492	tgatgttctttttcctcctattcg
oPEB493	acgatattgccgtattcctcttat
oPEB504	aaacCGTACGATGCTTTAGAACCGCATATCGACAg	PEB504-sodA-spF	aaacCGTACGATGCTTTAGAACCGCATATCGACAg	PEB504-sodA-spF	aaacCGTACGATGCTTTAGAACCGCATATCGACAg	PEB504-sodA-spF	aaacCGTACGATGCTTTAGAACCGCATATCGACAg	PEB504-sodA-spF	aaacCGTACGATGCTTTAGAACCGCATATCGACAg	PEB504-sodA-spF	aaacCGTACGATGCTTTAGAACCGCATATCGACAg	PEB504-sodA-spF	aaacCGTACGATGCTTTAGAACCGCATATCGACAg	PEB504-sodA-spF	aaacCGTACGATGCTTTAGAACCGCATATCGACAg	PEB504-sodA-spF	aaacCGTACGATGCTTTAGAACCGCATATCGACAg	PEB504-sodA-spF	aaacCGTACGATGCTTTAGAACCGCATATCGACAg	PEB504-sodA-spF	aaacCGTACGATGCTTTAGAACCGCATATCGACAg	PEB504-sodA-spF	aaacCGTACGATGCTTTAGAACCGCATATCGACAg	PEB504-sodA-spF	aaacCGTACGATGCTTTAGAACCGCATATCGACAg	PEB504-sodA-spF	aaacCGTACGATGCTTTAGAACCGCATATCGACAg	PEB504-sodA-spF	aaacCGTACGATGCTTTAGAACCGCATATCGACAg	PEB504-sodA-spF	aaacCGTACGATGCTTTAGAACCGCATATCGACAg	PEB504-sodA-spF	aaacCGTACGATGCTTTAGAACCGCATATCGACAg	PEB504-sodA-spF	aaacCGTACGATGCTTTAGAACCGCATATCGACAg	PEB504-sodA-spF	aaacCGTACGATGCTTTAGAACCGCATATCGACAg	PEB504-sodA-spF	aaacCGTACGATGCTTTAGAACCGCATATCGACAg	PEB504-sodA-spF	aaacCGTACGATGCTTTAGAACCGCATATCGACAg	PEB504-sodA-spF	aaacCGTACGATGCTTTAGAACCGCATATCGACAg	PEB504-sodA-spF	aaacCGTACGATGCTTTAGAACCGCATATCGACAg	PEB504-sodA-spF	aaacCGTACGATGCTTTAGAACCGCATATCGACAg	PEB504-sodA-spF	aaacCGTACGATGCTTTAGAACCGCATATCGACAg
oPEB505	aaaacTGTCGATATGCGGTTCTAAAGCATCGTACG	PEB505-sodA-spR	aaaacTGTCGATATGCGGTTCTAAAGCATCGTACG	PEB505-sodA-spR	aaaacTGTCGATATGCGGTTCTAAAGCATCGTACG	PEB505-sodA-spR	aaaacTGTCGATATGCGGTTCTAAAGCATCGTACG	PEB505-sodA-spR	aaaacTGTCGATATGCGGTTCTAAAGCATCGTACG	PEB505-sodA-spR	aaaacTGTCGATATGCGGTTCTAAAGCATCGTACG	PEB505-sodA-spR	aaaacTGTCGATATGCGGTTCTAAAGCATCGTACG	PEB505-sodA-spR	aaaacTGTCGATATGCGGTTCTAAAGCATCGTACG	PEB505-sodA-spR	aaaacTGTCGATATGCGGTTCTAAAGCATCGTACG	PEB505-sodA-spR	aaaacTGTCGATATGCGGTTCTAAAGCATCGTACG	PEB505-sodA-spR	aaaacTGTCGATATGCGGTTCTAAAGCATCGTACG	PEB505-sodA-spR	aaaacTGTCGATATGCGGTTCTAAAGCATCGTACG	PEB505-sodA-spR	aaaacTGTCGATATGCGGTTCTAAAGCATCGTACG	PEB505-sodA-spR	aaaacTGTCGATATGCGGTTCTAAAGCATCGTACG	PEB505-sodA-spR	aaaacTGTCGATATGCGGTTCTAAAGCATCGTACG	PEB505-sodA-spR	aaaacTGTCGATATGCGGTTCTAAAGCATCGTACG	PEB505-sodA-spR	aaaacTGTCGATATGCGGTTCTAAAGCATCGTACG	PEB505-sodA-spR	aaaacTGTCGATATGCGGTTCTAAAGCATCGTACG	PEB505-sodA-spR	aaaacTGTCGATATGCGGTTCTAAAGCATCGTACG	PEB505-sodA-spR	aaaacTGTCGATATGCGGTTCTAAAGCATCGTACG	PEB505-sodA-spR	aaaacTGTCGATATGCGGTTCTAAAGCATCGTACG	PEB505-sodA-spR	aaaacTGTCGATATGCGGTTCTAAAGCATCGTACG	PEB505-sodA-spR	aaaacTGTCGATATGCGGTTCTAAAGCATCGTACG	PEB505-sodA-spR	aaaacTGTCGATATGCGGTTCTAAAGCATCGTACG	PEB505-sodA-spR	aaaacTGTCGATATGCGGTTCTAAAGCATCGTACG
oPEB506	GCATGCTGAATTCGTAATGAGGTTCaacaggacagagagcaaaaataca	PEB506-sodA-rec-UF	GCATGCTGAATTCGTAATGAGGTTCaacaggacagagagcaaaaataca	PEB506-sodA-rec-UF	GCATGCTGAATTCGTAATGAGGTTCaacaggacagagagcaaaaataca	PEB506-sodA-rec-UF	GCATGCTGAATTCGTAATGAGGTTCaacaggacagagagcaaaaataca	PEB506-sodA-rec-UF	GCATGCTGAATTCGTAATGAGGTTCaacaggacagagagcaaaaataca	PEB506-sodA-rec-UF	GCATGCTGAATTCGTAATGAGGTTCaacaggacagagagcaaaaataca	PEB506-sodA-rec-UF	GCATGCTGAATTCGTAATGAGGTTCaacaggacagagagcaaaaataca	PEB506-sodA-rec-UF	GCATGCTGAATTCGTAATGAGGTTCaacaggacagagagcaaaaataca	PEB506-sodA-rec-UF	GCATGCTGAATTCGTAATGAGGTTCaacaggacagagagcaaaaataca	PEB506-sodA-rec-UF	GCATGCTGAATTCGTAATGAGGTTCaacaggacagagagcaaaaataca	PEB506-sodA-rec-UF	GCATGCTGAATTCGTAATGAGGTTCaacaggacagagagcaaaaataca	PEB506-sodA-rec-UF	GCATGCTGAATTCGTAATGAGGTTCaacaggacagagagcaaaaataca	PEB506-sodA-rec-UF	GCATGCTGAATTCGTAATGAGGTTCaacaggacagagagcaaaaataca	PEB506-sodA-rec-UF	GCATGCTGAATTCGTAATGAGGTTCaacaggacagagagcaaaaataca	PEB506-sodA-rec-UF	GCATGCTGAATTCGTAATGAGGTTCaacaggacagagagcaaaaataca	PEB506-sodA-rec-UF	GCATGCTGAATTCGTAATGAGGTTCaacaggacagagagcaaaaataca	PEB506-sodA-rec-UF	GCATGCTGAATTCGTAATGAGGTTCaacaggacagagagcaaaaataca	PEB506-sodA-rec-UF	GCATGCTGAATTCGTAATGAGGTTCaacaggacagagagcaaaaataca	PEB506-sodA-rec-UF	GCATGCTGAATTCGTAATGAGGTTCaacaggacagagagcaaaaataca	PEB506-sodA-rec-UF	GCATGCTGAATTCGTAATGAGGTTCaacaggacagagagcaaaaataca	PEB506-sodA-rec-UF	GCATGCTGAATTCGTAATGAGGTTCaacaggacagagagcaaaaataca	PEB506-sodA-rec-UF	GCATGCTGAATTCGTAATGAGGTTCaacaggacagagagcaaaaataca	PEB506-sodA-rec-UF	GCATGCTGAATTCGTAATGAGGTTCaacaggacagagagcaaaaataca	PEB506-sodA-rec-UF	GCATGCTGAATTCGTAATGAGGTTCaacaggacagagagcaaaaataca	PEB506-sodA-rec-UF	GCATGCTGAATTCGTAATGAGGTTCaacaggacagagagcaaaaataca
oPEB507	ataatgaggaccttgtttgtgccagataattcctccttagtatatatgtac	PEB507-sodA-rec-UR	ataatgaggaccttgtttgtgccagataattcctccttagtatatatgtac	PEB507-sodA-rec-UR	ataatgaggaccttgtttgtgccagataattcctccttagtatatatgtac	PEB507-sodA-rec-UR	ataatgaggaccttgtttgtgccagataattcctccttagtatatatgtac	PEB507-sodA-rec-UR	ataatgaggaccttgtttgtgccagataattcctccttagtatatatgtac	PEB507-sodA-rec-UR	ataatgaggaccttgtttgtgccagataattcctccttagtatatatgtac	PEB507-sodA-rec-UR	ataatgaggaccttgtttgtgccagataattcctccttagtatatatgtac	PEB507-sodA-rec-UR	ataatgaggaccttgtttgtgccagataattcctccttagtatatatgtac	PEB507-sodA-rec-UR	ataatgaggaccttgtttgtgccagataattcctccttagtatatatgtac	PEB507-sodA-rec-UR	ataatgaggaccttgtttgtgccagataattcctccttagtatatatgtac	PEB507-sodA-rec-UR	ataatgaggaccttgtttgtgccagataattcctccttagtatatatgtac	PEB507-sodA-rec-UR	ataatgaggaccttgtttgtgccagataattcctccttagtatatatgtac	PEB507-sodA-rec-UR	ataatgaggaccttgtttgtgccagataattcctccttagtatatatgtac	PEB507-sodA-rec-UR	ataatgaggaccttgtttgtgccagataattcctccttagtatatatgtac	PEB507-sodA-rec-UR	ataatgaggaccttgtttgtgccagataattcctccttagtatatatgtac	PEB507-sodA-rec-UR	ataatgaggaccttgtttgtgccagataattcctccttagtatatatgtac	PEB507-sodA-rec-UR	ataatgaggaccttgtttgtgccagataattcctccttagtatatatgtac	PEB507-sodA-rec-UR	ataatgaggaccttgtttgtgccagataattcctccttagtatatatgtac	PEB507-sodA-rec-UR	ataatgaggaccttgtttgtgccagataattcctccttagtatatatgtac	PEB507-sodA-rec-UR	ataatgaggaccttgtttgtgccagataattcctccttagtatatatgtac	PEB507-sodA-rec-UR	ataatgaggaccttgtttgtgccagataattcctccttagtatatatgtac	PEB507-sodA-rec-UR	ataatgaggaccttgtttgtgccagataattcctccttagtatatatgtac	PEB507-sodA-rec-UR	ataatgaggaccttgtttgtgccagataattcctccttagtatatatgtac	PEB507-sodA-rec-UR	ataatgaggaccttgtttgtgccagataattcctccttagtatatatgtac	PEB507-sodA-rec-UR	ataatgaggaccttgtttgtgccagataattcctccttagtatatatgtac
oPEB508	catatatactaaggaggaattatctggcacaaacaaggtcctcattat	PEB508-sodA-rec-DF	catatatactaaggaggaattatctggcacaaacaaggtcctcattat	PEB508-sodA-rec-DF	catatatactaaggaggaattatctggcacaaacaaggtcctcattat	PEB508-sodA-rec-DF	catatatactaaggaggaattatctggcacaaacaaggtcctcattat	PEB508-sodA-rec-DF	catatatactaaggaggaattatctggcacaaacaaggtcctcattat	PEB508-sodA-rec-DF	catatatactaaggaggaattatctggcacaaacaaggtcctcattat	PEB508-sodA-rec-DF	catatatactaaggaggaattatctggcacaaacaaggtcctcattat	PEB508-sodA-rec-DF	catatatactaaggaggaattatctggcacaaacaaggtcctcattat	PEB508-sodA-rec-DF	catatatactaaggaggaattatctggcacaaacaaggtcctcattat	PEB508-sodA-rec-DF	catatatactaaggaggaattatctggcacaaacaaggtcctcattat	PEB508-sodA-rec-DF	catatatactaaggaggaattatctggcacaaacaaggtcctcattat	PEB508-sodA-rec-DF	catatatactaaggaggaattatctggcacaaacaaggtcctcattat	PEB508-sodA-rec-DF	catatatactaaggaggaattatctggcacaaacaaggtcctcattat	PEB508-sodA-rec-DF	catatatactaaggaggaattatctggcacaaacaaggtcctcattat	PEB508-sodA-rec-DF	catatatactaaggaggaattatctggcacaaacaaggtcctcattat	PEB508-sodA-rec-DF	catatatactaaggaggaattatctggcacaaacaaggtcctcattat	PEB508-sodA-rec-DF	catatatactaaggaggaattatctggcacaaacaaggtcctcattat	PEB508-sodA-rec-DF	catatatactaaggaggaattatctggcacaaacaaggtcctcattat	PEB508-sodA-rec-DF	catatatactaaggaggaattatctggcacaaacaaggtcctcattat	PEB508-sodA-rec-DF	catatatactaaggaggaattatctggcacaaacaaggtcctcattat	PEB508-sodA-rec-DF	catatatactaaggaggaattatctggcacaaacaaggtcctcattat	PEB508-sodA-rec-DF	catatatactaaggaggaattatctggcacaaacaaggtcctcattat	PEB508-sodA-rec-DF	catatatactaaggaggaattatctggcacaaacaaggtcctcattat	PEB508-sodA-rec-DF	catatatactaaggaggaattatctggcacaaacaaggtcctcattat	PEB508-sodA-rec-DF	catatatactaaggaggaattatctggcacaaacaaggtcctcattat
oPEB509	GCATAACCAAGCCTATGCCTACAGCagctcgctgtttgtctcaataaat	PEB509-sodA-rec-DR	GCATAACCAAGCCTATGCCTACAGCagctcgctgtttgtctcaataaat	PEB509-sodA-rec-DR	GCATAACCAAGCCTATGCCTACAGCagctcgctgtttgtctcaataaat	PEB509-sodA-rec-DR	GCATAACCAAGCCTATGCCTACAGCagctcgctgtttgtctcaataaat	PEB509-sodA-rec-DR	GCATAACCAAGCCTATGCCTACAGCagctcgctgtttgtctcaataaat	PEB509-sodA-rec-DR	GCATAACCAAGCCTATGCCTACAGCagctcgctgtttgtctcaataaat	PEB509-sodA-rec-DR	GCATAACCAAGCCTATGCCTACAGCagctcgctgtttgtctcaataaat	PEB509-sodA-rec-DR	GCATAACCAAGCCTATGCCTACAGCagctcgctgtttgtctcaataaat	PEB509-sodA-rec-DR	GCATAACCAAGCCTATGCCTACAGCagctcgctgtttgtctcaataaat	PEB509-sodA-rec-DR	GCATAACCAAGCCTATGCCTACAGCagctcgctgtttgtctcaataaat	PEB509-sodA-rec-DR	GCATAACCAAGCCTATGCCTACAGCagctcgctgtttgtctcaataaat	PEB509-sodA-rec-DR	GCATAACCAAGCCTATGCCTACAGCagctcgctgtttgtctcaataaat	PEB509-sodA-rec-DR	GCATAACCAAGCCTATGCCTACAGCagctcgctgtttgtctcaataaat	PEB509-sodA-rec-DR	GCATAACCAAGCCTATGCCTACAGCagctcgctgtttgtctcaataaat	PEB509-sodA-rec-DR	GCATAACCAAGCCTATGCCTACAGCagctcgctgtttgtctcaataaat	PEB509-sodA-rec-DR	GCATAACCAAGCCTATGCCTACAGCagctcgctgtttgtctcaataaat	PEB509-sodA-rec-DR	GCATAACCAAGCCTATGCCTACAGCagctcgctgtttgtctcaataaat	PEB509-sodA-rec-DR	GCATAACCAAGCCTATGCCTACAGCagctcgctgtttgtctcaataaat	PEB509-sodA-rec-DR	GCATAACCAAGCCTATGCCTACAGCagctcgctgtttgtctcaataaat	PEB509-sodA-rec-DR	GCATAACCAAGCCTATGCCTACAGCagctcgctgtttgtctcaataaat	PEB509-sodA-rec-DR	GCATAACCAAGCCTATGCCTACAGCagctcgctgtttgtctcaataaat	PEB509-sodA-rec-DR	GCATAACCAAGCCTATGCCTACAGCagctcgctgtttgtctcaataaat	PEB509-sodA-rec-DR	GCATAACCAAGCCTATGCCTACAGCagctcgctgtttgtctcaataaat	PEB509-sodA-rec-DR	GCATAACCAAGCCTATGCCTACAGCagctcgctgtttgtctcaataaat	PEB509-sodA-rec-DR	GCATAACCAAGCCTATGCCTACAGCagctcgctgtttgtctcaataaat
oPEB510	attgattttacggtccctgtactt	PEB510-sodA-geno-F	attgattttacggtccctgtactt	PEB510-sodA-geno-F	attgattttacggtccctgtactt	PEB510-sodA-geno-F	attgattttacggtccctgtactt	PEB510-sodA-geno-F	attgattttacggtccctgtactt	PEB510-sodA-geno-F	attgattttacggtccctgtactt	PEB510-sodA-geno-F	attgattttacggtccctgtactt	PEB510-sodA-geno-F	attgattttacggtccctgtactt	PEB510-sodA-geno-F	attgattttacggtccctgtactt	PEB510-sodA-geno-F	attgattttacggtccctgtactt	PEB510-sodA-geno-F	attgattttacggtccctgtactt	PEB510-sodA-geno-F	attgattttacggtccctgtactt	PEB510-sodA-geno-F	attgattttacggtccctgtactt	PEB510-sodA-geno-F	attgattttacggtccctgtactt	PEB510-sodA-geno-F	attgattttacggtccctgtactt	PEB510-sodA-geno-F	attgattttacggtccctgtactt	PEB510-sodA-geno-F	attgattttacggtccctgtactt	PEB510-sodA-geno-F	attgattttacggtccctgtactt	PEB510-sodA-geno-F	attgattttacggtccctgtactt	PEB510-sodA-geno-F	attgattttacggtccctgtactt	PEB510-sodA-geno-F	attgattttacggtccctgtactt	PEB510-sodA-geno-F	attgattttacggtccctgtactt	PEB510-sodA-geno-F	attgattttacggtccctgtactt	PEB510-sodA-geno-F	attgattttacggtccctgtactt	PEB510-sodA-geno-F	attgattttacggtccctgtactt
oPEB511	gcaaagtagtaggcaaagaaggaa	PEB511-sodA-geno-R	gcaaagtagtaggcaaagaaggaa	PEB511-sodA-geno-R	gcaaagtagtaggcaaagaaggaa	PEB511-sodA-geno-R	gcaaagtagtaggcaaagaaggaa	PEB511-sodA-geno-R	gcaaagtagtaggcaaagaaggaa	PEB511-sodA-geno-R	gcaaagtagtaggcaaagaaggaa	PEB511-sodA-geno-R	gcaaagtagtaggcaaagaaggaa	PEB511-sodA-geno-R	gcaaagtagtaggcaaagaaggaa	PEB511-sodA-geno-R	gcaaagtagtaggcaaagaaggaa	PEB511-sodA-geno-R	gcaaagtagtaggcaaagaaggaa	PEB511-sodA-geno-R	gcaaagtagtaggcaaagaaggaa	PEB511-sodA-geno-R	gcaaagtagtaggcaaagaaggaa	PEB511-sodA-geno-R	gcaaagtagtaggcaaagaaggaa	PEB511-sodA-geno-R	gcaaagtagtaggcaaagaaggaa	PEB511-sodA-geno-R	gcaaagtagtaggcaaagaaggaa	PEB511-sodA-geno-R	gcaaagtagtaggcaaagaaggaa	PEB511-sodA-geno-R	gcaaagtagtaggcaaagaaggaa	PEB511-sodA-geno-R	gcaaagtagtaggcaaagaaggaa	PEB511-sodA-geno-R	gcaaagtagtaggcaaagaaggaa	PEB511-sodA-geno-R	gcaaagtagtaggcaaagaaggaa	PEB511-sodA-geno-R	gcaaagtagtaggcaaagaaggaa	PEB511-sodA-geno-R	gcaaagtagtaggcaaagaaggaa	PEB511-sodA-geno-R	gcaaagtagtaggcaaagaaggaa	PEB511-sodA-geno-R	gcaaagtagtaggcaaagaaggaa	PEB511-sodA-geno-R	gcaaagtagtaggcaaagaaggaa
oPEB512	gtttattaatcgggccttttgtc	PEB512-sodA-seq-up	gtttattaatcgggccttttgtc	PEB512-sodA-seq-up	gtttattaatcgggccttttgtc	PEB512-sodA-seq-up	gtttattaatcgggccttttgtc	PEB512-sodA-seq-up	gtttattaatcgggccttttgtc	PEB512-sodA-seq-up	gtttattaatcgggccttttgtc	PEB512-sodA-seq-up	gtttattaatcgggccttttgtc	PEB512-sodA-seq-up	gtttattaatcgggccttttgtc	PEB512-sodA-seq-up	gtttattaatcgggccttttgtc	PEB512-sodA-seq-up	gtttattaatcgggccttttgtc	PEB512-sodA-seq-up	gtttattaatcgggccttttgtc	PEB512-sodA-seq-up	gtttattaatcgggccttttgtc	PEB512-sodA-seq-up	gtttattaatcgggccttttgtc	PEB512-sodA-seq-up	gtttattaatcgggccttttgtc	PEB512-sodA-seq-up	gtttattaatcgggccttttgtc	PEB512-sodA-seq-up	gtttattaatcgggccttttgtc	PEB512-sodA-seq-up	gtttattaatcgggccttttgtc	PEB512-sodA-seq-up	gtttattaatcgggccttttgtc	PEB512-sodA-seq-up	gtttattaatcgggccttttgtc	PEB512-sodA-seq-up	gtttattaatcgggccttttgtc	PEB512-sodA-seq-up	gtttattaatcgggccttttgtc	PEB512-sodA-seq-up	gtttattaatcgggccttttgtc	PEB512-sodA-seq-up	gtttattaatcgggccttttgtc	PEB512-sodA-seq-up	gtttattaatcgggccttttgtc	PEB512-sodA-seq-up	gtttattaatcgggccttttgtc
oPEB527	TAAAAGACAGGGTAAGGAAATGGA
oPEB557	taaCGGTTTCCATATGGGGATTGGTG
oPEB558	aatgggatcctaaggaggtatacatTTGGCCAAACCTAAAATCGGGTTAG
oPEB559	ACCAATCCCCATATGGAAACCGttaTTATGAGCCCTCCCAATTCTCTATT
oPEB560	aatgggatcctaaggaggtatacatTTGCTACGTAAAAAACATTTTAGCTG
oPEB561	ACCAATCCCCATATGGAAACCGttaTCAGGTGCTTTTCGCTTTCAGCTT
oPEB566	AATCGAAAATATTGGCGGCCCGGCTGCAGGGTTAATGATGTCCCTTGA
oPEB567	CAAGGGACATCATTAACCCTGCAGCCGGGCCGCCAATATTTTCGA
oPEB574	cattcttccgacataaattgtgag	PEB574-ponA-geno-F	cattcttccgacataaattgtgag	PEB574-ponA-geno-F	cattcttccgacataaattgtgag	PEB574-ponA-geno-F	cattcttccgacataaattgtgag	PEB574-ponA-geno-F	cattcttccgacataaattgtgag	PEB574-ponA-geno-F	cattcttccgacataaattgtgag	PEB574-ponA-geno-F	cattcttccgacataaattgtgag	PEB574-ponA-geno-F	cattcttccgacataaattgtgag	PEB574-ponA-geno-F	cattcttccgacataaattgtgag	PEB574-ponA-geno-F	cattcttccgacataaattgtgag	PEB574-ponA-geno-F	cattcttccgacataaattgtgag	PEB574-ponA-geno-F	cattcttccgacataaattgtgag	PEB574-ponA-geno-F	cattcttccgacataaattgtgag	PEB574-ponA-geno-F	cattcttccgacataaattgtgag	PEB574-ponA-geno-F	cattcttccgacataaattgtgag	PEB574-ponA-geno-F	cattcttccgacataaattgtgag	PEB574-ponA-geno-F	cattcttccgacataaattgtgag	PEB574-ponA-geno-F	cattcttccgacataaattgtgag	PEB574-ponA-geno-F	cattcttccgacataaattgtgag	PEB574-ponA-geno-F	cattcttccgacataaattgtgag	PEB574-ponA-geno-F	cattcttccgacataaattgtgag	PEB574-ponA-geno-F	cattcttccgacataaattgtgag	PEB574-ponA-geno-F	cattcttccgacataaattgtgag	PEB574-ponA-geno-F	cattcttccgacataaattgtgag	PEB574-ponA-geno-F	cattcttccgacataaattgtgag
oPEB575	attagtggtggctgttgctttatc	PEB575-ponA-geno-R	attagtggtggctgttgctttatc	PEB575-ponA-geno-R	attagtggtggctgttgctttatc	PEB575-ponA-geno-R	attagtggtggctgttgctttatc	PEB575-ponA-geno-R	attagtggtggctgttgctttatc	PEB575-ponA-geno-R	attagtggtggctgttgctttatc	PEB575-ponA-geno-R	attagtggtggctgttgctttatc	PEB575-ponA-geno-R	attagtggtggctgttgctttatc	PEB575-ponA-geno-R	attagtggtggctgttgctttatc	PEB575-ponA-geno-R	attagtggtggctgttgctttatc	PEB575-ponA-geno-R	attagtggtggctgttgctttatc	PEB575-ponA-geno-R	attagtggtggctgttgctttatc	PEB575-ponA-geno-R	attagtggtggctgttgctttatc	PEB575-ponA-geno-R	attagtggtggctgttgctttatc	PEB575-ponA-geno-R	attagtggtggctgttgctttatc	PEB575-ponA-geno-R	attagtggtggctgttgctttatc	PEB575-ponA-geno-R	attagtggtggctgttgctttatc	PEB575-ponA-geno-R	attagtggtggctgttgctttatc	PEB575-ponA-geno-R	attagtggtggctgttgctttatc	PEB575-ponA-geno-R	attagtggtggctgttgctttatc	PEB575-ponA-geno-R	attagtggtggctgttgctttatc	PEB575-ponA-geno-R	attagtggtggctgttgctttatc	PEB575-ponA-geno-R	attagtggtggctgttgctttatc	PEB575-ponA-geno-R	attagtggtggctgttgctttatc	PEB575-ponA-geno-R	attagtggtggctgttgctttatc
oPEB577	aaacTACCAGAACGTTTAATTGCACAAGTACCGTg	PEB577-queA-spF	aaacTACCAGAACGTTTAATTGCACAAGTACCGTg	PEB577-queA-spF	aaacTACCAGAACGTTTAATTGCACAAGTACCGTg	PEB577-queA-spF	aaacTACCAGAACGTTTAATTGCACAAGTACCGTg	PEB577-queA-spF	aaacTACCAGAACGTTTAATTGCACAAGTACCGTg	PEB577-queA-spF	aaacTACCAGAACGTTTAATTGCACAAGTACCGTg	PEB577-queA-spF	aaacTACCAGAACGTTTAATTGCACAAGTACCGTg	PEB577-queA-spF	aaacTACCAGAACGTTTAATTGCACAAGTACCGTg	PEB577-queA-spF	aaacTACCAGAACGTTTAATTGCACAAGTACCGTg	PEB577-queA-spF	aaacTACCAGAACGTTTAATTGCACAAGTACCGTg	PEB577-queA-spF	aaacTACCAGAACGTTTAATTGCACAAGTACCGTg	PEB577-queA-spF	aaacTACCAGAACGTTTAATTGCACAAGTACCGTg	PEB577-queA-spF	aaacTACCAGAACGTTTAATTGCACAAGTACCGTg	PEB577-queA-spF	aaacTACCAGAACGTTTAATTGCACAAGTACCGTg	PEB577-queA-spF	aaacTACCAGAACGTTTAATTGCACAAGTACCGTg	PEB577-queA-spF	aaacTACCAGAACGTTTAATTGCACAAGTACCGTg	PEB577-queA-spF	aaacTACCAGAACGTTTAATTGCACAAGTACCGTg	PEB577-queA-spF	aaacTACCAGAACGTTTAATTGCACAAGTACCGTg	PEB577-queA-spF	aaacTACCAGAACGTTTAATTGCACAAGTACCGTg	PEB577-queA-spF	aaacTACCAGAACGTTTAATTGCACAAGTACCGTg	PEB577-queA-spF	aaacTACCAGAACGTTTAATTGCACAAGTACCGTg	PEB577-queA-spF	aaacTACCAGAACGTTTAATTGCACAAGTACCGTg	PEB577-queA-spF	aaacTACCAGAACGTTTAATTGCACAAGTACCGTg	PEB577-queA-spF	aaacTACCAGAACGTTTAATTGCACAAGTACCGTg	PEB577-queA-spF	aaacTACCAGAACGTTTAATTGCACAAGTACCGTg
oPEB578	aaaacACGGTACTTGTGCAATTAAACGTTCTGGTA	PEB578-queA-spR	aaaacACGGTACTTGTGCAATTAAACGTTCTGGTA	PEB578-queA-spR	aaaacACGGTACTTGTGCAATTAAACGTTCTGGTA	PEB578-queA-spR	aaaacACGGTACTTGTGCAATTAAACGTTCTGGTA	PEB578-queA-spR	aaaacACGGTACTTGTGCAATTAAACGTTCTGGTA	PEB578-queA-spR	aaaacACGGTACTTGTGCAATTAAACGTTCTGGTA	PEB578-queA-spR	aaaacACGGTACTTGTGCAATTAAACGTTCTGGTA	PEB578-queA-spR	aaaacACGGTACTTGTGCAATTAAACGTTCTGGTA	PEB578-queA-spR	aaaacACGGTACTTGTGCAATTAAACGTTCTGGTA	PEB578-queA-spR	aaaacACGGTACTTGTGCAATTAAACGTTCTGGTA	PEB578-queA-spR	aaaacACGGTACTTGTGCAATTAAACGTTCTGGTA	PEB578-queA-spR	aaaacACGGTACTTGTGCAATTAAACGTTCTGGTA	PEB578-queA-spR	aaaacACGGTACTTGTGCAATTAAACGTTCTGGTA	PEB578-queA-spR	aaaacACGGTACTTGTGCAATTAAACGTTCTGGTA	PEB578-queA-spR	aaaacACGGTACTTGTGCAATTAAACGTTCTGGTA	PEB578-queA-spR	aaaacACGGTACTTGTGCAATTAAACGTTCTGGTA	PEB578-queA-spR	aaaacACGGTACTTGTGCAATTAAACGTTCTGGTA	PEB578-queA-spR	aaaacACGGTACTTGTGCAATTAAACGTTCTGGTA	PEB578-queA-spR	aaaacACGGTACTTGTGCAATTAAACGTTCTGGTA	PEB578-queA-spR	aaaacACGGTACTTGTGCAATTAAACGTTCTGGTA	PEB578-queA-spR	aaaacACGGTACTTGTGCAATTAAACGTTCTGGTA	PEB578-queA-spR	aaaacACGGTACTTGTGCAATTAAACGTTCTGGTA	PEB578-queA-spR	aaaacACGGTACTTGTGCAATTAAACGTTCTGGTA	PEB578-queA-spR	aaaacACGGTACTTGTGCAATTAAACGTTCTGGTA	PEB578-queA-spR	aaaacACGGTACTTGTGCAATTAAACGTTCTGGTA
oPEB579	GCATGCTGAATTCGTAATGAGGTTCgattgttgctaatgaaatgggagt	PEB579-queA-rec-UF	GCATGCTGAATTCGTAATGAGGTTCgattgttgctaatgaaatgggagt	PEB579-queA-rec-UF	GCATGCTGAATTCGTAATGAGGTTCgattgttgctaatgaaatgggagt	PEB579-queA-rec-UF	GCATGCTGAATTCGTAATGAGGTTCgattgttgctaatgaaatgggagt	PEB579-queA-rec-UF	GCATGCTGAATTCGTAATGAGGTTCgattgttgctaatgaaatgggagt	PEB579-queA-rec-UF	GCATGCTGAATTCGTAATGAGGTTCgattgttgctaatgaaatgggagt	PEB579-queA-rec-UF	GCATGCTGAATTCGTAATGAGGTTCgattgttgctaatgaaatgggagt	PEB579-queA-rec-UF	GCATGCTGAATTCGTAATGAGGTTCgattgttgctaatgaaatgggagt	PEB579-queA-rec-UF	GCATGCTGAATTCGTAATGAGGTTCgattgttgctaatgaaatgggagt	PEB579-queA-rec-UF	GCATGCTGAATTCGTAATGAGGTTCgattgttgctaatgaaatgggagt	PEB579-queA-rec-UF	GCATGCTGAATTCGTAATGAGGTTCgattgttgctaatgaaatgggagt	PEB579-queA-rec-UF	GCATGCTGAATTCGTAATGAGGTTCgattgttgctaatgaaatgggagt	PEB579-queA-rec-UF	GCATGCTGAATTCGTAATGAGGTTCgattgttgctaatgaaatgggagt	PEB579-queA-rec-UF	GCATGCTGAATTCGTAATGAGGTTCgattgttgctaatgaaatgggagt	PEB579-queA-rec-UF	GCATGCTGAATTCGTAATGAGGTTCgattgttgctaatgaaatgggagt	PEB579-queA-rec-UF	GCATGCTGAATTCGTAATGAGGTTCgattgttgctaatgaaatgggagt	PEB579-queA-rec-UF	GCATGCTGAATTCGTAATGAGGTTCgattgttgctaatgaaatgggagt	PEB579-queA-rec-UF	GCATGCTGAATTCGTAATGAGGTTCgattgttgctaatgaaatgggagt	PEB579-queA-rec-UF	GCATGCTGAATTCGTAATGAGGTTCgattgttgctaatgaaatgggagt	PEB579-queA-rec-UF	GCATGCTGAATTCGTAATGAGGTTCgattgttgctaatgaaatgggagt	PEB579-queA-rec-UF	GCATGCTGAATTCGTAATGAGGTTCgattgttgctaatgaaatgggagt	PEB579-queA-rec-UF	GCATGCTGAATTCGTAATGAGGTTCgattgttgctaatgaaatgggagt	PEB579-queA-rec-UF	GCATGCTGAATTCGTAATGAGGTTCgattgttgctaatgaaatgggagt	PEB579-queA-rec-UF	GCATGCTGAATTCGTAATGAGGTTCgattgttgctaatgaaatgggagt	PEB579-queA-rec-UF	GCATGCTGAATTCGTAATGAGGTTCgattgttgctaatgaaatgggagt
oPEB580	ttgatgaggcctcctgttctcaaagatgatttcacctttattctagtctt	PEB580-queA-rec-UR	ttgatgaggcctcctgttctcaaagatgatttcacctttattctagtctt	PEB580-queA-rec-UR	ttgatgaggcctcctgttctcaaagatgatttcacctttattctagtctt	PEB580-queA-rec-UR	ttgatgaggcctcctgttctcaaagatgatttcacctttattctagtctt	PEB580-queA-rec-UR	ttgatgaggcctcctgttctcaaagatgatttcacctttattctagtctt	PEB580-queA-rec-UR	ttgatgaggcctcctgttctcaaagatgatttcacctttattctagtctt	PEB580-queA-rec-UR	ttgatgaggcctcctgttctcaaagatgatttcacctttattctagtctt	PEB580-queA-rec-UR	ttgatgaggcctcctgttctcaaagatgatttcacctttattctagtctt	PEB580-queA-rec-UR	ttgatgaggcctcctgttctcaaagatgatttcacctttattctagtctt	PEB580-queA-rec-UR	ttgatgaggcctcctgttctcaaagatgatttcacctttattctagtctt	PEB580-queA-rec-UR	ttgatgaggcctcctgttctcaaagatgatttcacctttattctagtctt	PEB580-queA-rec-UR	ttgatgaggcctcctgttctcaaagatgatttcacctttattctagtctt	PEB580-queA-rec-UR	ttgatgaggcctcctgttctcaaagatgatttcacctttattctagtctt	PEB580-queA-rec-UR	ttgatgaggcctcctgttctcaaagatgatttcacctttattctagtctt	PEB580-queA-rec-UR	ttgatgaggcctcctgttctcaaagatgatttcacctttattctagtctt	PEB580-queA-rec-UR	ttgatgaggcctcctgttctcaaagatgatttcacctttattctagtctt	PEB580-queA-rec-UR	ttgatgaggcctcctgttctcaaagatgatttcacctttattctagtctt	PEB580-queA-rec-UR	ttgatgaggcctcctgttctcaaagatgatttcacctttattctagtctt	PEB580-queA-rec-UR	ttgatgaggcctcctgttctcaaagatgatttcacctttattctagtctt	PEB580-queA-rec-UR	ttgatgaggcctcctgttctcaaagatgatttcacctttattctagtctt	PEB580-queA-rec-UR	ttgatgaggcctcctgttctcaaagatgatttcacctttattctagtctt	PEB580-queA-rec-UR	ttgatgaggcctcctgttctcaaagatgatttcacctttattctagtctt	PEB580-queA-rec-UR	ttgatgaggcctcctgttctcaaagatgatttcacctttattctagtctt	PEB580-queA-rec-UR	ttgatgaggcctcctgttctcaaagatgatttcacctttattctagtctt	PEB580-queA-rec-UR	ttgatgaggcctcctgttctcaaagatgatttcacctttattctagtctt
oPEB581	gactagaataaaggtgaaatcatctttgagaacaggaggcctcatc	PEB581-queA-rec-DF	gactagaataaaggtgaaatcatctttgagaacaggaggcctcatc	PEB581-queA-rec-DF	gactagaataaaggtgaaatcatctttgagaacaggaggcctcatc	PEB581-queA-rec-DF	gactagaataaaggtgaaatcatctttgagaacaggaggcctcatc	PEB581-queA-rec-DF	gactagaataaaggtgaaatcatctttgagaacaggaggcctcatc	PEB581-queA-rec-DF	gactagaataaaggtgaaatcatctttgagaacaggaggcctcatc	PEB581-queA-rec-DF	gactagaataaaggtgaaatcatctttgagaacaggaggcctcatc	PEB581-queA-rec-DF	gactagaataaaggtgaaatcatctttgagaacaggaggcctcatc	PEB581-queA-rec-DF	gactagaataaaggtgaaatcatctttgagaacaggaggcctcatc	PEB581-queA-rec-DF	gactagaataaaggtgaaatcatctttgagaacaggaggcctcatc	PEB581-queA-rec-DF	gactagaataaaggtgaaatcatctttgagaacaggaggcctcatc	PEB581-queA-rec-DF	gactagaataaaggtgaaatcatctttgagaacaggaggcctcatc	PEB581-queA-rec-DF	gactagaataaaggtgaaatcatctttgagaacaggaggcctcatc	PEB581-queA-rec-DF	gactagaataaaggtgaaatcatctttgagaacaggaggcctcatc	PEB581-queA-rec-DF	gactagaataaaggtgaaatcatctttgagaacaggaggcctcatc	PEB581-queA-rec-DF	gactagaataaaggtgaaatcatctttgagaacaggaggcctcatc	PEB581-queA-rec-DF	gactagaataaaggtgaaatcatctttgagaacaggaggcctcatc	PEB581-queA-rec-DF	gactagaataaaggtgaaatcatctttgagaacaggaggcctcatc	PEB581-queA-rec-DF	gactagaataaaggtgaaatcatctttgagaacaggaggcctcatc	PEB581-queA-rec-DF	gactagaataaaggtgaaatcatctttgagaacaggaggcctcatc	PEB581-queA-rec-DF	gactagaataaaggtgaaatcatctttgagaacaggaggcctcatc	PEB581-queA-rec-DF	gactagaataaaggtgaaatcatctttgagaacaggaggcctcatc	PEB581-queA-rec-DF	gactagaataaaggtgaaatcatctttgagaacaggaggcctcatc	PEB581-queA-rec-DF	gactagaataaaggtgaaatcatctttgagaacaggaggcctcatc	PEB581-queA-rec-DF	gactagaataaaggtgaaatcatctttgagaacaggaggcctcatc
oPEB582	GCATAACCAAGCCTATGCCTACAGCgcatttttcatattgagtcgtcct	PEB582-queA-rec-DR	GCATAACCAAGCCTATGCCTACAGCgcatttttcatattgagtcgtcct	PEB582-queA-rec-DR	GCATAACCAAGCCTATGCCTACAGCgcatttttcatattgagtcgtcct	PEB582-queA-rec-DR	GCATAACCAAGCCTATGCCTACAGCgcatttttcatattgagtcgtcct	PEB582-queA-rec-DR	GCATAACCAAGCCTATGCCTACAGCgcatttttcatattgagtcgtcct	PEB582-queA-rec-DR	GCATAACCAAGCCTATGCCTACAGCgcatttttcatattgagtcgtcct	PEB582-queA-rec-DR	GCATAACCAAGCCTATGCCTACAGCgcatttttcatattgagtcgtcct	PEB582-queA-rec-DR	GCATAACCAAGCCTATGCCTACAGCgcatttttcatattgagtcgtcct	PEB582-queA-rec-DR	GCATAACCAAGCCTATGCCTACAGCgcatttttcatattgagtcgtcct	PEB582-queA-rec-DR	GCATAACCAAGCCTATGCCTACAGCgcatttttcatattgagtcgtcct	PEB582-queA-rec-DR	GCATAACCAAGCCTATGCCTACAGCgcatttttcatattgagtcgtcct	PEB582-queA-rec-DR	GCATAACCAAGCCTATGCCTACAGCgcatttttcatattgagtcgtcct	PEB582-queA-rec-DR	GCATAACCAAGCCTATGCCTACAGCgcatttttcatattgagtcgtcct	PEB582-queA-rec-DR	GCATAACCAAGCCTATGCCTACAGCgcatttttcatattgagtcgtcct	PEB582-queA-rec-DR	GCATAACCAAGCCTATGCCTACAGCgcatttttcatattgagtcgtcct	PEB582-queA-rec-DR	GCATAACCAAGCCTATGCCTACAGCgcatttttcatattgagtcgtcct	PEB582-queA-rec-DR	GCATAACCAAGCCTATGCCTACAGCgcatttttcatattgagtcgtcct	PEB582-queA-rec-DR	GCATAACCAAGCCTATGCCTACAGCgcatttttcatattgagtcgtcct	PEB582-queA-rec-DR	GCATAACCAAGCCTATGCCTACAGCgcatttttcatattgagtcgtcct	PEB582-queA-rec-DR	GCATAACCAAGCCTATGCCTACAGCgcatttttcatattgagtcgtcct	PEB582-queA-rec-DR	GCATAACCAAGCCTATGCCTACAGCgcatttttcatattgagtcgtcct	PEB582-queA-rec-DR	GCATAACCAAGCCTATGCCTACAGCgcatttttcatattgagtcgtcct	PEB582-queA-rec-DR	GCATAACCAAGCCTATGCCTACAGCgcatttttcatattgagtcgtcct	PEB582-queA-rec-DR	GCATAACCAAGCCTATGCCTACAGCgcatttttcatattgagtcgtcct	PEB582-queA-rec-DR	GCATAACCAAGCCTATGCCTACAGCgcatttttcatattgagtcgtcct
oPEB583	gtatatcgggcagcataaggtaaa	PEB583-queA-geno-F	gtatatcgggcagcataaggtaaa	PEB583-queA-geno-F	gtatatcgggcagcataaggtaaa	PEB583-queA-geno-F	gtatatcgggcagcataaggtaaa	PEB583-queA-geno-F	gtatatcgggcagcataaggtaaa	PEB583-queA-geno-F	gtatatcgggcagcataaggtaaa	PEB583-queA-geno-F	gtatatcgggcagcataaggtaaa	PEB583-queA-geno-F	gtatatcgggcagcataaggtaaa	PEB583-queA-geno-F	gtatatcgggcagcataaggtaaa	PEB583-queA-geno-F	gtatatcgggcagcataaggtaaa	PEB583-queA-geno-F	gtatatcgggcagcataaggtaaa	PEB583-queA-geno-F	gtatatcgggcagcataaggtaaa	PEB583-queA-geno-F	gtatatcgggcagcataaggtaaa	PEB583-queA-geno-F	gtatatcgggcagcataaggtaaa	PEB583-queA-geno-F	gtatatcgggcagcataaggtaaa	PEB583-queA-geno-F	gtatatcgggcagcataaggtaaa	PEB583-queA-geno-F	gtatatcgggcagcataaggtaaa	PEB583-queA-geno-F	gtatatcgggcagcataaggtaaa	PEB583-queA-geno-F	gtatatcgggcagcataaggtaaa	PEB583-queA-geno-F	gtatatcgggcagcataaggtaaa	PEB583-queA-geno-F	gtatatcgggcagcataaggtaaa	PEB583-queA-geno-F	gtatatcgggcagcataaggtaaa	PEB583-queA-geno-F	gtatatcgggcagcataaggtaaa	PEB583-queA-geno-F	gtatatcgggcagcataaggtaaa	PEB583-queA-geno-F	gtatatcgggcagcataaggtaaa
oPEB584	actcttctctgaaatcacccagac	PEB584-queA-geno-R	actcttctctgaaatcacccagac	PEB584-queA-geno-R	actcttctctgaaatcacccagac	PEB584-queA-geno-R	actcttctctgaaatcacccagac	PEB584-queA-geno-R	actcttctctgaaatcacccagac	PEB584-queA-geno-R	actcttctctgaaatcacccagac	PEB584-queA-geno-R	actcttctctgaaatcacccagac	PEB584-queA-geno-R	actcttctctgaaatcacccagac	PEB584-queA-geno-R	actcttctctgaaatcacccagac	PEB584-queA-geno-R	actcttctctgaaatcacccagac	PEB584-queA-geno-R	actcttctctgaaatcacccagac	PEB584-queA-geno-R	actcttctctgaaatcacccagac	PEB584-queA-geno-R	actcttctctgaaatcacccagac	PEB584-queA-geno-R	actcttctctgaaatcacccagac	PEB584-queA-geno-R	actcttctctgaaatcacccagac	PEB584-queA-geno-R	actcttctctgaaatcacccagac	PEB584-queA-geno-R	actcttctctgaaatcacccagac	PEB584-queA-geno-R	actcttctctgaaatcacccagac	PEB584-queA-geno-R	actcttctctgaaatcacccagac	PEB584-queA-geno-R	actcttctctgaaatcacccagac	PEB584-queA-geno-R	actcttctctgaaatcacccagac	PEB584-queA-geno-R	actcttctctgaaatcacccagac	PEB584-queA-geno-R	actcttctctgaaatcacccagac	PEB584-queA-geno-R	actcttctctgaaatcacccagac	PEB584-queA-geno-R	actcttctctgaaatcacccagac
oPEB585	cccgatatgactgaatttcctaa	PEB585-queA-seq-up	cccgatatgactgaatttcctaa	PEB585-queA-seq-up	cccgatatgactgaatttcctaa	PEB585-queA-seq-up	cccgatatgactgaatttcctaa	PEB585-queA-seq-up	cccgatatgactgaatttcctaa	PEB585-queA-seq-up	cccgatatgactgaatttcctaa	PEB585-queA-seq-up	cccgatatgactgaatttcctaa	PEB585-queA-seq-up	cccgatatgactgaatttcctaa	PEB585-queA-seq-up	cccgatatgactgaatttcctaa	PEB585-queA-seq-up	cccgatatgactgaatttcctaa	PEB585-queA-seq-up	cccgatatgactgaatttcctaa	PEB585-queA-seq-up	cccgatatgactgaatttcctaa	PEB585-queA-seq-up	cccgatatgactgaatttcctaa	PEB585-queA-seq-up	cccgatatgactgaatttcctaa	PEB585-queA-seq-up	cccgatatgactgaatttcctaa	PEB585-queA-seq-up	cccgatatgactgaatttcctaa	PEB585-queA-seq-up	cccgatatgactgaatttcctaa	PEB585-queA-seq-up	cccgatatgactgaatttcctaa	PEB585-queA-seq-up	cccgatatgactgaatttcctaa	PEB585-queA-seq-up	cccgatatgactgaatttcctaa	PEB585-queA-seq-up	cccgatatgactgaatttcctaa	PEB585-queA-seq-up	cccgatatgactgaatttcctaa	PEB585-queA-seq-up	cccgatatgactgaatttcctaa	PEB585-queA-seq-up	cccgatatgactgaatttcctaa	PEB585-queA-seq-up	cccgatatgactgaatttcctaa
oPEB586	aaacACGGAGCAATTAAAGGAATGATTCAATCACg
oPEB587	aaaacGTGATTGAATCATTCCTTTAATTGCTCCGT
oPEB588	GCATGCTGAATTCGTAATGAGGTTCcccctcctatcctgactttctatc
oPEB589	cgcggcagccgcgtatggttttttttaaacaccacctttttcttcttac
oPEB590	aagaagaaaaaggtggtgtttaaaaaaaaccatacgcggctgccgc
oPEB591	GCATAACCAAGCCTATGCCTACAGCtatgggtcattatgctgtttatgg
oPEB592	acgactttaccttgatggtttttg
oPEB593	gttgctctttacacattcttcagc
oPEB594	ggatacagcaaatgtcctaaataagc
oPEB595	aaacATGATACTGAATCCGATCTTCACTTAGGGAg	PEB595-ysoA-spF	aaacATGATACTGAATCCGATCTTCACTTAGGGAg	PEB595-ysoA-spF	aaacATGATACTGAATCCGATCTTCACTTAGGGAg	PEB595-ysoA-spF	aaacATGATACTGAATCCGATCTTCACTTAGGGAg	PEB595-ysoA-spF	aaacATGATACTGAATCCGATCTTCACTTAGGGAg	PEB595-ysoA-spF	aaacATGATACTGAATCCGATCTTCACTTAGGGAg	PEB595-ysoA-spF	aaacATGATACTGAATCCGATCTTCACTTAGGGAg	PEB595-ysoA-spF	aaacATGATACTGAATCCGATCTTCACTTAGGGAg	PEB595-ysoA-spF	aaacATGATACTGAATCCGATCTTCACTTAGGGAg	PEB595-ysoA-spF	aaacATGATACTGAATCCGATCTTCACTTAGGGAg	PEB595-ysoA-spF	aaacATGATACTGAATCCGATCTTCACTTAGGGAg	PEB595-ysoA-spF	aaacATGATACTGAATCCGATCTTCACTTAGGGAg	PEB595-ysoA-spF	aaacATGATACTGAATCCGATCTTCACTTAGGGAg	PEB595-ysoA-spF	aaacATGATACTGAATCCGATCTTCACTTAGGGAg	PEB595-ysoA-spF	aaacATGATACTGAATCCGATCTTCACTTAGGGAg	PEB595-ysoA-spF	aaacATGATACTGAATCCGATCTTCACTTAGGGAg	PEB595-ysoA-spF	aaacATGATACTGAATCCGATCTTCACTTAGGGAg	PEB595-ysoA-spF	aaacATGATACTGAATCCGATCTTCACTTAGGGAg	PEB595-ysoA-spF	aaacATGATACTGAATCCGATCTTCACTTAGGGAg	PEB595-ysoA-spF	aaacATGATACTGAATCCGATCTTCACTTAGGGAg	PEB595-ysoA-spF	aaacATGATACTGAATCCGATCTTCACTTAGGGAg	PEB595-ysoA-spF	aaacATGATACTGAATCCGATCTTCACTTAGGGAg	PEB595-ysoA-spF	aaacATGATACTGAATCCGATCTTCACTTAGGGAg	PEB595-ysoA-spF	aaacATGATACTGAATCCGATCTTCACTTAGGGAg	PEB595-ysoA-spF	aaacATGATACTGAATCCGATCTTCACTTAGGGAg
oPEB596	aaaacTCCCTAAGTGAAGATCGGATTCAGTATCAT	PEB596-ysoA-spR	aaaacTCCCTAAGTGAAGATCGGATTCAGTATCAT	PEB596-ysoA-spR	aaaacTCCCTAAGTGAAGATCGGATTCAGTATCAT	PEB596-ysoA-spR	aaaacTCCCTAAGTGAAGATCGGATTCAGTATCAT	PEB596-ysoA-spR	aaaacTCCCTAAGTGAAGATCGGATTCAGTATCAT	PEB596-ysoA-spR	aaaacTCCCTAAGTGAAGATCGGATTCAGTATCAT	PEB596-ysoA-spR	aaaacTCCCTAAGTGAAGATCGGATTCAGTATCAT	PEB596-ysoA-spR	aaaacTCCCTAAGTGAAGATCGGATTCAGTATCAT	PEB596-ysoA-spR	aaaacTCCCTAAGTGAAGATCGGATTCAGTATCAT	PEB596-ysoA-spR	aaaacTCCCTAAGTGAAGATCGGATTCAGTATCAT	PEB596-ysoA-spR	aaaacTCCCTAAGTGAAGATCGGATTCAGTATCAT	PEB596-ysoA-spR	aaaacTCCCTAAGTGAAGATCGGATTCAGTATCAT	PEB596-ysoA-spR	aaaacTCCCTAAGTGAAGATCGGATTCAGTATCAT	PEB596-ysoA-spR	aaaacTCCCTAAGTGAAGATCGGATTCAGTATCAT	PEB596-ysoA-spR	aaaacTCCCTAAGTGAAGATCGGATTCAGTATCAT	PEB596-ysoA-spR	aaaacTCCCTAAGTGAAGATCGGATTCAGTATCAT	PEB596-ysoA-spR	aaaacTCCCTAAGTGAAGATCGGATTCAGTATCAT	PEB596-ysoA-spR	aaaacTCCCTAAGTGAAGATCGGATTCAGTATCAT	PEB596-ysoA-spR	aaaacTCCCTAAGTGAAGATCGGATTCAGTATCAT	PEB596-ysoA-spR	aaaacTCCCTAAGTGAAGATCGGATTCAGTATCAT	PEB596-ysoA-spR	aaaacTCCCTAAGTGAAGATCGGATTCAGTATCAT	PEB596-ysoA-spR	aaaacTCCCTAAGTGAAGATCGGATTCAGTATCAT	PEB596-ysoA-spR	aaaacTCCCTAAGTGAAGATCGGATTCAGTATCAT	PEB596-ysoA-spR	aaaacTCCCTAAGTGAAGATCGGATTCAGTATCAT	PEB596-ysoA-spR	aaaacTCCCTAAGTGAAGATCGGATTCAGTATCAT
oPEB597	GCATGCTGAATTCGTAATGAGGTTCacatgatcaaagggaagaaggtag	PEB597-ysoA-rec-UF	GCATGCTGAATTCGTAATGAGGTTCacatgatcaaagggaagaaggtag	PEB597-ysoA-rec-UF	GCATGCTGAATTCGTAATGAGGTTCacatgatcaaagggaagaaggtag	PEB597-ysoA-rec-UF	GCATGCTGAATTCGTAATGAGGTTCacatgatcaaagggaagaaggtag	PEB597-ysoA-rec-UF	GCATGCTGAATTCGTAATGAGGTTCacatgatcaaagggaagaaggtag	PEB597-ysoA-rec-UF	GCATGCTGAATTCGTAATGAGGTTCacatgatcaaagggaagaaggtag	PEB597-ysoA-rec-UF	GCATGCTGAATTCGTAATGAGGTTCacatgatcaaagggaagaaggtag	PEB597-ysoA-rec-UF	GCATGCTGAATTCGTAATGAGGTTCacatgatcaaagggaagaaggtag	PEB597-ysoA-rec-UF	GCATGCTGAATTCGTAATGAGGTTCacatgatcaaagggaagaaggtag	PEB597-ysoA-rec-UF	GCATGCTGAATTCGTAATGAGGTTCacatgatcaaagggaagaaggtag	PEB597-ysoA-rec-UF	GCATGCTGAATTCGTAATGAGGTTCacatgatcaaagggaagaaggtag	PEB597-ysoA-rec-UF	GCATGCTGAATTCGTAATGAGGTTCacatgatcaaagggaagaaggtag	PEB597-ysoA-rec-UF	GCATGCTGAATTCGTAATGAGGTTCacatgatcaaagggaagaaggtag	PEB597-ysoA-rec-UF	GCATGCTGAATTCGTAATGAGGTTCacatgatcaaagggaagaaggtag	PEB597-ysoA-rec-UF	GCATGCTGAATTCGTAATGAGGTTCacatgatcaaagggaagaaggtag	PEB597-ysoA-rec-UF	GCATGCTGAATTCGTAATGAGGTTCacatgatcaaagggaagaaggtag	PEB597-ysoA-rec-UF	GCATGCTGAATTCGTAATGAGGTTCacatgatcaaagggaagaaggtag	PEB597-ysoA-rec-UF	GCATGCTGAATTCGTAATGAGGTTCacatgatcaaagggaagaaggtag	PEB597-ysoA-rec-UF	GCATGCTGAATTCGTAATGAGGTTCacatgatcaaagggaagaaggtag	PEB597-ysoA-rec-UF	GCATGCTGAATTCGTAATGAGGTTCacatgatcaaagggaagaaggtag	PEB597-ysoA-rec-UF	GCATGCTGAATTCGTAATGAGGTTCacatgatcaaagggaagaaggtag	PEB597-ysoA-rec-UF	GCATGCTGAATTCGTAATGAGGTTCacatgatcaaagggaagaaggtag	PEB597-ysoA-rec-UF	GCATGCTGAATTCGTAATGAGGTTCacatgatcaaagggaagaaggtag	PEB597-ysoA-rec-UF	GCATGCTGAATTCGTAATGAGGTTCacatgatcaaagggaagaaggtag	PEB597-ysoA-rec-UF	GCATGCTGAATTCGTAATGAGGTTCacatgatcaaagggaagaaggtag
oPEB598	gcgctttcaactatatggcgcgatacctatattcctttcaggcatttatt	PEB598-ysoA-rec-UR	gcgctttcaactatatggcgcgatacctatattcctttcaggcatttatt	PEB598-ysoA-rec-UR	gcgctttcaactatatggcgcgatacctatattcctttcaggcatttatt	PEB598-ysoA-rec-UR	gcgctttcaactatatggcgcgatacctatattcctttcaggcatttatt	PEB598-ysoA-rec-UR	gcgctttcaactatatggcgcgatacctatattcctttcaggcatttatt	PEB598-ysoA-rec-UR	gcgctttcaactatatggcgcgatacctatattcctttcaggcatttatt	PEB598-ysoA-rec-UR	gcgctttcaactatatggcgcgatacctatattcctttcaggcatttatt	PEB598-ysoA-rec-UR	gcgctttcaactatatggcgcgatacctatattcctttcaggcatttatt	PEB598-ysoA-rec-UR	gcgctttcaactatatggcgcgatacctatattcctttcaggcatttatt	PEB598-ysoA-rec-UR	gcgctttcaactatatggcgcgatacctatattcctttcaggcatttatt	PEB598-ysoA-rec-UR	gcgctttcaactatatggcgcgatacctatattcctttcaggcatttatt	PEB598-ysoA-rec-UR	gcgctttcaactatatggcgcgatacctatattcctttcaggcatttatt	PEB598-ysoA-rec-UR	gcgctttcaactatatggcgcgatacctatattcctttcaggcatttatt	PEB598-ysoA-rec-UR	gcgctttcaactatatggcgcgatacctatattcctttcaggcatttatt	PEB598-ysoA-rec-UR	gcgctttcaactatatggcgcgatacctatattcctttcaggcatttatt	PEB598-ysoA-rec-UR	gcgctttcaactatatggcgcgatacctatattcctttcaggcatttatt	PEB598-ysoA-rec-UR	gcgctttcaactatatggcgcgatacctatattcctttcaggcatttatt	PEB598-ysoA-rec-UR	gcgctttcaactatatggcgcgatacctatattcctttcaggcatttatt	PEB598-ysoA-rec-UR	gcgctttcaactatatggcgcgatacctatattcctttcaggcatttatt	PEB598-ysoA-rec-UR	gcgctttcaactatatggcgcgatacctatattcctttcaggcatttatt	PEB598-ysoA-rec-UR	gcgctttcaactatatggcgcgatacctatattcctttcaggcatttatt	PEB598-ysoA-rec-UR	gcgctttcaactatatggcgcgatacctatattcctttcaggcatttatt	PEB598-ysoA-rec-UR	gcgctttcaactatatggcgcgatacctatattcctttcaggcatttatt	PEB598-ysoA-rec-UR	gcgctttcaactatatggcgcgatacctatattcctttcaggcatttatt	PEB598-ysoA-rec-UR	gcgctttcaactatatggcgcgatacctatattcctttcaggcatttatt
oPEB599	taaatgcctgaaaggaatataggtatcgcgccatatagttgaaagc	PEB599-ysoA-rec-DF	taaatgcctgaaaggaatataggtatcgcgccatatagttgaaagc	PEB599-ysoA-rec-DF	taaatgcctgaaaggaatataggtatcgcgccatatagttgaaagc	PEB599-ysoA-rec-DF	taaatgcctgaaaggaatataggtatcgcgccatatagttgaaagc	PEB599-ysoA-rec-DF	taaatgcctgaaaggaatataggtatcgcgccatatagttgaaagc	PEB599-ysoA-rec-DF	taaatgcctgaaaggaatataggtatcgcgccatatagttgaaagc	PEB599-ysoA-rec-DF	taaatgcctgaaaggaatataggtatcgcgccatatagttgaaagc	PEB599-ysoA-rec-DF	taaatgcctgaaaggaatataggtatcgcgccatatagttgaaagc	PEB599-ysoA-rec-DF	taaatgcctgaaaggaatataggtatcgcgccatatagttgaaagc	PEB599-ysoA-rec-DF	taaatgcctgaaaggaatataggtatcgcgccatatagttgaaagc	PEB599-ysoA-rec-DF	taaatgcctgaaaggaatataggtatcgcgccatatagttgaaagc	PEB599-ysoA-rec-DF	taaatgcctgaaaggaatataggtatcgcgccatatagttgaaagc	PEB599-ysoA-rec-DF	taaatgcctgaaaggaatataggtatcgcgccatatagttgaaagc	PEB599-ysoA-rec-DF	taaatgcctgaaaggaatataggtatcgcgccatatagttgaaagc	PEB599-ysoA-rec-DF	taaatgcctgaaaggaatataggtatcgcgccatatagttgaaagc	PEB599-ysoA-rec-DF	taaatgcctgaaaggaatataggtatcgcgccatatagttgaaagc	PEB599-ysoA-rec-DF	taaatgcctgaaaggaatataggtatcgcgccatatagttgaaagc	PEB599-ysoA-rec-DF	taaatgcctgaaaggaatataggtatcgcgccatatagttgaaagc	PEB599-ysoA-rec-DF	taaatgcctgaaaggaatataggtatcgcgccatatagttgaaagc	PEB599-ysoA-rec-DF	taaatgcctgaaaggaatataggtatcgcgccatatagttgaaagc	PEB599-ysoA-rec-DF	taaatgcctgaaaggaatataggtatcgcgccatatagttgaaagc	PEB599-ysoA-rec-DF	taaatgcctgaaaggaatataggtatcgcgccatatagttgaaagc	PEB599-ysoA-rec-DF	taaatgcctgaaaggaatataggtatcgcgccatatagttgaaagc	PEB599-ysoA-rec-DF	taaatgcctgaaaggaatataggtatcgcgccatatagttgaaagc	PEB599-ysoA-rec-DF	taaatgcctgaaaggaatataggtatcgcgccatatagttgaaagc
oPEB600	GCATAACCAAGCCTATGCCTACAGCagttaattcagcaagtgtttccac	PEB600-ysoA-rec-DR	GCATAACCAAGCCTATGCCTACAGCagttaattcagcaagtgtttccac	PEB600-ysoA-rec-DR	GCATAACCAAGCCTATGCCTACAGCagttaattcagcaagtgtttccac	PEB600-ysoA-rec-DR	GCATAACCAAGCCTATGCCTACAGCagttaattcagcaagtgtttccac	PEB600-ysoA-rec-DR	GCATAACCAAGCCTATGCCTACAGCagttaattcagcaagtgtttccac	PEB600-ysoA-rec-DR	GCATAACCAAGCCTATGCCTACAGCagttaattcagcaagtgtttccac	PEB600-ysoA-rec-DR	GCATAACCAAGCCTATGCCTACAGCagttaattcagcaagtgtttccac	PEB600-ysoA-rec-DR	GCATAACCAAGCCTATGCCTACAGCagttaattcagcaagtgtttccac	PEB600-ysoA-rec-DR	GCATAACCAAGCCTATGCCTACAGCagttaattcagcaagtgtttccac	PEB600-ysoA-rec-DR	GCATAACCAAGCCTATGCCTACAGCagttaattcagcaagtgtttccac	PEB600-ysoA-rec-DR	GCATAACCAAGCCTATGCCTACAGCagttaattcagcaagtgtttccac	PEB600-ysoA-rec-DR	GCATAACCAAGCCTATGCCTACAGCagttaattcagcaagtgtttccac	PEB600-ysoA-rec-DR	GCATAACCAAGCCTATGCCTACAGCagttaattcagcaagtgtttccac	PEB600-ysoA-rec-DR	GCATAACCAAGCCTATGCCTACAGCagttaattcagcaagtgtttccac	PEB600-ysoA-rec-DR	GCATAACCAAGCCTATGCCTACAGCagttaattcagcaagtgtttccac	PEB600-ysoA-rec-DR	GCATAACCAAGCCTATGCCTACAGCagttaattcagcaagtgtttccac	PEB600-ysoA-rec-DR	GCATAACCAAGCCTATGCCTACAGCagttaattcagcaagtgtttccac	PEB600-ysoA-rec-DR	GCATAACCAAGCCTATGCCTACAGCagttaattcagcaagtgtttccac	PEB600-ysoA-rec-DR	GCATAACCAAGCCTATGCCTACAGCagttaattcagcaagtgtttccac	PEB600-ysoA-rec-DR	GCATAACCAAGCCTATGCCTACAGCagttaattcagcaagtgtttccac	PEB600-ysoA-rec-DR	GCATAACCAAGCCTATGCCTACAGCagttaattcagcaagtgtttccac	PEB600-ysoA-rec-DR	GCATAACCAAGCCTATGCCTACAGCagttaattcagcaagtgtttccac	PEB600-ysoA-rec-DR	GCATAACCAAGCCTATGCCTACAGCagttaattcagcaagtgtttccac	PEB600-ysoA-rec-DR	GCATAACCAAGCCTATGCCTACAGCagttaattcagcaagtgtttccac	PEB600-ysoA-rec-DR	GCATAACCAAGCCTATGCCTACAGCagttaattcagcaagtgtttccac
oPEB601	cgtgcttatgaatatatgggattg	PEB601-ysoA-geno-F	cgtgcttatgaatatatgggattg	PEB601-ysoA-geno-F	cgtgcttatgaatatatgggattg	PEB601-ysoA-geno-F	cgtgcttatgaatatatgggattg	PEB601-ysoA-geno-F	cgtgcttatgaatatatgggattg	PEB601-ysoA-geno-F	cgtgcttatgaatatatgggattg	PEB601-ysoA-geno-F	cgtgcttatgaatatatgggattg	PEB601-ysoA-geno-F	cgtgcttatgaatatatgggattg	PEB601-ysoA-geno-F	cgtgcttatgaatatatgggattg	PEB601-ysoA-geno-F	cgtgcttatgaatatatgggattg	PEB601-ysoA-geno-F	cgtgcttatgaatatatgggattg	PEB601-ysoA-geno-F	cgtgcttatgaatatatgggattg	PEB601-ysoA-geno-F	cgtgcttatgaatatatgggattg	PEB601-ysoA-geno-F	cgtgcttatgaatatatgggattg	PEB601-ysoA-geno-F	cgtgcttatgaatatatgggattg	PEB601-ysoA-geno-F	cgtgcttatgaatatatgggattg	PEB601-ysoA-geno-F	cgtgcttatgaatatatgggattg	PEB601-ysoA-geno-F	cgtgcttatgaatatatgggattg	PEB601-ysoA-geno-F	cgtgcttatgaatatatgggattg	PEB601-ysoA-geno-F	cgtgcttatgaatatatgggattg	PEB601-ysoA-geno-F	cgtgcttatgaatatatgggattg	PEB601-ysoA-geno-F	cgtgcttatgaatatatgggattg	PEB601-ysoA-geno-F	cgtgcttatgaatatatgggattg	PEB601-ysoA-geno-F	cgtgcttatgaatatatgggattg	PEB601-ysoA-geno-F	cgtgcttatgaatatatgggattg
oPEB602	aacaagctcttcacgcaatttag	PEB602-ysoA-geno-R	aacaagctcttcacgcaatttag	PEB602-ysoA-geno-R	aacaagctcttcacgcaatttag	PEB602-ysoA-geno-R	aacaagctcttcacgcaatttag	PEB602-ysoA-geno-R	aacaagctcttcacgcaatttag	PEB602-ysoA-geno-R	aacaagctcttcacgcaatttag	PEB602-ysoA-geno-R	aacaagctcttcacgcaatttag	PEB602-ysoA-geno-R	aacaagctcttcacgcaatttag	PEB602-ysoA-geno-R	aacaagctcttcacgcaatttag	PEB602-ysoA-geno-R	aacaagctcttcacgcaatttag	PEB602-ysoA-geno-R	aacaagctcttcacgcaatttag	PEB602-ysoA-geno-R	aacaagctcttcacgcaatttag	PEB602-ysoA-geno-R	aacaagctcttcacgcaatttag	PEB602-ysoA-geno-R	aacaagctcttcacgcaatttag	PEB602-ysoA-geno-R	aacaagctcttcacgcaatttag	PEB602-ysoA-geno-R	aacaagctcttcacgcaatttag	PEB602-ysoA-geno-R	aacaagctcttcacgcaatttag	PEB602-ysoA-geno-R	aacaagctcttcacgcaatttag	PEB602-ysoA-geno-R	aacaagctcttcacgcaatttag	PEB602-ysoA-geno-R	aacaagctcttcacgcaatttag	PEB602-ysoA-geno-R	aacaagctcttcacgcaatttag	PEB602-ysoA-geno-R	aacaagctcttcacgcaatttag	PEB602-ysoA-geno-R	aacaagctcttcacgcaatttag	PEB602-ysoA-geno-R	aacaagctcttcacgcaatttag	PEB602-ysoA-geno-R	aacaagctcttcacgcaatttag
oPEB603	cattcgctgatattttccatca	PEB603-ysoA-seq-up	cattcgctgatattttccatca	PEB603-ysoA-seq-up	cattcgctgatattttccatca	PEB603-ysoA-seq-up	cattcgctgatattttccatca	PEB603-ysoA-seq-up	cattcgctgatattttccatca	PEB603-ysoA-seq-up	cattcgctgatattttccatca	PEB603-ysoA-seq-up	cattcgctgatattttccatca	PEB603-ysoA-seq-up	cattcgctgatattttccatca	PEB603-ysoA-seq-up	cattcgctgatattttccatca	PEB603-ysoA-seq-up	cattcgctgatattttccatca	PEB603-ysoA-seq-up	cattcgctgatattttccatca	PEB603-ysoA-seq-up	cattcgctgatattttccatca	PEB603-ysoA-seq-up	cattcgctgatattttccatca	PEB603-ysoA-seq-up	cattcgctgatattttccatca	PEB603-ysoA-seq-up	cattcgctgatattttccatca	PEB603-ysoA-seq-up	cattcgctgatattttccatca	PEB603-ysoA-seq-up	cattcgctgatattttccatca	PEB603-ysoA-seq-up	cattcgctgatattttccatca	PEB603-ysoA-seq-up	cattcgctgatattttccatca	PEB603-ysoA-seq-up	cattcgctgatattttccatca	PEB603-ysoA-seq-up	cattcgctgatattttccatca	PEB603-ysoA-seq-up	cattcgctgatattttccatca	PEB603-ysoA-seq-up	cattcgctgatattttccatca	PEB603-ysoA-seq-up	cattcgctgatattttccatca	PEB603-ysoA-seq-up	cattcgctgatattttccatca
oPEB604	aaacTCACAAAATATGTATCACCTGAAAGAGCACg	PEB604-ylmE-spF	aaacTCACAAAATATGTATCACCTGAAAGAGCACg	PEB604-ylmE-spF	aaacTCACAAAATATGTATCACCTGAAAGAGCACg	PEB604-ylmE-spF	aaacTCACAAAATATGTATCACCTGAAAGAGCACg	PEB604-ylmE-spF	aaacTCACAAAATATGTATCACCTGAAAGAGCACg	PEB604-ylmE-spF	aaacTCACAAAATATGTATCACCTGAAAGAGCACg	PEB604-ylmE-spF	aaacTCACAAAATATGTATCACCTGAAAGAGCACg	PEB604-ylmE-spF	aaacTCACAAAATATGTATCACCTGAAAGAGCACg	PEB604-ylmE-spF	aaacTCACAAAATATGTATCACCTGAAAGAGCACg	PEB604-ylmE-spF	aaacTCACAAAATATGTATCACCTGAAAGAGCACg	PEB604-ylmE-spF	aaacTCACAAAATATGTATCACCTGAAAGAGCACg	PEB604-ylmE-spF	aaacTCACAAAATATGTATCACCTGAAAGAGCACg	PEB604-ylmE-spF	aaacTCACAAAATATGTATCACCTGAAAGAGCACg	PEB604-ylmE-spF	aaacTCACAAAATATGTATCACCTGAAAGAGCACg	PEB604-ylmE-spF	aaacTCACAAAATATGTATCACCTGAAAGAGCACg	PEB604-ylmE-spF	aaacTCACAAAATATGTATCACCTGAAAGAGCACg	PEB604-ylmE-spF	aaacTCACAAAATATGTATCACCTGAAAGAGCACg	PEB604-ylmE-spF	aaacTCACAAAATATGTATCACCTGAAAGAGCACg	PEB604-ylmE-spF	aaacTCACAAAATATGTATCACCTGAAAGAGCACg	PEB604-ylmE-spF	aaacTCACAAAATATGTATCACCTGAAAGAGCACg	PEB604-ylmE-spF	aaacTCACAAAATATGTATCACCTGAAAGAGCACg	PEB604-ylmE-spF	aaacTCACAAAATATGTATCACCTGAAAGAGCACg	PEB604-ylmE-spF	aaacTCACAAAATATGTATCACCTGAAAGAGCACg	PEB604-ylmE-spF	aaacTCACAAAATATGTATCACCTGAAAGAGCACg	PEB604-ylmE-spF	aaacTCACAAAATATGTATCACCTGAAAGAGCACg
oPEB605	aaaacGTGCTCTTTCAGGTGATACATATTTTGTGA	PEB605-ylmE-spR	aaaacGTGCTCTTTCAGGTGATACATATTTTGTGA	PEB605-ylmE-spR	aaaacGTGCTCTTTCAGGTGATACATATTTTGTGA	PEB605-ylmE-spR	aaaacGTGCTCTTTCAGGTGATACATATTTTGTGA	PEB605-ylmE-spR	aaaacGTGCTCTTTCAGGTGATACATATTTTGTGA	PEB605-ylmE-spR	aaaacGTGCTCTTTCAGGTGATACATATTTTGTGA	PEB605-ylmE-spR	aaaacGTGCTCTTTCAGGTGATACATATTTTGTGA	PEB605-ylmE-spR	aaaacGTGCTCTTTCAGGTGATACATATTTTGTGA	PEB605-ylmE-spR	aaaacGTGCTCTTTCAGGTGATACATATTTTGTGA	PEB605-ylmE-spR	aaaacGTGCTCTTTCAGGTGATACATATTTTGTGA	PEB605-ylmE-spR	aaaacGTGCTCTTTCAGGTGATACATATTTTGTGA	PEB605-ylmE-spR	aaaacGTGCTCTTTCAGGTGATACATATTTTGTGA	PEB605-ylmE-spR	aaaacGTGCTCTTTCAGGTGATACATATTTTGTGA	PEB605-ylmE-spR	aaaacGTGCTCTTTCAGGTGATACATATTTTGTGA	PEB605-ylmE-spR	aaaacGTGCTCTTTCAGGTGATACATATTTTGTGA	PEB605-ylmE-spR	aaaacGTGCTCTTTCAGGTGATACATATTTTGTGA	PEB605-ylmE-spR	aaaacGTGCTCTTTCAGGTGATACATATTTTGTGA	PEB605-ylmE-spR	aaaacGTGCTCTTTCAGGTGATACATATTTTGTGA	PEB605-ylmE-spR	aaaacGTGCTCTTTCAGGTGATACATATTTTGTGA	PEB605-ylmE-spR	aaaacGTGCTCTTTCAGGTGATACATATTTTGTGA	PEB605-ylmE-spR	aaaacGTGCTCTTTCAGGTGATACATATTTTGTGA	PEB605-ylmE-spR	aaaacGTGCTCTTTCAGGTGATACATATTTTGTGA	PEB605-ylmE-spR	aaaacGTGCTCTTTCAGGTGATACATATTTTGTGA	PEB605-ylmE-spR	aaaacGTGCTCTTTCAGGTGATACATATTTTGTGA	PEB605-ylmE-spR	aaaacGTGCTCTTTCAGGTGATACATATTTTGTGA
oPEB606	GCATGCTGAATTCGTAATGAGGTTCtaagtgaaccacatgcataaacct	PEB606-ylmE-rec-UF	GCATGCTGAATTCGTAATGAGGTTCtaagtgaaccacatgcataaacct	PEB606-ylmE-rec-UF	GCATGCTGAATTCGTAATGAGGTTCtaagtgaaccacatgcataaacct	PEB606-ylmE-rec-UF	GCATGCTGAATTCGTAATGAGGTTCtaagtgaaccacatgcataaacct	PEB606-ylmE-rec-UF	GCATGCTGAATTCGTAATGAGGTTCtaagtgaaccacatgcataaacct	PEB606-ylmE-rec-UF	GCATGCTGAATTCGTAATGAGGTTCtaagtgaaccacatgcataaacct	PEB606-ylmE-rec-UF	GCATGCTGAATTCGTAATGAGGTTCtaagtgaaccacatgcataaacct	PEB606-ylmE-rec-UF	GCATGCTGAATTCGTAATGAGGTTCtaagtgaaccacatgcataaacct	PEB606-ylmE-rec-UF	GCATGCTGAATTCGTAATGAGGTTCtaagtgaaccacatgcataaacct	PEB606-ylmE-rec-UF	GCATGCTGAATTCGTAATGAGGTTCtaagtgaaccacatgcataaacct	PEB606-ylmE-rec-UF	GCATGCTGAATTCGTAATGAGGTTCtaagtgaaccacatgcataaacct	PEB606-ylmE-rec-UF	GCATGCTGAATTCGTAATGAGGTTCtaagtgaaccacatgcataaacct	PEB606-ylmE-rec-UF	GCATGCTGAATTCGTAATGAGGTTCtaagtgaaccacatgcataaacct	PEB606-ylmE-rec-UF	GCATGCTGAATTCGTAATGAGGTTCtaagtgaaccacatgcataaacct	PEB606-ylmE-rec-UF	GCATGCTGAATTCGTAATGAGGTTCtaagtgaaccacatgcataaacct	PEB606-ylmE-rec-UF	GCATGCTGAATTCGTAATGAGGTTCtaagtgaaccacatgcataaacct	PEB606-ylmE-rec-UF	GCATGCTGAATTCGTAATGAGGTTCtaagtgaaccacatgcataaacct	PEB606-ylmE-rec-UF	GCATGCTGAATTCGTAATGAGGTTCtaagtgaaccacatgcataaacct	PEB606-ylmE-rec-UF	GCATGCTGAATTCGTAATGAGGTTCtaagtgaaccacatgcataaacct	PEB606-ylmE-rec-UF	GCATGCTGAATTCGTAATGAGGTTCtaagtgaaccacatgcataaacct	PEB606-ylmE-rec-UF	GCATGCTGAATTCGTAATGAGGTTCtaagtgaaccacatgcataaacct	PEB606-ylmE-rec-UF	GCATGCTGAATTCGTAATGAGGTTCtaagtgaaccacatgcataaacct	PEB606-ylmE-rec-UF	GCATGCTGAATTCGTAATGAGGTTCtaagtgaaccacatgcataaacct	PEB606-ylmE-rec-UF	GCATGCTGAATTCGTAATGAGGTTCtaagtgaaccacatgcataaacct	PEB606-ylmE-rec-UF	GCATGCTGAATTCGTAATGAGGTTCtaagtgaaccacatgcataaacct
oPEB607	TTTCAGTTTATTTTTCATACTCATgatcttttatgcctccttcattcc	PEB607-ylmE-rec-UR	TTTCAGTTTATTTTTCATACTCATgatcttttatgcctccttcattcc	PEB607-ylmE-rec-UR	TTTCAGTTTATTTTTCATACTCATgatcttttatgcctccttcattcc	PEB607-ylmE-rec-UR	TTTCAGTTTATTTTTCATACTCATgatcttttatgcctccttcattcc	PEB607-ylmE-rec-UR	TTTCAGTTTATTTTTCATACTCATgatcttttatgcctccttcattcc	PEB607-ylmE-rec-UR	TTTCAGTTTATTTTTCATACTCATgatcttttatgcctccttcattcc	PEB607-ylmE-rec-UR	TTTCAGTTTATTTTTCATACTCATgatcttttatgcctccttcattcc	PEB607-ylmE-rec-UR	TTTCAGTTTATTTTTCATACTCATgatcttttatgcctccttcattcc	PEB607-ylmE-rec-UR	TTTCAGTTTATTTTTCATACTCATgatcttttatgcctccttcattcc	PEB607-ylmE-rec-UR	TTTCAGTTTATTTTTCATACTCATgatcttttatgcctccttcattcc	PEB607-ylmE-rec-UR	TTTCAGTTTATTTTTCATACTCATgatcttttatgcctccttcattcc	PEB607-ylmE-rec-UR	TTTCAGTTTATTTTTCATACTCATgatcttttatgcctccttcattcc	PEB607-ylmE-rec-UR	TTTCAGTTTATTTTTCATACTCATgatcttttatgcctccttcattcc	PEB607-ylmE-rec-UR	TTTCAGTTTATTTTTCATACTCATgatcttttatgcctccttcattcc	PEB607-ylmE-rec-UR	TTTCAGTTTATTTTTCATACTCATgatcttttatgcctccttcattcc	PEB607-ylmE-rec-UR	TTTCAGTTTATTTTTCATACTCATgatcttttatgcctccttcattcc	PEB607-ylmE-rec-UR	TTTCAGTTTATTTTTCATACTCATgatcttttatgcctccttcattcc	PEB607-ylmE-rec-UR	TTTCAGTTTATTTTTCATACTCATgatcttttatgcctccttcattcc	PEB607-ylmE-rec-UR	TTTCAGTTTATTTTTCATACTCATgatcttttatgcctccttcattcc	PEB607-ylmE-rec-UR	TTTCAGTTTATTTTTCATACTCATgatcttttatgcctccttcattcc	PEB607-ylmE-rec-UR	TTTCAGTTTATTTTTCATACTCATgatcttttatgcctccttcattcc	PEB607-ylmE-rec-UR	TTTCAGTTTATTTTTCATACTCATgatcttttatgcctccttcattcc	PEB607-ylmE-rec-UR	TTTCAGTTTATTTTTCATACTCATgatcttttatgcctccttcattcc	PEB607-ylmE-rec-UR	TTTCAGTTTATTTTTCATACTCATgatcttttatgcctccttcattcc	PEB607-ylmE-rec-UR	TTTCAGTTTATTTTTCATACTCATgatcttttatgcctccttcattcc
oPEB608	ggaatgaaggaggcataaaagatcATGAGTATGAAAAATAAACTGAAAAACTTT	PEB608-ylmE-rec-DF	ggaatgaaggaggcataaaagatcATGAGTATGAAAAATAAACTGAAAAACTTT	PEB608-ylmE-rec-DF	ggaatgaaggaggcataaaagatcATGAGTATGAAAAATAAACTGAAAAACTTT	PEB608-ylmE-rec-DF	ggaatgaaggaggcataaaagatcATGAGTATGAAAAATAAACTGAAAAACTTT	PEB608-ylmE-rec-DF	ggaatgaaggaggcataaaagatcATGAGTATGAAAAATAAACTGAAAAACTTT	PEB608-ylmE-rec-DF	ggaatgaaggaggcataaaagatcATGAGTATGAAAAATAAACTGAAAAACTTT	PEB608-ylmE-rec-DF	ggaatgaaggaggcataaaagatcATGAGTATGAAAAATAAACTGAAAAACTTT	PEB608-ylmE-rec-DF	ggaatgaaggaggcataaaagatcATGAGTATGAAAAATAAACTGAAAAACTTT	PEB608-ylmE-rec-DF	ggaatgaaggaggcataaaagatcATGAGTATGAAAAATAAACTGAAAAACTTT	PEB608-ylmE-rec-DF	ggaatgaaggaggcataaaagatcATGAGTATGAAAAATAAACTGAAAAACTTT	PEB608-ylmE-rec-DF	ggaatgaaggaggcataaaagatcATGAGTATGAAAAATAAACTGAAAAACTTT	PEB608-ylmE-rec-DF	ggaatgaaggaggcataaaagatcATGAGTATGAAAAATAAACTGAAAAACTTT	PEB608-ylmE-rec-DF	ggaatgaaggaggcataaaagatcATGAGTATGAAAAATAAACTGAAAAACTTT	PEB608-ylmE-rec-DF	ggaatgaaggaggcataaaagatcATGAGTATGAAAAATAAACTGAAAAACTTT	PEB608-ylmE-rec-DF	ggaatgaaggaggcataaaagatcATGAGTATGAAAAATAAACTGAAAAACTTT	PEB608-ylmE-rec-DF	ggaatgaaggaggcataaaagatcATGAGTATGAAAAATAAACTGAAAAACTTT	PEB608-ylmE-rec-DF	ggaatgaaggaggcataaaagatcATGAGTATGAAAAATAAACTGAAAAACTTT	PEB608-ylmE-rec-DF	ggaatgaaggaggcataaaagatcATGAGTATGAAAAATAAACTGAAAAACTTT	PEB608-ylmE-rec-DF	ggaatgaaggaggcataaaagatcATGAGTATGAAAAATAAACTGAAAAACTTT	PEB608-ylmE-rec-DF	ggaatgaaggaggcataaaagatcATGAGTATGAAAAATAAACTGAAAAACTTT	PEB608-ylmE-rec-DF	ggaatgaaggaggcataaaagatcATGAGTATGAAAAATAAACTGAAAAACTTT	PEB608-ylmE-rec-DF	ggaatgaaggaggcataaaagatcATGAGTATGAAAAATAAACTGAAAAACTTT	PEB608-ylmE-rec-DF	ggaatgaaggaggcataaaagatcATGAGTATGAAAAATAAACTGAAAAACTTT	PEB608-ylmE-rec-DF	ggaatgaaggaggcataaaagatcATGAGTATGAAAAATAAACTGAAAAACTTT	PEB608-ylmE-rec-DF	ggaatgaaggaggcataaaagatcATGAGTATGAAAAATAAACTGAAAAACTTT
oPEB609	GCATAACCAAGCCTATGCCTACAGCccacctccatttttacatttcagt	PEB609-ylmE-rec-DR	GCATAACCAAGCCTATGCCTACAGCccacctccatttttacatttcagt	PEB609-ylmE-rec-DR	GCATAACCAAGCCTATGCCTACAGCccacctccatttttacatttcagt	PEB609-ylmE-rec-DR	GCATAACCAAGCCTATGCCTACAGCccacctccatttttacatttcagt	PEB609-ylmE-rec-DR	GCATAACCAAGCCTATGCCTACAGCccacctccatttttacatttcagt	PEB609-ylmE-rec-DR	GCATAACCAAGCCTATGCCTACAGCccacctccatttttacatttcagt	PEB609-ylmE-rec-DR	GCATAACCAAGCCTATGCCTACAGCccacctccatttttacatttcagt	PEB609-ylmE-rec-DR	GCATAACCAAGCCTATGCCTACAGCccacctccatttttacatttcagt	PEB609-ylmE-rec-DR	GCATAACCAAGCCTATGCCTACAGCccacctccatttttacatttcagt	PEB609-ylmE-rec-DR	GCATAACCAAGCCTATGCCTACAGCccacctccatttttacatttcagt	PEB609-ylmE-rec-DR	GCATAACCAAGCCTATGCCTACAGCccacctccatttttacatttcagt	PEB609-ylmE-rec-DR	GCATAACCAAGCCTATGCCTACAGCccacctccatttttacatttcagt	PEB609-ylmE-rec-DR	GCATAACCAAGCCTATGCCTACAGCccacctccatttttacatttcagt	PEB609-ylmE-rec-DR	GCATAACCAAGCCTATGCCTACAGCccacctccatttttacatttcagt	PEB609-ylmE-rec-DR	GCATAACCAAGCCTATGCCTACAGCccacctccatttttacatttcagt	PEB609-ylmE-rec-DR	GCATAACCAAGCCTATGCCTACAGCccacctccatttttacatttcagt	PEB609-ylmE-rec-DR	GCATAACCAAGCCTATGCCTACAGCccacctccatttttacatttcagt	PEB609-ylmE-rec-DR	GCATAACCAAGCCTATGCCTACAGCccacctccatttttacatttcagt	PEB609-ylmE-rec-DR	GCATAACCAAGCCTATGCCTACAGCccacctccatttttacatttcagt	PEB609-ylmE-rec-DR	GCATAACCAAGCCTATGCCTACAGCccacctccatttttacatttcagt	PEB609-ylmE-rec-DR	GCATAACCAAGCCTATGCCTACAGCccacctccatttttacatttcagt	PEB609-ylmE-rec-DR	GCATAACCAAGCCTATGCCTACAGCccacctccatttttacatttcagt	PEB609-ylmE-rec-DR	GCATAACCAAGCCTATGCCTACAGCccacctccatttttacatttcagt	PEB609-ylmE-rec-DR	GCATAACCAAGCCTATGCCTACAGCccacctccatttttacatttcagt	PEB609-ylmE-rec-DR	GCATAACCAAGCCTATGCCTACAGCccacctccatttttacatttcagt
oPEB610	aggtaaaggatgtcgtcaatgtct	PEB610-ylmE-geno-F	aggtaaaggatgtcgtcaatgtct	PEB610-ylmE-geno-F	aggtaaaggatgtcgtcaatgtct	PEB610-ylmE-geno-F	aggtaaaggatgtcgtcaatgtct	PEB610-ylmE-geno-F	aggtaaaggatgtcgtcaatgtct	PEB610-ylmE-geno-F	aggtaaaggatgtcgtcaatgtct	PEB610-ylmE-geno-F	aggtaaaggatgtcgtcaatgtct	PEB610-ylmE-geno-F	aggtaaaggatgtcgtcaatgtct	PEB610-ylmE-geno-F	aggtaaaggatgtcgtcaatgtct	PEB610-ylmE-geno-F	aggtaaaggatgtcgtcaatgtct	PEB610-ylmE-geno-F	aggtaaaggatgtcgtcaatgtct	PEB610-ylmE-geno-F	aggtaaaggatgtcgtcaatgtct	PEB610-ylmE-geno-F	aggtaaaggatgtcgtcaatgtct	PEB610-ylmE-geno-F	aggtaaaggatgtcgtcaatgtct	PEB610-ylmE-geno-F	aggtaaaggatgtcgtcaatgtct	PEB610-ylmE-geno-F	aggtaaaggatgtcgtcaatgtct	PEB610-ylmE-geno-F	aggtaaaggatgtcgtcaatgtct	PEB610-ylmE-geno-F	aggtaaaggatgtcgtcaatgtct	PEB610-ylmE-geno-F	aggtaaaggatgtcgtcaatgtct	PEB610-ylmE-geno-F	aggtaaaggatgtcgtcaatgtct	PEB610-ylmE-geno-F	aggtaaaggatgtcgtcaatgtct	PEB610-ylmE-geno-F	aggtaaaggatgtcgtcaatgtct	PEB610-ylmE-geno-F	aggtaaaggatgtcgtcaatgtct	PEB610-ylmE-geno-F	aggtaaaggatgtcgtcaatgtct	PEB610-ylmE-geno-F	aggtaaaggatgtcgtcaatgtct
oPEB611	cgtaatcttttctgacttgggcta	PEB611-ylmE-geno-R	cgtaatcttttctgacttgggcta	PEB611-ylmE-geno-R	cgtaatcttttctgacttgggcta	PEB611-ylmE-geno-R	cgtaatcttttctgacttgggcta	PEB611-ylmE-geno-R	cgtaatcttttctgacttgggcta	PEB611-ylmE-geno-R	cgtaatcttttctgacttgggcta	PEB611-ylmE-geno-R	cgtaatcttttctgacttgggcta	PEB611-ylmE-geno-R	cgtaatcttttctgacttgggcta	PEB611-ylmE-geno-R	cgtaatcttttctgacttgggcta	PEB611-ylmE-geno-R	cgtaatcttttctgacttgggcta	PEB611-ylmE-geno-R	cgtaatcttttctgacttgggcta	PEB611-ylmE-geno-R	cgtaatcttttctgacttgggcta	PEB611-ylmE-geno-R	cgtaatcttttctgacttgggcta	PEB611-ylmE-geno-R	cgtaatcttttctgacttgggcta	PEB611-ylmE-geno-R	cgtaatcttttctgacttgggcta	PEB611-ylmE-geno-R	cgtaatcttttctgacttgggcta	PEB611-ylmE-geno-R	cgtaatcttttctgacttgggcta	PEB611-ylmE-geno-R	cgtaatcttttctgacttgggcta	PEB611-ylmE-geno-R	cgtaatcttttctgacttgggcta	PEB611-ylmE-geno-R	cgtaatcttttctgacttgggcta	PEB611-ylmE-geno-R	cgtaatcttttctgacttgggcta	PEB611-ylmE-geno-R	cgtaatcttttctgacttgggcta	PEB611-ylmE-geno-R	cgtaatcttttctgacttgggcta	PEB611-ylmE-geno-R	cgtaatcttttctgacttgggcta	PEB611-ylmE-geno-R	cgtaatcttttctgacttgggcta
oPEB612	cctcagatatttacgctgttattgg	PEB612-ylmE-seq-up	cctcagatatttacgctgttattgg	PEB612-ylmE-seq-up	cctcagatatttacgctgttattgg	PEB612-ylmE-seq-up	cctcagatatttacgctgttattgg	PEB612-ylmE-seq-up	cctcagatatttacgctgttattgg	PEB612-ylmE-seq-up	cctcagatatttacgctgttattgg	PEB612-ylmE-seq-up	cctcagatatttacgctgttattgg	PEB612-ylmE-seq-up	cctcagatatttacgctgttattgg	PEB612-ylmE-seq-up	cctcagatatttacgctgttattgg	PEB612-ylmE-seq-up	cctcagatatttacgctgttattgg	PEB612-ylmE-seq-up	cctcagatatttacgctgttattgg	PEB612-ylmE-seq-up	cctcagatatttacgctgttattgg	PEB612-ylmE-seq-up	cctcagatatttacgctgttattgg	PEB612-ylmE-seq-up	cctcagatatttacgctgttattgg	PEB612-ylmE-seq-up	cctcagatatttacgctgttattgg	PEB612-ylmE-seq-up	cctcagatatttacgctgttattgg	PEB612-ylmE-seq-up	cctcagatatttacgctgttattgg	PEB612-ylmE-seq-up	cctcagatatttacgctgttattgg	PEB612-ylmE-seq-up	cctcagatatttacgctgttattgg	PEB612-ylmE-seq-up	cctcagatatttacgctgttattgg	PEB612-ylmE-seq-up	cctcagatatttacgctgttattgg	PEB612-ylmE-seq-up	cctcagatatttacgctgttattgg	PEB612-ylmE-seq-up	cctcagatatttacgctgttattgg	PEB612-ylmE-seq-up	cctcagatatttacgctgttattgg	PEB612-ylmE-seq-up	cctcagatatttacgctgttattgg
oPEB613	aaacAATATATTGAGACAGAGCGGGAATCTCATGg
oPEB614	aaaacCATGAGATTCCCGCTCTGTCTCAATATATT
oPEB615	CGAAAAAACTTGATAAAGGATCATTGCTGTACACCCCCTGTTTCAT
oPEB616	AAATGAAACAGGGGGTGTACAGCAATGATCCTTTATCAAGTTTTTTCGGT
oPEB617	GAAGTCATTCCATTCATACAGGAG
oPEB618	aaacTTTGCCCTGATCATATATATTTTTATGTCAg
oPEB619	aaaacTGACATAAAAATATATATGATCAGGGCAAA
oPEB620	ccaagcccctatcaaactgtcacactcgctTTACCACCTCTGATGTTC
oPEB621	GAACATCAGAGGTGGTAAagcgagtgtgacagtttgataggggcttg
oPEB622	TCCTCTAAAGTGGTGTTGAGTGAG
oPEB623	tctaaaaagtcggtcagcttcatc
oPEB624	GCATAACCAAGCCTATGCCTACAGCccaaaacctctgatagacagca
oPEB638	aaacTTGGGAGATCTTCCCCGCCGGAGGAGCTACg
oPEB639	aaaacGTAGCTCCTCCGGCGGGGAAGATCTCCCAA
oPEB640	GCATGCTGAATTCGTAATGAGGTTCcaagccagtccatcaattatgtc
oPEB641	aaggctaatcgtttctagtctatccagcgaatg
oPEB642	aaaggcattcgctggatagactagaaacgattagccttaattctaaaatattttaagaaatgatgggtcaggaatacgaatccatttgct
oPEB643	GCATAACCAAGCCTATGCCTACAGCaaaagttcaagtagacccgtttca
oPEB644	gatatgtttcgtgacgctgtaaaa
oPEB645	tactcaaataaacctcggttgtcc
oPEB646	agacccaacagaaatcaagaaaac
oPEB647	aaacCTCATCACAATTCAGTTCTCGATTCCATTAg	PEB647-bcrC-spF	aaacCTCATCACAATTCAGTTCTCGATTCCATTAg	PEB647-bcrC-spF	aaacCTCATCACAATTCAGTTCTCGATTCCATTAg	PEB647-bcrC-spF	aaacCTCATCACAATTCAGTTCTCGATTCCATTAg	PEB647-bcrC-spF	aaacCTCATCACAATTCAGTTCTCGATTCCATTAg	PEB647-bcrC-spF	aaacCTCATCACAATTCAGTTCTCGATTCCATTAg	PEB647-bcrC-spF	aaacCTCATCACAATTCAGTTCTCGATTCCATTAg	PEB647-bcrC-spF	aaacCTCATCACAATTCAGTTCTCGATTCCATTAg	PEB647-bcrC-spF	aaacCTCATCACAATTCAGTTCTCGATTCCATTAg	PEB647-bcrC-spF	aaacCTCATCACAATTCAGTTCTCGATTCCATTAg	PEB647-bcrC-spF	aaacCTCATCACAATTCAGTTCTCGATTCCATTAg	PEB647-bcrC-spF	aaacCTCATCACAATTCAGTTCTCGATTCCATTAg	PEB647-bcrC-spF	aaacCTCATCACAATTCAGTTCTCGATTCCATTAg	PEB647-bcrC-spF	aaacCTCATCACAATTCAGTTCTCGATTCCATTAg	PEB647-bcrC-spF	aaacCTCATCACAATTCAGTTCTCGATTCCATTAg	PEB647-bcrC-spF	aaacCTCATCACAATTCAGTTCTCGATTCCATTAg	PEB647-bcrC-spF	aaacCTCATCACAATTCAGTTCTCGATTCCATTAg	PEB647-bcrC-spF	aaacCTCATCACAATTCAGTTCTCGATTCCATTAg	PEB647-bcrC-spF	aaacCTCATCACAATTCAGTTCTCGATTCCATTAg	PEB647-bcrC-spF	aaacCTCATCACAATTCAGTTCTCGATTCCATTAg	PEB647-bcrC-spF	aaacCTCATCACAATTCAGTTCTCGATTCCATTAg	PEB647-bcrC-spF	aaacCTCATCACAATTCAGTTCTCGATTCCATTAg	PEB647-bcrC-spF	aaacCTCATCACAATTCAGTTCTCGATTCCATTAg	PEB647-bcrC-spF	aaacCTCATCACAATTCAGTTCTCGATTCCATTAg	PEB647-bcrC-spF	aaacCTCATCACAATTCAGTTCTCGATTCCATTAg
oPEB648	aaaacTAATGGAATCGAGAACTGAATTGTGATGAG	PEB648-bcrC-spR	aaaacTAATGGAATCGAGAACTGAATTGTGATGAG	PEB648-bcrC-spR	aaaacTAATGGAATCGAGAACTGAATTGTGATGAG	PEB648-bcrC-spR	aaaacTAATGGAATCGAGAACTGAATTGTGATGAG	PEB648-bcrC-spR	aaaacTAATGGAATCGAGAACTGAATTGTGATGAG	PEB648-bcrC-spR	aaaacTAATGGAATCGAGAACTGAATTGTGATGAG	PEB648-bcrC-spR	aaaacTAATGGAATCGAGAACTGAATTGTGATGAG	PEB648-bcrC-spR	aaaacTAATGGAATCGAGAACTGAATTGTGATGAG	PEB648-bcrC-spR	aaaacTAATGGAATCGAGAACTGAATTGTGATGAG	PEB648-bcrC-spR	aaaacTAATGGAATCGAGAACTGAATTGTGATGAG	PEB648-bcrC-spR	aaaacTAATGGAATCGAGAACTGAATTGTGATGAG	PEB648-bcrC-spR	aaaacTAATGGAATCGAGAACTGAATTGTGATGAG	PEB648-bcrC-spR	aaaacTAATGGAATCGAGAACTGAATTGTGATGAG	PEB648-bcrC-spR	aaaacTAATGGAATCGAGAACTGAATTGTGATGAG	PEB648-bcrC-spR	aaaacTAATGGAATCGAGAACTGAATTGTGATGAG	PEB648-bcrC-spR	aaaacTAATGGAATCGAGAACTGAATTGTGATGAG	PEB648-bcrC-spR	aaaacTAATGGAATCGAGAACTGAATTGTGATGAG	PEB648-bcrC-spR	aaaacTAATGGAATCGAGAACTGAATTGTGATGAG	PEB648-bcrC-spR	aaaacTAATGGAATCGAGAACTGAATTGTGATGAG	PEB648-bcrC-spR	aaaacTAATGGAATCGAGAACTGAATTGTGATGAG	PEB648-bcrC-spR	aaaacTAATGGAATCGAGAACTGAATTGTGATGAG	PEB648-bcrC-spR	aaaacTAATGGAATCGAGAACTGAATTGTGATGAG	PEB648-bcrC-spR	aaaacTAATGGAATCGAGAACTGAATTGTGATGAG	PEB648-bcrC-spR	aaaacTAATGGAATCGAGAACTGAATTGTGATGAG	PEB648-bcrC-spR	aaaacTAATGGAATCGAGAACTGAATTGTGATGAG
oPEB649	GCATGCTGAATTCGTAATGAGGTTCctcgcttaaaaagaaattcggatac	PEB649-bcrC-rec-UF	GCATGCTGAATTCGTAATGAGGTTCctcgcttaaaaagaaattcggatac	PEB649-bcrC-rec-UF	GCATGCTGAATTCGTAATGAGGTTCctcgcttaaaaagaaattcggatac	PEB649-bcrC-rec-UF	GCATGCTGAATTCGTAATGAGGTTCctcgcttaaaaagaaattcggatac	PEB649-bcrC-rec-UF	GCATGCTGAATTCGTAATGAGGTTCctcgcttaaaaagaaattcggatac	PEB649-bcrC-rec-UF	GCATGCTGAATTCGTAATGAGGTTCctcgcttaaaaagaaattcggatac	PEB649-bcrC-rec-UF	GCATGCTGAATTCGTAATGAGGTTCctcgcttaaaaagaaattcggatac	PEB649-bcrC-rec-UF	GCATGCTGAATTCGTAATGAGGTTCctcgcttaaaaagaaattcggatac	PEB649-bcrC-rec-UF	GCATGCTGAATTCGTAATGAGGTTCctcgcttaaaaagaaattcggatac	PEB649-bcrC-rec-UF	GCATGCTGAATTCGTAATGAGGTTCctcgcttaaaaagaaattcggatac	PEB649-bcrC-rec-UF	GCATGCTGAATTCGTAATGAGGTTCctcgcttaaaaagaaattcggatac	PEB649-bcrC-rec-UF	GCATGCTGAATTCGTAATGAGGTTCctcgcttaaaaagaaattcggatac	PEB649-bcrC-rec-UF	GCATGCTGAATTCGTAATGAGGTTCctcgcttaaaaagaaattcggatac	PEB649-bcrC-rec-UF	GCATGCTGAATTCGTAATGAGGTTCctcgcttaaaaagaaattcggatac	PEB649-bcrC-rec-UF	GCATGCTGAATTCGTAATGAGGTTCctcgcttaaaaagaaattcggatac	PEB649-bcrC-rec-UF	GCATGCTGAATTCGTAATGAGGTTCctcgcttaaaaagaaattcggatac	PEB649-bcrC-rec-UF	GCATGCTGAATTCGTAATGAGGTTCctcgcttaaaaagaaattcggatac	PEB649-bcrC-rec-UF	GCATGCTGAATTCGTAATGAGGTTCctcgcttaaaaagaaattcggatac	PEB649-bcrC-rec-UF	GCATGCTGAATTCGTAATGAGGTTCctcgcttaaaaagaaattcggatac	PEB649-bcrC-rec-UF	GCATGCTGAATTCGTAATGAGGTTCctcgcttaaaaagaaattcggatac	PEB649-bcrC-rec-UF	GCATGCTGAATTCGTAATGAGGTTCctcgcttaaaaagaaattcggatac	PEB649-bcrC-rec-UF	GCATGCTGAATTCGTAATGAGGTTCctcgcttaaaaagaaattcggatac	PEB649-bcrC-rec-UF	GCATGCTGAATTCGTAATGAGGTTCctcgcttaaaaagaaattcggatac	PEB649-bcrC-rec-UF	GCATGCTGAATTCGTAATGAGGTTCctcgcttaaaaagaaattcggatac	PEB649-bcrC-rec-UF	GCATGCTGAATTCGTAATGAGGTTCctcgcttaaaaagaaattcggatac
oPEB650	ttcagacgccggcttttgtctttcataatcaccttttacatttttatatttagtag	PEB650-bcrC-rec-UR	ttcagacgccggcttttgtctttcataatcaccttttacatttttatatttagtag	PEB650-bcrC-rec-UR	ttcagacgccggcttttgtctttcataatcaccttttacatttttatatttagtag	PEB650-bcrC-rec-UR	ttcagacgccggcttttgtctttcataatcaccttttacatttttatatttagtag	PEB650-bcrC-rec-UR	ttcagacgccggcttttgtctttcataatcaccttttacatttttatatttagtag	PEB650-bcrC-rec-UR	ttcagacgccggcttttgtctttcataatcaccttttacatttttatatttagtag	PEB650-bcrC-rec-UR	ttcagacgccggcttttgtctttcataatcaccttttacatttttatatttagtag	PEB650-bcrC-rec-UR	ttcagacgccggcttttgtctttcataatcaccttttacatttttatatttagtag	PEB650-bcrC-rec-UR	ttcagacgccggcttttgtctttcataatcaccttttacatttttatatttagtag	PEB650-bcrC-rec-UR	ttcagacgccggcttttgtctttcataatcaccttttacatttttatatttagtag	PEB650-bcrC-rec-UR	ttcagacgccggcttttgtctttcataatcaccttttacatttttatatttagtag	PEB650-bcrC-rec-UR	ttcagacgccggcttttgtctttcataatcaccttttacatttttatatttagtag	PEB650-bcrC-rec-UR	ttcagacgccggcttttgtctttcataatcaccttttacatttttatatttagtag	PEB650-bcrC-rec-UR	ttcagacgccggcttttgtctttcataatcaccttttacatttttatatttagtag	PEB650-bcrC-rec-UR	ttcagacgccggcttttgtctttcataatcaccttttacatttttatatttagtag	PEB650-bcrC-rec-UR	ttcagacgccggcttttgtctttcataatcaccttttacatttttatatttagtag	PEB650-bcrC-rec-UR	ttcagacgccggcttttgtctttcataatcaccttttacatttttatatttagtag	PEB650-bcrC-rec-UR	ttcagacgccggcttttgtctttcataatcaccttttacatttttatatttagtag	PEB650-bcrC-rec-UR	ttcagacgccggcttttgtctttcataatcaccttttacatttttatatttagtag	PEB650-bcrC-rec-UR	ttcagacgccggcttttgtctttcataatcaccttttacatttttatatttagtag	PEB650-bcrC-rec-UR	ttcagacgccggcttttgtctttcataatcaccttttacatttttatatttagtag	PEB650-bcrC-rec-UR	ttcagacgccggcttttgtctttcataatcaccttttacatttttatatttagtag	PEB650-bcrC-rec-UR	ttcagacgccggcttttgtctttcataatcaccttttacatttttatatttagtag	PEB650-bcrC-rec-UR	ttcagacgccggcttttgtctttcataatcaccttttacatttttatatttagtag	PEB650-bcrC-rec-UR	ttcagacgccggcttttgtctttcataatcaccttttacatttttatatttagtag
oPEB651	tataaaaatgtaaaaggtgattatgaaagacaaaagccggcgtctgaa	PEB651-bcrC-rec-DF	tataaaaatgtaaaaggtgattatgaaagacaaaagccggcgtctgaa	PEB651-bcrC-rec-DF	tataaaaatgtaaaaggtgattatgaaagacaaaagccggcgtctgaa	PEB651-bcrC-rec-DF	tataaaaatgtaaaaggtgattatgaaagacaaaagccggcgtctgaa	PEB651-bcrC-rec-DF	tataaaaatgtaaaaggtgattatgaaagacaaaagccggcgtctgaa	PEB651-bcrC-rec-DF	tataaaaatgtaaaaggtgattatgaaagacaaaagccggcgtctgaa	PEB651-bcrC-rec-DF	tataaaaatgtaaaaggtgattatgaaagacaaaagccggcgtctgaa	PEB651-bcrC-rec-DF	tataaaaatgtaaaaggtgattatgaaagacaaaagccggcgtctgaa	PEB651-bcrC-rec-DF	tataaaaatgtaaaaggtgattatgaaagacaaaagccggcgtctgaa	PEB651-bcrC-rec-DF	tataaaaatgtaaaaggtgattatgaaagacaaaagccggcgtctgaa	PEB651-bcrC-rec-DF	tataaaaatgtaaaaggtgattatgaaagacaaaagccggcgtctgaa	PEB651-bcrC-rec-DF	tataaaaatgtaaaaggtgattatgaaagacaaaagccggcgtctgaa	PEB651-bcrC-rec-DF	tataaaaatgtaaaaggtgattatgaaagacaaaagccggcgtctgaa	PEB651-bcrC-rec-DF	tataaaaatgtaaaaggtgattatgaaagacaaaagccggcgtctgaa	PEB651-bcrC-rec-DF	tataaaaatgtaaaaggtgattatgaaagacaaaagccggcgtctgaa	PEB651-bcrC-rec-DF	tataaaaatgtaaaaggtgattatgaaagacaaaagccggcgtctgaa	PEB651-bcrC-rec-DF	tataaaaatgtaaaaggtgattatgaaagacaaaagccggcgtctgaa	PEB651-bcrC-rec-DF	tataaaaatgtaaaaggtgattatgaaagacaaaagccggcgtctgaa	PEB651-bcrC-rec-DF	tataaaaatgtaaaaggtgattatgaaagacaaaagccggcgtctgaa	PEB651-bcrC-rec-DF	tataaaaatgtaaaaggtgattatgaaagacaaaagccggcgtctgaa	PEB651-bcrC-rec-DF	tataaaaatgtaaaaggtgattatgaaagacaaaagccggcgtctgaa	PEB651-bcrC-rec-DF	tataaaaatgtaaaaggtgattatgaaagacaaaagccggcgtctgaa	PEB651-bcrC-rec-DF	tataaaaatgtaaaaggtgattatgaaagacaaaagccggcgtctgaa	PEB651-bcrC-rec-DF	tataaaaatgtaaaaggtgattatgaaagacaaaagccggcgtctgaa	PEB651-bcrC-rec-DF	tataaaaatgtaaaaggtgattatgaaagacaaaagccggcgtctgaa
oPEB652	GCATAACCAAGCCTATGCCTACAGCcgtagagcaaggtgacaaagtaaa	PEB652-bcrC-rec-DR	GCATAACCAAGCCTATGCCTACAGCcgtagagcaaggtgacaaagtaaa	PEB652-bcrC-rec-DR	GCATAACCAAGCCTATGCCTACAGCcgtagagcaaggtgacaaagtaaa	PEB652-bcrC-rec-DR	GCATAACCAAGCCTATGCCTACAGCcgtagagcaaggtgacaaagtaaa	PEB652-bcrC-rec-DR	GCATAACCAAGCCTATGCCTACAGCcgtagagcaaggtgacaaagtaaa	PEB652-bcrC-rec-DR	GCATAACCAAGCCTATGCCTACAGCcgtagagcaaggtgacaaagtaaa	PEB652-bcrC-rec-DR	GCATAACCAAGCCTATGCCTACAGCcgtagagcaaggtgacaaagtaaa	PEB652-bcrC-rec-DR	GCATAACCAAGCCTATGCCTACAGCcgtagagcaaggtgacaaagtaaa	PEB652-bcrC-rec-DR	GCATAACCAAGCCTATGCCTACAGCcgtagagcaaggtgacaaagtaaa	PEB652-bcrC-rec-DR	GCATAACCAAGCCTATGCCTACAGCcgtagagcaaggtgacaaagtaaa	PEB652-bcrC-rec-DR	GCATAACCAAGCCTATGCCTACAGCcgtagagcaaggtgacaaagtaaa	PEB652-bcrC-rec-DR	GCATAACCAAGCCTATGCCTACAGCcgtagagcaaggtgacaaagtaaa	PEB652-bcrC-rec-DR	GCATAACCAAGCCTATGCCTACAGCcgtagagcaaggtgacaaagtaaa	PEB652-bcrC-rec-DR	GCATAACCAAGCCTATGCCTACAGCcgtagagcaaggtgacaaagtaaa	PEB652-bcrC-rec-DR	GCATAACCAAGCCTATGCCTACAGCcgtagagcaaggtgacaaagtaaa	PEB652-bcrC-rec-DR	GCATAACCAAGCCTATGCCTACAGCcgtagagcaaggtgacaaagtaaa	PEB652-bcrC-rec-DR	GCATAACCAAGCCTATGCCTACAGCcgtagagcaaggtgacaaagtaaa	PEB652-bcrC-rec-DR	GCATAACCAAGCCTATGCCTACAGCcgtagagcaaggtgacaaagtaaa	PEB652-bcrC-rec-DR	GCATAACCAAGCCTATGCCTACAGCcgtagagcaaggtgacaaagtaaa	PEB652-bcrC-rec-DR	GCATAACCAAGCCTATGCCTACAGCcgtagagcaaggtgacaaagtaaa	PEB652-bcrC-rec-DR	GCATAACCAAGCCTATGCCTACAGCcgtagagcaaggtgacaaagtaaa	PEB652-bcrC-rec-DR	GCATAACCAAGCCTATGCCTACAGCcgtagagcaaggtgacaaagtaaa	PEB652-bcrC-rec-DR	GCATAACCAAGCCTATGCCTACAGCcgtagagcaaggtgacaaagtaaa	PEB652-bcrC-rec-DR	GCATAACCAAGCCTATGCCTACAGCcgtagagcaaggtgacaaagtaaa	PEB652-bcrC-rec-DR	GCATAACCAAGCCTATGCCTACAGCcgtagagcaaggtgacaaagtaaa
oPEB653	cttccattattatcggcatcatc	PEB653-bcrC-geno-F	cttccattattatcggcatcatc	PEB653-bcrC-geno-F	cttccattattatcggcatcatc	PEB653-bcrC-geno-F	cttccattattatcggcatcatc	PEB653-bcrC-geno-F	cttccattattatcggcatcatc	PEB653-bcrC-geno-F	cttccattattatcggcatcatc	PEB653-bcrC-geno-F	cttccattattatcggcatcatc	PEB653-bcrC-geno-F	cttccattattatcggcatcatc	PEB653-bcrC-geno-F	cttccattattatcggcatcatc	PEB653-bcrC-geno-F	cttccattattatcggcatcatc	PEB653-bcrC-geno-F	cttccattattatcggcatcatc	PEB653-bcrC-geno-F	cttccattattatcggcatcatc	PEB653-bcrC-geno-F	cttccattattatcggcatcatc	PEB653-bcrC-geno-F	cttccattattatcggcatcatc	PEB653-bcrC-geno-F	cttccattattatcggcatcatc	PEB653-bcrC-geno-F	cttccattattatcggcatcatc	PEB653-bcrC-geno-F	cttccattattatcggcatcatc	PEB653-bcrC-geno-F	cttccattattatcggcatcatc	PEB653-bcrC-geno-F	cttccattattatcggcatcatc	PEB653-bcrC-geno-F	cttccattattatcggcatcatc	PEB653-bcrC-geno-F	cttccattattatcggcatcatc	PEB653-bcrC-geno-F	cttccattattatcggcatcatc	PEB653-bcrC-geno-F	cttccattattatcggcatcatc	PEB653-bcrC-geno-F	cttccattattatcggcatcatc	PEB653-bcrC-geno-F	cttccattattatcggcatcatc
oPEB654	tcgactgtgtatcaatctctttcc	PEB654-bcrC-geno-R	tcgactgtgtatcaatctctttcc	PEB654-bcrC-geno-R	tcgactgtgtatcaatctctttcc	PEB654-bcrC-geno-R	tcgactgtgtatcaatctctttcc	PEB654-bcrC-geno-R	tcgactgtgtatcaatctctttcc	PEB654-bcrC-geno-R	tcgactgtgtatcaatctctttcc	PEB654-bcrC-geno-R	tcgactgtgtatcaatctctttcc	PEB654-bcrC-geno-R	tcgactgtgtatcaatctctttcc	PEB654-bcrC-geno-R	tcgactgtgtatcaatctctttcc	PEB654-bcrC-geno-R	tcgactgtgtatcaatctctttcc	PEB654-bcrC-geno-R	tcgactgtgtatcaatctctttcc	PEB654-bcrC-geno-R	tcgactgtgtatcaatctctttcc	PEB654-bcrC-geno-R	tcgactgtgtatcaatctctttcc	PEB654-bcrC-geno-R	tcgactgtgtatcaatctctttcc	PEB654-bcrC-geno-R	tcgactgtgtatcaatctctttcc	PEB654-bcrC-geno-R	tcgactgtgtatcaatctctttcc	PEB654-bcrC-geno-R	tcgactgtgtatcaatctctttcc	PEB654-bcrC-geno-R	tcgactgtgtatcaatctctttcc	PEB654-bcrC-geno-R	tcgactgtgtatcaatctctttcc	PEB654-bcrC-geno-R	tcgactgtgtatcaatctctttcc	PEB654-bcrC-geno-R	tcgactgtgtatcaatctctttcc	PEB654-bcrC-geno-R	tcgactgtgtatcaatctctttcc	PEB654-bcrC-geno-R	tcgactgtgtatcaatctctttcc	PEB654-bcrC-geno-R	tcgactgtgtatcaatctctttcc	PEB654-bcrC-geno-R	tcgactgtgtatcaatctctttcc
oPEB655	aaatagaaattgtggtcagcaagg	PEB655-bcrC-seq-up	aaatagaaattgtggtcagcaagg	PEB655-bcrC-seq-up	aaatagaaattgtggtcagcaagg	PEB655-bcrC-seq-up	aaatagaaattgtggtcagcaagg	PEB655-bcrC-seq-up	aaatagaaattgtggtcagcaagg	PEB655-bcrC-seq-up	aaatagaaattgtggtcagcaagg	PEB655-bcrC-seq-up	aaatagaaattgtggtcagcaagg	PEB655-bcrC-seq-up	aaatagaaattgtggtcagcaagg	PEB655-bcrC-seq-up	aaatagaaattgtggtcagcaagg	PEB655-bcrC-seq-up	aaatagaaattgtggtcagcaagg	PEB655-bcrC-seq-up	aaatagaaattgtggtcagcaagg	PEB655-bcrC-seq-up	aaatagaaattgtggtcagcaagg	PEB655-bcrC-seq-up	aaatagaaattgtggtcagcaagg	PEB655-bcrC-seq-up	aaatagaaattgtggtcagcaagg	PEB655-bcrC-seq-up	aaatagaaattgtggtcagcaagg	PEB655-bcrC-seq-up	aaatagaaattgtggtcagcaagg	PEB655-bcrC-seq-up	aaatagaaattgtggtcagcaagg	PEB655-bcrC-seq-up	aaatagaaattgtggtcagcaagg	PEB655-bcrC-seq-up	aaatagaaattgtggtcagcaagg	PEB655-bcrC-seq-up	aaatagaaattgtggtcagcaagg	PEB655-bcrC-seq-up	aaatagaaattgtggtcagcaagg	PEB655-bcrC-seq-up	aaatagaaattgtggtcagcaagg	PEB655-bcrC-seq-up	aaatagaaattgtggtcagcaagg	PEB655-bcrC-seq-up	aaatagaaattgtggtcagcaagg	PEB655-bcrC-seq-up	aaatagaaattgtggtcagcaagg
oPEB656	aaacTCGGTAAAAGACTTGACCGGCGGATATACAg	PEB656-ecsA-spF	aaacTCGGTAAAAGACTTGACCGGCGGATATACAg	PEB656-ecsA-spF	aaacTCGGTAAAAGACTTGACCGGCGGATATACAg	PEB656-ecsA-spF	aaacTCGGTAAAAGACTTGACCGGCGGATATACAg	PEB656-ecsA-spF	aaacTCGGTAAAAGACTTGACCGGCGGATATACAg	PEB656-ecsA-spF	aaacTCGGTAAAAGACTTGACCGGCGGATATACAg	PEB656-ecsA-spF	aaacTCGGTAAAAGACTTGACCGGCGGATATACAg	PEB656-ecsA-spF	aaacTCGGTAAAAGACTTGACCGGCGGATATACAg	PEB656-ecsA-spF	aaacTCGGTAAAAGACTTGACCGGCGGATATACAg	PEB656-ecsA-spF	aaacTCGGTAAAAGACTTGACCGGCGGATATACAg	PEB656-ecsA-spF	aaacTCGGTAAAAGACTTGACCGGCGGATATACAg	PEB656-ecsA-spF	aaacTCGGTAAAAGACTTGACCGGCGGATATACAg	PEB656-ecsA-spF	aaacTCGGTAAAAGACTTGACCGGCGGATATACAg	PEB656-ecsA-spF	aaacTCGGTAAAAGACTTGACCGGCGGATATACAg	PEB656-ecsA-spF	aaacTCGGTAAAAGACTTGACCGGCGGATATACAg	PEB656-ecsA-spF	aaacTCGGTAAAAGACTTGACCGGCGGATATACAg	PEB656-ecsA-spF	aaacTCGGTAAAAGACTTGACCGGCGGATATACAg	PEB656-ecsA-spF	aaacTCGGTAAAAGACTTGACCGGCGGATATACAg	PEB656-ecsA-spF	aaacTCGGTAAAAGACTTGACCGGCGGATATACAg	PEB656-ecsA-spF	aaacTCGGTAAAAGACTTGACCGGCGGATATACAg	PEB656-ecsA-spF	aaacTCGGTAAAAGACTTGACCGGCGGATATACAg	PEB656-ecsA-spF	aaacTCGGTAAAAGACTTGACCGGCGGATATACAg	PEB656-ecsA-spF	aaacTCGGTAAAAGACTTGACCGGCGGATATACAg	PEB656-ecsA-spF	aaacTCGGTAAAAGACTTGACCGGCGGATATACAg	PEB656-ecsA-spF	aaacTCGGTAAAAGACTTGACCGGCGGATATACAg
oPEB657	aaaacTGTATATCCGCCGGTCAAGTCTTTTACCGA	PEB657-ecsA-spR	aaaacTGTATATCCGCCGGTCAAGTCTTTTACCGA	PEB657-ecsA-spR	aaaacTGTATATCCGCCGGTCAAGTCTTTTACCGA	PEB657-ecsA-spR	aaaacTGTATATCCGCCGGTCAAGTCTTTTACCGA	PEB657-ecsA-spR	aaaacTGTATATCCGCCGGTCAAGTCTTTTACCGA	PEB657-ecsA-spR	aaaacTGTATATCCGCCGGTCAAGTCTTTTACCGA	PEB657-ecsA-spR	aaaacTGTATATCCGCCGGTCAAGTCTTTTACCGA	PEB657-ecsA-spR	aaaacTGTATATCCGCCGGTCAAGTCTTTTACCGA	PEB657-ecsA-spR	aaaacTGTATATCCGCCGGTCAAGTCTTTTACCGA	PEB657-ecsA-spR	aaaacTGTATATCCGCCGGTCAAGTCTTTTACCGA	PEB657-ecsA-spR	aaaacTGTATATCCGCCGGTCAAGTCTTTTACCGA	PEB657-ecsA-spR	aaaacTGTATATCCGCCGGTCAAGTCTTTTACCGA	PEB657-ecsA-spR	aaaacTGTATATCCGCCGGTCAAGTCTTTTACCGA	PEB657-ecsA-spR	aaaacTGTATATCCGCCGGTCAAGTCTTTTACCGA	PEB657-ecsA-spR	aaaacTGTATATCCGCCGGTCAAGTCTTTTACCGA	PEB657-ecsA-spR	aaaacTGTATATCCGCCGGTCAAGTCTTTTACCGA	PEB657-ecsA-spR	aaaacTGTATATCCGCCGGTCAAGTCTTTTACCGA	PEB657-ecsA-spR	aaaacTGTATATCCGCCGGTCAAGTCTTTTACCGA	PEB657-ecsA-spR	aaaacTGTATATCCGCCGGTCAAGTCTTTTACCGA	PEB657-ecsA-spR	aaaacTGTATATCCGCCGGTCAAGTCTTTTACCGA	PEB657-ecsA-spR	aaaacTGTATATCCGCCGGTCAAGTCTTTTACCGA	PEB657-ecsA-spR	aaaacTGTATATCCGCCGGTCAAGTCTTTTACCGA	PEB657-ecsA-spR	aaaacTGTATATCCGCCGGTCAAGTCTTTTACCGA	PEB657-ecsA-spR	aaaacTGTATATCCGCCGGTCAAGTCTTTTACCGA	PEB657-ecsA-spR	aaaacTGTATATCCGCCGGTCAAGTCTTTTACCGA
oPEB658	GCATGCTGAATTCGTAATGAGGTTCgttttgcgatagaggaagagatgt	PEB658-ecsA-rec-UF	GCATGCTGAATTCGTAATGAGGTTCgttttgcgatagaggaagagatgt	PEB658-ecsA-rec-UF	GCATGCTGAATTCGTAATGAGGTTCgttttgcgatagaggaagagatgt	PEB658-ecsA-rec-UF	GCATGCTGAATTCGTAATGAGGTTCgttttgcgatagaggaagagatgt	PEB658-ecsA-rec-UF	GCATGCTGAATTCGTAATGAGGTTCgttttgcgatagaggaagagatgt	PEB658-ecsA-rec-UF	GCATGCTGAATTCGTAATGAGGTTCgttttgcgatagaggaagagatgt	PEB658-ecsA-rec-UF	GCATGCTGAATTCGTAATGAGGTTCgttttgcgatagaggaagagatgt	PEB658-ecsA-rec-UF	GCATGCTGAATTCGTAATGAGGTTCgttttgcgatagaggaagagatgt	PEB658-ecsA-rec-UF	GCATGCTGAATTCGTAATGAGGTTCgttttgcgatagaggaagagatgt	PEB658-ecsA-rec-UF	GCATGCTGAATTCGTAATGAGGTTCgttttgcgatagaggaagagatgt	PEB658-ecsA-rec-UF	GCATGCTGAATTCGTAATGAGGTTCgttttgcgatagaggaagagatgt	PEB658-ecsA-rec-UF	GCATGCTGAATTCGTAATGAGGTTCgttttgcgatagaggaagagatgt	PEB658-ecsA-rec-UF	GCATGCTGAATTCGTAATGAGGTTCgttttgcgatagaggaagagatgt	PEB658-ecsA-rec-UF	GCATGCTGAATTCGTAATGAGGTTCgttttgcgatagaggaagagatgt	PEB658-ecsA-rec-UF	GCATGCTGAATTCGTAATGAGGTTCgttttgcgatagaggaagagatgt	PEB658-ecsA-rec-UF	GCATGCTGAATTCGTAATGAGGTTCgttttgcgatagaggaagagatgt	PEB658-ecsA-rec-UF	GCATGCTGAATTCGTAATGAGGTTCgttttgcgatagaggaagagatgt	PEB658-ecsA-rec-UF	GCATGCTGAATTCGTAATGAGGTTCgttttgcgatagaggaagagatgt	PEB658-ecsA-rec-UF	GCATGCTGAATTCGTAATGAGGTTCgttttgcgatagaggaagagatgt	PEB658-ecsA-rec-UF	GCATGCTGAATTCGTAATGAGGTTCgttttgcgatagaggaagagatgt	PEB658-ecsA-rec-UF	GCATGCTGAATTCGTAATGAGGTTCgttttgcgatagaggaagagatgt	PEB658-ecsA-rec-UF	GCATGCTGAATTCGTAATGAGGTTCgttttgcgatagaggaagagatgt	PEB658-ecsA-rec-UF	GCATGCTGAATTCGTAATGAGGTTCgttttgcgatagaggaagagatgt	PEB658-ecsA-rec-UF	GCATGCTGAATTCGTAATGAGGTTCgttttgcgatagaggaagagatgt	PEB658-ecsA-rec-UF	GCATGCTGAATTCGTAATGAGGTTCgttttgcgatagaggaagagatgt
oPEB659	CAAATATCAAGCATATTATTCATaagtttctccccttatagtgtttttc	PEB659-ecsA-rec-UR	CAAATATCAAGCATATTATTCATaagtttctccccttatagtgtttttc	PEB659-ecsA-rec-UR	CAAATATCAAGCATATTATTCATaagtttctccccttatagtgtttttc	PEB659-ecsA-rec-UR	CAAATATCAAGCATATTATTCATaagtttctccccttatagtgtttttc	PEB659-ecsA-rec-UR	CAAATATCAAGCATATTATTCATaagtttctccccttatagtgtttttc	PEB659-ecsA-rec-UR	CAAATATCAAGCATATTATTCATaagtttctccccttatagtgtttttc	PEB659-ecsA-rec-UR	CAAATATCAAGCATATTATTCATaagtttctccccttatagtgtttttc	PEB659-ecsA-rec-UR	CAAATATCAAGCATATTATTCATaagtttctccccttatagtgtttttc	PEB659-ecsA-rec-UR	CAAATATCAAGCATATTATTCATaagtttctccccttatagtgtttttc	PEB659-ecsA-rec-UR	CAAATATCAAGCATATTATTCATaagtttctccccttatagtgtttttc	PEB659-ecsA-rec-UR	CAAATATCAAGCATATTATTCATaagtttctccccttatagtgtttttc	PEB659-ecsA-rec-UR	CAAATATCAAGCATATTATTCATaagtttctccccttatagtgtttttc	PEB659-ecsA-rec-UR	CAAATATCAAGCATATTATTCATaagtttctccccttatagtgtttttc	PEB659-ecsA-rec-UR	CAAATATCAAGCATATTATTCATaagtttctccccttatagtgtttttc	PEB659-ecsA-rec-UR	CAAATATCAAGCATATTATTCATaagtttctccccttatagtgtttttc	PEB659-ecsA-rec-UR	CAAATATCAAGCATATTATTCATaagtttctccccttatagtgtttttc	PEB659-ecsA-rec-UR	CAAATATCAAGCATATTATTCATaagtttctccccttatagtgtttttc	PEB659-ecsA-rec-UR	CAAATATCAAGCATATTATTCATaagtttctccccttatagtgtttttc	PEB659-ecsA-rec-UR	CAAATATCAAGCATATTATTCATaagtttctccccttatagtgtttttc	PEB659-ecsA-rec-UR	CAAATATCAAGCATATTATTCATaagtttctccccttatagtgtttttc	PEB659-ecsA-rec-UR	CAAATATCAAGCATATTATTCATaagtttctccccttatagtgtttttc	PEB659-ecsA-rec-UR	CAAATATCAAGCATATTATTCATaagtttctccccttatagtgtttttc	PEB659-ecsA-rec-UR	CAAATATCAAGCATATTATTCATaagtttctccccttatagtgtttttc	PEB659-ecsA-rec-UR	CAAATATCAAGCATATTATTCATaagtttctccccttatagtgtttttc	PEB659-ecsA-rec-UR	CAAATATCAAGCATATTATTCATaagtttctccccttatagtgtttttc
oPEB660	aaaaacactataaggggagaaacttATGAATAATATGCTTGATATTTGGCAG	PEB660-ecsA-rec-DF	aaaaacactataaggggagaaacttATGAATAATATGCTTGATATTTGGCAG	PEB660-ecsA-rec-DF	aaaaacactataaggggagaaacttATGAATAATATGCTTGATATTTGGCAG	PEB660-ecsA-rec-DF	aaaaacactataaggggagaaacttATGAATAATATGCTTGATATTTGGCAG	PEB660-ecsA-rec-DF	aaaaacactataaggggagaaacttATGAATAATATGCTTGATATTTGGCAG	PEB660-ecsA-rec-DF	aaaaacactataaggggagaaacttATGAATAATATGCTTGATATTTGGCAG	PEB660-ecsA-rec-DF	aaaaacactataaggggagaaacttATGAATAATATGCTTGATATTTGGCAG	PEB660-ecsA-rec-DF	aaaaacactataaggggagaaacttATGAATAATATGCTTGATATTTGGCAG	PEB660-ecsA-rec-DF	aaaaacactataaggggagaaacttATGAATAATATGCTTGATATTTGGCAG	PEB660-ecsA-rec-DF	aaaaacactataaggggagaaacttATGAATAATATGCTTGATATTTGGCAG	PEB660-ecsA-rec-DF	aaaaacactataaggggagaaacttATGAATAATATGCTTGATATTTGGCAG	PEB660-ecsA-rec-DF	aaaaacactataaggggagaaacttATGAATAATATGCTTGATATTTGGCAG	PEB660-ecsA-rec-DF	aaaaacactataaggggagaaacttATGAATAATATGCTTGATATTTGGCAG	PEB660-ecsA-rec-DF	aaaaacactataaggggagaaacttATGAATAATATGCTTGATATTTGGCAG	PEB660-ecsA-rec-DF	aaaaacactataaggggagaaacttATGAATAATATGCTTGATATTTGGCAG	PEB660-ecsA-rec-DF	aaaaacactataaggggagaaacttATGAATAATATGCTTGATATTTGGCAG	PEB660-ecsA-rec-DF	aaaaacactataaggggagaaacttATGAATAATATGCTTGATATTTGGCAG	PEB660-ecsA-rec-DF	aaaaacactataaggggagaaacttATGAATAATATGCTTGATATTTGGCAG	PEB660-ecsA-rec-DF	aaaaacactataaggggagaaacttATGAATAATATGCTTGATATTTGGCAG	PEB660-ecsA-rec-DF	aaaaacactataaggggagaaacttATGAATAATATGCTTGATATTTGGCAG	PEB660-ecsA-rec-DF	aaaaacactataaggggagaaacttATGAATAATATGCTTGATATTTGGCAG	PEB660-ecsA-rec-DF	aaaaacactataaggggagaaacttATGAATAATATGCTTGATATTTGGCAG	PEB660-ecsA-rec-DF	aaaaacactataaggggagaaacttATGAATAATATGCTTGATATTTGGCAG	PEB660-ecsA-rec-DF	aaaaacactataaggggagaaacttATGAATAATATGCTTGATATTTGGCAG	PEB660-ecsA-rec-DF	aaaaacactataaggggagaaacttATGAATAATATGCTTGATATTTGGCAG
oPEB661	GCATAACCAAGCCTATGCCTACAGCCTGACAAGAATGCCCAAATAATC	PEB661-ecsA-rec-DR	GCATAACCAAGCCTATGCCTACAGCCTGACAAGAATGCCCAAATAATC	PEB661-ecsA-rec-DR	GCATAACCAAGCCTATGCCTACAGCCTGACAAGAATGCCCAAATAATC	PEB661-ecsA-rec-DR	GCATAACCAAGCCTATGCCTACAGCCTGACAAGAATGCCCAAATAATC	PEB661-ecsA-rec-DR	GCATAACCAAGCCTATGCCTACAGCCTGACAAGAATGCCCAAATAATC	PEB661-ecsA-rec-DR	GCATAACCAAGCCTATGCCTACAGCCTGACAAGAATGCCCAAATAATC	PEB661-ecsA-rec-DR	GCATAACCAAGCCTATGCCTACAGCCTGACAAGAATGCCCAAATAATC	PEB661-ecsA-rec-DR	GCATAACCAAGCCTATGCCTACAGCCTGACAAGAATGCCCAAATAATC	PEB661-ecsA-rec-DR	GCATAACCAAGCCTATGCCTACAGCCTGACAAGAATGCCCAAATAATC	PEB661-ecsA-rec-DR	GCATAACCAAGCCTATGCCTACAGCCTGACAAGAATGCCCAAATAATC	PEB661-ecsA-rec-DR	GCATAACCAAGCCTATGCCTACAGCCTGACAAGAATGCCCAAATAATC	PEB661-ecsA-rec-DR	GCATAACCAAGCCTATGCCTACAGCCTGACAAGAATGCCCAAATAATC	PEB661-ecsA-rec-DR	GCATAACCAAGCCTATGCCTACAGCCTGACAAGAATGCCCAAATAATC	PEB661-ecsA-rec-DR	GCATAACCAAGCCTATGCCTACAGCCTGACAAGAATGCCCAAATAATC	PEB661-ecsA-rec-DR	GCATAACCAAGCCTATGCCTACAGCCTGACAAGAATGCCCAAATAATC	PEB661-ecsA-rec-DR	GCATAACCAAGCCTATGCCTACAGCCTGACAAGAATGCCCAAATAATC	PEB661-ecsA-rec-DR	GCATAACCAAGCCTATGCCTACAGCCTGACAAGAATGCCCAAATAATC	PEB661-ecsA-rec-DR	GCATAACCAAGCCTATGCCTACAGCCTGACAAGAATGCCCAAATAATC	PEB661-ecsA-rec-DR	GCATAACCAAGCCTATGCCTACAGCCTGACAAGAATGCCCAAATAATC	PEB661-ecsA-rec-DR	GCATAACCAAGCCTATGCCTACAGCCTGACAAGAATGCCCAAATAATC	PEB661-ecsA-rec-DR	GCATAACCAAGCCTATGCCTACAGCCTGACAAGAATGCCCAAATAATC	PEB661-ecsA-rec-DR	GCATAACCAAGCCTATGCCTACAGCCTGACAAGAATGCCCAAATAATC	PEB661-ecsA-rec-DR	GCATAACCAAGCCTATGCCTACAGCCTGACAAGAATGCCCAAATAATC	PEB661-ecsA-rec-DR	GCATAACCAAGCCTATGCCTACAGCCTGACAAGAATGCCCAAATAATC	PEB661-ecsA-rec-DR	GCATAACCAAGCCTATGCCTACAGCCTGACAAGAATGCCCAAATAATC
oPEB662	attatgatctctccctgttttcca	PEB662-ecsA-geno-F	attatgatctctccctgttttcca	PEB662-ecsA-geno-F	attatgatctctccctgttttcca	PEB662-ecsA-geno-F	attatgatctctccctgttttcca	PEB662-ecsA-geno-F	attatgatctctccctgttttcca	PEB662-ecsA-geno-F	attatgatctctccctgttttcca	PEB662-ecsA-geno-F	attatgatctctccctgttttcca	PEB662-ecsA-geno-F	attatgatctctccctgttttcca	PEB662-ecsA-geno-F	attatgatctctccctgttttcca	PEB662-ecsA-geno-F	attatgatctctccctgttttcca	PEB662-ecsA-geno-F	attatgatctctccctgttttcca	PEB662-ecsA-geno-F	attatgatctctccctgttttcca	PEB662-ecsA-geno-F	attatgatctctccctgttttcca	PEB662-ecsA-geno-F	attatgatctctccctgttttcca	PEB662-ecsA-geno-F	attatgatctctccctgttttcca	PEB662-ecsA-geno-F	attatgatctctccctgttttcca	PEB662-ecsA-geno-F	attatgatctctccctgttttcca	PEB662-ecsA-geno-F	attatgatctctccctgttttcca	PEB662-ecsA-geno-F	attatgatctctccctgttttcca	PEB662-ecsA-geno-F	attatgatctctccctgttttcca	PEB662-ecsA-geno-F	attatgatctctccctgttttcca	PEB662-ecsA-geno-F	attatgatctctccctgttttcca	PEB662-ecsA-geno-F	attatgatctctccctgttttcca	PEB662-ecsA-geno-F	attatgatctctccctgttttcca	PEB662-ecsA-geno-F	attatgatctctccctgttttcca
oPEB663	GTAATGAAAATGGCAAACACAGTC	PEB663-ecsA-geno-R	GTAATGAAAATGGCAAACACAGTC	PEB663-ecsA-geno-R	GTAATGAAAATGGCAAACACAGTC	PEB663-ecsA-geno-R	GTAATGAAAATGGCAAACACAGTC	PEB663-ecsA-geno-R	GTAATGAAAATGGCAAACACAGTC	PEB663-ecsA-geno-R	GTAATGAAAATGGCAAACACAGTC	PEB663-ecsA-geno-R	GTAATGAAAATGGCAAACACAGTC	PEB663-ecsA-geno-R	GTAATGAAAATGGCAAACACAGTC	PEB663-ecsA-geno-R	GTAATGAAAATGGCAAACACAGTC	PEB663-ecsA-geno-R	GTAATGAAAATGGCAAACACAGTC	PEB663-ecsA-geno-R	GTAATGAAAATGGCAAACACAGTC	PEB663-ecsA-geno-R	GTAATGAAAATGGCAAACACAGTC	PEB663-ecsA-geno-R	GTAATGAAAATGGCAAACACAGTC	PEB663-ecsA-geno-R	GTAATGAAAATGGCAAACACAGTC	PEB663-ecsA-geno-R	GTAATGAAAATGGCAAACACAGTC	PEB663-ecsA-geno-R	GTAATGAAAATGGCAAACACAGTC	PEB663-ecsA-geno-R	GTAATGAAAATGGCAAACACAGTC	PEB663-ecsA-geno-R	GTAATGAAAATGGCAAACACAGTC	PEB663-ecsA-geno-R	GTAATGAAAATGGCAAACACAGTC	PEB663-ecsA-geno-R	GTAATGAAAATGGCAAACACAGTC	PEB663-ecsA-geno-R	GTAATGAAAATGGCAAACACAGTC	PEB663-ecsA-geno-R	GTAATGAAAATGGCAAACACAGTC	PEB663-ecsA-geno-R	GTAATGAAAATGGCAAACACAGTC	PEB663-ecsA-geno-R	GTAATGAAAATGGCAAACACAGTC	PEB663-ecsA-geno-R	GTAATGAAAATGGCAAACACAGTC
oPEB664	acttgtttaatgcctaacgattcc	PEB664-ecsA-seq-up	acttgtttaatgcctaacgattcc	PEB664-ecsA-seq-up	acttgtttaatgcctaacgattcc	PEB664-ecsA-seq-up	acttgtttaatgcctaacgattcc	PEB664-ecsA-seq-up	acttgtttaatgcctaacgattcc	PEB664-ecsA-seq-up	acttgtttaatgcctaacgattcc	PEB664-ecsA-seq-up	acttgtttaatgcctaacgattcc	PEB664-ecsA-seq-up	acttgtttaatgcctaacgattcc	PEB664-ecsA-seq-up	acttgtttaatgcctaacgattcc	PEB664-ecsA-seq-up	acttgtttaatgcctaacgattcc	PEB664-ecsA-seq-up	acttgtttaatgcctaacgattcc	PEB664-ecsA-seq-up	acttgtttaatgcctaacgattcc	PEB664-ecsA-seq-up	acttgtttaatgcctaacgattcc	PEB664-ecsA-seq-up	acttgtttaatgcctaacgattcc	PEB664-ecsA-seq-up	acttgtttaatgcctaacgattcc	PEB664-ecsA-seq-up	acttgtttaatgcctaacgattcc	PEB664-ecsA-seq-up	acttgtttaatgcctaacgattcc	PEB664-ecsA-seq-up	acttgtttaatgcctaacgattcc	PEB664-ecsA-seq-up	acttgtttaatgcctaacgattcc	PEB664-ecsA-seq-up	acttgtttaatgcctaacgattcc	PEB664-ecsA-seq-up	acttgtttaatgcctaacgattcc	PEB664-ecsA-seq-up	acttgtttaatgcctaacgattcc	PEB664-ecsA-seq-up	acttgtttaatgcctaacgattcc	PEB664-ecsA-seq-up	acttgtttaatgcctaacgattcc	PEB664-ecsA-seq-up	acttgtttaatgcctaacgattcc
oPEB665	aaacATATGCTTGATATTTGGCAGTCGCGGCTGCg	PEB665-ecsB-spF	aaacATATGCTTGATATTTGGCAGTCGCGGCTGCg	PEB665-ecsB-spF	aaacATATGCTTGATATTTGGCAGTCGCGGCTGCg	PEB665-ecsB-spF	aaacATATGCTTGATATTTGGCAGTCGCGGCTGCg	PEB665-ecsB-spF	aaacATATGCTTGATATTTGGCAGTCGCGGCTGCg	PEB665-ecsB-spF	aaacATATGCTTGATATTTGGCAGTCGCGGCTGCg	PEB665-ecsB-spF	aaacATATGCTTGATATTTGGCAGTCGCGGCTGCg	PEB665-ecsB-spF	aaacATATGCTTGATATTTGGCAGTCGCGGCTGCg	PEB665-ecsB-spF	aaacATATGCTTGATATTTGGCAGTCGCGGCTGCg	PEB665-ecsB-spF	aaacATATGCTTGATATTTGGCAGTCGCGGCTGCg	PEB665-ecsB-spF	aaacATATGCTTGATATTTGGCAGTCGCGGCTGCg	PEB665-ecsB-spF	aaacATATGCTTGATATTTGGCAGTCGCGGCTGCg	PEB665-ecsB-spF	aaacATATGCTTGATATTTGGCAGTCGCGGCTGCg	PEB665-ecsB-spF	aaacATATGCTTGATATTTGGCAGTCGCGGCTGCg	PEB665-ecsB-spF	aaacATATGCTTGATATTTGGCAGTCGCGGCTGCg	PEB665-ecsB-spF	aaacATATGCTTGATATTTGGCAGTCGCGGCTGCg	PEB665-ecsB-spF	aaacATATGCTTGATATTTGGCAGTCGCGGCTGCg	PEB665-ecsB-spF	aaacATATGCTTGATATTTGGCAGTCGCGGCTGCg	PEB665-ecsB-spF	aaacATATGCTTGATATTTGGCAGTCGCGGCTGCg	PEB665-ecsB-spF	aaacATATGCTTGATATTTGGCAGTCGCGGCTGCg	PEB665-ecsB-spF	aaacATATGCTTGATATTTGGCAGTCGCGGCTGCg	PEB665-ecsB-spF	aaacATATGCTTGATATTTGGCAGTCGCGGCTGCg	PEB665-ecsB-spF	aaacATATGCTTGATATTTGGCAGTCGCGGCTGCg	PEB665-ecsB-spF	aaacATATGCTTGATATTTGGCAGTCGCGGCTGCg	PEB665-ecsB-spF	aaacATATGCTTGATATTTGGCAGTCGCGGCTGCg
oPEB666	aaaacGCAGCCGCGACTGCCAAATATCAAGCATAT	PEB666-ecsB-spR	aaaacGCAGCCGCGACTGCCAAATATCAAGCATAT	PEB666-ecsB-spR	aaaacGCAGCCGCGACTGCCAAATATCAAGCATAT	PEB666-ecsB-spR	aaaacGCAGCCGCGACTGCCAAATATCAAGCATAT	PEB666-ecsB-spR	aaaacGCAGCCGCGACTGCCAAATATCAAGCATAT	PEB666-ecsB-spR	aaaacGCAGCCGCGACTGCCAAATATCAAGCATAT	PEB666-ecsB-spR	aaaacGCAGCCGCGACTGCCAAATATCAAGCATAT	PEB666-ecsB-spR	aaaacGCAGCCGCGACTGCCAAATATCAAGCATAT	PEB666-ecsB-spR	aaaacGCAGCCGCGACTGCCAAATATCAAGCATAT	PEB666-ecsB-spR	aaaacGCAGCCGCGACTGCCAAATATCAAGCATAT	PEB666-ecsB-spR	aaaacGCAGCCGCGACTGCCAAATATCAAGCATAT	PEB666-ecsB-spR	aaaacGCAGCCGCGACTGCCAAATATCAAGCATAT	PEB666-ecsB-spR	aaaacGCAGCCGCGACTGCCAAATATCAAGCATAT	PEB666-ecsB-spR	aaaacGCAGCCGCGACTGCCAAATATCAAGCATAT	PEB666-ecsB-spR	aaaacGCAGCCGCGACTGCCAAATATCAAGCATAT	PEB666-ecsB-spR	aaaacGCAGCCGCGACTGCCAAATATCAAGCATAT	PEB666-ecsB-spR	aaaacGCAGCCGCGACTGCCAAATATCAAGCATAT	PEB666-ecsB-spR	aaaacGCAGCCGCGACTGCCAAATATCAAGCATAT	PEB666-ecsB-spR	aaaacGCAGCCGCGACTGCCAAATATCAAGCATAT	PEB666-ecsB-spR	aaaacGCAGCCGCGACTGCCAAATATCAAGCATAT	PEB666-ecsB-spR	aaaacGCAGCCGCGACTGCCAAATATCAAGCATAT	PEB666-ecsB-spR	aaaacGCAGCCGCGACTGCCAAATATCAAGCATAT	PEB666-ecsB-spR	aaaacGCAGCCGCGACTGCCAAATATCAAGCATAT	PEB666-ecsB-spR	aaaacGCAGCCGCGACTGCCAAATATCAAGCATAT	PEB666-ecsB-spR	aaaacGCAGCCGCGACTGCCAAATATCAAGCATAT
oPEB667	GCATGCTGAATTCGTAATGAGGTTCggccttgtttttggtactatgaag	PEB667-ecsB-rec-UF	GCATGCTGAATTCGTAATGAGGTTCggccttgtttttggtactatgaag	PEB667-ecsB-rec-UF	GCATGCTGAATTCGTAATGAGGTTCggccttgtttttggtactatgaag	PEB667-ecsB-rec-UF	GCATGCTGAATTCGTAATGAGGTTCggccttgtttttggtactatgaag	PEB667-ecsB-rec-UF	GCATGCTGAATTCGTAATGAGGTTCggccttgtttttggtactatgaag	PEB667-ecsB-rec-UF	GCATGCTGAATTCGTAATGAGGTTCggccttgtttttggtactatgaag	PEB667-ecsB-rec-UF	GCATGCTGAATTCGTAATGAGGTTCggccttgtttttggtactatgaag	PEB667-ecsB-rec-UF	GCATGCTGAATTCGTAATGAGGTTCggccttgtttttggtactatgaag	PEB667-ecsB-rec-UF	GCATGCTGAATTCGTAATGAGGTTCggccttgtttttggtactatgaag	PEB667-ecsB-rec-UF	GCATGCTGAATTCGTAATGAGGTTCggccttgtttttggtactatgaag	PEB667-ecsB-rec-UF	GCATGCTGAATTCGTAATGAGGTTCggccttgtttttggtactatgaag	PEB667-ecsB-rec-UF	GCATGCTGAATTCGTAATGAGGTTCggccttgtttttggtactatgaag	PEB667-ecsB-rec-UF	GCATGCTGAATTCGTAATGAGGTTCggccttgtttttggtactatgaag	PEB667-ecsB-rec-UF	GCATGCTGAATTCGTAATGAGGTTCggccttgtttttggtactatgaag	PEB667-ecsB-rec-UF	GCATGCTGAATTCGTAATGAGGTTCggccttgtttttggtactatgaag	PEB667-ecsB-rec-UF	GCATGCTGAATTCGTAATGAGGTTCggccttgtttttggtactatgaag	PEB667-ecsB-rec-UF	GCATGCTGAATTCGTAATGAGGTTCggccttgtttttggtactatgaag	PEB667-ecsB-rec-UF	GCATGCTGAATTCGTAATGAGGTTCggccttgtttttggtactatgaag	PEB667-ecsB-rec-UF	GCATGCTGAATTCGTAATGAGGTTCggccttgtttttggtactatgaag	PEB667-ecsB-rec-UF	GCATGCTGAATTCGTAATGAGGTTCggccttgtttttggtactatgaag	PEB667-ecsB-rec-UF	GCATGCTGAATTCGTAATGAGGTTCggccttgtttttggtactatgaag	PEB667-ecsB-rec-UF	GCATGCTGAATTCGTAATGAGGTTCggccttgtttttggtactatgaag	PEB667-ecsB-rec-UF	GCATGCTGAATTCGTAATGAGGTTCggccttgtttttggtactatgaag	PEB667-ecsB-rec-UF	GCATGCTGAATTCGTAATGAGGTTCggccttgtttttggtactatgaag	PEB667-ecsB-rec-UF	GCATGCTGAATTCGTAATGAGGTTCggccttgtttttggtactatgaag
oPEB668	gtcatttgattacctcttttcagtaTTATTCATGGCCAGCGTCTTCCTT	PEB668-ecsB-rec-UR	gtcatttgattacctcttttcagtaTTATTCATGGCCAGCGTCTTCCTT	PEB668-ecsB-rec-UR	gtcatttgattacctcttttcagtaTTATTCATGGCCAGCGTCTTCCTT	PEB668-ecsB-rec-UR	gtcatttgattacctcttttcagtaTTATTCATGGCCAGCGTCTTCCTT	PEB668-ecsB-rec-UR	gtcatttgattacctcttttcagtaTTATTCATGGCCAGCGTCTTCCTT	PEB668-ecsB-rec-UR	gtcatttgattacctcttttcagtaTTATTCATGGCCAGCGTCTTCCTT	PEB668-ecsB-rec-UR	gtcatttgattacctcttttcagtaTTATTCATGGCCAGCGTCTTCCTT	PEB668-ecsB-rec-UR	gtcatttgattacctcttttcagtaTTATTCATGGCCAGCGTCTTCCTT	PEB668-ecsB-rec-UR	gtcatttgattacctcttttcagtaTTATTCATGGCCAGCGTCTTCCTT	PEB668-ecsB-rec-UR	gtcatttgattacctcttttcagtaTTATTCATGGCCAGCGTCTTCCTT	PEB668-ecsB-rec-UR	gtcatttgattacctcttttcagtaTTATTCATGGCCAGCGTCTTCCTT	PEB668-ecsB-rec-UR	gtcatttgattacctcttttcagtaTTATTCATGGCCAGCGTCTTCCTT	PEB668-ecsB-rec-UR	gtcatttgattacctcttttcagtaTTATTCATGGCCAGCGTCTTCCTT	PEB668-ecsB-rec-UR	gtcatttgattacctcttttcagtaTTATTCATGGCCAGCGTCTTCCTT	PEB668-ecsB-rec-UR	gtcatttgattacctcttttcagtaTTATTCATGGCCAGCGTCTTCCTT	PEB668-ecsB-rec-UR	gtcatttgattacctcttttcagtaTTATTCATGGCCAGCGTCTTCCTT	PEB668-ecsB-rec-UR	gtcatttgattacctcttttcagtaTTATTCATGGCCAGCGTCTTCCTT	PEB668-ecsB-rec-UR	gtcatttgattacctcttttcagtaTTATTCATGGCCAGCGTCTTCCTT	PEB668-ecsB-rec-UR	gtcatttgattacctcttttcagtaTTATTCATGGCCAGCGTCTTCCTT	PEB668-ecsB-rec-UR	gtcatttgattacctcttttcagtaTTATTCATGGCCAGCGTCTTCCTT	PEB668-ecsB-rec-UR	gtcatttgattacctcttttcagtaTTATTCATGGCCAGCGTCTTCCTT	PEB668-ecsB-rec-UR	gtcatttgattacctcttttcagtaTTATTCATGGCCAGCGTCTTCCTT	PEB668-ecsB-rec-UR	gtcatttgattacctcttttcagtaTTATTCATGGCCAGCGTCTTCCTT	PEB668-ecsB-rec-UR	gtcatttgattacctcttttcagtaTTATTCATGGCCAGCGTCTTCCTT	PEB668-ecsB-rec-UR	gtcatttgattacctcttttcagtaTTATTCATGGCCAGCGTCTTCCTT
oPEB669	AGGAAGACGCTGGCCATGAATAAtactgaaaagaggtaatcaaatgacag	PEB669-ecsB-rec-DF	AGGAAGACGCTGGCCATGAATAAtactgaaaagaggtaatcaaatgacag	PEB669-ecsB-rec-DF	AGGAAGACGCTGGCCATGAATAAtactgaaaagaggtaatcaaatgacag	PEB669-ecsB-rec-DF	AGGAAGACGCTGGCCATGAATAAtactgaaaagaggtaatcaaatgacag	PEB669-ecsB-rec-DF	AGGAAGACGCTGGCCATGAATAAtactgaaaagaggtaatcaaatgacag	PEB669-ecsB-rec-DF	AGGAAGACGCTGGCCATGAATAAtactgaaaagaggtaatcaaatgacag	PEB669-ecsB-rec-DF	AGGAAGACGCTGGCCATGAATAAtactgaaaagaggtaatcaaatgacag	PEB669-ecsB-rec-DF	AGGAAGACGCTGGCCATGAATAAtactgaaaagaggtaatcaaatgacag	PEB669-ecsB-rec-DF	AGGAAGACGCTGGCCATGAATAAtactgaaaagaggtaatcaaatgacag	PEB669-ecsB-rec-DF	AGGAAGACGCTGGCCATGAATAAtactgaaaagaggtaatcaaatgacag	PEB669-ecsB-rec-DF	AGGAAGACGCTGGCCATGAATAAtactgaaaagaggtaatcaaatgacag	PEB669-ecsB-rec-DF	AGGAAGACGCTGGCCATGAATAAtactgaaaagaggtaatcaaatgacag	PEB669-ecsB-rec-DF	AGGAAGACGCTGGCCATGAATAAtactgaaaagaggtaatcaaatgacag	PEB669-ecsB-rec-DF	AGGAAGACGCTGGCCATGAATAAtactgaaaagaggtaatcaaatgacag	PEB669-ecsB-rec-DF	AGGAAGACGCTGGCCATGAATAAtactgaaaagaggtaatcaaatgacag	PEB669-ecsB-rec-DF	AGGAAGACGCTGGCCATGAATAAtactgaaaagaggtaatcaaatgacag	PEB669-ecsB-rec-DF	AGGAAGACGCTGGCCATGAATAAtactgaaaagaggtaatcaaatgacag	PEB669-ecsB-rec-DF	AGGAAGACGCTGGCCATGAATAAtactgaaaagaggtaatcaaatgacag	PEB669-ecsB-rec-DF	AGGAAGACGCTGGCCATGAATAAtactgaaaagaggtaatcaaatgacag	PEB669-ecsB-rec-DF	AGGAAGACGCTGGCCATGAATAAtactgaaaagaggtaatcaaatgacag	PEB669-ecsB-rec-DF	AGGAAGACGCTGGCCATGAATAAtactgaaaagaggtaatcaaatgacag	PEB669-ecsB-rec-DF	AGGAAGACGCTGGCCATGAATAAtactgaaaagaggtaatcaaatgacag	PEB669-ecsB-rec-DF	AGGAAGACGCTGGCCATGAATAAtactgaaaagaggtaatcaaatgacag	PEB669-ecsB-rec-DF	AGGAAGACGCTGGCCATGAATAAtactgaaaagaggtaatcaaatgacag	PEB669-ecsB-rec-DF	AGGAAGACGCTGGCCATGAATAAtactgaaaagaggtaatcaaatgacag
oPEB670	GCATAACCAAGCCTATGCCTACAGCgaacagccagagcgagtctatt	PEB670-ecsB-rec-DR	GCATAACCAAGCCTATGCCTACAGCgaacagccagagcgagtctatt	PEB670-ecsB-rec-DR	GCATAACCAAGCCTATGCCTACAGCgaacagccagagcgagtctatt	PEB670-ecsB-rec-DR	GCATAACCAAGCCTATGCCTACAGCgaacagccagagcgagtctatt	PEB670-ecsB-rec-DR	GCATAACCAAGCCTATGCCTACAGCgaacagccagagcgagtctatt	PEB670-ecsB-rec-DR	GCATAACCAAGCCTATGCCTACAGCgaacagccagagcgagtctatt	PEB670-ecsB-rec-DR	GCATAACCAAGCCTATGCCTACAGCgaacagccagagcgagtctatt	PEB670-ecsB-rec-DR	GCATAACCAAGCCTATGCCTACAGCgaacagccagagcgagtctatt	PEB670-ecsB-rec-DR	GCATAACCAAGCCTATGCCTACAGCgaacagccagagcgagtctatt	PEB670-ecsB-rec-DR	GCATAACCAAGCCTATGCCTACAGCgaacagccagagcgagtctatt	PEB670-ecsB-rec-DR	GCATAACCAAGCCTATGCCTACAGCgaacagccagagcgagtctatt	PEB670-ecsB-rec-DR	GCATAACCAAGCCTATGCCTACAGCgaacagccagagcgagtctatt	PEB670-ecsB-rec-DR	GCATAACCAAGCCTATGCCTACAGCgaacagccagagcgagtctatt	PEB670-ecsB-rec-DR	GCATAACCAAGCCTATGCCTACAGCgaacagccagagcgagtctatt	PEB670-ecsB-rec-DR	GCATAACCAAGCCTATGCCTACAGCgaacagccagagcgagtctatt	PEB670-ecsB-rec-DR	GCATAACCAAGCCTATGCCTACAGCgaacagccagagcgagtctatt	PEB670-ecsB-rec-DR	GCATAACCAAGCCTATGCCTACAGCgaacagccagagcgagtctatt	PEB670-ecsB-rec-DR	GCATAACCAAGCCTATGCCTACAGCgaacagccagagcgagtctatt	PEB670-ecsB-rec-DR	GCATAACCAAGCCTATGCCTACAGCgaacagccagagcgagtctatt	PEB670-ecsB-rec-DR	GCATAACCAAGCCTATGCCTACAGCgaacagccagagcgagtctatt	PEB670-ecsB-rec-DR	GCATAACCAAGCCTATGCCTACAGCgaacagccagagcgagtctatt	PEB670-ecsB-rec-DR	GCATAACCAAGCCTATGCCTACAGCgaacagccagagcgagtctatt	PEB670-ecsB-rec-DR	GCATAACCAAGCCTATGCCTACAGCgaacagccagagcgagtctatt	PEB670-ecsB-rec-DR	GCATAACCAAGCCTATGCCTACAGCgaacagccagagcgagtctatt	PEB670-ecsB-rec-DR	GCATAACCAAGCCTATGCCTACAGCgaacagccagagcgagtctatt
oPEB671	atgtccagaaccctgtctctttat	PEB671-ecsB-geno-F	atgtccagaaccctgtctctttat	PEB671-ecsB-geno-F	atgtccagaaccctgtctctttat	PEB671-ecsB-geno-F	atgtccagaaccctgtctctttat	PEB671-ecsB-geno-F	atgtccagaaccctgtctctttat	PEB671-ecsB-geno-F	atgtccagaaccctgtctctttat	PEB671-ecsB-geno-F	atgtccagaaccctgtctctttat	PEB671-ecsB-geno-F	atgtccagaaccctgtctctttat	PEB671-ecsB-geno-F	atgtccagaaccctgtctctttat	PEB671-ecsB-geno-F	atgtccagaaccctgtctctttat	PEB671-ecsB-geno-F	atgtccagaaccctgtctctttat	PEB671-ecsB-geno-F	atgtccagaaccctgtctctttat	PEB671-ecsB-geno-F	atgtccagaaccctgtctctttat	PEB671-ecsB-geno-F	atgtccagaaccctgtctctttat	PEB671-ecsB-geno-F	atgtccagaaccctgtctctttat	PEB671-ecsB-geno-F	atgtccagaaccctgtctctttat	PEB671-ecsB-geno-F	atgtccagaaccctgtctctttat	PEB671-ecsB-geno-F	atgtccagaaccctgtctctttat	PEB671-ecsB-geno-F	atgtccagaaccctgtctctttat	PEB671-ecsB-geno-F	atgtccagaaccctgtctctttat	PEB671-ecsB-geno-F	atgtccagaaccctgtctctttat	PEB671-ecsB-geno-F	atgtccagaaccctgtctctttat	PEB671-ecsB-geno-F	atgtccagaaccctgtctctttat	PEB671-ecsB-geno-F	atgtccagaaccctgtctctttat	PEB671-ecsB-geno-F	atgtccagaaccctgtctctttat
oPEB672	ggcgaggattttgcttattactta	PEB672-ecsB-geno-R	ggcgaggattttgcttattactta	PEB672-ecsB-geno-R	ggcgaggattttgcttattactta	PEB672-ecsB-geno-R	ggcgaggattttgcttattactta	PEB672-ecsB-geno-R	ggcgaggattttgcttattactta	PEB672-ecsB-geno-R	ggcgaggattttgcttattactta	PEB672-ecsB-geno-R	ggcgaggattttgcttattactta	PEB672-ecsB-geno-R	ggcgaggattttgcttattactta	PEB672-ecsB-geno-R	ggcgaggattttgcttattactta	PEB672-ecsB-geno-R	ggcgaggattttgcttattactta	PEB672-ecsB-geno-R	ggcgaggattttgcttattactta	PEB672-ecsB-geno-R	ggcgaggattttgcttattactta	PEB672-ecsB-geno-R	ggcgaggattttgcttattactta	PEB672-ecsB-geno-R	ggcgaggattttgcttattactta	PEB672-ecsB-geno-R	ggcgaggattttgcttattactta	PEB672-ecsB-geno-R	ggcgaggattttgcttattactta	PEB672-ecsB-geno-R	ggcgaggattttgcttattactta	PEB672-ecsB-geno-R	ggcgaggattttgcttattactta	PEB672-ecsB-geno-R	ggcgaggattttgcttattactta	PEB672-ecsB-geno-R	ggcgaggattttgcttattactta	PEB672-ecsB-geno-R	ggcgaggattttgcttattactta	PEB672-ecsB-geno-R	ggcgaggattttgcttattactta	PEB672-ecsB-geno-R	ggcgaggattttgcttattactta	PEB672-ecsB-geno-R	ggcgaggattttgcttattactta	PEB672-ecsB-geno-R	ggcgaggattttgcttattactta
oPEB673	TGAAGCAGAAGGTTATGATTATGTG	PEB673-ecsB-seq-up	TGAAGCAGAAGGTTATGATTATGTG	PEB673-ecsB-seq-up	TGAAGCAGAAGGTTATGATTATGTG	PEB673-ecsB-seq-up	TGAAGCAGAAGGTTATGATTATGTG	PEB673-ecsB-seq-up	TGAAGCAGAAGGTTATGATTATGTG	PEB673-ecsB-seq-up	TGAAGCAGAAGGTTATGATTATGTG	PEB673-ecsB-seq-up	TGAAGCAGAAGGTTATGATTATGTG	PEB673-ecsB-seq-up	TGAAGCAGAAGGTTATGATTATGTG	PEB673-ecsB-seq-up	TGAAGCAGAAGGTTATGATTATGTG	PEB673-ecsB-seq-up	TGAAGCAGAAGGTTATGATTATGTG	PEB673-ecsB-seq-up	TGAAGCAGAAGGTTATGATTATGTG	PEB673-ecsB-seq-up	TGAAGCAGAAGGTTATGATTATGTG	PEB673-ecsB-seq-up	TGAAGCAGAAGGTTATGATTATGTG	PEB673-ecsB-seq-up	TGAAGCAGAAGGTTATGATTATGTG	PEB673-ecsB-seq-up	TGAAGCAGAAGGTTATGATTATGTG	PEB673-ecsB-seq-up	TGAAGCAGAAGGTTATGATTATGTG	PEB673-ecsB-seq-up	TGAAGCAGAAGGTTATGATTATGTG	PEB673-ecsB-seq-up	TGAAGCAGAAGGTTATGATTATGTG	PEB673-ecsB-seq-up	TGAAGCAGAAGGTTATGATTATGTG	PEB673-ecsB-seq-up	TGAAGCAGAAGGTTATGATTATGTG	PEB673-ecsB-seq-up	TGAAGCAGAAGGTTATGATTATGTG	PEB673-ecsB-seq-up	TGAAGCAGAAGGTTATGATTATGTG	PEB673-ecsB-seq-up	TGAAGCAGAAGGTTATGATTATGTG	PEB673-ecsB-seq-up	TGAAGCAGAAGGTTATGATTATGTG	PEB673-ecsB-seq-up	TGAAGCAGAAGGTTATGATTATGTG
oPEB677	TGGTGGTGGTGGTGGTGCTCGAttaTCAGGTGCTTTTCGCTTTCAGCT
oPEB709	TATTTCTTTTCTTATCTTGCTGATTTTGGCCAAagcgttaacctcct
oPEB710	caggaggttaacgctTTGGCCAAAATCAGCAAGATAAGAAAAGAAATAGAGAA
oPEB738	aaacACCCAAAAGCTGTCTGAAACGGTAAGGCCAg
oPEB739	aaaacTGGCCTTACCGTTTCAGACAGCTTTTGGGT
oPEB740	GCATGCTGAATTCGTAATGAGGTTCttagtggaacagcaggattctatg
oPEB741	CTTCCTCAATAAATCCTTTGTAATTTCACGCTTCATcccaatcatcct
oPEB742	gaggatgattgggATGAAGCGTGAAATTACAAAGGATTTATTGAGGAAGGAGG
oPEB743	GCATAACCAAGCCTATGCCTACAGCtactcgaccgtaattctccatacc
oPEB744	cttagaaatgccgattacgagttt
oPEB745	tctaaaatcgtactctccaaagca
oPEB746	tctatatcagcgtgaaggatgaag
oPEB747	aaacGTATGAAGGCTTGAATAAGGAAGCAACAGAg
oPEB748	aaaacTCTGTTGCTTCCTTATTCAAGCCTTCATAC
oPEB749	GCATGCTGAATTCGTAATGAGGTTCaatcagcaaactaccggaacatta
oPEB750	tcatgtttgtctcactccattatttTCACTTATTCCACTCCACtgttagc
oPEB751	ggggctaacaGTGGAGTGGAATAAGTGAaaataatggagtgagacaaacatga
oPEB752	GCATAACCAAGCCTATGCCTACAGCggatcggtgtcgtataagtcaaat
oPEB753	agtcgtttgaatacagttcgtttg
oPEB754	taatccaccatattccatcctttc
oPEB755	ccgattaaaacaagtgaaacagag
oPEB756	aaacGGACGCCGGTTTGAGCGGAAAAGCCATGGAg
oPEB757	aaaacTCCATGGCTTTTCCGCTCAAACCGGCGTCC
oPEB758	GCATGCTGAATTCGTAATGAGGTTCtcgttgccttcctcattttagata
oPEB759	aatagtcatgatttacatagaaaaagtttgtctcactccattattttcattg
oPEB760	atgaaaataatggagtgagacaaactttttctatgtaaatcatgactattctagg
oPEB761	GCATAACCAAGCCTATGCCTACAGCcaatgaccttcccatccatattta
oPEB762	ccgattacaaaggatttattgagg
oPEB763	cctttccgtatctctctaaatcctc
oPEB764	aattacggtcgagtacgagaaaaa
oPEB771	CCCGATCGGCGGCATTGATCAAGCTGTCGTCGCCGCAGACAAAGCC
oPEB772	CGGCTTTGTCTGCGGCGACGACAGCTTGATCAATGCCGCCGATCGG
oPEB773	GGCTCACCGCGAACAGATTGGAGGTACAGAGCTTGCTTCATTGATAAAAG
oPEB780	gaaagagctaggggaaatggtag
oPEB781	gccatagctcttcttttgtgatct
oPEB782	aaatcttgcagtcatcatcgaagt
oPEB783	gattcagcatatttcccagtacaa
oPEB786	gtattccatgtgatgaggttatcg
oPEB787	cttcatctgtaataaagggggttg
oPEB788	gtacgaggagattgaggttgagat
oPEB789	tcgaatataggcctgcaatttaac
oPEB790	taaaggacaacaacactggtgaaa
oPEB791	ttccttctcaactagcccattatc
oPEB792	aggacagcatattgttcttgatgt
oPEB793	cgtccaccacttcttttactttatc
oPEB794	aatggcttcatctatcatctctcc
oPEB795	tctctgccaaatgaatgaatactg
oPEB796	ggagcctgatttttcacatctact
oPEB797	atttctccgaattcatcatcgt
oPEB798	aaacTAGATGCGGCGAAAATGAGACAGGAGACGCg
oPEB799	aaaacGCGTCTCCTGTCTCATTTTCGCCGCATCTA
oPEB800	GCATGCTGAATTCGTAATGAGGTTCattgatttagaaaggctggaaagc
oPEB801	taatgatcttaggaaatTCAGTCATgaacatcaccTTACTTTAATAGTTTTTG
oPEB802	AAACTATTAAAGTAAggtgatgttcATGACTGAatttcctaagatcattatg
oPEB803	GCATAACCAAGCCTATGCCTACAGCatattatgctcttccacttcatcg
oPEB804	aggtcaacgggtatatcggtgtat
oPEB805	ccgccattttctcttactttgtt
oPEB806	AGAAAGGCTTGAAAAGCAAACA
oPEB807	aaacTACATATTATCCAATACTTAAAGCATTTGAg
oPEB808	aaaacTCAAATGCTTTAAGTATTGGATAATATGTA
oPEB809	GCATGCTGAATTCGTAATGAGGTTCaactgcactcatccagctataaac
oPEB810	ttggaaataatgagaaacttcaatattttctgtcgctctaaacaaaaaagccgcagccacctgcggtcttgatctactccccgttttggt
oPEB811	gagcgacagaaaatattgaagtttc
oPEB812	GCATAACCAAGCCTATGCCTACAGCccttctccgtcgtaaatatcagag
oPEB813	ttagcgctgatttcatctctcttt
oPEB814	aagctcagacccgtaaaatcttct
oPEB815	tataactggaaccatagggaaagg
oPEB817	aatgggatcctaaggaggtatacatTTGAAACGGCAATTAAAACTGTTTTTTATTG
oPEB818	ACCAATCCCCATATGGAAACCGttaTTACATTTCTTTTTTCAGTGTTTCAATTGC
oPEB819	AATGACGGTACAGCAGCTGCAGCCGAAATTATGGCCGCTGCCCTTCATGAATCGTCAAAC
oPEB820	CAGCGGCCATAATTTCGGCTGCAGCTGCTGTACCGTCATTTACTAAAACG
oPEB821	GTTAATCGGCGAGACGACATTCGGCGCTGGTACAGTACAAACGGCAAAAGAATATG
oPEB822	ATATTCTTTTGCCGTTTGTACTGTACCAGCGCCGAATGTCGTCTCGCCGATTAA
oPEB831	AGGCTCACCGCGAACAGATTGGAGGTAGCACAGGAGACAGCAAGTTCGAC
oPEB832	GTGGTGGTGGTGGTGGTGCTCGAttaTTACATTTCTTTTTTCAGTGTTTCAATTGC
oPEB833	GGTAAATGGAAAAAGCGTAAAAGG
oPEB835	ACCCATGGTATATCTCCTTCTTAAA
oPEB836	AAGAAGGAGATATACCATGGGTgaagaaggtaaactggtaatctggattaacggcgataaaggctataacggtctcgctgaagtcggtaagaaattcgagaaagataccggaattaaagtcaccgttgagcatccggataaactggaagagaaattcccacaggttgcggcaactggcgatggccctgacattatcttctgggcacacgaccgctttggtggctacgctcaatctggcctgttggctgaaatcaccccggacaaagcgttccaggacaagctgtatccgtttacctgggatgccgtacgttacaacggcaagctgattgcttacccgatcgctgttgaagcgttatcgctgatttataacaaagatctgctgccgaacccgccaaaaac…
oPEB837	aagtatgaaaacggcaagtacga
oPEB838	TTTAAGAAGGAGATATACCATGGGTgaagaaggtaaactggtaatctgga
oPEB839	cgagctcgaattagtctgcgcgtc
oPEB840	gaaagacgcgcagactaattcgagctcgGGTGGTGGTGGTTCTGGTGGTGGTGGTTCTatgcggggttctcatcatcatc
oPEB841	TGGTGGTGGTGGTGGTGCTCGAttattattttaaagcgtcggttaaaatcaaatg
oPEB842	AGGCTCACCGCGAACAGATTGGAGGTAGCGGCCAAGAGCTTAATCAGTAT
oPEB843	TGGTGGTGGTGGTGGTGCTCGAttaCTATCTTACAGTTGCTAATTCATATG
oPEB856	CTTAGTCGACTAAGGAGGTATACATATGAGTAAAGAATCTATTATTTTTGTCGGT
oPEB857	GAATTAGCTTGCATGCGGCTAGCttaCTATCTTACAGTTGCTAATTCATATG
oPEB866	TTTATGCAGCAATGGCAAGAAC
oPEB867	GCCGACTCAAACATCAAATCTTAC
oPEB912	aaacAAGCGTGTCTCAAAATGAACTTGCCGAGCCg
oPEB913	aaaacGGCTCGGCAAGTTCATTTTGAGACACGCTT
oPEB914	GCATGCTGAATTCGTAATGAGGTTCcaaattatacatgatcttcggcttc
oPEB915	aatgaattcatattcggccccctccttacagccctctcctttcacgacgt
oPEB916	gcacgtcgtgaaaggagagggctgtaaggagggggccgaatatgaattca
oPEB917	GCATAACCAAGCCTATGCCTACAGCcaagtcatatgtcaagcatacagg
oPEB918	atatacggactgcatcagaagaaa
oPEB919	tttcttcttggacacaacgatct
oPEB920	actggttggcatgcttattgtagt
oPEB921	aaacTCTGCGTCTAATGGAATGAATGCGATCGTCg
oPEB922	aaaacGACGATCGCATTCATTCCATTAGACGCAGA
oPEB923	GCATGCTGAATTCGTAATGAGGTTCagagaaataggggcaaagaatagg
oPEB924	tgaaccgaagttcgtttatagggtgcggtcgtctcacctcgcatgtttga
oPEB925	tgatcaaacatgcgaggtgagacgaccgcaccctataaacgaacttcggt
oPEB926	GCATAACCAAGCCTATGCCTACAGCcgtggctttttgttttctttctac
oPEB927	tccatcctttctatgcgcaatata
oPEB928	acctgtctatttatgggctttcct
oPEB929	tcactgtacaaaagcaacccagag
oPEB930	aaacCATTCTCAAGCGCCGTCTTCTTTTTAGGACg
oPEB931	aaaacGTCCTAAAAAGAAGACGGCGCTTGAGAATG
oPEB932	GCATGCTGAATTCGTAATGAGGTTCgtgatgatgtcgtgatgtttatcc
oPEB933	atgcgcccgctcaaggctctttttcatcatttacctgctctttatatcctg
oPEB934	aggcaggatataaagagcaggtaaatgatgaaaaagagccttgagcgg
oPEB935	GCATAACCAAGCCTATGCCTACAGCcatacttgttgtccttgattccac
oPEB936	tactattcgatttcaagctctcca
oPEB937	caccaaatagcttcctaaaagacc
oPEB938	aaggcacacatgacaaaagaaatc
oPEB939	aaacCGTTGAGGTCGTCCTTTTGCCCGTTCGCGAg
oPEB940	aaaacTCGCGAACGGGCAAAAGGACGACCTCAACG
oPEB941	GCATGCTGAATTCGTAATGAGGTTCcaatacgggtacagtgcttttaat
oPEB942	aaaacatgaaaaaggggaagattctttgtttttcctcctaaagtgtgaag
oPEB943	cttcacactttaggaggaaaaacaaagaatcttcccctttttcatgttttg
oPEB944	GCATAACCAAGCCTATGCCTACAGCcctggctgttatctgtaaaatcatc
oPEB945	gtttcctaattggtcaatgtttgc
oPEB946	ttccttctgtcgacactctttctac
oPEB947	gtattatggttgttcgtgtcaagc
oPEB948	aaacGTTCAGCTCCATGATACGTTTCCATTGGAGg
oPEB949	aaaacCTCCAATGGAAACGTATCATGGAGCTGAAC
oPEB950	GCATGCTGAATTCGTAATGAGGTTCgccgttcgttacttaatctcattc
oPEB951	ccaaatggtttgtgcaaacgcctattgaacgtctcctttttatgacctat
oPEB952	gtataggtcataaaaaggagacgttcaataggcgtttgcacaaaccatttg
oPEB953	GCATAACCAAGCCTATGCCTACAGCtttaatcatggtgtccagttcatc
oPEB954	caagagttttcacataagcctgaa
oPEB955	cacttcatctgcaataaaaagcac
oPEB956	gattacgtggaaacgatctgaa
oPEB957	aaacCAGAAGTCAATCAAGCTATCGATGCACATCg
oPEB958	aaaacGATGTGCATCGATAGCTTGATTGACTTCTG
oPEB959	GCATGCTGAATTCGTAATGAGGTTCactccctctggaatgtactcctc
oPEB960	aggttttttgttgtcggtctatgatttatcaatctcctcctttatgaatttgca
oPEB961	tgcaaattcataaaggaggagattgataaatcatagaccgacaacaaaaaacct
oPEB962	GCATAACCAAGCCTATGCCTACAGCtgttgaagggtatattgctgaaga
oPEB963	caactttccgcagcagtactatc
oPEB964	gagctgaaaggtatcgaaaaagaa
oPEB965	gaagaaattgtgagacggctttat
oPEB966	aaacGCATCACAATTGCTCAGGCCATTCTCGAATg
oPEB967	aaaacATTCGAGAATGGCCTGAGCAATTGTGATGC
oPEB968	GCATGCTGAATTCGTAATGAGGTTCgtttgctcattggtctattgattg
oPEB969	gaattaaaaataccagtaaaaagggcgaaaaccttccttcgaattaaaagat
oPEB970	atcttttaattcgaaggaaggttttcgccctttttactggtatttttaattc
oPEB971	GCATAACCAAGCCTATGCCTACAGCctagattttggaagcatgagagaa
oPEB972	atttctcaggagcatctcattctt
oPEB973	cgctatgcttacggtctttatttt
oPEB974	cgaaggcaactgtcaaatcata
oPEB975	aaacATGAATACATTGAGATTATGGATTATGCGAg
oPEB976	aaaacTCGCATAATCCATAATCTCAATGTATTCAT
oPEB977	GCATGCTGAATTCGTAATGAGGTTCctcatcactacaacaaggggaac
oPEB978	ccccgggggagggcagtctttttcgtatctgcgtcctccttctgggat
oPEB979	aattcatcccagaaggaggacgcagatacgaaaaagactgccctcccccg
oPEB980	GCATAACCAAGCCTATGCCTACAGCgcagggtttttattatccttcctt
oPEB981	gatcatagagcaagttgtcacagg
oPEB982	ccattcagcatctgtttcatttac
oPEB983	ggatcaatttcccgagacagta
oPEB1014	TTGGCCTTGTCCTTGACCTTCACCGGGATCCTCTAGAGTCGACCCTG
oPEB1015	TAActaagaattcggccgtcgttt
oPEB1017	TTGGCCTTGTCCTTGACCTTCACCCTCTAGAGTCGACCTGCAGTGG
oPEB1018	TAActaagtaatatggtgcactctcagt
oPEB1021	ATTATGCCGCATCTGTCCAACT
oPEB1022	gcaaggcgattaagttgggtaa
oPEB1024	TTCTCGCCGGATGTACTGGAAAC
oPEB1025	tggcttaactatgcggcatcaga
oPEB1034	CTAGAGGGTGAAGGTCAAGGACAAGGCCAAATGAGTAAAGAATCTATTATTTTTGTCGGT
oPEB1035	gtactgagagtgcaccatattacttagTTACTATCTTACAGTTGCTAATTCATATGCA
oPEB1036	TAGAGGGTGAAGGTCAAGGACAAGGCCAAATGAGTAGCGGCCAAGAGCTTAATCAGT
oPEB1039	GGATCCCGGTGAAGGTCAAGGACAAGGCCAATTGCTACGTAAAAAACATTTTAGCTGGA
oPEB1040	acgttgtaaaacgacggccgaattcttagTTATCAGGTGCTTTTCGCTTTCAGCTT
oPEB1041	ATCCCGGTGAAGGTCAAGGACAAGGCCAATTGAAACGGCAATTAAAACTGTTTTTTATTG
oPEB1042	gttgtaaaacgacggccgaattcttagTTATTACATTTCTTTTTTCAGTGTTTCAATTGC
[truncated: 5,000 more columns]

## Sheet: Plasmids
Plasmid number	Plasmid name	Reference/Source
pDR244	pDR244	Bacillus Genetic Stock Center (ECE274)
pDR110	pDR110	A gift from David Rudner
pBR322	pBR322	New England Biolabs (N3033S)
pKT25	pKT25	Euromedex (EUP-25C)
pUT18C	pUT18C	Euromedex (EUP-18C)
pPB12	pET28b-10xHis-Smt3	A gift from Jayakrishnan Nandakumar
pPB13	pET28b-6xHis-Ulp1-403-621	A gift from Jayakrishnan Nandakumar
pPB41	pPB41	Burby and Simmons, 2017a, b
pPB44	pPB41-CRISPR::recR	This study
pPB46	pPB44-recR recombination template	This study
pPB47	pPB47	This study
pPB72	pPB41-CRISPR::uvrA	This study
pPB73	pPB41-CRISPR::uvrB	This study
pPB74	pPB41-CRISPR::uvrC	This study
pPB75	pPB41-CRISPR::yprA	This study
pPB76	pPB41-CRISPR::yprB	This study
pPB77	pPB41-CRISPR::ylbK	This study
pPB78	pPB41-CRISPR::ylbL	This study
pPB81	pPB41-CRISPR::sodA	This study
pPB82	pPB72-ΔuvrA recombination template	This study
pPB83	pPB73-ΔuvrB recombination template	This study
pPB85	pPB74-ΔuvrC recombination template	This study
pPB86	pPB75-ΔyprA recombination template	This study
pPB87	pPB76-ΔyprB recombination template	This study
pPB98	pPB77-ΔylbK recombination template	This study
pPB99	pPB78-ΔylbL recombination template	This study
pPB103	pPB81-ΔsodA recombination template	This study
pPB107	pPB47-amyE::Pxyl-ylbK-camR	This study
pPB108	pPB47-amyE::Pxyl-ylbL-camR	This study
pPB111	pPB47-amyE::Pxyl-ylbL-S234A-camR	This study
pPB113	pPB41-CRISPR::queA	This study
pPB114	pPB41-CRISPR::ctpA	This study
pPB115	pPB41-CRISPR::ysoA	This study
pPB116	pPB41-CRISPR::ylmE	This study
pPB117	pPB41-CRISPR::sepF	This study
pPB118	pPB41-CRISPR::ylmG	This study
pPB120	pPB113-ΔqueA recombination template	This study
pPB121	pPB114-ΔctpA recombination template	This study
pPB122	pPB115-ΔysoA recombination template	This study
pPB123	pPB116-ΔylmE recombination template	This study
pPB124	pPB117-ΔsepF recombination template	This study
pPB125	pPB118-ΔylmG recombination template	This study
pPB130	pPB41-CRISPR::ytmP	This study
pPB131	pPB41-CRISPR::bcrC	This study
pPB132	pPB41-CRISPR::ecsA	This study
pPB133	pPB41-CRISPR::ecsB	This study
pPB140	pPB130-ΔytmP recombination template	This study
pPB141	pPB131-ΔbcrC recombination template	This study
pPB142	pPB132-ΔecsA recombination template	This study
pPB143	pPB133-ΔecsB recombination template	This study
pPB149	pPB77-ΔylbK recombination template 2	This study
pPB154	pPB41-CRISPR::walH	This study
pPB155	pPB41-CRISPR::yycI	This study
pPB156	pPB41-CRISPR::yycJ	This study
pPB157	pPB12-ylbL-36-341	This study
pPB173	pPB47-amyE::Pxyl-ylbL-K279A-camR	This study
pPB174	pPB154-ΔwalH recombination template	This study
pPB175	pPB155-ΔyycI recombination template	This study
pPB176	pPB156-ΔyycJ recombination template	This study
pPB177	pPB41-CRISPR::ruvB	This study
pPB178	pPB41-CRISPR::ripX	This study
pPB179	pPB177-ΔruvB recombination template	This study
pPB180	pPB178-ΔripX recombination template	This study
pPB181	pPB12-ylbL-36-341-S234A	This study
pPB184	pPB47-amyE::Pxyl-ctpA-camR	This study
pPB185	pPB47-amyE::Pxyl-ctpA-S297A-camR	This study
pPB186	pPB47-amyE::Pxyl-ctpA-K322A-camR	This study
pPB194	pDR110-Phyp-yneA	This study
pPB200	pET28b-MBP-6xHis-Ulp1-403-621	This study
pPB203	pET28b-MBP-Smt3-ctpA-38-466	This study
pPB204	pPB12-yneA-28-103	This study
pPB214	pET28b-MBP-Smt3-ctpA-38-466-S297A	This study
pPB227	pPB41-CRISPR::fhuG	This study
pPB228	pPB41-CRISPR::yfkH	This study
pPB229	pPB41-CRISPR::ltaSA	This study
pPB230	pPB41-CRISPR::ykgA	This study
pPB231	pPB41-CRISPR::cgeE	This study
pPB232	pPB41-CRISPR::ysnF	This study
pPB233	pPB41-CRISPR::lytG	This study
pPB234	pPB41-CRISPR::yxaB	This study
pPB237	pPB227-fhuG	This study
pPB238	pPB228-yfkH	This study
pPB239	pPB229-ltaSA	This study
pPB240	pPB230-ykgA	This study
pPB241	pPB231-cgeE	This study
pPB242	pPB232-ysnF	This study
pPB243	pPB233-lytG	This study
pPB244	pPB234-yxaB	This study
pPB267	pU-T18-YneA	This study
pPB268	pU-T18-YneAΔN	This study
pPB270	pK-T25-YlbL-S234A	This study
pPB271	pK-T25-CtpA-S297A	This study

## Sheet: Strains
Strain	Genotype	Reference/Source
PY79	B. subtilis PY79	Youngman et al., 1984
BTH101	E. coli BTH101	Euromedex (EUB001)
PEB66	E. coli Top10	ThermoFisher (C404010)
PEB67	E. coli BL21 DE3	Lab stock
PEB69	E. coli NiCo21 DE3	New England Biolabs (C2529H)
PEB75	B. subtilis 168 ΔrecN::erm (used to generate other strains only)	Bacillus Genetic Stock Center (BKE24240)
PEB85	B. subtilis ΔrecN	This study
PEB111	E. coli BL21 DE3 pLysY/lacIq	New England Biolabs (C3013)
PEB233	E. coli XL1-Blue pCJ41	Bacillus Genetic Stock Center (ECE310)
PEB234	E. coli (TB1) pMalC9	Bacillus Genetic Stock Center (ECE309)
PEB235	B. subtilis ΔrecR	This study
PEB278	B. subtilis ΔrnhC	JWS224
PEB307	B. subtilis ΔuvrA	This study
PEB308	B. subtilis ΔuvrB	This study
PEB310	B. subtilis ΔuvrC	This study
PEB316	B. subtilis ΔyprA	This study
PEB318	B. subtilis ΔyprB	This study
PEB322	B. subtilis ΔylbK	This study
PEB324	B. subtilis ΔylbL	This study
PEB334	B. subtilis ΔsodA	This study
PEB336	E. coli MC1061	Lab stock
PEB346	B. subtilis amyE::Pxyl-ylbL-S234A (used to generate other strains only)	This study
PEB349	B. subtilis ΔylbL, amyE::Pxyl-ylbL (used to generate other strains only)	This study
PEB350	B.subtilis amyE::Pxyl-ylbK (used to generate other strains only)	This study
PEB353	B. subtilis ΔqueA	This study
PEB355	B. subtilis ΔctpA	This study
PEB357	B. subtilis ΔysoA	This study
PEB373	B. subtilis ΔylbK, amyE::Pxyl-ylbK	This study
PEB375	B. subtilis ΔylbL, amyE::Pxyl-ylbL	This study
PEB377	B. subtilis ΔylbL, amyE::Pxyl-ylbL-S243A	This study
PEB382	B. subtilis ΔylmE	This study
PEB384	B. subtilis ΔsepF	This study
PEB386	B. subtilis ΔylmG	This study
PEB390	B. subtilis ΔylbK, amyE::Pxyl-ylbL	This study
PEB392	B. subtilis ΔylbK, amyE::Pxyl-ylbL-S243A	This study
PEB418	B. subtilis ΔytmP	This study
PEB420	B. subtilis ΔbcrC	This study
PEB422	B. subtilis ΔecsA	This study
PEB424	B. subtilis ΔecsB	This study
PEB427	B. subtilis ΔylbK-2	This study
PEB432	B. subtilis 168 ΔyneA::erm (used to generate other strains only)	Bacillus Genetic Stock Center (BKE17860)
PEB433	B. subtilis ΔyneA::erm	This study
PEB436	B. subtilis ΔylbL, ΔyneA::erm	This study
PEB439	B. subtilis ΔyneA::loxp	This study
PEB441	B. subtilis ΔylbL, ΔyneA::loxp	This study
PEB449	B. subtilis 168 Δcrh::erm (used to generate other strains only)	Bacillus Genetic Stock Center (BKE34740)
PEB450	B. subtilis 168 Δlgt::erm (used to generate other strains only)	Bacillus Genetic Stock Center (BKE34990)
PEB452	B. subtilis 168 ΔsdaAB::erm (used to generate other strains only)	Bacillus Genetic Stock Center (BKE15850)
PEB453	B. subtilis 168 ΔydzU::erm (used to generate other strains only)	Bacillus Genetic Stock Center (BKE06048)
PEB454	B. subtilis 168 ΔradA::erm (used to generate other strains only)	Bacillus Genetic Stock Center (BKE00870)
PEB455	B. subtilis 168 ΔcymR::erm (used to generate other strains only)	Bacillus Genetic Stock Center (BKE27520)
PEB456	B. subtilis 168 ΔywrC::erm (used to generate other strains only)	Bacillus Genetic Stock Center (BKE36110)
PEB461	B. subtilis Δcrh::erm	This study
PEB463	B. subtilis Δlgt::erm	This study
PEB467	B. subtilis ΔsdaAB::erm	This study
PEB469	B. subtilis ΔydzU::erm	This study
PEB471	B. subtilis ΔradA::erm	This study
PEB473	B. subtilis ΔcymR::erm	This study
PEB475	B. subtilis ΔywrC::erm	This study
PEB477	B. subtilis 168 ΔrecG::erm (used to generate other strains only)	Bacillus Genetic Stock Center (BKE15870)
PEB478	B. subtilis ΔrecG::erm	This study
PEB482	B. subtilis ΔwalH	This study
PEB485	B. subtilis ΔyycI	This study
PEB488	B. subtilis ΔwalJ	This study
PEB491	B. subtilis ΔruvB	This study
PEB493	B. subtilis ΔripX	This study
PEB533	B. subtilis ΔylbL, amyE::Pxyl-ylbL-K279A	This study
PEB535	B. subtilis 168 ΔponA::erm (used to generate other strains only)	Bacillus Genetic Stock Center (BKE22320)
PEB551	B. subtilis ΔponA::erm	This study
PEB555	B. subtilis ΔylbL, ΔctpA	This study
PEB557	B. subtilis ΔylbL, amyE::Pxyl-ylbL, ΔctpA	This study
PEB559	B. subtilis ΔyneA::loxp, ΔctpA	This study
PEB561	B. subtilis ΔylbL, ΔyneA::loxp, ΔctpA	This study
PEB585	B. subtilis ΔuvrA, ΔyneA::loxp	This study
PEB595	B. subtilis ΔylbL, amyE::Pxyl-ctpA	This study
PEB597	B. subtilis ΔylbL, amyE::Pxyl-ctpA-S297A	This study
PEB599	B. subtilis ΔctpA, amyE::Pxyl-ctpA	This study
PEB601	B. subtilis ΔctpA, amyE::Pxyl-ctpA-S297A	This study
PEB603	B. subtilis ΔctpA, amyE::Pxyl-ctpA-K322A	This study
PEB605	B. subtilis ΔctpA, amyE::Pxyl-ylbL	This study
PEB607	B. subtilis ΔctpA, amyE::Pxyl-ylbL-S234A	This study
PEB619	B. subtilis ΔylbL, ΔctpA, amyE::Pxyl-ctpA	This study
PEB621	B. subtilis ΔylbL, ΔctpA, amyE::Pxyl-ctpA-S297A	This study
PEB623	B. subtilis ΔylbL, ΔctpA, amyE::Pxyl-ylbL-S234A	This study
PEB677	B. subtilis amyE::Phyp-yneA	This study
PEB681	B. subtilis ΔylbL, amyE::Phyp-yneA	This study
PEB685	B. subtilis ΔctpA, amyE::Phyp-yneA	This study
PEB689	B. subtilis ΔylbL, ΔctpA, amyE::Phyp-yneA	This study
PEB778	B. subtilis ΔfhuG	This study
PEB780	B. subtilis ΔylbL, ΔctpA, ΔfhuG	This study
PEB782	B. subtilis ΔyfkH	This study
PEB784	B. subtilis ΔylbL, ΔctpA, ΔyfkH	This study
PEB786	B. subtilis ΔltaSA	This study
PEB788	B. subtilis ΔylbL, ΔctpA, ΔltaSA	This study
PEB790	B. subtilis ΔykgA	This study
PEB792	B. subtilis ΔylbL, ΔctpA, ΔykgA	This study
PEB794	B. subtilis ΔcgeE	This study
PEB796	B. subtilis ΔylbL, ΔctpA, ΔcgeE	This study
PEB798	B. subtilis ΔysnF	This study
PEB800	B. subtilis ΔylbL, ΔctpA, ΔysnF	This study
PEB802	B. subtilis ΔlytG	This study
PEB804	B. subtilis ΔylbL, ΔctpA, ΔlytG	This study
PEB806	B. subtilis ΔyxaB	This study
PEB808	B. subtilis ΔylbL, ΔctpA, ΔyxaB	This study
PEB810	B. subtilis ΔylbL, ΔctpA, ΔytmP	This study
