# Supplementary material for: Discovery of a dual protease mechanism that promotes DNA damage checkpoint recovery
Source: PLoS Genet. 2018 Jul 6;14(7):e1007512. doi: 10.1371/journal.pgen.1007512 (PMC6051672; doi:10.1371/journal.pgen.1007512)
Supplement: S7 Table — The numerical data underlying all graphs is presented. (XLSX) [file pgen.1007512.s014.xlsx]

## Sheet: Survival assay
2016-03-03	Survival assay
			Replicate					CFU/Dilution				Percent survival
Strain	genotype	[MMC]	1	2	3	Dilution		1	2	3		1	2	3	Average	Std Dev
PY79	WT	0	185	206	88	0.0001		1850000	2060000	880000		1	1	1	1	0
		100	155	144	43	0.0001		1550000	1440000	430000		0.837838	0.699029	0.488636	0.675168	0.175819
		200	425	375	119	0.001		425000	375000	119000		0.22973	0.182039	0.135227	0.182332	0.0472519
		300	670	669	208	0.01		67000	66900	20800		0.0362162	0.0324757	0.0236364	0.0307761	0.00645985
		400	824	720	529	0.1		8240	7200	5290		0.00445405	0.00349515	0.00601136	0.00465352	0.00126991
PEB324	ΔylbL	0	98	176	143	0.0001		980000	1760000	1430000		1	1	1	1	0
		100	48	83	16	0.0001		480000	830000	160000		0.489796	0.471591	0.111888	0.357758	0.213124
		200	58	147	36	0.001		58000	147000	36000		0.0591837	0.0835227	0.0251748	0.0559604	0.0293072
		300	128	157	12	0.01		12800	15700	1200		0.0130612	0.00892045	0.000839161	0.00760695	0.006216
		400	249	158	30	0.1		2490	1580	300		0.00254082	0.000897727	0.00020979	0.00121611	0.00119768
2016-03-04	Survival assay
			Replicate					CFU/Dilution				Percent survival
Strain	genotype	[MMC]	1	2	3	Dilution		1	2	3		1	2	3	Average	Std Dev
PY79	WT	0	38	76	101	0.0001		380000	760000	1010000		1	1	1	1	0
		100	41	52	48	0.0001		410000	520000	480000		1.07895	0.684211	0.475248	0.746135	0.306577
		200	12	13	11	0.0001		120000	130000	110000		0.315789	0.171053	0.108911	0.198584	0.106152
		300	25	32	9	0.001		25000	32000	9000		0.0657895	0.0421053	0.00891089	0.0389352	0.0285715
		400	28	17	8	0.01		2800	1700	800		0.00736842	0.00223684	0.000792079	0.00346578	0.00345612
PEB324	ΔylbL	0	79	117	158	0.0001		790000	1170000	1580000		1	1	1	1	0
		100	46	78	76	0.0001		460000	780000	760000		0.582278	0.666667	0.481013	0.576653	0.0929548
		200	125	200	134	0.001		125000	200000	134000		0.158228	0.17094	0.0848101	0.137993	0.046494
		300	130	347	46	0.01		13000	34700	4600		0.0164557	0.0296581	0.00291139	0.0163417	0.0133737
		400	96	189	90	0.1		960	1890	900		0.00121519	0.00161538	0.00056962	0.0011334	0.000527658
2016-03-05	Survival assay
			Replicate					CFU/Dilution				Percent survival
Strain	genotype	[MMC]	1	2	3	Dilution		1	2	3		1	2	3	Average	Std Dev
PY79	WT	0	65	57	79	0.0001		650000	570000	790000		1	1	1	1	0
		100	15	28	23	0.0001		150000	280000	230000		0.230769	0.491228	0.291139	0.337712	0.136332
		200	7	1	10	0.0001		70000	10000	100000		0.107692	0.0175439	0.126582	0.0839395	0.0582708
		300	12	17	6	0.001		12000	17000	6000		0.0184615	0.0298246	0.00759494	0.018627	0.0111157
		400	11	15	4	0.01		1100	1500	400		0.00169231	0.00263158	0.000506329	0.00161007	0.00106501
PEB324	ΔylbL	0	95	89	151	0.0001		950000	890000	1510000		1	1	1	1	0
		100	39	26	41	0.0001		390000	260000	410000		0.410526	0.292135	0.271523	0.324728	0.0750147
		200	84	57	88	0.001		84000	57000	88000		0.0884211	0.0640449	0.0582781	0.070248	0.0160002
		300	94	73	102	0.01		9400	7300	10200		0.00989474	0.00820225	0.00675497	0.00828398	0.00157148
		400	99	57	53	0.1		990	570	530		0.00104211	0.000640449	0.000350993	0.000677849	0.000347071
Survival assay
		Replicate					CFU/Dilution				Percent survival
genotype	[MMC]	1	2	3	Dilution		1	2	3		1	2	3	Average	Std Dev
ΔctpA	0	94	151	144	0.0001		940000	1510000	1440000		1	1	1	1	0
	100	58	82	88	0.0001		580000	820000	880000		0.617021	0.543046	0.611111	0.590393	0.0411097
	200	197	244	175	0.001		197000	244000	175000		0.209574	0.161589	0.121528	0.164231	0.0440827
	300	439	270	148	0.01		43900	27000	14800		0.0467021	0.0178808	0.0102778	0.0249536	0.0192146
	400	336	218	68	0.1		3360	2180	680		0.00357447	0.00144371	0.000472222	0.00183013	0.00158681
ΔylbL, ΔctpA	0	107	109	35	0.0001		1070000	1090000	350000		1	1	1	1	0
	100	351	286	176	0.001		351000	286000	176000		0.328037	0.262385	0.502857	0.364427	0.124297
	200	118	58	30	0.001		118000	58000	30000		0.11028	0.053211	0.0857143	0.0830686	0.0286265
	300	201	62	40	0.01		20100	6200	4000		0.018785	0.00568807	0.0114286	0.0119672	0.00656508
	400	155	87	4	0.1		1550	870	40		0.0014486	0.000798165	0.000114286	0.000787016	0.000667226
ΔuvrA	0	39	35	37	0.0001		390000	350000	370000		1	1	1	1	0
	100	69	70	34	0.01		6900	7000	3400		0.0176923	0.02	0.00918919	0.0156272	0.00569359
	200	10	16	13	0.1		100	160	130		0.00025641	0.000457143	0.000351351	0.000354968	0.000100415
	300	16	25	77	1		16	25	77		4.10256e-05	7.14286e-05	0.000208108	0.000106854	8.89964e-05
Survival assay
		Replicate					CFU/Dilution				Percent survival
genotype	[MMC]	1	2	3	Dilution		1	2	3		1	2	3	Average	Std Dev
ΔctpA	0	175	176	199	0.0001		1750000	1760000	1990000		1	1	1	1	0
	100	114	87	105	0.0001		1140000	870000	1050000		0.651429	0.494318	0.527638	0.557795	0.0827828
	200	303	304	302	0.001		303000	304000	302000		0.173143	0.172727	0.151759	0.165876	0.0122279
	300	627	299	576	0.01		62700	29900	57600		0.0358286	0.0169886	0.0289447	0.027254	0.00953309
	400	688	117	524	0.1		6880	1170	5240		0.00393143	0.000664773	0.00263317	0.00240979	0.00164474
ΔylbL, ΔctpA	0	103	163	180	0.0001		1030000	1630000	1800000		1	1	1	1	0
	100	257	385	363	0.001		257000	385000	363000		0.249515	0.236196	0.201667	0.229126	0.0246951
	200	93	146	90	0.001		93000	146000	90000		0.0902913	0.0895706	0.05	0.0766206	0.0230569
	300	168	82	167	0.01		16800	8200	16700		0.0163107	0.00503067	0.00927778	0.0102064	0.00569705
	400	203	14	206	0.1		2030	140	2060		0.00197087	8.58896e-05	0.00114444	0.00106707	0.000944871
ΔuvrA	0	183	242	203	0.0001		1830000	2420000	2030000		1	1	1	1	0
	100	300	235	132	0.01		30000	23500	13200		0.0163934	0.00971074	0.00650246	0.0108689	0.00504617
	200	104	72	80	0.1		1040	720	800		0.000568306	0.000297521	0.000394089	0.000419972	0.000137236
	300	26	10	11	1		26	10	11		1.42077e-05	4.13223e-06	5.41872e-06	7.91953e-06	5.48353e-06
Survival assay
		Replicate					CFU/Dilution				Percent survival
genotype	[MMC]	1	2	3	Dilution		1	2	3		1	2	3	Average	Std Dev
ΔctpA	0	111	105	109	0.0001		1110000	1050000	1090000		1	1	1	1	0
	100	48	49	47	0.0001		480000	490000	470000		0.432432	0.466667	0.431193	0.443431	0.0201326
	200	121	106	76	0.001		121000	106000	76000		0.109009	0.100952	0.0697248	0.0932287	0.0207498
	300	121	127	110	0.01		12100	12700	11000		0.0109009	0.0120952	0.0100917	0.0110293	0.0010079
	400	83	117	164	0.1		830	1170	1640		0.000747748	0.00111429	0.00150459	0.00112221	0.000378482
ΔylbL, ΔctpA	0	167	163	179	0.0001		1670000	1630000	1790000		1	1	1	1	0
	100	364	368	304	0.001		364000	368000	304000		0.217964	0.225767	0.169832	0.204521	0.0302936
	200	43	73	53	0.001		43000	73000	53000		0.0257485	0.0447853	0.0296089	0.0333809	0.0100633
	300	83	60	58	0.01		8300	6000	5800		0.00497006	0.00368098	0.00324022	0.00396375	0.000898918
	400	55	78	67	0.1		550	780	670		0.000329341	0.000478528	0.000374302	0.000394057	7.653e-05
ΔuvrA	0	125	101	110	0.0001		1250000	1010000	1100000		1	1	1	1	0
	100	223	191	207	0.01		22300	19100	20700		0.01784	0.0189109	0.0188182	0.018523	0.00059333
	200	60	63	45	0.1		600	630	450		0.00048	0.000623762	0.000409091	0.000504284	0.000109377
	300	24	19	14	1		24	19	14		1.92e-05	1.88119e-05	1.27273e-05	1.69131e-05	3.63018e-06
			Replicate
Strain	genotype	[MMC]	1	2	3	4	5	6	7	8	9	Average	SEM	Std Dev
PY79	WT	0	100	100	100	100	100	100	100	100	100	100	0	0
		100	83.7838	69.9029	48.8636	107.895	68.4211	47.5248	23.0769	49.1228	29.1139	58.6338	8.9186	26.7558
		200	22.973	18.2039	13.5227	31.5789	17.1053	10.8911	10.7692	1.75439	12.6582	15.4952	2.81073	8.43219
		300	3.62162	3.24757	2.36364	6.57895	4.21053	0.891089	1.84615	2.98246	0.759494	2.94461	0.599749	1.79925
		400	0.445405	0.349515	0.601136	0.736842	0.223684	0.0792079	0.169231	0.263158	0.0506329	0.324312	0.0777285	0.233185
PEB324	ΔylbL	0	100	100	100	100	100	100	100	100	100	100	0	0
		100	48.9796	47.1591	11.1888	58.2278	66.6667	48.1013	41.0526	29.2135	27.1523	41.9713	5.67464	17.0239
		200	5.91837	8.35227	2.51748	15.8228	17.094	8.48101	8.84211	6.40449	5.82781	8.80671	1.58447	4.75342
		300	1.30612	0.892045	0.0839161	1.64557	2.96581	0.291139	0.989474	0.820225	0.675497	1.07442	0.284217	0.852652
		400	0.254082	0.0897727	0.020979	0.121519	0.161538	0.056962	0.104211	0.0640449	0.0350993	0.100912	0.024068	0.0722041
PEB355	ΔctpA	0	100	100	100	100	100	100	100	100	100	100	0	0
		100	61.7021	54.3046	61.1111	65.1429	49.4318	52.7638	43.2432	46.6667	43.1193	53.0539	2.72938	8.18813
		200	20.9574	16.1589	12.1528	17.3143	17.2727	15.1759	10.9009	10.0952	6.97248	14.1112	1.46099	4.38297
		300	4.67021	1.78808	1.02778	3.58286	1.69886	2.89447	1.09009	1.20952	1.00917	2.10789	0.438528	1.31559
		400	0.357447	0.144371	0.0472222	0.393143	0.0664773	0.263317	0.0747748	0.111429	0.150459	0.178738	0.0428626	0.128588
PEB555	ΔylbL, ΔctpA	0	100	100	100	100	100	100	100	100	100	100	0	0
		100	32.8037	26.2385	50.2857	24.9515	23.6196	20.1667	21.7964	22.5767	16.9832	26.6025	3.30059	9.90178
		200	11.028	5.3211	8.57143	9.02913	8.95706	5	2.57485	4.47853	2.96089	6.43567	1.00588	3.01763
		300	1.8785	0.568807	1.14286	1.63107	0.503067	0.927778	0.497006	0.368098	0.324022	0.871245	0.189611	0.568832
		400	0.14486	0.0798165	0.0114286	0.197087	0.00858896	0.114444	0.0329341	0.0478528	0.0374302	0.0749381	0.0216457	0.064937
PEB307	ΔuvrA	0	100	100	100	100	100	100	100	100	100	100	0	0
		100	1.76923	2	0.918919	1.63934	0.971074	0.650246	1.784	1.89109	1.88182	1.50064	0.169181	0.507542
		200	0.025641	0.0457143	0.0351351	0.0568306	0.0297521	0.0394089	0.048	0.0623762	0.0409091	0.0426408	0.00400329	0.0120099
		300	0.00410256	0.00714286	0.0208108	0.00142077	0.000413223	0.000541872	0.00192	0.00188119	0.00127273	0.00438956	0.00216941	0.00650822

## Sheet: Quantitative Western blot
			Experiment 1			Experiment 2			Experiment 3			Experiment 1		Experiment 2		Experiment 3
		Sample	CtpA	YlbL	DnaN	CtpA	YlbL	DnaN	CtpA	YlbL	DnaN	CtpA/DnaN	YlbL/DnaN	CtpA/DnaN	YlbL/DnaN	CtpA/DnaN	YlbL/DnaN		YlbL/DnaN	YlbL/DnaN	YlbL/DnaN	Average	Std Dev	YlbL t-test		CtpA/DnaN	CtpA/DnaN	CtpA/DnaN	Average	Std Dev	CtpA t-test
		NT	1.08048e+06	1.79429e+06	1.18625e+06	1.58545e+06	2.53963e+06	2.28516e+06	2.94153e+06	4.92081e+06	2.61226e+06	0.910838	1.51258	0.693804	1.11136	1.12605	1.88374		1.51258	1.11136	1.88374	1.50256	0.386286			0.910838	0.693804	1.12605	0.910229	0.216122
	MMC	30'	1.38425e+06	2.26232e+06	1.2609e+06	1.30762e+06	2.49265e+06	2.20451e+06	1.87122e+06	4.34823e+06	3.21752e+06	1.09782	1.79421	0.593156	1.13071	0.581573	1.35143		1.79421	1.13071	1.35143	1.42545	0.337887	0.80752		1.09782	0.593156	0.581573	0.757518	0.29477	0.509332
		60'	1.2691e+06	2.29126e+06	1.69438e+06	1.60094e+06	2.63331e+06	2.29115e+06	2.74624e+06	4.21919e+06	3.01322e+06	0.749001	1.35226	0.69875	1.14934	0.911399	1.40023		1.35226	1.14934	1.40023	1.30061	0.133181	0.44022		0.749001	0.69875	0.911399	0.786383	0.111144	0.427276
		90'	1.26131e+06	2.17295e+06	1.42762e+06	1.4374e+06	2.55289e+06	2.2805e+06	2.09284e+06	3.19925e+06	2.21846e+06	0.883504	1.52208	0.630301	1.11944	0.943372	1.4421		1.52208	1.11944	1.4421	1.36121	0.21316	0.608522		0.883504	0.630301	0.943372	0.819059	0.166187	0.593496
		120'	1.16098e+06	1.72689e+06	1.43725e+06	1.36263e+06	1.894e+06	1.62372e+06	2.06983e+06	2.77902e+06	1696230	0.807777	1.20152	0.839204	1.16646	1.22025	1.63835		1.20152	1.16646	1.63835	1.33545	0.262907	0.56916		0.807777	0.839204	1.22025	0.955745	0.22961	0.814892
	PT	1h	1.71846e+06	2.49179e+06	1.93538e+06	1.46615e+06	2.11005e+06	1.9427e+06	1.89186e+06	2.7578e+06	1.90051e+06	0.887918	1.28749	0.754696	1.08614	0.995452	1.45109		1.28749	1.08614	1.45109	1.27491	0.182798	0.408402		0.887918	0.754696	0.995452	0.879355	0.120606	0.839506
		2h	1.64456e+06	2.52761e+06	1.52509e+06	1.53111e+06	2.28296e+06	2.08958e+06	2.57176e+06	4.19236e+06	2.79548e+06	1.07833	1.65735	0.732735	1.09254	0.919972	1.49969		1.65735	1.09254	1.49969	1.41653	0.291442	0.773503		1.07833	0.732735	0.919972	0.910347	0.173001	0.999449
		3h	1.74475e+06	2.54798e+06	1.26899e+06	1.79651e+06	2.61572e+06	2.03016e+06	2.47957e+06	3.85873e+06	2.12329e+06	1.37492	2.00789	0.884914	1.28843	1.1678	1.81734		2.00789	1.28843	1.81734	1.70455	0.372753	0.550111		1.37492	0.884914	1.1678	1.14254	0.245977	0.286467
		4h	1.70293e+06	2.43764e+06	1.47596e+06	2.2163e+06	3.33226e+06	2.38255e+06	2.49758e+06	3.84164e+06	2.31083e+06	1.15378	1.65156	0.930221	1.39861	1.08082	1.66245		1.65156	1.39861	1.66245	1.57087	0.149285	0.789273		1.15378	0.930221	1.08082	1.05494	0.114003	0.362977
				Normalized to NT
			CtpA						YlbL
		Sample	Experiment 1	Experiment 2	Experiment 3	Average	Std Dev	t-test	Experiment 1	Experiment 2	Experiment 3	Average	Std Dev
		NT	1	1	1	1	0		1	1	1	1	0
	MMC	30'	1.20529	0.854934	0.516474	0.858899	0.344425		1.18619	1.01741	0.717417	0.973672	0.237428
		60'	0.82232	1.00713	0.809379	0.879609	0.110624		0.894014	1.03417	0.743324	0.890504	0.145457
		90'	0.969991	0.908471	0.837773	0.905412	0.0661617		1.00628	1.00727	0.765553	0.92637	0.139273
		120'	0.886851	1.20957	1.08366	1.06003	0.162652		0.794356	1.04958	0.869733	0.904557	0.131128
	PT	1h	0.974836	1.08777	0.884024	0.982208	0.102071		0.851192	0.977308	0.770324	0.866275	0.104313
		2h	1.18389	1.05611	0.816993	1.019	0.186244		1.09571	0.98307	0.796127	0.958303	0.151321
		3h	1.50951	1.27545	1.03708	1.27401	0.23622		1.32746	1.15933	0.964752	1.15051	0.181516
		4h	1.26672	1.34076	0.959834	1.1891	0.201975		1.09189	1.25847	0.882529	1.07763	0.188375
		Experiment 1							Experiment 2
		Sample	RecA	DnaN	RecA/DnaN	Normalized to NT			Sample	RecA	DnaN	RecA/DnaN	Normalized to NT			Average	Range	Std Dev
		NT	9.60458e+06	831551	11.5502	6.81675e-06			NT	2.82144e+06	2.02303e+06	1.39466	1.86203			0.931021	0.931014	1.31665
	MMC	30'	1.61867e+07	895500	18.0756	1.0668e-05		MMC	30'	4.01016e+06	2.05138e+06	1.95485	2.60995			1.30498	1.30497	1.84551
		60'	2.13461e+07	976402	21.862	1.29026e-05			60'	5.78086e+06	2.18849e+06	2.64149	3.52668			1.76335	1.76333	2.49373
		90'	2.01572e+07	779762	25.8505	1.52566e-05			90'	7.1064e+06	1.72229e+06	4.12612	5.50884			2.75443	2.75441	3.89533
		120'	1.77723e+07	673549	26.3861	1.55727e-05			120'	7.15835e+06	1.48156e+06	4.83163	6.45078			3.2254	3.22538	4.56138
	PT	1h	2.47435e+07	890498	27.7861	1.63989e-05		PT	1h	8.7256e+06	1.63415e+06	5.33953	7.12887			3.56444	3.56443	5.04086
		2h	2.99824e+07	844845	35.4886	2.09448e-05			2h	1.00091e+07	1.5593e+06	6.41901	8.57011			4.28506	4.28504	6.05997
		3h	3.68506e+07	858781	42.9104	2.5325e-05			3h	9530317	1.5369e+06	6.201	8.27903			4.13953	4.1395	5.85414
		4h	3.80441e+07	1.06204e+06	35.8217	2.11414e-05			4h	9.5859e+06	1.61194e+06	5.9468	7.93965			3.96984	3.96982	5.61417

## Sheet: Cell length measurements
Figure 4																Figure 6
Vehicle Control				MMC Treatment				2 hours Recovery				4 hours Recovery				Vehicle Control				MMC Treatment				2 hours Recovery
Strain	Length	Label		Strain	Length	Label		Strain	Length	Label		Strain	Length	Label		Strain	Length	Label		Strain	Length	Label		Strain	Length	Label
ctpA	4.2743	C		WT	3.2788	A		WT	8.03897	A		WT	3.25641	A		yneA	2.37425	A		yneA	5.47229	A		yneA	2.45644	A
ctpA	2.88529	C		WT	3.06243	A		WT	7.88893	A		WT	2.65583	A		yneA	2.59519	A		yneA	5.2836	A		yneA	2.48172	A
ctpA	2.12221	C		WT	3.01766	A		WT	4.8572	A		WT	4.4735	A		yneA	2.25814	A		yneA	2.19143	A		yneA	7.73165	A
ctpA	1.73877	C		WT	3.44091	A		WT	3.36659	A		WT	2.65396	A		yneA	2.34303	A		yneA	2.92703	A		yneA	2.86465	A
ctpA	2.79182	C		WT	4.33655	A		WT	4.19631	A		WT	9.81207	A		yneA	2.98973	A		yneA	5.42443	A		yneA	3.75758	A
ctpA	3.35446	C		WT	4.76011	A		WT	7.18681	A		WT	2.54546	A		yneA	1.97623	A		yneA	3.92705	A		yneA	2.31606	A
ctpA	2.07557	C		WT	4.45608	A		WT	4.95635	A		WT	15.2246	A		yneA	1.97623	A		yneA	2.42554	A		yneA	3.67927	A
ctpA	2.01532	C		WT	4.19979	A		WT	7.36666	A		WT	2.55881	A		yneA	2.68177	A		yneA	2.59261	A		yneA	2.20653	A
ctpA	1.98752	C		WT	8.88204	A		WT	7.29164	A		WT	7.57948	A		yneA	3.83893	A		yneA	2.74556	A		yneA	1.09852	A
ctpA	1.89753	C		WT	3.4649	A		WT	7.1352	A		WT	2.80375	A		yneA	3.96085	A		yneA	3.31247	A		yneA	6.74512	A
ctpA	2.76111	C		WT	5.00028	A		WT	9.61222	A		WT	1.67388	A		yneA	2.99463	A		yneA	4.68612	A		yneA	4.21088	A
ctpA	2.57978	C		WT	1.5935	A		WT	7.20036	A		WT	1.79993	A		yneA	3.01424	A		yneA	4.82146	A		yneA	4.36093	A
ctpA	3.04579	C		WT	1.89727	A		WT	9.78923	A		WT	2.28781	A		yneA	2.11144	A		yneA	5.03634	A		yneA	6.80866	A
ctpA	3.48884	C		WT	7.27564	A		WT	7.16256	A		WT	4.06684	A		yneA	3.09507	A		yneA	4.18102	A		yneA	1.64466	A
ctpA	2.83581	C		WT	5.82277	A		WT	8.23469	A		WT	3.05927	A		yneA	2.30658	A		yneA	4.79779	A		yneA	5.36979	A
ctpA	2.95212	C		WT	5.47842	A		WT	6.30336	A		WT	6.77215	A		yneA	2.04764	A		yneA	4.37274	A		yneA	4.84888	A
ctpA	2.77685	C		WT	5.45623	A		WT	5.16117	A		WT	6.24601	A		yneA	2.85349	A		yneA	3.22241	A		yneA	4.37996	A
ctpA	4.22585	C		WT	5.75136	A		WT	8.26708	A		WT	2.87568	A		yneA	2.92993	A		yneA	4.49627	A		yneA	4.8961	A
ctpA	3.24861	C		WT	3.21132	A		WT	5.83948	A		WT	2.91264	A		yneA	2.07622	A		yneA	3.64843	A		yneA	3.65204	A
ctpA	3.08462	C		WT	3.62676	A		WT	5.69098	A		WT	8.58575	A		yneA	2.09564	A		yneA	3.77035	A		yneA	4.4786	A
ctpA	3.96743	C		WT	4.14734	A		WT	6.26466	A		WT	2.94257	A		yneA	2.00397	A		yneA	4.06329	A		yneA	1.59589	A
ctpA	2.2162	C		WT	4.02471	A		WT	8.84695	A		WT	2.64667	A		yneA	1.70394	A		yneA	5.20793	A		yneA	2.07332	A
ctpA	2.43283	C		WT	4.76011	A		WT	4.52646	A		WT	15.1376	A		yneA	2.00397	A		yneA	3.19151	A		yneA	6.50437	A
ctpA	2.16492	C		WT	6.75705	A		WT	5.07272	A		WT	4.88216	A		yneA	2.00397	A		yneA	7.66695	A		yneA	1.59324	A
ctpA	2.27368	C		WT	5.28044	A		WT	1.95288	A		WT	15.5321	A		yneA	3.52057	A		yneA	3.67056	A		yneA	5.70201	A
ctpA	3.22558	C		WT	4.32307	A		WT	3.35066	A		WT	5.44726	A		yneA	2.68177	A		yneA	3.37949	A		yneA	4.27172	A
ctpA	3.08649	C		WT	4.15321	A		WT	9.13266	A		WT	4.95338	A		yneA	2.4894	A		yneA	3.68856	A		yneA	1.41481	A
ctpA	2.72486	C		WT	5.02654	A		WT	6.97593	A		WT	2.79156	A		yneA	3.12468	A		yneA	4.0678	A		yneA	5.49061	A
ctpA	2.42444	C		WT	3.31705	A		WT	2.69402	A		WT	3.6214	A		yneA	3.41755	A		yneA	3.41523	A		yneA	4.98015	A
ctpA	3.93717	C		WT	4.98015	A		WT	1.55957	A		WT	2.51469	A		yneA	3.09507	A		yneA	3.95691	A		yneA	2.2244	A
ctpA	3.07301	C		WT	3.52386	A		WT	6.73106	A		WT	3.14707	A		yneA	2.13228	A		yneA	4.99525	A		yneA	4.85191	A
ctpA	3.24151	C		WT	4.38848	A		WT	9.69266	A		WT	1.59047	A		yneA	2.30974	A		yneA	5.22058	A		yneA	5.99436	A
ctpA	3.61276	C		WT	7.14275	A		WT	7.08869	A		WT	2.34451	A		yneA	2.22691	A		yneA	3.04527	A		yneA	6.32039	A
ctpA	2.20962	C		WT	5.76987	A		WT	4.49847	A		WT	3.4649	A		yneA	1.99662	A		yneA	3.03198	A		yneA	4.18315	A
ctpA	2.20866	C		WT	4.82049	A		WT	8.92088	A		WT	4.17192	A		yneA	2.66525	A		yneA	2.22969	A		yneA	1.68839	A
ctpA	3.89969	C		WT	5.44481	A		WT	8.30236	A		WT	2.74763	A		yneA	2.66525	A		yneA	4.04516	A		yneA	7.10069	A
ctpA	2.75543	C		WT	4.91287	A		WT	1.7478	A		WT	2.66499	A		yneA	2.64441	A		yneA	5.234	A		yneA	4.78934	A
ctpA	2.76601	C		WT	4.74392	A		WT	5.03808	A		WT	2.01178	A		yneA	2.56088	A		yneA	4.86397	A		yneA	1.95236	A
ctpA	2.52533	C		WT	3.22545	A		WT	1.5935	A		WT	2.70841	A		yneA	3.73978	A		yneA	4.25772	A		yneA	4.07684	A
ctpA	3.0872	C		WT	4.1467	A		WT	4.98764	A		WT	2.45005	A		yneA	3.07714	A		yneA	2.1644	A		yneA	1.93527	A
ctpA	4.51988	C		WT	1.69697	A		WT	3.72862	A		WT	11.4391	A		yneA	1.88463	A		yneA	2.37193	A		yneA	7.67237	A
ctpA	3.52812	C		WT	3.79674	A		WT	9.48997	A		WT	3.5289	A		yneA	1.99662	A		yneA	3.94853	A		yneA	7.19784	A
ctpA	3.60011	C		WT	4.58149	A		WT	7.32357	A		WT	4.14031	A		yneA	1.95939	A		yneA	3.219	A		yneA	4.25759	A
ctpA	2.53481	C		WT	4.69631	A		WT	2.72099	A		WT	5.66014	A		yneA	2.00397	A		yneA	3.64643	A		yneA	2.22156	A
ctpA	2.75808	C		WT	3.39394	A		WT	6.27711	A		WT	13.5108	A		yneA	2.035	A		yneA	2.23627	A		yneA	4.70857	A
ctpA	3.8755	C		WT	3.79454	A		WT	6.69699	A		WT	3.25641	A		yneA	1.96126	A		yneA	3.27673	A		yneA	5.49358	A
ctpA	3.14739	C		WT	6.00868	A		WT	8.07181	A		WT	3.17016	A		yneA	2.4716	A		yneA	3.49922	A		yneA	7.23377	A
ctpA	3.07843	C		WT	5.67827	A		WT	3.56451	A		WT	3.23093	A		yneA	2.15118	A		yneA	5.47907	A		yneA	7.06199	A
ctpA	3.8388	C		WT	5.16717	A		WT	5.32721	A		WT	7.78152	A		yneA	2.23846	A		yneA	5.0944	A		yneA	4.14167	A
ctpA	2.5352	C		WT	4.01826	A		WT	3.22041	A		WT	4.41106	A		yneA	1.90018	A		yneA	4.03878	A		yneA	5.55125	A
ctpA	3.48587	C		WT	3.9493	A		WT	7.81771	A		WT	3.36659	A		yneA	1.96126	A		yneA	2.90181	A		yneA	2.08932	A
ctpA	3.25835	C		WT	4.35235	A		WT	6.1826	A		WT	2.47372	A		yneA	1.96126	A		yneA	3.21442	A		yneA	2.12976	A
ctpA	3.32473	C		WT	6.79885	A		WT	2.82446	A		WT	2.34451	A		yneA	1.88463	A		yneA	6.06513	A		yneA	3.01192	A
ctpA	2.97109	C		WT	6.11306	A		WT	5.82696	A		WT	2.38567	A		yneA	2.19356	A		yneA	4.68844	A		yneA	2.76111	A
ctpA	3.67759	C		WT	8.56782	A		WT	5.54551	A		WT	2.5721	A		yneA	2.44005	A		yneA	2.33284	A		yneA	6.46444	A
ctpA	3.6563	C		WT	6.35342	A		WT	6.05623	A		WT	5.76232	A		yneA	1.8047	A		yneA	2.74556	A		yneA	2.14441	A
ctpA	3.66411	C		WT	7.75933	A		WT	3.25641	A		WT	4.67348	A		yneA	2.25814	A		yneA	2.25588	A		yneA	1.92449	A
ctpA	3.26028	C		WT	5.77703	A		WT	3.42394	A		WT	8.16051	A		yneA	3.41755	A		yneA	6.45631	A		yneA	4.61626	A
ctpA	2.73176	C		WT	5.15104	A		WT	2.76879	A		WT	3.35937	A		yneA	2.50708	A		yneA	2.51049	A		yneA	9.70511	A
ctpA	3.30853	C		WT	4.41312	A		WT	11.3289	A		WT	17.5043	A		yneA	2.69551	A		yneA	3.34892	A		yneA	4.48511	A
ctpA	2.55462	C		WT	5.31954	A		WT	2.34451	A		WT	4.24243	A		yneA	1.72542	A		yneA	3.14507	A		yneA	1.97462	A
ctpA	2.71247	C		WT	5.04653	A		WT	10.4035	A		WT	2.98522	A		yneA	1.93669	A		yneA	3.0027	A		yneA	3.58302	A
ctpA	2.57655	C		WT	5.18968	A		WT	2.09699	A		WT	3.46348	A		yneA	1.45932	A		yneA	3.06095	A		yneA	6.50547	A
ctpA	2.54075	C		WT	5.47378	A		WT	7.72694	A		WT	1.41223	A		yneA	1.61279	A		yneA	2.64874	A		yneA	3.4649	A
ctpA	2.87084	C		WT	2.93264	A		WT	8.42738	A		WT	1.89727	A		yneA	1.69304	A		yneA	2.54972	A		yneA	3.96085	A
ctpA	2.69415	C		WT	3.92685	A		WT	2.2942	A		WT	5.60486	A		yneA	2.00216	A		yneA	3.45697	A		yneA	1.64466	A
ctpA	2.60326	C		WT	3.34776	A		WT	3.2788	A		WT	6.55753	A		yneA	3.87905	A		yneA	1.84128	A		yneA	3.00708	A
ctpA	2.20182	C		WT	6.96129	A		WT	4.24127	A		WT	4.42099	A		yneA	2.68177	A		yneA	3.31028	A		yneA	2.56094	A
ctpA	3.82525	C		WT	4.18005	A		WT	5.10808	A		WT	2.0737	A		yneA	2.33516	A		yneA	3.31028	A		yneA	5.19007	A
ctpA	2.11138	C		WT	4.36784	A		WT	7.11946	A		WT	2.66312	A		yneA	2.12531	A		yneA	3.18687	A		yneA	1.50461	A
ctpA	1.99249	C		WT	4.16141	A		WT	2.74763	A		WT	1.59047	A		yneA	1.82502	A		yneA	3.23609	A		yneA	3.31769	A
ctpA	3.90653	C		WT	5.17529	A		WT	7.27886	A		WT	2.11086	A		yneA	2.23188	A		yneA	4.09122	A		yneA	3.79287	A
ctpA	1.92288	C		WT	6.30801	A		WT	9.82361	A		WT	2.03339	A		yneA	1.69304	A		yneA	2.62506	A		yneA	3.72868	A
ctpA	1.89011	C		WT	3.11443	A		WT	7.30964	A		WT	3.66146	A		yneA	2.01132	A		yneA	2.27052	A		yneA	4.57607	A
ctpA	2.8909	C		WT	4.05484	A		WT	3.86692	A		WT	2.76879	A		yneA	2.95625	A		yneA	3.62721	A		yneA	2.61003	A
ctpA	2.06654	C		WT	4.46041	A		WT	7.201	A		WT	2.35283	A		yneA	2.85349	A		yneA	3.51599	A		yneA	1.18425	A
ctpA	1.79238	C		WT	2.87568	A		WT	3.76881	A		WT	1.40184	A		yneA	3.24951	A		yneA	4.1038	A		yneA	2.00913	A
ctpA	3.40891	C		WT	3.35504	A		WT	3.35356	A		WT	1.97268	A		yneA	1.66672	A		yneA	3.20184	A		yneA	4.67322	A
ctpA	3.53406	C		WT	4.36003	A		WT	7.1263	A		WT	3.59037	A		yneA	1.84308	A		yneA	4.42041	A		yneA	2.30252	A
ctpA	2.66951	C		WT	4.30055	A		WT	2.36928	A		WT	2.08074	A		yneA	1.69304	A		yneA	4.39454	A		yneA	5.54216	A
ctpA	2.47372	C		WT	4.24243	A		WT	7.81461	A		WT	4.60316	A		yneA	2.36806	A		yneA	4.42041	A		yneA	8.42616	A
ctpA	2.41044	C		WT	3.63882	A		WT	6.51959	A		WT	2.86723	A		yneA	2.12531	A		yneA	4.37022	A		yneA	4.26198	A
ctpA	3.60618	C		WT	4.76011	A		WT	2.49527	A		WT	2.24923	A		yneA	2.16653	A		yneA	3.68856	A		yneA	2.33039	A
ctpA	1.65504	C		WT	4.68593	A		WT	1.91514	A		WT	1.91514	A		yneA	1.92908	A		yneA	3.82461	A		yneA	6.65571	A
ctpA	2.04126	C		WT	4.62323	A		WT	5.99972	A		WT	1.54389	A		yneA	2.20027	A		yneA	4.99602	A		yneA	2.91077	A
ctpA	3.13133	C		WT	6.08745	A		WT	5.52358	A		WT	1.68549	A		yneA	1.97623	A		yneA	3.85234	A		yneA	4.38519	A
ctpA	2.5005	C		WT	5.3345	A		WT	7.49691	A		WT	1.96526	A		yneA	2.14602	A		yneA	5.01879	A		yneA	4.07226	A
ctpA	4.27088	C		WT	4.54685	A		WT	2.44011	A		WT	1.96526	A		yneA	1.92908	A		yneA	3.10507	A		yneA	1.48512	A
ctpA	2.71492	C		WT	6.98638	A		WT	4.67864	A		WT	4.05484	A		yneA	3.04463	A		yneA	3.43026	A		yneA	3.16158	A
ctpA	2.88529	C		WT	3.09565	A		WT	7.89325	A		WT	2.71383	A		yneA	2.81188	A		yneA	5.47907	A		yneA	2.45134	A
ctpA	4.04213	C		WT	5.83612	A		WT	8.48486	A		WT	2.78982	A		yneA	3.26312	A		yneA	5.12607	A		yneA	5.40527	A
ctpA	2.87407	C		WT	7.14133	A		WT	5.57441	A		WT	4.29713	A		yneA	2.93625	A		yneA	6.44315	A		yneA	5.89895	A
ctpA	3.86473	C		WT	4.94751	A		WT	6.59378	A		WT	4.99447	A		yneA	2.64441	A		yneA	3.68352	A		yneA	2.29078	A
ctpA	4.23308	C		WT	3.36659	A		WT	1.72258	A		WT	1.62672	A		yneA	3.14816	A		yneA	3.79854	A		yneA	3.21383	A
ctpA	3.13133	C		WT	3.66146	A		WT	2.15421	A		WT	3.67075	A		yneA	3.11049	A		yneA	3.04166	A		yneA	3.67759	A
ctpA	2.72815	C		WT	5.02944	A		WT	1.91514	A		WT	3.97607	A		yneA	2.75898	A		yneA	3.18687	A		yneA	1.51835	A
ctpA	2.55849	C		WT	4.76011	A		WT	4.8572	A		WT	4.7754	A		yneA	3.03495	A		yneA	3.25989	A		yneA	4.44363	A
ctpA	3.09527	C		WT	7.11882	A		WT	8.35662	A		WT	4.53827	A		yneA	3.00566	A		yneA	3.79758	A		yneA	2.20653	A
ctpA	3.2846	C		WT	3.35356	A		WT	2.8262	A		WT	4.96416	A		yneA	3.205	A		yneA	4.63084	A		yneA	3.0216	A
ctpA	2.37986	C		WT	5.14891	A		WT	4.11083	A		WT	2.19008	A		yneA	2.98973	A		yneA	3.55347	A		yneA	5.4261	A
ctpA	1.77135	C		WT	7.51955	A		WT	3.64946	A		WT	2.99986	A		yneA	2.42341	A		yneA	3.37517	A		yneA	1.45539	A
ctpA	2.00758	C		WT	3.4649	A		WT	7.03354	A		WT	5.42494	A		yneA	2.31135	A		yneA	4.68141	A		yneA	4.97764	A
ctpA	2.17853	C		WT	3.4691	A		WT	2.25136	A		WT	4.53401	A		yneA	1.97623	A		yneA	3.33021	A		yneA	1.95875	A
ctpA	3.54973	C		WT	5.36359	A		WT	11.5027	A		WT	3.22041	A		yneA	2.19356	A		yneA	2.88148	A		yneA	5.59834	A
ctpA	3.40401	C		WT	4.19631	A		WT	7.95221	A		WT	12.8604	A		yneA	2.82368	A		yneA	2.93335	A		yneA	8.86662	A
ctpA	3.90931	C		WT	3.38962	A		WT	6.61662	A		WT	4.1905	A		yneA	2.63325	A		yneA	4.68141	A		yneA	4.5064	A
ctpA	1.71071	C		WT	9.09369	A		WT	7.01418	A		WT	3.84673	A		yneA	2.89581	A		yneA	4.13057	A		yneA	8.5793	A
ctpA	1.74297	C		WT	7.32292	A		WT	4.85823	A		WT	3.66146	A		yneA	2.79614	A		yneA	4.2056	A		yneA	7.20107	A
ctpA	2.52101	C		WT	7.11404	A		WT	5.05447	A		WT	3.37091	A		yneA	2.49972	A		yneA	2.66261	A		yneA	8.81921	A
ctpA	2.88871	C		WT	2.2253	A		WT	5.34908	A		WT	5.38263	A		yneA	1.98178	A		yneA	4.31262	A		yneA	3.38472	A
ctpA	3.53406	C		WT	1.93785	A		WT	4.89707	A		WT	7.62238	A		yneA	1.97623	A		yneA	5.63292	A		yneA	8.1538	A
ctpA	3.5458	C		WT	3.34924	A		WT	5.14414	A		WT	3.70765	A		yneA	1.8047	A		yneA	2.41734	A		yneA	2.94206	A
ctpA	3.99446	C		WT	1.72258	A		WT	4.60529	A		WT	23.653	A		yneA	2.23356	A		yneA	2.34303	A		yneA	6.77376	A
ctpA	2.23698	C		WT	3.93059	A		WT	4.35003	A		WT	1.94288	A		yneA	2.89581	A		yneA	3.7141	A		yneA	7.03947	A
ctpA	2.13492	C		WT	4.77134	A		WT	3.55631	A		WT	1.67678	A		yneA	2.52469	A		yneA	4.19308	A		yneA	1.36843	A
ctpA	2.28555	C		WT	5.51829	A		WT	2.87568	A		WT	2.75118	A		yneA	3.60637	A		yneA	5.30276	A		yneA	4.3341	A
ctpA	2.33838	C		WT	2.17221	A		WT	6.51663	A		WT	5.10808	A		yneA	1.51867	A		yneA	2.67351	A		yneA	9.74478	A
ctpA	3.45303	C		WT	5.44726	A		WT	8.79676	A		WT	5.95824	A		yneA	2.00397	A		yneA	2.43102	A		yneA	1.74297	A
ctpA	4.32797	C		WT	4.89707	A		WT	7.29164	A		WT	3.17629	A		yneA	1.95939	A		yneA	2.73886	A		yneA	1.32359	A
ctpA	3.76287	C		WT	3.26093	A		WT	7.6147	A		WT	3.44091	A		yneA	1.61963	A		yneA	2.92993	A		yneA	2.97651	A
ctpA	2.13589	C		WT	5.21645	A		WT	2.94257	A		WT	10.5318	A		yneA	2.64996	A		yneA	4.37706	A		yneA	7.91963	A
ctpA	1.60401	C		WT	3.47471	A		WT	3.34924	A		WT	2.76356	A		yneA	2.06377	A		yneA	4.12935	A		yneA	1.61788	A
ctpA	3.38685	C		WT	5.32631	A		WT	5.25083	A		WT	3.2788	A		yneA	2.42341	A		yneA	4.46705	A		yneA	4.17121	A
ctpA	2.02564	C		WT	4.63581	A		WT	4.8572	A		WT	11.6981	A		yneA	2.80665	A		yneA	3.01547	A		yneA	4.5473	A
ctpA	2.18285	C		WT	8.49518	A		WT	6.07706	A		WT	4.95338	A		yneA	2.57668	A		yneA	3.16571	A		yneA	2.16847	A
ctpA	2.13808	C		WT	7.95221	A		WT	8.22702	A		WT	10.0864	A		yneA	2.91864	A		yneA	2.66248	A		yneA	5.94527	A
ctpA	2.05848	C		WT	7.30828	A		WT	3.29654	A		WT	3.11443	A		yneA	2.49533	A		yneA	2.9798	A		yneA	4.85017	A
ctpA	1.87908	C		WT	4.08709	A		WT	3.43529	A		WT	7.56406	A		yneA	2.37425	A		yneA	3.35221	A		yneA	5.79322	A
ctpA	1.95933	C		WT	5.72846	A		WT	8.23882	A		WT	2.32787	A		yneA	2.34303	A		yneA	5.98985	A		yneA	2.16369	A
ctpA	3.35588	C		WT	4.83411	A		WT	6.71873	A		WT	1.81341	A		yneA	2.38044	A		yneA	5.08427	A		yneA	8.26579	A
ctpA	4.59207	C		WT	5.7242	A		WT	4.11083	A		WT	3.28325	A		yneA	1.94617	A		yneA	2.88561	A		yneA	4.40273	A
ctpA	3.9664	C		WT	5.24251	A		WT	2.21653	A		WT	1.49261	A		yneA	1.81083	A		yneA	3.87337	A		yneA	1.89727	A
ctpA	2.77085	C		WT	4.47782	A		WT	2.02384	A		WT	1.84263	A		yneA	2.08861	A		yneA	4.69625	A		yneA	2.34819	A
ctpA	2.15163	C		WT	3.52057	A		WT	3.15784	A		WT	2.30897	A		yneA	2.16144	A		yneA	3.0374	A		yneA	4.40273	A
ctpA	1.53267	C		WT	3.67075	A		WT	11.3326	A		WT	13.612	A		yneA	2.64996	A		yneA	3.80132	A		yneA	2.8104	A
ctpA	3.56844	C		WT	4.29713	A		WT	10.6224	A		WT	3.58495	A		yneA	1.76967	A		yneA	3.19468	A		yneA	1.71407	A
ctpA	2.18285	C		WT	4.54149	A		WT	2.38767	A		WT	5.02267	A		yneA	2.57526	A		yneA	3.39588	A		yneA	3.53154	A
ctpA	2.05035	C		WT	3.89202	A		WT	7.89634	A		WT	3.08933	A		yneA	3.09624	A		yneA	3.5289	A		yneA	3.06534	A
ctpA	2.67731	C		WT	2.87568	A		WT	6.86678	A		WT	7.61025	A		yneA	1.66672	A		yneA	3.36646	A		yneA	1.4192	A
ctpA	2.99063	C		WT	5.04582	A		WT	5.06989	A		WT	5.24251	A		yneA	3.89234	A		yneA	4.88771	A		yneA	2.8391	A
ctpA	3.5547	C		WT	4.65258	A		WT	7.50207	A		WT	4.39454	A		yneA	2.95625	A		yneA	5.97817	A		yneA	3.56263	A
ctpA	2.22769	C		WT	4.56923	A		WT	3.4522	A		WT	2.47372	A		yneA	1.87482	A		yneA	6.84259	A		yneA	3.45768	A
ctpA	1.90546	C		WT	5.22297	A		WT	2.37541	A		WT	3.66146	A		yneA	1.60363	A		yneA	5.50461	A		yneA	10.6939	A
ctpA	2.29033	C		WT	6.91362	A		WT	4.24591	A		WT	2.3836	A		yneA	1.81896	A		yneA	6.01197	A		yneA	5.58073	A
ctpA	2.64487	C		WT	5.42578	A		WT	5.6704	A		WT	3.31421	A		yneA	1.65117	A		yneA	5.7302	A		yneA	4.84204	A
ctpA	2.41928	C		WT	6.6679	A		WT	2.49527	A		WT	6.36174	A		yneA	3.29795	A		yneA	5.51061	A		yneA	2.73686	A
ctpA	2.11234	C		WT	6.22105	A		WT	3.23093	A		WT	2.3111	A		yneA	2.76834	A		yneA	1.97623	A		yneA	4.93693	A
ctpA	3.02882	C		WT	6.374	A		WT	4.72315	A		WT	3.07198	A		yneA	2.84446	A		yneA	2.10441	A		yneA	5.89296	A
ctpA	2.63796	C		WT	3.99684	A		WT	1.76445	A		WT	6.21086	A		yneA	2.89581	A		yneA	3.12114	A		yneA	6.20931	A
ctpA	3.0565	C		WT	7.73198	A		WT	5.8727	A		WT	3.44091	A		yneA	3.10933	A		yneA	3.95433	A		yneA	5.33715	A
ctpA	2.0628	C		WT	6.65255	A		WT	2.38567	A		WT	4.41106	A		yneA	2.58094	A		yneA	2.5881	A		yneA	3.8457	A
ctpA	2.36251	C		WT	6.45438	A		WT	4.68593	A		WT	2.70841	A		yneA	2.94999	A		yneA	3.72694	A		yneA	6.16931	A
ctpA	2.87226	C		WT	6.03849	A		WT	5.56654	A		WT	4.11554	A		yneA	2.66661	A		yneA	4.03549	A		yneA	3.00708	A
ctpA	2.87226	C		WT	3.6694	A		WT	9.73691	A		WT	3.11914	A		yneA	2.66248	A		yneA	3.6952	A		yneA	6.07616	A
ctpA	3.32285	C		WT	5.42494	A		WT	2.47372	A		WT	2.82446	A		yneA	1.93669	A		yneA	3.52367	A		yneA	9.70279	A
ctpA	2.29368	C		WT	6.17867	A		WT	11.2792	A		WT	1.8107	A		yneA	2.22859	A		yneA	3.91498	A		yneA	5.465	A
ctpA	2.14195	C		WT	4.72728	A		WT	6.80221	A		WT	2.40799	A		yneA	2.74827	A		yneA	3.29795	A		yneA	1.74297	A
ctpA	3.19577	C		WT	4.6369	A		WT	7.1434	A		WT	2.74763	A		yneA	2.50269	A		yneA	3.14816	A		yneA	7.50084	A
ctpA	2.85775	C		WT	4.65258	A		WT	10.0147	A		WT	3.95646	A		yneA	1.97623	A		yneA	4.97661	A		yneA	3.96085	A
ctpA	4.37151	C		WT	6.04578	A		WT	5.12143	A		WT	2.1086	A		yneA	1.8047	A		yneA	2.22859	A		yneA	2.33748	A
ctpA	3.36388	C		WT	5.34089	A		WT	3.11914	A		WT	10.8914	A		yneA	3.26647	A		yneA	2.88561	A		yneA	2.61242	A
ctpA	1.98436	C		WT	6.90723	A		WT	10.1752	A		WT	3.31421	A		yneA	2.32406	A		yneA	3.23132	A		yneA	3.18648	A
ctpA	2.04835	C		WT	6.50244	A		WT	3.11914	A		WT	2.2942	A		yneA	2.5881	A		yneA	4.51137	A		yneA	2.51004	A
ctpA	3.46568	C		WT	3.187	A		WT	3.40543	A		WT	2.54546	A		yneA	3.44329	A		yneA	5.27631	A		yneA	5.50448	A
ctpA	3.72062	C		WT	3.36659	A		WT	3.0972	A		WT	4.62219	A		yneA	3.37304	A		yneA	4.24024	A		yneA	3.41897	A
ctpA	3.46626	C		WT	4.77134	A		WT	5.27212	A		WT	1.68549	A		yneA	3.31686	A		yneA	3.65004	A		yneA	2.45476	A
ctpA	4.00594	C		WT	4.22172	A		WT	5.04099	A		WT	8.00465	A		yneA	3.48587	A		yneA	3.35769	A		yneA	3.41594	A
ctpA	2.32593	C		WT	3.67075	A		WT	5.84199	A		WT	7.89138	A		yneA	1.94617	A		yneA	2.92367	A		yneA	2.08235	A
ctpA	2.19543	C		WT	3.77526	A		WT	5.52796	A		WT	6.11538	A		yneA	1.81083	A		yneA	3.64398	A		yneA	1.51009	A
ctpA	2.9038	C		WT	4.62323	A		WT	3.80609	A		WT	6.51663	A		yneA	1.5475	A		yneA	3.87337	A		yneA	4.31249	A
ctpA	2.73686	C		WT	4.93177	A		WT	7.12153	A		WT	7.60257	A		yneA	1.35727	A		yneA	3.39588	A		yneA	3.11785	A
ctpA	2.68951	C		WT	5.53235	A		WT	8.26301	A		WT	7.60515	A		yneA	1.71039	A		yneA	3.95246	A		yneA	3.01057	A
ctpA	3.14875	C		WT	5.83283	A		WT	3.01121	A		WT	2.60403	A		yneA	1.90018	A		yneA	5.54725	A		yneA	4.36996	A
ctpA	2.44199	C		WT	3.75977	A		WT	4.10257	A		WT	5.65324	A		yneA	4.04548	A		yneA	5.14265	A		yneA	5.62563	A
ctpA	2.65745	C		WT	4.24591	A		WT	3.05927	A		WT	5.43301	A		yneA	3.86383	A		yneA	4.26191	A		yneA	3.88395	A
ctpA	2.96812	C		WT	3.85815	A		WT	3.22493	A		WT	2.86039	A		yneA	2.07803	A		yneA	4.48105	A		yneA	2.27252	A
ctpA	2.70957	C		WT	4.16141	A		WT	4.94061	A		WT	1.98255	A		yneA	1.58286	A		yneA	2.90471	A		yneA	2.18285	A
ctpA	3.13817	C		WT	5.37082	A		WT	5.43926	A		WT	3.45361	A		yneA	1.82502	A		yneA	2.4416	A		yneA	4.97196	A
ctpA	3.45181	C		WT	3.65482	A		WT	11.7789	A		WT	3.99684	A		yneA	2.26626	A		yneA	2.87923	A		yneA	5.77168	A
ctpA	4.20695	C		WT	4.24591	A		WT	8.21044	A		WT	4.909	A		yneA	2.38044	A		yneA	6.74609	A		yneA	2.39464	A
ctpA	2.92258	C		WT	5.13756	A		WT	5.62305	A		WT	8.4946	A		yneA	2.64441	A		yneA	4.18605	A		yneA	3.98968	A
ctpA	2.80091	C		WT	6.43019	A		WT	6.17944	A		WT	2.65583	A		yneA	2.80272	A		yneA	3.63792	A		yneA	4.9977	A
ctpA	3.37549	C		WT	5.64982	A		WT	6.47244	A		WT	6.76641	A		yneA	3.34343	A		yneA	3.17616	A		yneA	3.32079	A
ctpA	2.8211	C		WT	6.82575	A		WT	6.21479	A		WT	5.24251	A		yneA	1.8047	A		yneA	4.10786	A		yneA	6.13074	A
ctpA	2.81801	C		WT	4.61161	A		WT	9.48178	A		WT	2.0737	A		yneA	1.88263	A		yneA	4.89597	A		yneA	2.32322	A
ctpA	3.02469	C		WT	4.16257	A		WT	8.36132	A		WT	6.15093	A		yneA	2.00952	A		yneA	5.24264	A		yneA	2.16273	A
ctpA	2.78453	C		WT	6.99683	A		WT	7.76462	A		WT	3.30834	A		yneA	1.43894	A		yneA	5.15336	A		yneA	6.09435	A
ctpA	3.0892	C		WT	6.43019	A		WT	6.83717	A		WT	1.94288	A		yneA	1.79245	A		yneA	2.62764	A		yneA	3.38472	A
ctpA	3.02592	C		WT	4.9001	A		WT	7.69417	A		WT	1.77819	A		yneA	1.72755	A		yneA	4.5811	A		yneA	7.03896	A
ctpA	3.37459	C		WT	5.34631	A		WT	1.77819	A		WT	3.96994	A		yneA	1.72755	A		yneA	5.45146	A		yneA	6.3222	A
ctpA	1.6822	C		WT	4.32648	A		WT	2.0737	A		WT	3.57541	A		yneA	1.96126	A		yneA	2.68867	A		yneA	3.59689	A
ctpA	1.69265	C		WT	3.25641	A		WT	5.53145	A		WT	3.26686	A		yneA	2.95625	A		yneA	2.56088	A		yneA	3.17339	A
ctpA	3.30479	C		WT	5.03808	A		WT	9.55738	A		WT	3.0047	A		yneA	2.25814	A		yneA	5.07266	A		yneA	14.3565	A
ctpA	2.61758	C		WT	5.22019	A		WT	9.05563	A		WT	9.10995	A		yneA	2.09035	A		yneA	3.5456	A		yneA	10.0543	A
ctpA	3.08462	C		WT	6.50244	A		WT	9.76885	A		WT	3.5289	A		yneA	2.89581	A		yneA	6.41515	A		yneA	4.64509	A
ctpA	2.07332	C		WT	3.56451	A		WT	6.69699	A		WT	2.05958	A		yneA	2.53488	A		yneA	4.91629	A		yneA	2.14441	A
ctpA	2.16131	C		WT	3.37672	A		WT	2.28781	A		WT	4.94061	A		yneA	3.3135	A		yneA	3.11997	A		yneA	4.40273	A
ctpA	2.05009	C		WT	3.37382	A		WT	10.2167	A		WT	2.95573	A		yneA	1.64001	A		yneA	2.87923	A		yneA	1.89727	A
ctpA	2.19827	C		WT	10.5151	A		WT	2.67951	A		WT	1.7478	A		yneA	1.65117	A		yneA	5.53996	A		yneA	3.97762	A
ctpA	3.72365	C		WT	5.28689	A		WT	6.13286	A		WT	5.69865	A		yneA	1.81083	A		yneA	5.87747	A		yneA	6.36961	A
ctpA	3.49077	C		WT	3.89202	A		WT	9.64099	A		WT	6.30801	A		yneA	2.77363	A		yneA	3.03495	A		yneA	4.68432	A
ctpA	3.19468	C		WT	4.30842	A		WT	9.88961	A		WT	5.56306	A		yneA	2.50269	A		yneA	4.12128	A		yneA	1.65349	A
ctpA	3.40033	C		WT	4.36674	A		WT	4.36674	A		WT	5.90244	A		yneA	3.3124	A		yneA	5.60344	A		yneA	4.38706	A
ctpA	2.39335	C		WT	7.33092	A		WT	6.6679	A		WT	1.20399	A		yneA	3.87905	A		yneA	3.63082	A		yneA	2.64487	A
ctpA	2.75582	C		WT	7.05844	A		WT	2.19008	A		WT	2.98199	A		yneA	2.85865	A		yneA	1.96126	A		yneA	2.06829	A
ctpA	3.35511	C		WT	4.18586	A		WT	5.31167	A		WT	6.51663	A		yneA	2.19859	A		yneA	2.81188	A		yneA	4.78979	A
ctpA	3.78603	C		WT	11.1457	A		WT	5.55867	A		WT	6.65545	A		yneA	1.69955	A		yneA	6.27175	A		yneA	5.66782	A
ctpA	4.10025	C		WT	5.84032	A		WT	2.44211	A		WT	1.95785	A		yneA	2.035	A		yneA	4.04277	A		yneA	5.27593	A
ctpA	2.66544	C		WT	4.83714	A		WT	3.58631	A		WT	2.23188	A		yneA	1.57815	A		yneA	4.07903	A		yneA	9.36592	A
ctpA	2.4176	C		WT	8.9372	A		WT	5.23509	A		WT	2.23188	A		yneA	2.27278	A		yneA	4.1427	A		yneA	4.78979	A
ctpA	3.86905	C		WT	4.39454	A		WT	6.76563	A		WT	7.32028	A		yneA	1.91946	A		yneA	2.81188	A		yneA	7.85616	A
ctpA	3.65972	C		WT	4.53827	A		WT	4.06684	A		WT	3.80738	A		yneA	1.96126	A		yneA	2.49533	A		yneA	1.79238	A
ctpA	3.42142	C		WT	8.95571	A		WT	5.01099	A		WT	7.78152	A		yneA	2.10441	A		yneA	4.78411	A		yneA	1.87521	A
ctpA	3.74294	C		WT	8.67316	A		WT	7.73636	A		WT	2.56449	A		yneA	2.61074	A		yneA	3.50374	A		yneA	5.67569	A
ctpA	3.79042	C		WT	7.89634	A		WT	5.40694	A		WT	4.35003	A		yneA	3.45503	A		yneA	3.29795	A		yneA	6.38638	A
ctpA	3.17229	C		WT	4.38009	A		WT	5.49971	A		WT	4.65258	A		yneA	2.00952	A		yneA	3.90176	A		yneA	1.48371	A
ctpA	3.25131	C		WT	4.02471	A		WT	6.10022	A		WT	2.6059	A		yneA	1.88263	A		yneA	3.90931	A		yneA	3.93717	A
ctpA	3.19435	C		WT	6.05623	A		WT	5.90902	A		WT	2.49721	A		yneA	3.96085	A		yneA	4.49176	A		yneA	6.53069	A
ctpA	3.22545	C		WT	6.73106	A		WT	5.1762	A		WT	3.17629	A		yneA	2.69409	A		yneA	2.64996	A		yneA	1.55357	A
ctpA	3.51503	C		WT	7.79468	A		WT	5.82277	A		WT	6.05623	A		yneA	2.12015	A		yneA	2.26626	A		yneA	5.0733	A
ctpA	2.67635	C		WT	4.16141	A		WT	5.16304	A		WT	7.28164	A		yneA	2.38664	A		yneA	4.30578	A		yneA	7.83351	A
ctpA	3.0892	C		WT	5.66014	A		WT	6.32646	A		WT	2.12467	A		yneA	2.73886	A		yneA	3.66714	A		yneA	2.65667	A
ctpA	2.09331	C		WT	5.16775	A		WT	3.17629	A		WT	1.9972	A		yneA	2.42947	A		yneA	3.47316	A		yneA	3.05927	A
ctpA	1.91611	C		WT	4.68696	A		WT	2.27071	A		WT	3.13468	A		yneA	2.00397	A		yneA	3.5069	A		yneA	8.23547	A
ctpA	2.02616	C		WT	5.69014	A		WT	2.03339	A		WT	1.90495	A		yneA	2.31929	A		yneA	2.54939	A		yneA	5.35069	A
ctpA	2.1933	C		WT	7.72256	A		WT	7.9675	A		WT	3.6932	A		yneA	2.67351	A		yneA	2.76834	A		yneA	4.45628	A
ctpA	4.22088	C		WT	3.05927	A		WT	4.28236	A		WT	3.56315	A		yneA	3.19351	A		yneA	4.82624	A		yneA	1.59589	A
ctpA	3.66198	C		WT	2.61151	A		WT	3.0047	A		WT	3.91569	A		yneA	3.03495	A		yneA	3.10217	A		yneA	2.3667	A
ctpA	1.79238	C		WT	4.88216	A		WT	3.06243	A		WT	3.8417	A		yneA	1.92908	A		yneA	2.62061	A		yneA	4.2025	A
ctpA	3.86957	C		WT	8.23824	A		WT	3.97117	A		WT	4.12031	A		yneA	1.76967	A		yneA	3.00321	A		yneA	6.63216	A
ctpA	2.57068	C		WT	7.75146	A		WT	8.24882	A		WT	3.58631	A		yneA	2.035	A		yneA	4.06729	A		yneA	6.16492	A
ctpA	2.35477	C		WT	5.54551	A		WT	5.43301	A		WT	3.15784	A		yneA	1.61279	A		yneA	4.62987	A		yneA	8.04684	A
ctpA	2.55481	C		WT	4.3399	A		WT	7.45678	A		WT	3.86821	A		yneA	1.50164	A		yneA	3.97194	A		yneA	5.57112	A
ctpA	2.45831	C		WT	10.2033	A		WT	4.74476	A		WT	2.72808	A		yneA	2.91987	A		yneA	3.2268	A		yneA	2.45218	A
ctpA	2.40702	C		WT	9.34689	A		WT	4.84217	A		WT	4.06684	A		yneA	2.66661	A		yneA	3.37524	A		yneA	5.61524	A
ctpA	2.97373	C		WT	4.4735	A		WT	3.11914	A		WT	11.5706	A		yneA	2.67351	A		yneA	2.49088	A		yneA	1.00969	A
ctpA	3.27938	C		WT	4.71489	A		WT	4.43963	A		WT	9.32657	A		yneA	1.83709	A		yneA	3.93846	A		yneA	1.93636	A
ctpA	2.77466	C		WT	7.23474	A		WT	5.80522	A		WT	5.02267	A		yneA	1.76135	A		yneA	3.80132	A		yneA	1.95875	A
ctpA	3.01921	C		WT	6.76641	A		WT	5.93121	A		WT	6.77931	A		yneA	1.57815	A		yneA	3.0483	A		yneA	4.36093	A
ctpA	3.21654	C		WT	8.26708	A		WT	4.36784	A		WT	4.16257	A		yneA	1.71684	A		yneA	4.48105	A		yneA	3.03192	A
ctpA	3.18552	C		WT	4.04884	A		WT	5.48203	A		WT	4.662	A		yneA	2.30974	A		yneA	5.72826	A		yneA	3.72255	A
ctpA	1.6604	C		WT	4.15792	A		WT	4.06684	A		WT	1.32334	A		yneA	3.15868	A		yneA	4.7485	A		yneA	6.88755	A
ctpA	1.68865	C		WT	8.9192	A		WT	4.8572	A		WT	11.7626	A		yneA	2.66661	A		yneA	2.85349	A		yneA	2.5092	A
ctpA	2.19543	C		WT	7.24951	A		WT	3.85815	A		WT	7.30299	A		yneA	3.18539	A		yneA	3.00444	A		yneA	4.74392	A
ctpA	2.33684	C		WT	7.6834	A		WT	5.85883	A		WT	7.27293	A		yneA	2.68725	A		yneA	3.71604	A		yneA	3.66791	A
ctpA	3.24041	C		WT	4.9759	A		WT	5.09188	A		WT	2.27717	A		yneA	2.36806	A		yneA	3.18081	A		yneA	2.61242	A
ctpA	2.16369	C		WT	4.36003	A		WT	5.48113	A		WT	4.08709	A		yneA	2.64441	A		yneA	2.99463	A		yneA	5.28864	A
ctpA	2.14582	C		WT	5.18374	A		WT	3.00631	A		WT	7.33157	A		yneA	2.31135	A		yneA	5.52661	A		yneA	2.96741	A
ctpA	3.69591	C		WT	4.7427	A		WT	3.67075	A		WT	8.01614	A		yneA	3.28002	A		yneA	2.69551	A		yneA	5.63595	A
ctpA	2.16202	C		WT	9.65312	A		WT	8.42738	A		WT	4.28236	A		yneA	2.74692	A		yneA	2.96373	A		yneA	2.90935	A
ctpA	2.41044	C		WT	8.30236	A		WT	4.08709	A		WT	2.4894	A		yneA	2.58094	A		yneA	4.41396	A		yneA	2.32593	A
ctpA	2.18427	C		WT	8.96655	A		WT	12.4831	A		WT	3.96136	A		yneA	2.94999	A		yneA	4.26191	A		yneA	8.93932	A
ctpA	2.27252	C		WT	5.94843	A		WT	5.62911	A		WT	2.41805	A		yneA	2.67351	A		yneA	2.74692	A		yneA	5.87838	A
ctpA	2.49714	C		WT	6.21711	A		WT	3.17629	A		WT	6.05623	A		yneA	3.26312	A		yneA	3.10101	A		yneA	4.71315	A
ctpA	2.49443	C		WT	4.7427	A		WT	5.02944	A		WT	2.20556	A		yneA	1.85308	A		yneA	3.95246	A		yneA	3.81093	A
ctpA	2.02048	C		WT	1.88443	A		WT	10.0978	A		WT	3.49838	A		yneA	2.08861	A		yneA	6.11345	A		yneA	4.40977	A
ctpA	2.11138	C		WT	6.99683	A		WT	11.8378	A		WT	3.26834	A		yneA	1.96126	A		yneA	2.44005	A		yneA	4.26539	A
ctpA	3.29454	C		WT	7.10237	A		WT	12.641	A		WT	4.73547	A		yneA	2.12015	A		yneA	3.07714	A		yneA	2.06532	A
ctpA	3.52767	C		WT	3.63746	A		WT	5.56654	A		WT	2.69222	A		yneA	2.30658	A		yneA	2.68725	A		yneA	7.09766	A
ctpA	3.16358	C		WT	4.08354	A		WT	6.76641	A		WT	4.18469	A		yneA	2.50708	A		yneA	4.26972	A		yneA	4.7198	A
ctpA	2.68312	C		WT	4.05484	A		WT	8.86727	A		WT	3.34924	A		yneA	1.94617	A		yneA	3.82454	A		yneA	5.50751	A
ctpA	2.87226	C		WT	4.18469	A		WT	3.58631	A		WT	2.87568	A		yneA	2.26626	A		yneA	3.94962	A		yneA	6.3691	A
ctpA	2.56113	C		WT	3.31421	A		WT	7.95524	A		WT	4.72005	A		yneA	1.22909	A		yneA	5.60344	A		yneA	1.6822	A
ctpA	2.37657	C		WT	3.58631	A		WT	2.37541	A		WT	2.17892	A		yneA	1.85308	A		yneA	3.02399	A		yneA	5.47378	A
ctpA	2.84226	C		WT	3.47471	A		WT	7.35008	A		WT	2.87568	A		yneA	2.17163	A		yneA	2.57668	A		yneA	1.64466	A
ctpA	3.24041	C		WT	6.84072	A		WT	7.06115	A		WT	4.54685	A		yneA	2.14776	A		yneA	3.21764	A		yneA	2.14441	A
ctpA	3.56992	C		WT	6.26388	A		WT	3.23545	A		WT	4.38009	A		yneA	3.03495	A		yneA	2.85349	A		yneA	4.19508	A
ctpA	3.51928	C		WT	4.34106	A		WT	4.43305	A		WT	1.58124	A		yneA	1.8047	A		yneA	3.10217	A		yneA	4.96719	A
ctpA	3.56992	C		WT	4.70251	A		WT	7.70237	A		WT	2.98522	A		yneA	1.33263	A		yneA	4.24895	A		yneA	6.338	A
ctpA	1.98958	C		WT	4.80888	A		WT	5.8727	A		WT	9.77968	A		yneA	3.3035	A		yneA	3.10217	A		yneA	6.32716	A
ctpA	2.35987	C		WT	4.83611	A		WT	5.9843	A		WT	5.82277	A		yneA	1.66672	A		yneA	5.30973	A		yneA	2.97373	A
ctpA	3.42717	C		WT	8.29062	A		WT	6.9389	A		WT	6.635	A		yneA	2.04042	A		yneA	5.32289	A		yneA	3.40859	A
ctpA	3.07521	C		WT	6.36329	A		WT	8.4048	A		WT	4.35784	A		yneA	2.12015	A		yneA	6.95529	A		yneA	6.6001	A
ctpA	3.05211	C		WT	5.57964	A		WT	2.49721	A		WT	6.87691	A		yneA	2.06377	A		yneA	4.76166	A		yneA	6.67564	A
ctpA	3.38227	C		WT	5.34908	A		WT	6.98916	A		WT	12.4178	A		yneA	1.8047	A		yneA	5.35392	A		yneA	3.13184	A
ctpA	3.81693	C		WT	5.35908	A		WT	8.12548	A		WT	2.92096	A		yneA	2.0259	A		yneA	3.9831	A		yneA	4.59645	A
ctpA	3.03689	C		WT	4.65258	A		WT	4.76108	A		WT	2.21653	A		yneA	1.95746	A		yneA	3.62166	A		yneA	4.01826	A
ctpA	3.19171	C		WT	5.25083	A		WT	1.46629	A		WT	8.92088	A		yneA	3.09507	A		yneA	4.43144	A		yneA	4.88268	A
ctpA	3.77945	C		WT	5.9214	A		WT	3.14552	A		WT	9.29683	A		yneA	3.0483	A		yneA	5.71478	A		yneA	4.50517	A
ctpA	3.46084	C		WT	5.75136	A		WT	5.25361	A		WT	3.88576	A		yneA	3.35221	A		yneA	3.47206	A		yneA	7.13372	A
ctpA	3.23125	C		WT	6.22105	A		WT	4.81598	A		WT	5.12614	A		yneA	2.12015	A		yneA	3.00566	A		yneA	1.35624	A
ctpA	3.32363	C		WT	5.07272	A		WT	3.2788	A		WT	2.24923	A		yneA	2.5881	A		yneA	2.93374	A		yneA	1.80741	A
ctpA	3.84164	C		WT	7.16785	A		WT	3.63882	A		WT	2.40799	A		yneA	2.50269	A		yneA	3.5725	A		yneA	2.83839	A
ctpA	2.93677	C		WT	5.52706	A		WT	4.1049	A		WT	2.51469	A		yneA	2.74292	A		yneA	4.31094	A		yneA	5.99236	A
ctpA	3.08462	C		WT	6.40141	A		WT	10.1638	A		WT	2.51469	A		yneA	2.15292	A		yneA	4.05187	A		yneA	4.2614	A
ctpA	3.58037	C		WT	7.38247	A		WT	7.38298	A		WT	2.66499	A		yneA	1.96126	A		yneA	4.77095	A		yneA	5.38566	A
ctpA	2.24601	C		WT	6.53075	A		WT	4.98764	A		WT	2.99986	A		yneA	3.23132	A		yneA	5.43249	A		yneA	6.23337	A
ctpA	2.20704	C		WT	6.84072	A		WT	3.96136	A		WT	3.63882	A		yneA	1.99662	A		yneA	3.08191	A		yneA	2.08035	A
ctpA	2.76879	C		WT	3.0465	A		WT	4.05484	A		WT	2.17221	A		yneA	2.19356	A		yneA	3.26647	A		yneA	7.12675	A
ctpA	3.35446	C		WT	5.09092	A		WT	7.27564	A		WT	2.32787	A		yneA	1.53557	A		yneA	4.77095	A		yneA	5.24587	A
ctpA	2.72337	C		WT	4.7056	A		WT	4.09187	A		WT	4.00536	A		yneA	1.98178	A		yneA	4.85746	A		yneA	5.21284	A
ctpA	3.37685	C		WT	4.83714	A		WT	5.43565	A		WT	2.76356	A		yneA	2.49088	A		yneA	4.07903	A		yneA	4.35693	A
ctpA	1.8785	C		WT	5.0526	A		WT	9.8051	A		WT	3.2788	A		yneA	2.23188	A		yneA	4.36106	A		yneA	3.09978	A
ctpA	1.71407	C		WT	8.84695	A		WT	4.53827	A		WT	7.74204	A		yneA	2.55836	A		yneA	3.95711	A		yneA	2.06829	A
ctpA	2.46676	C		WT	8.74077	A		WT	2.0737	A		WT	8.59027	A		yneA	2.07596	A		yneA	3.00934	A		yneA	3.42871	A
ctpA	2.49695	C		WT	3.80738	A		WT	2.27071	A		WT	1.88443	A		yneA	3.28686	A		yneA	4.45718	A		yneA	6.38929	A
ctpA	2.16324	C		WT	4.062	A		WT	10.8058	A		WT	8.57762	A		yneA	3.24635	A		yneA	3.95246	A		yneA	7.3006	A
ctpA	1.87186	C		WT	8.02827	A		WT	6.00456	A		WT	7.66011	A		yneA	2.85071	A		yneA	5.40527	A		yneA	8.45125	A
ctpA	3.58154	C		WT	7.02805	A		WT	6.61371	A		WT	4.99157	A		yneA	2.21311	A		yneA	4.49421	A		yneA	2.29103	A
ctpA	3.43671	C		WT	6.08984	A		WT	2.77756	A		WT	2.91432	A		yneA	1.92714	A		yneA	6.24227	A		yneA	1.22399	A
ctpA	2.35658	C		WT	5.82277	A		WT	3.57541	A		WT	3.05766	A		yneA	2.66815	A		yneA	4.57865	A		yneA	3.193	A
ctpA	2.45644	C		WT	4.02471	A		WT	6.31342	A		WT	3.25641	A		yneA	2.033	A		yneA	3.30241	A		yneA	4.62794	A
ctpA	3.11733	C		WT	4.10612	A		WT	5.77245	A		WT	2.9656	A		yneA	2.63067	A		yneA	3.6912	A		yneA	4.05226	A
ctpA	2.89929	C		WT	5.73439	A		WT	7.53767	A		WT	3.38962	A		yneA	3.03198	A		yneA	2.59803	A		yneA	3.23125	A
ctpA	2.7266	C		WT	7.77778	A		WT	5.55519	A		WT	2.95573	A		yneA	2.61803	A		yneA	2.57668	A		yneA	8.70458	A
ctpA	1.90108	C		WT	6.84285	A		WT	5.59441	A		WT	4.49847	A		yneA	2.26407	A		yneA	2.81581	A		yneA	5.0317	A
ctpA	1.74561	C		WT	8.48318	A		WT	7.8121	A		WT	7.18075	A		yneA	2.3091	A		yneA	3.12468	A		yneA	4.22469	A
ctpA	3.37872	C		WT	8.4946	A		WT	2.34451	A		WT	2.99986	A		yneA	2.5741	A		yneA	4.19218	A		yneA	4.08503	A
ctpA	3.07501	C		WT	3.11914	A		WT	8.22463	A		WT	3.35504	A		yneA	3.30021	A		yneA	3.12468	A		yneA	3.84899	A
ctpA	3.24764	C		WT	4.56923	A		WT	10.1153	A		WT	10.6222	A		yneA	3.03076	A		yneA	3.33898	A		yneA	10.7394	A
ctpA	2.15163	C		WT	4.04884	A		WT	3.13933	A		WT	5.83948	A		yneA	2.82085	A		yneA	3.34343	A		yneA	5.98546	A
ctpA	2.02074	C		WT	4.56072	A		WT	1.87663	A		WT	5.88676	A		yneA	2.41496	A		yneA	3.07714	A		yneA	2.3667	A
ctpA	1.92043	C		WT	6.8315	A		WT	6.08184	A		WT	4.76108	A		yneA	2.49288	A		yneA	2.66248	A		yneA	5.03544	A
ctpA	2.00913	C		WT	4.68696	A		WT	2.44011	A		WT	3.5289	A		yneA	2.25588	A		yneA	4.26191	A		yneA	6.58688	A
ctpA	3.43736	C		WT	2.15421	A		WT	3.84802	A		WT	2.87568	A		yneA	2.93083	A		yneA	4.3101	A		yneA	1.56028	A
ctpA	3.74732	C		WT	6.36174	A		WT	7.08044	A		WT	2.0737	A		yneA	3.03198	A		yneA	4.39893	A		yneA	1.44248	A
ctpA	3.0932	C		WT	6.35026	A		WT	4.14734	A		WT	4.39454	A		yneA	2.32181	A		yneA	4.21411	A		yneA	6.70893	A
ctpA	3.6563	C		WT	7.00586	A		WT	2.87226	A		WT	3.23093	A		yneA	2.64183	A		yneA	5.52661	A		yneA	4.7096	A
ctpA	3.2706	C		WT	3.47471	A		WT	4.24591	A		WT	6.10022	A		yneA	2.62364	A		yneA	4.4348	A		yneA	6.91239	A
ctpA	1.92933	C		WT	4.71076	A		WT	3.87576	A		WT	6.44986	A		yneA	2.5741	A		yneA	4.06729	A		yneA	1.78425	A
ctpA	1.92069	C		WT	2.86723	A		WT	3.2788	A		WT	6.49644	A		yneA	2.50024	A		yneA	3.33898	A		yneA	7.92066	A
ctpA	3.4711	C		WT	2.72808	A		WT	5.57964	A		WT	5.33908	A		yneA	2.85071	A		yneA	4.1347	A		yneA	14.7666	A
ctpA	3.32234	C		WT	7.06115	A		WT	1.9454	A		WT	2.76356	A		yneA	2.74556	A		yneA	2.47605	A		yneA	4.24243	A
ctpA	2.45218	C		WT	4.6369	A		WT	6.338	A		WT	2.76879	A		yneA	2.38889	A		yneA	2.95373	A		yneA	2.19143	A
ctpA	2.26517	C		WT	5.16871	A		WT	5.56654	A		WT	3.07198	A		yneA	2.96199	A		yneA	2.51295	A		yneA	7.15488	A
ctpA	3.09056	C		WT	5.28689	A		WT	5.48203	A		WT	5.32631	A		yneA	2.93335	A		yneA	4.64574	A		yneA	5.68008	A
ctpA	3.19255	C		WT	5.50416	A		WT	7.26558	A		WT	6.81079	A		yneA	3.77429	A		yneA	5.12323	A		yneA	2.91432	A
ctpA	2.43876	C		WT	5.47842	A		WT	8.41119	A		WT	6.52185	A		yneA	2.21311	A		yneA	4.93197	A		yneA	1.6822	A
ctpA	1.95875	C		WT	4.36674	A		WT	8.79844	A		WT	5.86276	A		yneA	1.6384	A		yneA	2.79478	A		yneA	3.35446	A
ctpA	2.6539	C		WT	5.93863	A		WT	6.19124	A		WT	2.02384	A		yneA	1.51719	A		yneA	4.20972	A		yneA	9.38069	A
ctpA	2.71318	C		WT	7.39234	A		WT	7.53574	A		WT	6.69558	A		yneA	1.53409	A		yneA	4.49827	A		yneA	6.11609	A
ctpA	3.02024	C		WT	1.62672	A		WT	5.90902	A		WT	6.08745	A		yneA	2.54539	A		yneA	2.79478	A		yneA	3.33021	A
ctpA	2.20182	C		WT	3.53573	A		WT	4.4995	A		WT	5.99972	A		yneA	3.1074	A		yneA	4.18076	A		yneA	3.15036	A
ctpA	1.93553	C		WT	8.17418	A		WT	4.25959	A		WT	6.48966	A		yneA	2.55836	A		yneA	6.95529	A		yneA	8.36378	A
ctpA	3.79138	C		WT	3.56315	A		WT	1.8107	A		WT	6.19441	A		yneA	2.53385	A		yneA	6.18118	A		yneA	1.95236	A
ctpA	3.17029	C		WT	3.94537	A		WT	6.64377	A		WT	8.86449	A		yneA	2.96199	A		yneA	4.19218	A		yneA	5.61563	A
ctpA	2.53417	C		WT	3.44516	A		WT	5.61441	A		WT	2.96728	A		yneA	2.15931	A		yneA	3.74965	A		yneA	1.24083	A
ctpA	2.33039	C		WT	6.13757	A		WT	5.20206	A		WT	8.82495	A		yneA	2.70776	A		yneA	4.4348	A		yneA	2.58036	A
ctpA	1.94062	C		WT	5.78929	A		WT	7.45072	A		WT	4.87223	A		yneA	2.65983	A		yneA	4.31345	A		yneA	2.97373	A
ctpA	2.32458	C		WT	6.50469	A		WT	9.76304	A		WT	8.57388	A		yneA	2.74956	A		yneA	3.3335	A		yneA	1.30463	A
ctpA	2.83343	C		WT	2.47179	A		WT	3.30834	A		WT	7.01418	A		yneA	2.66396	A		yneA	5.8429	A		yneA	10.5442	A
ctpA	2.9011	C		WT	3.4522	A		WT	8.38629	A		WT	12.7377	A		yneA	1.80296	A		yneA	3.18655	A		yneA	3.72868	A
ctpA	3.67759	C		WT	3.4522	A		WT	8.9192	A		WT	5.12614	A		yneA	1.45784	A		yneA	3.43471	A		yneA	3.20474	A
ctpA	2.67635	C		WT	7.13585	A		WT	8.9839	A		WT	1.86102	A		yneA	2.90181	A		yneA	5.4999	A		yneA	4.39422	A
ctpA	2.47837	C		WT	8.18909	A		WT	6.17318	A		WT	5.9214	A		yneA	2.41496	A		yneA	5.75716	A		yneA	2.75582	A
ctpA	3.21783	C		WT	3.66146	A		WT	4.83411	A		WT	4.19631	A		yneA	2.57268	A		yneA	6.18595	A		yneA	8.6253	A
ctpA	3.46084	C		WT	4.89707	A		WT	10.7711	A		WT	7.10856	A		yneA	1.64956	A		yneA	2.88432	A		yneA	8.05368	A
ctpA	2.28368	C		WT	4.25959	A		WT	8.29707	A		WT	2.80549	A		yneA	1.56492	A		yneA	2.80272	A		yneA	12.118	A
ctpA	2.57791	C		WT	4.34442	A		WT	5.8727	A		WT	2.09235	A		yneA	2.40122	A		yneA	3.18081	A		yneA	6.60836	A
ctpA	3.2846	C		WT	2.86039	A		WT	7.201	A		WT	1.49261	A		yneA	2.57842	A		yneA	6.10022	A		yneA	6.98761	A
ctpA	3.32956	C		WT	4.34442	A		WT	8.29998	A		WT	3.06405	A		yneA	2.5741	A		yneA	3.18081	A		yneA	12.5282	A
ctpA	2.14073	C		WT	4.48331	A		WT	4.09187	A		WT	1.97513	A		yneA	2.57984	A		yneA	2.5881	A		yneA	1.47384	A
ctpA	1.97701	C		WT	4.21366	A		WT	5.06505	A		WT	2.17221	A		yneA	2.92077	A		yneA	3.29008	A		yneA	2.19427	A
ctpA	2.41541	C		ylbL	4.6369	B		WT	11.6192	A		WT	2.07132	A		yneA	3.22358	A		yneA	5.80303	A		yneA	1.77135	A
ctpA	2.26471	C		ylbL	6.96406	B		WT	8.05007	A		WT	2.56642	A		yneA	2.62506	A		yneA	3.68617	A		yneA	9.37295	A
ctpA	2.31742	C		ylbL	4.1485	B		WT	4.74373	A		WT	3.05766	A		yneA	3.04166	A		yneA	3.5289	A		yneA	3.71307	A
ctpA	2.20137	C		ylbL	6.74189	B		WT	4.65258	A		WT	14.056	A		yneA	3.11804	A		yneA	4.24895	A		yneA	1.09665	A
ctpA	3.01192	C		ylbL	5.20903	B		WT	7.33886	A		WT	13.6166	A		yneA	1.88082	A		yneA	3.7061	A		yneA	5.56796	A
ctpA	3.00921	C		ylbL	5.04969	B		WT	8.9192	A		WT	7.00935	A		yneA	1.85121	A		yneA	4.22811	A		yneA	3.2028	A
ctpA	2.40702	C		ylbL	4.662	B		WT	7.33157	A		WT	1.65343	A		yneA	2.60397	A		yneA	3.72694	A		yneA	3.30576	A
ctpA	2.2702	C		ylbL	4.43305	B		WT	5.66014	A		WT	3.66546	A		yneA	2.97193	A		yneA	4.31094	A		yneA	4.04097	A
ctpA	2.74634	C		ylbL	4.68902	B		WT	6.92768	A		WT	1.9454	A		yneA	2.37193	A		yneA	4.18605	A		yneA	4.11496	A
ctpA	2.80911	C		ylbL	4.04884	B		WT	7.22461	A		WT	1.50235	A		yneA	1.98913	A		yneA	2.57526	A		yneA	4.42486	A
ctpA	2.60461	C		ylbL	5.9214	B		WT	7.22461	A		WT	1.63272	A		yneA	2.80911	A		yneA	2.5421	A		yneA	2.64487	A
ctpA	2.05719	C		ylbL	2.87568	B		WT	6.57017	A		WT	1.54389	A		yneA	2.85452	A		yneA	4.99951	A		yneA	1.53338	A
ctpA	2.33593	C		ylbL	2.71383	B		WT	2.84504	A		WT	4.7427	A		yneA	2.46914	A		yneA	3.82454	A		yneA	4.31197	A
ctpA	1.8565	C		ylbL	8.72516	B		WT	6.02236	A		WT	2.2362	A		yneA	1.56492	A		yneA	3.57044	A		yneA	6.65977	A
ctpA	1.76813	C		ylbL	5.19123	B		WT	2.46585	A		WT	10.8664	A		yneA	3.43987	A		yneA	2.47753	A		yneA_ylbL_ctpA	4.10025	D
ctpA	2.02048	C		ylbL	6.42264	B		WT	1.60563	A		WT	2.69402	A		yneA	2.48695	A		yneA	4.06729	A		yneA_ylbL_ctpA	3.23964	D
ctpA	1.80451	C		ylbL	5.60834	B		WT	8.33275	A		WT	5.12143	A		yneA	2.2313	A		yneA	2.83794	A		yneA_ylbL_ctpA	4.35235	D
ctpA	3.05463	C		ylbL	6.35258	B		WT	7.04741	A		WT	1.77819	A		yneA	2.58552	A		yneA	2.95373	A		yneA_ylbL_ctpA	7.73346	D
ctpA	2.4038	C		ylbL	3.85815	B		WT	2.17221	A		WT	2.67951	A		yneA	2.92703	A		yneA	2.09564	A		yneA_ylbL_ctpA	2.26149	D
ctpA	2.37896	C		ylbL	4.76011	B		WT	6.58197	A		WT	1.77819	A		yneA	3.18687	A		yneA	5.32289	A		yneA_ylbL_ctpA	4.1607	D
ctpA	1.89888	C		ylbL	3.68269	B		WT	4.05845	A		WT	6.7079	A		yneA	2.80911	A		yneA	4.62271	A		yneA_ylbL_ctpA	5.83335	D
ctpA	2.3091	C		ylbL	3.57405	B		WT	2.42612	A		WT	11.7921	A		yneA	2.15079	A		yneA	5.01015	A		yneA_ylbL_ctpA	2.41799	D
ctpA	2.7673	C		ylbL	8.7	B		WT	7.08869	A		WT	10.0249	A		yneA	3.06095	A		yneA	4.1736	A		yneA_ylbL_ctpA	7.4204	D
ctpA	2.79182	C		ylbL	7.59489	B		WT	7.25958	A		WT	1.67968	A		yneA	3.43239	A		yneA	3.56638	A		yneA_ylbL_ctpA	4.57104	D
ctpA	2.23511	C		ylbL	4.34106	B		WT	7.52019	A		WT	14.9313	A		yneA	2.37193	A		yneA	2.27975	A		yneA_ylbL_ctpA	1.68839	D
ctpA	2.75976	C		ylbL	6.31033	B		WT	3.79454	A		WT	3.04676	A		yneA	2.26407	A		yneA	3.84299	A		yneA_ylbL_ctpA	6.54121	D
ctpA	3.2028	C		ylbL	5.85528	B		WT	4.25959	A		WT	3.35356	A		yneA	2.25104	A		yneA	3.22609	A		yneA_ylbL_ctpA	5.09401	D
ctpA	1.81599	C		ylbL	5.21181	B		WT	6.36174	A		WT	5.4321	A		yneA	2.0239	A		yneA	2.89929	A		yneA_ylbL_ctpA	2.74298	D
ctpA	2.13589	C		ylbL	3.97607	B		WT	1.50235	A		WT	2.46585	A		yneA	3.29466	A		yneA	2.28903	A		yneA_ylbL_ctpA	3.66791	D
ctpA	2.87936	C		ylbL	3.90821	B		WT	5.2758	A		WT	1.72258	A		yneA	1.81915	A		yneA	2.49172	A		yneA_ylbL_ctpA	2.25872	D
ctpA	2.50508	C		ylbL	4.80385	B		WT	1.40184	A		WT	4.85217	A		yneA	1.81915	A		yneA	5.0337	A		yneA_ylbL_ctpA	5.41565	D
ctpA	1.82573	C		ylbL	3.57405	B		WT	5.75136	A		WT	3.13313	A		yneA	1.81915	A		yneA	3.29828	A		yneA_ylbL_ctpA	2.29078	D
ctpA	1.77135	C		ylbL	8.32281	B		WT	9.17885	A		WT	3.44091	A		yneA	2.03842	A		yneA	3.41078	A		yneA_ylbL_ctpA	8.33862	D
ctpA	3.00592	C		ylbL	13.435	B		WT	5.48203	A		WT	1.9972	A		yneA	1.92714	A		yneA	3.88673	A		yneA_ylbL_ctpA	1.56028	D
ctpA	2.90968	C		ylbL	4.19631	B		WT	3.88576	A		WT	6.14157	A		yneA	1.68923	A		yneA	3.65121	A		yneA_ylbL_ctpA	8.02194	D
ctpA	2.93729	C		ylbL	6.45663	B		WT	3.57541	A		WT	8.95623	A		yneA	1.94423	A		yneA	3.66185	A		yneA_ylbL_ctpA	6.37987	D
ctpA	1.6195	C		ylbL	2.51469	B		WT	3.25641	A		WT	1.93785	A		yneA	2.1644	A		yneA	4.21417	A		yneA_ylbL_ctpA	1.76077	D
ctpA	1.39146	C		ylbL	3.37382	B		WT	2.99986	A		WT	5.22297	A		yneA	1.82322	A		yneA	3.79674	A		yneA_ylbL_ctpA	3.78629	D
ctpA	1.52828	C		ylbL	5.56306	B		WT	11.0034	A		WT	5.69182	A		yneA	1.94043	A		yneA	5.10485	A		yneA_ylbL_ctpA	2.63306	D
ctpA	1.87244	C		ylbL	5.80187	B		WT	5.38566	A		WT	3.13468	A		yneA	2.41644	A		yneA	4.2005	A		yneA_ylbL_ctpA	1.73097	D
ctpA	2.91664	C		ylbL	4.9001	B		WT	8.15096	A		WT	5.32721	A		yneA	2.1864	A		yneA	3.09675	A		yneA_ylbL_ctpA	4.70251	D
ctpA	2.92825	C		ylbL	5.16871	B		WT	2.65396	A		WT	10.3684	A		yneA	2.1864	A		yneA	3.85138	A		yneA_ylbL_ctpA	5.65698	D
ctpA	2.1417	C		ylbL	5.1762	B		WT	7.98517	A		WT	2.65583	A		yneA	1.95933	A		yneA	3.30473	A		yneA_ylbL_ctpA	1.96197	D
ctpA	2.87136	C		ylbL	5.23135	B		WT	7.20945	A		WT	10.1556	A		yneA	3.22241	A		yneA	2.76079	A		yneA_ylbL_ctpA	5.44978	D
ctpA	2.76956	C		ylbL	2.51469	B		WT	4.58517	A		WT	3.49561	A		yneA	1.85521	A		yneA	3.80209	A		yneA_ylbL_ctpA	2.32322	D
ctpA	2.98644	C		ylbL	2.51469	B		WT	3.97117	A		WT	2.86039	A		yneA	2.033	A		yneA	4.54582	A		yneA_ylbL_ctpA	2.20182	D
ctpA	2.77408	C		ylbL	4.24591	B		WT	8.0742	A		WT	3.40543	A		yneA	1.80296	A		yneA	4.06742	A		yneA_ylbL_ctpA	8.49292	D
ctpA	2.31535	C		ylbL	3.35937	B		WT	6.79434	A		WT	3.17016	A		yneA	1.85521	A		yneA	5.07763	A		yneA_ylbL_ctpA	3.87537	D
ctpA	3.27028	C		ylbL	3.28325	B		WT	6.66203	A		WT	2.12925	A		yneA	2.1864	A		yneA	4.25914	A		yneA_ylbL_ctpA	3.61308	D
ctpA	2.78253	C		ylbL	3.44091	B		WT	7.85183	A		WT	3.93059	A		yneA	2.04564	A		yneA	4.06729	A		yneA_ylbL_ctpA	2.51914	D
ctpA	2.90735	C		ylbL	3.39685	B		WT	8.38397	A		WT	2.16995	A		yneA	1.95552	A		yneA	3.83273	A		yneA_ylbL_ctpA	1.56028	D
ctpA	2.69744	C		ylbL	4.76721	B		WT	6.5583	A		WT	7.70933	A		yneA	1.6384	A		yneA	4.98538	A		yneA_ylbL_ctpA	5.65756	D
ctpA	2.35193	C		ylbL	6.08429	B		WT	6.74912	A		WT	2.80549	A		yneA	3.26893	A		yneA	3.11468	A		yneA_ylbL_ctpA	2.51914	D
ctpA	2.57978	C		ylbL	3.31563	B		WT	9.31251	A		WT	2.17221	A		yneA	2.92077	A		yneA	2.54075	A		yneA_ylbL_ctpA	2.58358	D
ctpA	2.98715	C		ylbL	3.99439	B		WT	5.28044	A		WT	4.8981	A		yneA	3.20416	A		yneA	2.57268	A		yneA_ylbL_ctpA	4.32545	D
ctpA	2.67325	C		ylbL	6.13919	B		WT	5.47049	A		WT	3.44091	A		yneA	2.07241	A		yneA	2.1764	A		yneA_ylbL_ctpA	2.49011	D
ctpA	2.48379	C		ylbL	4.32307	B		WT	5.83612	A		WT	2.6208	A		yneA	1.88276	A		yneA	4.64967	A		yneA_ylbL_ctpA	5.83012	D
ctpA	2.69647	C		ylbL	5.85941	B		WT	5.19123	A		WT	3.4011	A		yneA	3.20416	A		yneA	5.42985	A		yneA_ylbL_ctpA	2.10622	D
ctpA	2.19188	C		ylbL	4.92481	B		WT	10.5705	A		WT	2.43612	A		yneA	3.12159	A		yneA	4.55278	A		yneA_ylbL_ctpA	3.47393	D
ctpA	2.77259	C		ylbL	4.38009	B		WT	2.80717	A		WT	5.30889	A		yneA	1.88856	A		yneA	4.45834	A		yneA_ylbL_ctpA	2.06125	D
ctpA	2.13099	C		ylbL	4.49847	B		WT	7.99001	A		WT	2.47372	A		yneA	1.85121	A		yneA	4.36055	A		yneA_ylbL_ctpA	4.45299	D
ctpA	2.07557	C		ylbL	4.25959	B		WT	2.37541	A		WT	0.848486	A		yneA	3.41523	A		yneA	5.21735	A		yneA_ylbL_ctpA	2.12879	D
ctpA	2.79595	C		ylbL	3.69714	B		WT	3.99078	A		WT	1.77819	A		yneA	3.173	A		yneA	4.65116	A		yneA_ylbL_ctpA	10.2126	D
ctpA	2.49553	C		ylbL	3.49561	B		WT	12.1026	A		WT	2.9656	A		yneA	2.90181	A		yneA	3.5727	A		yneA_ylbL_ctpA	2.06829	D
ctpA	2.33664	C		ylbL	5.39617	B		WT	7.54929	A		WT	9.92883	A		yneA	3.23267	A		yneA	3.32473	A		yneA_ylbL_ctpA	6.20331	D
ctpA	2.06532	C		ylbL	3.22041	B		WT	6.36555	A		WT	5.1273	A		yneA	3.12984	A		yneA	2.4685	A		yneA_ylbL_ctpA	1.59589	D
ctpA	3.23125	C		ylbL	3.61734	B		WT	1.54389	A		WT	5.48997	A		yneA	2.94709	A		yneA	3.51264	A		yneA_ylbL_ctpA	1.29663	D
ctpA	1.96752	C		ylbL	3.74945	B		WT	2.25355	A		WT	6.57978	A		yneA	2.74556	A		yneA	3.00399	A		yneA_ylbL_ctpA	3.96872	D
ctpA	2.08461	C		ylbL	3.74945	B		WT	8.31578	A		WT	8.81553	A		yneA	2.83517	A		yneA	2.87136	A		yneA_ylbL_ctpA	4.46789	D
ctpA	3.72365	C		ylbL	5.72085	B		WT	2.52823	A		WT	2.62635	A		yneA	3.78203	A		yneA	3.32614	A		yneA_ylbL_ctpA	1.73697	D
ctpA	2.15234	C		ylbL	6.15106	B		WT	7.98879	A		WT	6.32575	A		yneA	3.58334	A		yneA	4.32894	A		yneA_ylbL_ctpA	5.91302	D
ctpA	3.54464	C		ylbL	3.4011	B		WT	7.76462	A		WT	9.12143	A		yneA	2.74556	A		yneA	3.20622	A		yneA_ylbL_ctpA	7.43833	D
ctpA	2.70344	C		ylbL	3.55631	B		WT	4.80888	A		WT	5.04582	A		yneA	2.59261	A		yneA	4.55517	A		yneA_ylbL_ctpA	8.30088	D
ctpA	2.63958	C		ylbL	5.77916	B		WT	5.02654	A		WT	3.26834	A		yneA	2.40122	A		yneA	5.09356	A		yneA_ylbL_ctpA	2.26607	D
ctpA	2.86536	C		ylbL	6.02236	B		WT	7.87925	A		WT	2.37541	A		yneA	2.15931	A		yneA	5.26451	A		yneA_ylbL_ctpA	5.75323	D
ctpA	2.90968	C		ylbL	5.01847	B		WT	3.0972	A		WT	3.40543	A		yneA	2.27052	A		yneA	5.07285	A		yneA_ylbL_ctpA	8.17883	D
ctpA	2.72815	C		ylbL	7.23074	B		WT	3.31421	A		WT	1.79993	A		yneA	2.76821	A		yneA	3.38736	A		yneA_ylbL_ctpA	2.26517	D
ctpA	2.60623	C		ylbL	5.78929	B		WT	5.85941	A		WT	2.56449	A		yneA	2.27052	A		yneA	2.77466	A		yneA_ylbL_ctpA	8.52086	D
ctpA	2.68409	C		ylbL	9.48946	B		WT	6.35258	A		WT	1.67678	A		yneA	2.17118	A		yneA	3.88395	A		yneA_ylbL_ctpA	7.44781	D
ctpA	2.49553	C		ylbL	6.75957	B		WT	5.67988	A		WT	1.87663	A		yneA	2.07416	A		yneA	3.6125	A		yneA_ylbL_ctpA	5.95792	D
ctpA	4.75966	C		ylbL	7.05773	B		WT	6.64964	A		WT	5.22858	A		yneA	2.14563	A		yneA	2.9031	A		yneA_ylbL_ctpA	4.82611	D
ctpA	4.10548	C		ylbL	6.6759	B		WT	7.20036	A		WT	1.81876	A		yneA	1.61808	A		yneA	2.84226	A		yneA_ylbL_ctpA	3.33021	D
ctpA	2.85613	C		ylbL	10.9093	B		WT	2.16995	A		WT	9.50229	A		yneA	1.4977	A		yneA	2.81078	A		yneA_ylbL_ctpA	4.6578	D
ctpA	1.86102	C		ylbL	7.18075	B		WT	4.25959	A		WT	5.236	A		yneA	1.52686	A		yneA	2.12783	A		yneA_ylbL_ctpA	8.49215	D
ctpA	1.94733	C		ylbL	7.27564	B		WT	3.85815	A		WT	3.55083	A		yneA	1.71516	A		yneA	3.61353	A		yneA_ylbL_ctpA	3.28931	D
ctpA	2.80078	C		ylbL	13.1318	B		WT	1.91514	A		WT	7.70424	A		yneA	2.09357	A		yneA	2.85949	A		yneA_ylbL_ctpA	7.84783	D
ctpA	2.61119	C		ylbL	7.79777	B		WT	7.02457	A		WT	2.58152	A		yneA	3.7459	A		yneA	3.74055	A		yneA_ylbL_ctpA	12.2644	D
ctpA	1.92449	C		ylbL	6.43019	B		WT	7.81648	A		WT	11.5554	A		yneA	3.14507	A		yneA	2.01442	A		yneA_ylbL_ctpA	4.46363	D
ctpA	2.5243	C		ylbL	7.47349	B		WT	5.01099	A		WT	1.72258	A		yneA	1.94423	A		yneA	3.08953	A		yneA_ylbL_ctpA	2.89142	D
ctpA	2.7673	C		ylbL	6.62694	B		WT	7.57883	A		WT	3.8417	A		yneA	2.0239	A		yneA	2.96586	A		yneA_ylbL_ctpA	5.99681	D
ctpA	2.44199	C		ylbL	8.59027	B		WT	1.985	A		WT	2.17221	A		yneA	2.06532	A		yneA	3.41484	A		yneA_ylbL_ctpA	1.48932	D
ctpA	1.89888	C		ylbL	9.18149	B		WT	3.97607	A		WT	2.2362	A		yneA	2.06171	A		yneA	3.40807	A		yneA_ylbL_ctpA	3.75539	D
ctpA	2.02048	C		ylbL	4.87223	B		WT	6.55753	A		WT	1.69697	A		yneA	2.11802	A		yneA	2.8891	A		yneA_ylbL_ctpA	5.49152	D
ctpA	2.12021	C		ylbL	4.04884	B		WT	3.32737	A		WT	2.6059	A		yneA	2.85071	A		yneA	3.72468	A		yneA_ylbL_ctpA	2.26149	D
ctpA	2.51604	C		ylbL	6.86201	B		WT	5.28689	A		WT	4.02955	A		yneA	3.44736	A		yneA	4.42712	A		yneA_ylbL_ctpA	3.24151	D
ctpA	2.24439	C		ylbL	5.31167	B		WT	5.20903	A		WT	3.2788	A		yneA	3.19151	A		yneA	4.50227	A		yneA_ylbL_ctpA	10.0861	D
ctpA	2.05267	C		ylbL	6.66203	B		WT	3.99439	A		WT	8.01917	A		yneA	2.57984	A		yneA	4.4664	A		yneA_ylbL_ctpA	9.73936	D
ctpA	2.33129	C		ylbL	4.14734	B		WT	6.76563	A		WT	2.94257	A		yneA	2.8313	A		yneA	4.68941	A		yneA_ylbL_ctpA	2.08035	D
ctpA	1.83399	C		ylbL	4.67761	B		WT	5.12143	A		WT	2.58152	A		yneA	2.96199	A		yneA	2.63603	A		yneA_ylbL_ctpA	6.72783	D
ctpA	2.58236	C		ylbL	5.02654	B		WT	8.44467	A		WT	2.98522	A		yneA	2.4027	A		yneA	2.65977	A		yneA_ylbL_ctpA	2.58197	D
ctpA	2.41309	C		ylbL	5.64208	B		WT	6.71009	A		WT	4.68696	A		yneA	2.3091	A		yneA	2.50546	A		yneA_ylbL_ctpA	7.35428	D
ctpA	2.28071	C		ylbL	6.81795	B		WT	5.3025	A		WT	4.14031	A		yneA	2.08654	A		yneA	2.49359	A		yneA_ylbL_ctpA	9.0299	D
ctpA	2.39747	C		ylbL	4.24591	B		WT	10.8498	A		WT	6.29181	A		yneA	2.15079	A		yneA	5.20019	A		yneA_ylbL_ctpA	2.84788	D
ctpA	1.98881	C		ylbL	3.6214	B		WT	9.29161	A		WT	2.32161	A		yneA	2.1864	A		yneA	3.99097	A		yneA_ylbL_ctpA	2.68312	D
ctpA	2.40444	C		ylbL	6.10022	B		WT	1.93785	A		WT	3.56451	A		yneA	2.13015	A		yneA	4.46537	A		yneA_ylbL_ctpA	5.59299	D
ctpA	3.15107	C		ylbL	5.07756	B		WT	5.99972	A		WT	9.54519	A		yneA	1.82322	A		yneA	3.63953	A		yneA_ylbL_ctpA	3.52148	D
ctpA	2.70492	C		ylbL	5.37082	B		WT	2.35283	A		WT	7.1454	A		yneA	1.8983	A		yneA	3.05069	A		yneA_ylbL_ctpA	6.45347	D
ctpA	2.66951	C		ylbL	6.45663	B		WT	6.06823	A		WT	8.88204	A		yneA	1.7491	A		yneA	3.41078	A		yneA_ylbL_ctpA	4.75179	D
ctpA	2.90735	C		ylbL	4.02471	B		WT	11.0458	A		WT	7.2428	A		yneA	2.15079	A		yneA	2.56668	A		yneA_ylbL_ctpA	5.42372	D
ctpA	2.87716	C		ylbL	8.7807	B		WT	6.15106	A		WT	3.59037	A		yneA	2.74956	A		yneA	2.49437	A		yneA_ylbL_ctpA	10.5701	D
ctpA	2.8211	C		ylbL	7.4631	B		WT	4.72315	A		WT	3.53573	A		yneA	2.5741	A		yneA	3.8217	A		yneA_ylbL_ctpA	8.90901	D
ctpA	3.03347	C		ylbL	5.32721	B		WT	2.03339	A		WT	3.08933	A		yneA	3.01618	A		yneA	4.19702	A		yneA_ylbL_ctpA	5.68885	D
ctpA	3.03469	C		ylbL	4.30842	B		WT	5.22297	A		WT	1.81341	A		yneA	3.06095	A		yneA	3.65121	A		yneA_ylbL_ctpA	1.99978	D
ctpA	2.9438	C		ylbL	4.43086	B		WT	6.65255	A		WT	3.99684	A		yneA	2.62364	A		yneA	5.08582	A		yneA_ylbL_ctpA	6.31839	D
ctpA	3.44174	C		ylbL	5.70807	B		WT	6.55753	A		WT	2.09002	A		yneA	2.89297	A		yneA	4.95912	A		yneA_ylbL_ctpA	2.77014	D
ctpA	2.41044	C		ylbL	5.3025	B		WT	6.59746	A		WT	2.08074	A		yneA	3.20416	A		yneA	4.9279	A		yneA_ylbL_ctpA	2.45218	D
ctpA	2.33039	C		ylbL	8.10968	B		WT	3.35504	A		WT	4.34106	A		yneA	2.96199	A		yneA	3.46858	A		yneA_ylbL_ctpA	10.933	D
ctpA	3.52225	C		ylbL	5.30889	B		WT	4.24591	A		WT	8.04704	A		yneA	2.07416	A		yneA	5.00144	A		yneA_ylbL_ctpA	4.16321	D
ctpA	3.48484	C		ylbL	4.8532	B		WT	4.7056	A		WT	1.76445	A		yneA	2.19646	A		yneA	4.80224	A		yneA_ylbL_ctpA	6.5692	D
ctpA	4.02884	C		ylbL	5.5866	B		WT	2.33832	A		WT	3.16249	A		yneA	2.64738	A		yneA	1.158	A		yneA_ylbL_ctpA	6.04036	D
ctpA	2.33039	C		ylbL	4.7427	B		WT	6.79434	A		WT	3.44091	A		yneA	2.14389	A		yneA	2.61913	A		yneA_ylbL_ctpA	1.89727	D
ctpA	2.39573	C		ylbL	4.67761	B		WT	6.44076	A		WT	4.33094	A		yneA	1.73432	A		yneA	3.37562	A		yneA_ylbL_ctpA	5.22522	D
ctpA	1.91637	C		ylbL	3.35066	B		WT	7.36666	A		WT	3.45361	A		yneA	1.73432	A		yneA	1.20496	A		yneA_ylbL_ctpA	4.94203	D
ctpA	2.2393	C		ylbL	9.07654	B		WT	1.63272	A		WT	3.68269	A		yneA	1.54602	A		yneA	4.22617	A		yneA_ylbL_ctpA	6.34452	D
ctpA	3.52296	C		ylbL	9.3078	B		WT	7.91666	A		WT	6.51663	A		yneA	1.93475	A		yneA	3.79332	A		yneA_ylbL_ctpA	6.32387	D
ctpA	3.90015	C		ylbL	3.29654	B		WT	8.75573	A		WT	6.62029	A		yneA	2.72537	A		yneA	3.77597	A		yneA_ylbL_ctpA	4.73076	D
ctpA	3.444	C		ylbL	3.76622	B		WT	11.5133	A		WT	3.29654	A		yneA	2.93083	A		yneA	3.72468	A		yneA_ylbL_ctpA	3.28931	D
ctpA	2.68486	C		ylbL	7.20036	B		WT	7.74455	A		WT	1.95785	A		yneA	3.21442	A		yneA	3.70475	A		yneA_ylbL_ctpA	1.73574	D
ctpA	2.64977	C		ylbL	3.76881	B		WT	4.93177	A		WT	1.89469	A		yneA	2.53959	A		yneA	4.17953	A		yneA_ylbL_ctpA	8.987	D
ctpA	2.69028	C		ylbL	3.80738	B		WT	6.32646	A		WT	4.65258	A		yneA	2.77085	A		yneA	4.74882	A		yneA_ylbL_ctpA	6.4816	D
ctpA	2.94296	C		ylbL	8.32281	B		WT	2.24923	A		WT	3.01766	A		yneA	3.14623	A		yneA	3.11223	A		yneA_ylbL_ctpA	3.10314	D
ctpA	2.02461	C		ylbL	5.35998	B		WT	3.69714	A		WT	3.66146	A		yneA	3.29912	A		yneA	3.26673	A		yneA_ylbL_ctpA	8.49254	D
ctpA	2.12047	C		ylbL	4.73857	B		WT	2.5721	A		WT	1.9454	A		yneA	2.50024	A		yneA	3.99491	A		yneA_ylbL_ctpA	4.1467	D
ctpA	3.32782	C		ylbL	8.38455	B		WT	7.20036	A		WT	5.64208	A		yneA	2.52365	A		yneA	3.54638	A		yneA_ylbL_ctpA	3.3644	D
ctpA	2.16202	C		ylbL	6.73176	B		WT	6.70499	A		WT	7.56406	A		yneA	3.06095	A		yneA	2.58397	A		yneA_ylbL_ctpA	9.27271	D
ctpA	2.22582	C		ylbL	5.86276	B		WT	7.528	A		WT	3.70636	A		yneA	2.69144	A		yneA	2.82923	A		yneA_ylbL_ctpA	5.32108	D
ctpA	2.0341	C		ylbL	8.09768	B		WT	7.91666	A		WT	2.65583	A		yneA	2.00932	A		yneA	3.85931	A		yneA_ylbL_ctpA	3.61766	D
ctpA	2.28278	C		ylbL	3.36659	B		WT	2.17221	A		WT	3.83789	A		yneA	2.43766	A		yneA	3.96427	A		yneA_ylbL_ctpA	2.42489	D
ctpA	3.96504	C		ylbL	4.38009	B		WT	4.33094	A		WT	3.64946	A		yneA	2.00203	A		yneA	2.9427	A		yneA_ylbL_ctpA	2.52985	D
ctpA	4.28926	C		ylbL	5.03421	B		WT	3.49838	A		WT	2.52049	A		yneA	1.92714	A		yneA	2.16447	A		yneA_ylbL_ctpA	2.9716	D
ctpA	3.20816	C		ylbL	9.08299	B		WT	3.24448	A		WT	12.4002	A		yneA	3.45697	A		yneA	2.49172	A		yneA_ylbL_ctpA	1.82115	D
ctpA	2.79279	C		ylbL	9.37863	B		WT	2.77756	A		WT	3.02566	A		yneA	2.70776	A		yneA	3.52386	A		yneA_ylbL_ctpA	3.28931	D
ctpA	3.85602	C		ylbL	5.08427	B		WT	4.68696	A		WT	2.13383	A		yneA	2.58552	A		yneA	4.63129	A		yneA_ylbL_ctpA	1.93636	D
ctpA	2.14195	C		ylbL	4.10257	B		WT	4.08709	A		WT	4.4995	A		yneA	2.48843	A		yneA	2.30794	A		yneA_ylbL_ctpA	5.96417	D
ctpA	2.16969	C		ylbL	8.42622	B		WT	3.35937	A		WT	7.51761	A		yneA	2.6928	A		yneA	2.94774	A		yneA_ylbL_ctpA	2.51256	D
ctpA	3.24151	C		ylbL	9.7384	B		WT	7.27828	A		WT	2.23188	A		yneA	2.74421	A		yneA	3.97569	A		yneA_ylbL_ctpA	1.01995	D
ctpA	3.58083	C		ylbL	7.14811	B		WT	6.23821	A		WT	2.3111	A		yneA	2.34071	A		yneA	4.74644	A		yneA_ylbL_ctpA	1.46255	D
ctpA	2.97322	C		ylbL	7.02251	B		WT	1.68549	A		WT	2.58152	A		yneA	2.74021	A		yneA	4.13573	A		yneA_ylbL_ctpA	5.4532	D
ctpA	3.50522	C		ylbL	5.73865	B		WT	1.4828	A		WT	3.89079	A		yneA	3.45271	A		yneA	4.25914	A		yneA_ylbL_ctpA	8.81256	D
ctpA	3.56876	C		ylbL	7.95524	B		WT	9.00229	A		WT	2.30052	A		yneA	2.91696	A		yneA	4.48131	A		yneA_ylbL_ctpA	1.84728	D
ctpA	3.14875	C		ylbL	8.79786	B		WT	3.4691	A		WT	2.6059	A		yneA	2.52217	A		yneA	4.44544	A		yneA_ylbL_ctpA	8.63923	D
ctpA	3.46465	C		ylbL	6.24214	B		WT	7.11404	A		WT	4.94061	A		yneA	2.59545	A		yneA	5.69272	A		yneA_ylbL_ctpA	2.77685	D
ctpA	3.30853	C		ylbL	8.34907	B		WT	7.31725	A		WT	3.08146	A		yneA	3.43458	A		yneA	2.46972	A		yneA_ylbL_ctpA	5.13568	D
ctpA	2.00758	C		ylbL	7.17262	B		WT	5.14607	A		WT	2.76356	A		yneA	2.35477	A		yneA	2.45437	A		yneA_ylbL_ctpA	5.54216	D
ctpA	2.12118	C		ylbL	6.6679	B		WT	2.64667	A		WT	2.98199	A		yneA	2.67086	A		yneA	4.48273	A		yneA_ylbL_ctpA	6.44018	D
ctpA	3.34717	C		ylbL	8.5175	B		WT	8.32281	A		WT	2.65583	A		yneA	2.48695	A		yneA	4.53607	A		yneA_ylbL_ctpA	5.23516	D
ctpA	2.07557	C		ylbL	7.98453	B		WT	8.45331	A		WT	6.19441	A		yneA	2.51049	A		yneA	6.33297	A		yneA_ylbL_ctpA	6.55649	D
ctpA	1.87521	C		ylbL	7.41072	B		WT	8.86179	A		WT	3.13313	A		yneA	3.44736	A		yneA	2.46076	A		yneA_ylbL_ctpA	5.63931	D
ctpA	3.15565	C		ylbL	5.89915	B		WT	8.69161	A		WT	3.45084	A		yneA	3.60282	A		yneA	4.0858	A		yneA_ylbL_ctpA	2.65977	D
ctpA	4.05135	C		ylbL	5.63602	B		WT	6.15815	A		WT	3.56315	A		yneA	2.24446	A		yneA	3.37672	A		yneA_ylbL_ctpA	4.33506	D
ctpA	3.721	C		ylbL	5.52093	B		WT	5.16871	A		WT	4.95338	A		yneA	2.42857	A		yneA	3.22403	A		yneA_ylbL_ctpA	3.00921	D
ctpA	3.81216	C		ylbL	7.88893	B		WT	5.94759	A		WT	3.45084	A		yneA	2.67086	A		yneA	2.59926	A		yneA_ylbL_ctpA	5.64221	D
ctpA	3.29215	C		ylbL	6.21711	B		WT	1.87663	A		WT	2.77756	A		yneA	2.48695	A		yneA	2.94206	A		yneA_ylbL_ctpA	3.25435	D
ctpA	3.32969	C		ylbL	5.3745	B		WT	4.00536	A		WT	3.0972	A		yneA	1.59518	A		yneA	2.50469	A		yneA_ylbL_ctpA	4.65361	D
ctpA	3.2846	C		ylbL	5.45707	B		WT	6.12809	A		WT	5.24251	A		yneA	1.7022	A		yneA	3.25596	A		yneA_ylbL_ctpA	1.83367	D
ctpA	2.96128	C		ylbL	4.43963	B		WT	3.83028	A		WT	3.2128	A		yneA	3.06811	A		yneA	2.99502	A		yneA_ylbL_ctpA	4.01407	D
ctpA	3.28712	C		ylbL	5.42759	B		WT	13.7606	A		WT	3.15629	A		yneA	2.99534	A		yneA	2.61242	A		yneA_ylbL_ctpA	5.66285	D
ctpA	3.444	C		ylbL	4.35003	B		WT	5.78174	A		WT	12.3294	A		yneA	3.219	A		yneA	3.5307	A		yneA_ylbL_ctpA	7.75952	D
ctpA	2.13563	C		ylbL	4.52537	B		WT	9.14885	A		WT	11.0089	A		yneA	2.8313	A		yneA	3.1421	A		yneA_ylbL_ctpA	5.529	D
ctpA	2.37374	C		ylbL	4.53827	B		WT	3.4649	A		WT	2.99986	A		yneA	3.46865	A		yneA	3.2966	A		yneA_ylbL_ctpA	2.07732	D
ctpA	2.10273	C		ylbL	4.73857	B		WT	4.02955	A		WT	9.66118	A		yneA	2.48843	A		yneA	3.52651	A		yneA_ylbL_ctpA	3.00708	D
ctpA	2.96528	C		ylbL	5.22858	B		WT	2.86723	A		WT	2.16324	A		yneA	1.88663	A		yneA	4.56239	A		yneA_ylbL_ctpA	2.02564	D
ctpA	2.71415	C		ylbL	5.3025	B		WT	2.52823	A		WT	1.8107	A		yneA	1.97984	A		yneA	4.85514	A		yneA_ylbL_ctpA	2.05719	D
ctpA	3.30982	C		ylbL	6.08429	B		WT	6.91362	A		WT	2.11086	A		yneA	1.88856	A		yneA	3.5796	A		yneA_ylbL_ctpA	1.51151	D
ctpA	2.80543	C		ylbL	5.39617	B		WT	6.51663	A		WT	2.03339	A		yneA	1.80296	A		yneA	3.68604	A		yneA_ylbL_ctpA	6.89284	D
ctpA	2.58216	C		ylbL	6.25459	B		WT	7.6434	A		WT	2.03339	A		yneA	1.80296	A		yneA	4.14167	A		yneA_ylbL_ctpA	5.98133	D
ctpA	2.34819	C		ylbL	4.8532	B		WT	4.83714	A		WT	9.04538	A		yneA	2.27052	A		yneA	4.38861	A		yneA_ylbL_ctpA	4.51563	D
ctpA	3.55341	C		ylbL	5.16871	B		WT	5.07756	A		WT	6.43019	A		yneA	2.25588	A		yneA	4.31642	A		yneA_ylbL_ctpA	5.22684	D
ctpA	2.65216	C		ylbL	8.38397	B		WT	6.55753	A		WT	11.0273	A		yneA	2.74021	A		yneA	4.4786	A		yneA_ylbL_ctpA	1.36694	D
ctpA	2.4685	C		ylbL	4.99054	B		WT	3.29654	A		WT	10.9791	A		yneA	2.80911	A		yneA	5.18858	A		yneA_ylbL_ctpA	1.82573	D
ctpA	3.37982	C		ylbL	4.64838	B		WT	2.21653	A		WT	3.50258	A		yneA	2.50024	A		yneA	3.03521	A		yneA_ylbL_ctpA	2.88852	D
ctpA	2.94225	C		ylbL	4.24243	B		WT	5.2527	A		WT	2.37135	A		yneA	3.30021	A		yneA	3.09075	A		yneA_ylbL_ctpA	5.51087	D
ctpA	3.02057	C		ylbL	5.14891	B		WT	2.12925	A		WT	3.59037	A		yneA	2.57842	A		yneA	3.2786	A		yneA_ylbL_ctpA	1.68839	D
ctpA	3.30982	C		ylbL	5.164	B		WT	6.15183	A		WT	9.17356	A		yneA	2.74556	A		yneA	2.37161	A		yneA_ylbL_ctpA	6.74015	D
ctpA	2.66228	C		ylbL	4.76418	B		WT	2.12925	A		WT	1.75613	A		yneA	3.14507	A		yneA	2.66777	A		yneA_ylbL_ctpA	5.45739	D
ctpA	2.54991	C		ylbL	4.86623	B		WT	4.8692	A		WT	6.93819	A		yneA	2.83517	A		yneA	3.35556	A		yneA_ylbL_ctpA	3.3644	D
ctpA	2.22395	C		ylbL	4.30055	B		WT	3.77526	A		WT	1.9972	A		yneA	3.25873	A		yneA	3.09914	A		yneA_ylbL_ctpA	1.87076	D
ctpA	3.01973	C		ylbL	6.08745	B		WT	8.64845	A		WT	3.37091	A		yneA	2.01848	A		yneA	3.5705	A		yneA_ylbL_ctpA	2.33039	D
ctpA	2.59745	C		ylbL	4.71489	B		WT	5.51829	A		WT	8.36132	A		yneA	2.11802	A		yneA	4.37945	A		yneA_ylbL_ctpA	1.91037	D
ctpA	3.06669	C		ylbL	4.10612	B		WT	3.53573	A		WT	5.11478	A		yneA	2.66396	A		yneA	2.35277	A		yneA_ylbL_ctpA	3.80822	D
ctpA	4.58026	C		ylbL	6.90794	B		WT	9.83632	A		WT	2.5263	A		yneA	1.68923	A		yneA	3.22345	A		yneA_ylbL_ctpA	1.42507	D
ctpA	4.072	C		ylbL	8.32514	B		WT	8.80508	A		WT	2.90097	A		yneA	1.72581	A		yneA	4.5582	A		yneA_ylbL_ctpA	5.69214	D
ctpA	3.47393	C		ylbL	6.73176	B		WT	4.83714	A		WT	6.15422	A		yneA	2.4027	A		yneA	3.82073	A		yneA_ylbL_ctpA	4.99893	D
ctpA	2.38877	C		ylbL	4.96416	B		WT	4.87223	A		WT	2.55881	A		yneA	2.00203	A		yneA	3.0543	A		yneA_ylbL_ctpA	4.10632	D
ctpA	2.14073	C		ylbL	4.32307	B		WT	8.99958	A		WT	2.16324	A		yneA	4.16779	A		yneA	3.34588	A		yneA_ylbL_ctpA	4.67187	D
ctpA	4.80017	C		ylbL	5.25083	B		WT	8.82218	A		WT	7.06328	A		yneA	2.39199	A		yneA	3.9493	A		yneA_ylbL_ctpA	3.39943	D
ctpA	3.34608	C		ylbL	3.42394	B		WT	6.338	A		WT	2.88078	A		yneA	1.81915	A		yneA	3.99794	A		yneA_ylbL_ctpA	4.91668	D
ctpA	3.1421	C		ylbL	6.14396	B		WT	2.08074	A		WT	7.93318	A		yneA	1.80296	A		yneA	1.49783	A		yneA_ylbL_ctpA	4.82836	D
ctpA	3.43355	C		ylbL	6.36555	B		WT	4.72005	A		WT	9.21168	A		yneA	2.1864	A		yneA	6.77066	A		yneA_ylbL_ctpA	7.80881	D
ctpA	3.83338	C		ylbL	4.19631	B		WT	6.99683	A		WT	4.8981	A		yneA	2.12325	A		yneA	5.1722	A		yneA_ylbL_ctpA	6.49747	D
ctpA	3.08849	C		ylbL	8.61291	B		WT	8.55001	A		WT	6.73176	A		yneA	1.51719	A		yneA	2.24375	A		yneA_ylbL_ctpA	5.22884	D
ctpA	3.32537	C		ylbL	5.65324	B		WT	7.89138	A		WT	1.34159	A		yneA	1.81915	A		yneA	2.88426	A		yneA_ylbL_ctpA	4.4088	D
ctpA	3.57134	C		ylbL	5.53145	B		WT	3.78042	A		WT	2.88748	A		yneA	2.62506	A		yneA	3.7928	A		yneA_ylbL_ctpA	6.29143	D
ctpA	4.02884	C		ylbL	5.17807	B		WT	4.00536	A		WT	1.89727	A		yneA	2.11802	A		yneA	2.27929	A		yneA_ylbL_ctpA	1.51835	D
ctpA	3.17094	C		ylbL	8.13664	B		WT	3.92685	A		WT	4.32513	A		yneA	2.3011	A		yneA	3.28654	A		yneA_ylbL_ctpA	1.45964	D
ctpA	2.78401	C		ylbL	6.26466	B		WT	2.72808	A		WT	6.26388	A		yneA	4.03149	A		yneA	3.73384	A		yneA_ylbL_ctpA	2.00391	D
ctpA	2.03203	C		ylbL	6.3778	B		WT	5.77245	A		WT	7.474	A		yneA	2.11802	A		yneA	2.98728	A		yneA_ylbL_ctpA	5.76445	D
ctpA	2.02564	C		ylbL	5.41681	B		WT	3.0972	A		WT	3.15784	A		yneA	2.14905	A		yneA	2.86884	A		yneA_ylbL_ctpA	7.77429	D
ctpA	3.79042	C		ylbL	5.31167	B		WT	5.00028	A		WT	10.19	A		yneA	1.57428	A		yneA	3.25996	A		yneA_ylbL_ctpA	4.63432	D
ctpA	3.18455	C		ylbL	9.7144	B		WT	4.91397	A		WT	4.67864	A		yneA	1.57428	A		yneA	3.37672	A		yneA_ylbL_ctpA	3.83706	D
ctpA	3.2706	C		ylbL	5.84199	B		WT	8.70335	A		WT	1.97513	A		yneA	1.64956	A		yneA	3.3473	A		yneA_ylbL_ctpA	2.43857	D
ctpA	3.23848	C		ylbL	6.43625	B		WT	6.54643	A		WT	3.95646	A		yneA	2.0239	A		yneA	7.19242	A		yneA_ylbL_ctpA	1.55092	D
ctpA	3.7959	C		ylbL	7.04115	B		WT	7.10237	A		WT	10.0806	A		yneA	2.04564	A		yneA	4.57884	A		yneA_ylbL_ctpA	4.27172	D
ctpA	3.20816	C		ylbL	7.44743	B		WT	3.21132	A		WT	1.89469	A		yneA	1.76587	A		yneA	4.17715	A		yneA_ylbL_ctpA	9.79291	D
ctpA	2.95702	C		ylbL	6.60262	B		WT	4.38009	A		WT	5.23683	A		yneA	1.83528	A		yneA	3.11578	A		yneA_ylbL_ctpA	2.45218	D
ctpA	3.5616	C		ylbL	15.8766	B		WT	5.38443	A		WT	2.09699	A		yneA	3.76158	A		yneA	3.48774	A		yneA_ylbL_ctpA	5.93514	D
ctpA	4.02291	C		ylbL	5.53145	B		WT	3.35066	A		WT	1.67968	A		yneA	3.5905	A		yneA	3.03669	A		yneA_ylbL_ctpA	6.8913	D
ctpA	3.03069	C		ylbL	5.38443	B		WT	6.65545	A		WT	2.44211	A		yneA	2.95083	A		yneA	2.25156	A		yneA_ylbL_ctpA	5.14497	D
ctpA	2.02997	C		ylbL	5.1762	B		WT	2.44011	A		WT	2.54546	A		yneA	2.88148	A		yneA	3.36466	A		yneA_ylbL_ctpA	1.7031	D
ctpA	2.08886	C		ylbL	10.4105	B		WT	4.32648	A		WT	2.44211	A		yneA	3.21442	A		yneA	3.62501	A		yneA_ylbL_ctpA	4.09722	D
ctpA	3.38659	C		ylbL	6.08745	B		WT	5.0564	A		WT	3.30834	A		yneA	2.92077	A		yneA	2.97754	A		yneA_ylbL_ctpA	19.1653	D
ctpA	3.7959	C		ylbL	7.54413	B		WT	1.9454	A		WT	2.84504	A		yneA	2.93335	A		yneA	3.48587	A		yneA_ylbL_ctpA	5.57693	D
ctpA	3.89731	C		ylbL	5.81361	B		WT	8.27179	A		WT	12.1612	A		yneA	2.28342	A		yneA	4.80508	A		yneA_ylbL_ctpA	2.26607	D
ctpA	2.06532	C		ylbL	5.95824	B		WT	2.49527	A		WT	7.19384	A		yneA	2.1864	A		yneA	4.33184	A		yneA_ylbL_ctpA	8.34758	D
ctpA	2.45895	C		ylbL	9.86348	B		WT	3.62676	A		WT	2.19008	A		yneA	2.06532	A		yneA	2.98644	A		yneA_ylbL_ctpA	2.54217	D
ctpA	2.23394	C		ylbL	9.98598	B		WT	6.374	A		WT	1.88443	A		yneA	2.13015	A		yneA	2.99883	A		yneA_ylbL_ctpA	5.56609	D
ctpA	2.56462	C		ylbL	10.0574	B		WT	5.26103	A		WT	1.89727	A		yneA	2.54972	A		yneA	6.09874	A		yneA_ylbL_ctpA	6.45302	D
ctpA	2.35193	C		ylbL	4.93274	B		WT	3.7559	A		WT	2.08074	A		yneA	1.92714	A		yneA	3.03979	A		yneA_ylbL_ctpA	2.77014	D
ctpA	3.19339	C		ylbL	8.97629	B		WT	4.80991	A		WT	1.5935	A		yneA	1.6473	A		yneA	3.08366	A		yneA_ylbL_ctpA	5.26451	D
ctpA	2.71647	C		ylbL	14.9281	B		WT	1.5088	A		WT	1.15026	A		yneA	2.06532	A		yneA	4.97286	A		yneA_ylbL_ctpA	5.35463	D
ctpA	2.25897	C		ylbL	15.4634	B		WT	2.27071	A		WT	9.85161	A		yneA	2.24446	A		yneA	2.41908	A		yneA_ylbL_ctpA	3.93872	D
ctpA	2.70344	C		ylbL	6.06823	B		WT	4.26985	A		WT	1.68839	A		yneA	3.82461	A		yneA	2.7913	A		yneA_ylbL_ctpA	5.4203	D
ctpA	2.4285	C		ylbL	5.89999	B		WT	3.36659	A		WT	2.44199	A		yneA	3.33021	A		yneA	4.44892	A		yneA_ylbL_ctpA	1.35469	D
ctpA	2.25691	C		ylbL	5.18936	B		WT	4.95241	A		WT	4.64006	A		yneA	2.91987	A		yneA	4.95861	A		yneA_ylbL_ctpA	6.38638	D
ctpA	2.48172	C		ylbL	7.15694	B		WT	4.18469	A		WT	4.62323	A		yneA	2.95999	A		yneA	3.97788	A		yneA_ylbL_ctpA	3.61824	D
ctpA	2.20704	C		ylbL	7.40814	B		WT	5.3745	A		WT	4.34106	A		yneA	2.23846	A		yneA	3.87266	A		yneA_ylbL_ctpA	1.87521	D
ctpA	3.01902	C		ylbL	4.62323	B		WT	6.77428	A		WT	3.76881	A		yneA	1.92908	A		yneA	4.76811	A		yneA_ylbL_ctpA	10.9492	D
ctpA	2.72873	C		ylbL	5.73865	B		WT	5.64208	A		WT	3.7481	A		yneA	3.40459	A		yneA	6.02952	A		yneA_ylbL_ctpA	10.888	D
ctpA	3.88395	C		ylbL	4.72005	B		WT	3.28325	A		WT	2.21653	A		yneA	1.82502	A		yneA	7.54929	A		yneA_ylbL_ctpA	2.01945	D
ctpA	4.45731	C		ylbL	6.24601	B		WT	4.60529	A		WT	1.65343	A		yneA	1.64001	A		yneA	5.18336	A		yneA_ylbL_ctpA	1.88076	D
ctpA	3.44774	C		ylbL	9.70285	B		WT	5.11569	A		WT	1.93785	A		yneA	1.69955	A		yneA	3.56876	A		yneA_ylbL_ctpA	1.76193	D
ctpA	2.63222	C		ylbL	4.23553	B		WT	5.42494	A		WT	2.27717	A		yneA	2.01132	A		yneA	4.74579	A		yneA_ylbL_ctpA	2.92077	D
ctpA	2.34238	C		ylbL	5.06124	B		WT	5.06989	A		WT	3.84673	A		yneA	3.09507	A		yneA	5.06408	A		yneA_ylbL_ctpA	3.51264	D
ctpA	2.80543	C		ylbL	4.72315	B		WT	7.44743	A		WT	4.25959	A		yneA	3.35221	A		yneA	4.68922	A		yneA_ylbL_ctpA	1.53338	D
ctpA	3.08314	C		ylbL	4.38009	B		WT	8.78902	A		WT	4.78456	A		yneA	3.69217	A		yneA	3.00921	A		yneA_ylbL_ctpA	3.52561	D
ctpA	3.08701	C		ylbL	5.88676	B		WT	3.05927	A		WT	4.8692	A		yneA	4.20972	A		yneA	3.37627	A		yneA_ylbL_ctpA	1.64466	D
ctpA	2.5005	C		ylbL	9.58183	B		WT	3.48729	A		WT	4.83714	A		yneA	3.3135	A		yneA	2.95967	A		yneA_ylbL_ctpA	1.61659	D
ctpA	2.58236	C		ylbL	5.35998	B		WT	3.4649	A		WT	11.5419	A		yneA	3.17732	A		yneA	3.98562	A		yneA_ylbL_ctpA	2.39464	D
ctpA	2.38444	C		ylbL	9.54468	B		WT	5.06505	A		WT	6.19441	A		yneA	3.46039	A		yneA	4.4395	A		yneA_ylbL_ctpA	1.12845	D
ctpA	4.74941	C		ylbL	9.83832	B		WT	4.58942	A		WT	4.24591	A		yneA	1.84308	A		yneA	3.73287	A		yneA_ylbL_ctpA	8.37881	D
ctpA	3.15036	C		ylbL	6.27633	B		WT	3.99078	A		WT	5.28689	A		yneA	1.5475	A		yneA	3.60166	A		yneA_ylbL_ctpA	2.91432	D
ctpA	2.78285	C		ylbL	8.21573	B		WT	8.10129	A		WT	3.67075	A		yneA	3.38175	A		yneA	3.66578	A		yneA_ylbL_ctpA	4.01671	D
ctpA	2.5872	C		ylbL	9.85013	B		WT	6.59746	A		WT	6.80008	A		yneA	3.03495	A		yneA	4.40473	A		yneA_ylbL_ctpA	2.60042	D
ctpA	2.46424	C		ylbL	8.47344	B		WT	6.06823	A		WT	10.4878	A		yneA	2.37425	A		yneA	4.51053	A		yneA_ylbL_ctpA	4.13309	D
ctpA	2.43857	C		ylbL	4.55433	B		WT	7.15765	A		WT	1.10278	A		yneA	2.71454	A		yneA	4.12973	A		yneA_ylbL_ctpA	5.65214	D
ctpA	2.49443	C		ylbL	4.93274	B		WT	12.1385	A		WT	5.21181	A		yneA	2.68725	A		yneA	3.82796	A		yneA_ylbL_ctpA	1.41481	D
ctpA	2.82756	C		ylbL	3.88202	B		WT	5.6704	A		WT	12.5633	A		yneA	2.72673	A		yneA	3.52503	A		yneA_ylbL_ctpA	3.87589	D
ctpA	2.81633	C		ylbL	8.42564	B		WT	4.70251	A		WT	2.32787	A		yneA	2.65138	A		yneA	2.16492	A		yneA_ylbL_ctpA	6.17705	D
ctpA	2.32593	C		ylbL	3.91195	B		WT	6.51959	A		WT	4.99157	A		yneA	2.58242	A		yneA	2.59326	A		yneA_ylbL_ctpA	3.4918	D
ctpA	2.31806	C		ylbL	4.8572	B		WT	4.79979	A		WT	2.86723	A		yneA	1.92908	A		yneA	4.57717	A		yneA_ylbL_ctpA	2.65977	D
ctpA	4.0142	C		ylbL	6.20776	B		WT	5.27212	A		WT	2.74053	A		yneA	2.44005	A		yneA	4.76327	A		yneA_ylbL_ctpA	2.60919	D
ctpA	4.19914	C		ylbL	4.45608	B		WT	6.41806	A		WT	3.187	A		yneA	2.37425	A		yneA	3.88473	A		yneA_ylbL_ctpA	8.05768	D
ctpA	2.49256	C		ylbL	7.32357	B		WT	5.82277	A		WT	2.47179	A		yneA	2.88432	A		yneA	4.25585	A		yneA_ylbL_ctpA	9.75801	D
ctpA	2.45515	C		ylbL	7.03702	B		WT	4.54685	A		WT	2.20556	A		yneA	3.07714	A		yneA	6.02571	A		yneA_ylbL_ctpA	2.2244	D
ctpA	2.53643	C		ylbL	3.79454	B		WT	5.69098	A		WT	1.46629	A		yneA	2.61074	A		yneA	3.13133	A		yneA_ylbL_ctpA	9.17033	D
ctpA	2.84297	C		ylbL	4.36784	B		WT	4.22172	A		WT	7.55122	A		yneA	2.71454	A		yneA	3.77526	A		yneA_ylbL_ctpA	3.93234	D
ctpA	3.22558	C		ylbL	4.369	B		WT	3.04495	A		WT	2.3111	A		yneA	2.81188	A		yneA	3.56844	A		yneA_ylbL_ctpA	2.59326	D
ctpA	3.20119	C		ylbL	9.2958	B		WT	10.9332	A		WT	2.03339	A		yneA	3.11997	A		yneA	2.87407	A		yneA_ylbL_ctpA	1.75245	D
ctpA	3.56263	C		ylbL	4.75089	B		WT	6.05623	A		WT	7.07218	A		yneA	1.75084	A		yneA	4.18315	A		yneA_ylbL_ctpA	4.21088	D
ctpA	2.91167	C		ylbL	5.64208	B		WT	4.92481	A		WT	7.48136	A		yneA	1.5475	A		yneA	5.76445	A		yneA_ylbL_ctpA	2.64487	D
ctpA	4.37345	C		ylbL	5.6644	B		WT	5.56654	A		WT	10.8238	A		yneA	2.57668	A		yneA	4.43589	A		yneA_ylbL_ctpA	6.41354	D
ctpA	4.42673	C		ylbL	8.48318	B		WT	9.53552	A		WT	7.09508	A		yneA	2.94999	A		yneA	1.52996	A		yneA_ylbL_ctpA	8.09929	D
ctpA	4.9079	C		ylbL	4.19631	B		WT	7.10237	A		WT	1.45635	A		yneA	2.32406	A		yneA	1.67633	A		yneA_ylbL_ctpA	7.40982	D
ctpA	5.1553	C		ylbL	4.8572	B		WT	5.12994	A		WT	10.2883	A		yneA	2.74692	A		yneA	3.71726	A		yneA_ylbL_ctpA	2.01532	D
ctpA	3.87873	C		ylbL	8.70335	B		WT	7.55058	A		WT	6.79434	A		yneA	3.10101	A		yneA	4.64309	A		yneA_ylbL_ctpA	11.5641	D
ctpA	3.69733	C		ylbL	4.80991	B		WT	2.46585	A		WT	1.72258	A		yneA	2.91864	A		yneA	3.96846	A		yneA_ylbL_ctpA	4.45531	D
ctpA	4.56078	C		ylbL	4.72315	B		WT	7.22397	A		WT	3.0972	A		yneA	3.04463	A		yneA	3.95801	A		yneA_ylbL_ctpA	6.7188	D
ctpA	4.26991	C		ylbL	5.78929	B		WT	6.59378	A		WT	2.37541	A		yneA	2.30974	A		yneA	4.18908	A		yneA_ylbL_ctpA	2.37986	D
ctpA	2.49862	C		ylbL	6.8393	B		WT	4.71489	A		WT	1.37385	A		yneA	2.31929	A		yneA	4.00439	A		yneA_ylbL_ctpA	1.81773	D
ctpA	2.48695	C		ylbL	5.02363	B		WT	8.38455	A		WT	3.25641	A		yneA	2.07448	A		yneA	3.96743	A		yneA_ylbL_ctpA	4.53678	D
ctpA	3.2846	C		ylbL	6.1826	B		WT	3.08146	A		WT	1.8347	A		yneA	2.00952	A		yneA	2.41412	A		yneA_ylbL_ctpA	6.16028	D
ctpA	3.05876	C		ylbL	6.17944	B		WT	4.27901	A		WT	1.61775	A		yneA	2.44308	A		yneA	3.24667	A		yneA_ylbL_ctpA	12.9034	D
ctpA	3.06011	C		ylbL	6.04333	B		WT	1.67678	A		WT	3.47471	A		yneA	2.29052	A		yneA	3.08849	A		yneA_ylbL_ctpA	3.29692	D
ctpA	5.24883	C		ylbL	4.16141	B		WT	5.33811	A		WT	3.80609	A		yneA	2.26626	A		yneA	3.169	A		yneA_ylbL_ctpA	4.8192	D
ctpA	1.76342	C		ylbL	4.49847	B		WT	1.49261	A		WT	3.93801	A		yneA	2.00952	A		yneA	3.12533	A		yneA_ylbL_ctpA	3.44084	D
ctpA	1.87521	C		ylbL	8.46306	B		WT	4.00536	A		WT	6.35026	A		yneA	1.69091	A		yneA	4.76231	A		yneA_ylbL_ctpA	2.31606	D
ctpA	2.60364	C		ylbL	5.70123	B		WT	5.9843	A		WT	3.35937	A		yneA	1.65788	A		yneA	3.05211	A		yneA_ylbL_ctpA	4.37996	D
ctpA	3.27938	C		ylbL	3.94169	B		WT	3.32737	A		WT	1.81876	A		yneA	2.32406	A		yneA	4.38674	A		yneA_ylbL_ctpA	5.8778	D
ctpA	2.59365	C		ylbL	4.06684	B		WT	1.81876	A		WT	3.56315	A		yneA	1.81083	A		yneA	4.07684	A		yneA_ylbL_ctpA	7.68746	D
ctpA	2.36716	C		ylbL	5.99159	B		WT	6.94445	A		WT	4.4166	A		yneA	1.81083	A		yneA	4.8283	A		yneA_ylbL_ctpA	1.73697	D
ctpA	2.41992	C		ylbL	5.23509	B		WT	5.18374	A		WT	4.30055	A		yneA	1.95746	A		yneA	5.81316	A		yneA_ylbL_ctpA	7.99285	D
ctpA	2.82756	C		ylbL	5.78929	B		WT	2.36928	A		WT	3.57405	A		yneA	1.84908	A		yneA	3.27492	A		yneA_ylbL_ctpA	8.45331	D
ctpA	2.21266	C		ylbL	5.13278	B		WT	9.17356	A		WT	2.031	A		yneA	1.56647	A		yneA	4.20114	A		yneA_ylbL_ctpA	2.89142	D
ctpA	2.21524	C		ylbL	4.8572	B		WT	7.61089	A		WT	3.70765	A		yneA	2.08861	A		yneA	4.0142	A		yneA_ylbL_ctpA	1.56028	D
ctpA	2.36232	C		ylbL	5.16117	B		WT	11.6226	A		WT	8.26708	A		yneA	2.12363	A		yneA	4.63477	A		yneA_ylbL_ctpA	4.32545	D
ctpA	3.67307	C		ylbL	7.95221	B		WT	7.39827	A		WT	2.07132	A		yneA	3.12114	A		yneA	4.05497	A		yneA_ylbL_ctpA	1.90605	D
ctpA	3.49555	C		ylbL	3.99439	B		WT	2.95902	A		WT	2.86213	A		yneA	3.92253	A		yneA	4.79495	A		yneA_ylbL_ctpA	3.57134	D
ctpA	1.71194	C		ylbL	5.80271	B		WT	3.28473	A		WT	2.24923	A		yneA	1.8047	A		yneA	5.99849	A		yneA_ylbL_ctpA	2.27252	D
ctpA	1.63866	C		ylbL	4.62323	B		WT	3.08778	A		WT	1.77819	A		yneA	2.34303	A		yneA	4.59884	A		yneA_ylbL_ctpA	1.69329	D
ctpA	2.00391	C		ylbL	5.55254	B		WT	4.68593	A		WT	2.74763	A		yneA	1.76967	A		yneA	3.29137	A		yneA_ylbL_ctpA	7.36292	D
ctpA	1.82573	C		ylbL	6.39606	B		WT	3.91569	A		WT	5.46868	A		yneA	2.00397	A		yneA	2.34464	A		yneA_ylbL_ctpA	5.0175	D
ctpA	2.48443	C		ylbL	4.78456	B		WT	5.03905	A		WT	1.8107	A		yneA	1.97436	A		yneA	3.32518	A		yneA_ylbL_ctpA	2.45644	D
ctpA	2.57087	C		ylbL	5.32992	B		WT	4.67864	A		WT	3.2788	A		yneA	2.06732	A		yneA	2.80543	A		yneA_ylbL_ctpA	7.91989	D
ctpA	2.82736	C		ylbL	5.60834	B		WT	6.22105	A		WT	2.16324	A		yneA	2.16144	A		yneA	3.87105	A		yneA_ylbL_ctpA	3.3644	D
ctpA	3.26028	C		ylbL	6.05623	B		WT	5.43926	A		WT	3.59037	A		yneA	2.20698	A		yneA	4.21288	A		yneA_ylbL_ctpA	9.08137	D
ctpA	3.05211	C		ylbL	7.00935	B		WT	3.68533	A		WT	9.76252	A		yneA	4.21411	A		yneA	6.38258	A		yneA_ylbL_ctpA	2.05009	D
ctpA	3.29215	C		ylbL	4.6369	B		WT	4.33094	A		WT	7.11263	A		yneA	3.36537	A		yneA	5.17078	A		yneA_ylbL_ctpA	6.33503	D
ctpA	4.29894	C		ylbL	4.46589	B		WT	5.58312	A		WT	2.72808	A		yneA	1.58286	A		yneA	3.62069	A		yneA_ylbL_ctpA	6.43315	D
ctpA	2.08557	C		ylbL	3.55767	B		WT	6.92555	A		WT	4.14386	A		yneA	1.71039	A		yneA	4.38022	A		yneA_ylbL_ctpA	2.82956	D
ctpA	1.99249	C		ylbL	3.75332	B		WT	4.83611	A		WT	5.6773	A		yneA	1.95746	A		yneA	5.16736	A		yneA_ylbL_ctpA	2.01532	D
ctpA	2.27916	C		ylbL	3.41826	B		WT	10.719	A		WT	11.3276	A		yneA	1.64001	A		yneA	4.11167	A		yneA_ylbL_ctpA	7.80132	D
ctpA	3.64134	C		ylbL	3.0972	B		WT	5.236	A		WT	2.92096	A		yneA	2.64996	A		yneA	3.40085	A		yneA_ylbL_ctpA	5.65698	D
ctpA	2.69125	C		ylbL	5.88515	B		WT	3.4691	A		WT	3.67075	A		yneA	2.5363	A		yneA	4.13173	A		yneA_ylbL_ctpA	2.65977	D
ctpA	2.58216	C		ylbL	4.91397	B		WT	9.63196	A		WT	3.0385	A		yneA	1.71684	A		yneA	3.93517	A		yneA_ylbL_ctpA	2.96528	D
ctpA	2.67093	C		ylbL	6.80221	B		WT	7.10785	A		WT	5.73949	A		yneA	1.76135	A		yneA	3.54799	A		yneA_ylbL_ctpA	2.06532	D
ctpA	3.35459	C		ylbL	4.93177	B		WT	7.63128	A		WT	5.27212	A		yneA	3.03495	A		yneA	4.36345	A		yneA_ylbL_ctpA	2.98212	D
ctpA	2.30639	C		ylbL	4.74476	B		WT	7.71624	A		WT	8.36539	A		yneA	3.81293	A		yneA	4.17379	A		yneA_ylbL_ctpA	8.47615	D
ctpA	2.98786	C		ylbL	5.2758	B		WT	7.29699	A		WT	3.97607	A		yneA	3.0483	A		yneA	3.11604	A		yneA_ylbL_ctpA	9.37831	D
ctpA	3.09791	C		ylbL	5.42578	B		WT	4.58839	A		WT	2.47179	A		yneA	2.17331	A		yneA	3.93517	A		yneA_ylbL_ctpA	3.64572	D
ctpA	4.14167	C		ylbL	4.662	B		WT	5.17149	A		WT	2.58907	A		yneA	1.93669	A		yneA	2.95406	A		yneA_ylbL_ctpA	4.51608	D
ctpA	3.24764	C		ylbL	4.43963	B		WT	3.13468	A		WT	1.86102	A		yneA	1.90018	A		yneA	2.68409	A		yneA_ylbL_ctpA	7.11592	D
ctpA	4.45299	C		ylbL	5.21645	B		WT	6.94239	A		WT	7.54929	A		yneA	2.20027	A		yneA	3.49555	A		yneA_ylbL_ctpA	4.48789	D
ctpA	4.26391	C		ylbL	5.00028	B		WT	6.20776	A		WT	2.78459	A		yneA	1.98178	A		yneA	3.9295	A		yneA_ylbL_ctpA	1.67723	D
ctpA	2.41992	C		ylbL	6.17712	B		WT	13.3511	A		WT	2.74763	A		yneA	2.17163	A		yneA	3.08062	A		yneA_ylbL_ctpA	3.74487	D
ctpA	2.61119	C		WT	4.00536	A		WT	7.89634	A		WT	6.98083	A		yneA	1.75084	A		yneA	4.92732	A		yneA_ylbL_ctpA	1.82457	D
ctpA	3.5527	C		WT	4.25501	A		WT	8.62813	A		WT	2.68318	A		yneA	1.56647	A		yneA	3.64992	A		yneA_ylbL_ctpA	5.3187	D
ctpA	3.00708	C		WT	3.43529	A		WT	4.79979	A		WT	3.85183	A		yneA	2.31135	A		yneA	3.26918	A		yneA_ylbL_ctpA	2.97373	D
ctpA	2.71492	C		WT	3.29654	A		WT	3.5247	A		WT	7.04463	A		yneA	1.38681	A		yneA	2.92664	A		yneA_ylbL_ctpA	4.06613	D
ctpA	2.68409	C		WT	6.69699	A		WT	5.04969	A		WT	8.55001	A		yneA	1.43894	A		yneA	3.62198	A		yneA_ylbL_ctpA	3.25435	D
ctpA	2.52101	C		WT	3.59037	A		WT	6.41128	A		WT	7.58722	A		yneA	1.66672	A		yneA	2.46676	A		yneA_ylbL_ctpA	2.47837	D
ctpA	2.83343	C		WT	5.16775	A		WT	2.38567	A		WT	2.2942	A		yneA	3.14933	A		yneA	4.40486	A		yneA_ylbL_ctpA	5.17884	D
ctpA	2.84665	C		WT	4.54362	A		WT	5.77245	A		WT	2.98199	A		yneA	1.91946	A		yneA	2.94948	A		yneA_ylbL_ctpA	3.98968	D
ctpA	2.46321	C		WT	9.01957	A		WT	5.84032	A		WT	2.90097	A		yneA	1.65117	A		yneA	2.34929	A		yneA_ylbL_ctpA	2.16756	D
ctpA	1.6195	C		WT	5.14414	A		WT	10.1455	A		WT	1.86102	A		yneA	2.93625	A		yneA	4.99525	A		yneA_ylbL_ctpA	2.78588	D
ctpA	2.3678	C		WT	3.94666	A		WT	6.50469	A		WT	5.47842	A		yneA	1.73813	A		yneA	7.00302	A		yneA_ylbL_ctpA	3.51503	D
ctpA	2.68312	C		WT	5.28689	A		WT	4.65258	A		WT	2.56449	A		yneA	2.37425	A		yneA	3.11468	A		yneA_ylbL_ctpA	1.89727	D
ctpA	2.45153	C		WT	3.77526	A		WT	3.02566	A		WT	4.6369	A		yneA	2.72808	A		yneA	4.34242	A		yneA_ylbL_ctpA	3.6543	D
ctpA	2.91664	C		WT	3.77526	A		WT	8.68716	A		WT	1.89469	A		yneA	2.90471	A		yneA	2.64564	A		yneA_ylbL_ctpA	4.53814	D
ctpA	3.25835	C		WT	5.52706	A		WT	8.53182	A		WT	2.51082	A		yneA	2.89581	A		yneA	4.42641	A		yneA_ylbL_ctpA	3.193	D
ctpA	2.87716	C		WT	4.56923	A		WT	6.64964	A		WT	1.77819	A		yneA	2.34303	A		yneA	4.64864	A		yneA_ylbL_ctpA	3.97504	D
ctpA	2.92858	C		WT	3.83028	A		WT	7.82951	A		WT	3.22493	A		yneA	2.38664	A		yneA	3.45258	A		yneA_ylbL_ctpA	2.93425	D
ctpA	1.75277	C		WT	4.54149	A		WT	2.90264	A		WT	3.7221	A		yneA	2.30974	A		yneA	4.67825	A		yneA_ylbL_ctpA	1.87076	D
ctpA	2.2862	C		WT	6.72241	A		WT	5.25083	A		WT	2.20556	A		yneA	2.81581	A		yneA	6.04436	A		yneA_ylbL_ctpA	4.15121	D
ctpA	3.15449	C		WT	5.75136	A		WT	7.82268	A		WT	5.3663	A		yneA	2.57668	A		yneA	4.94964	A		yneA_ylbL_ctpA	4.95667	D
ctpA	2.84884	C		WT	4.25959	A		WT	9.33025	A		WT	9.28271	A		yneA	1.97623	A		yneA	3.25783	A		yneA_ylbL_ctpA	2.01532	D
ctpA	2.43173	C		WT	5.55519	A		WT	6.52856	A		WT	4.36674	A		yneA	1.88463	A		yneA	3.41549	A		yneA_ylbL_ctpA	3.51974	D
ctpA	2.35632	C		WT	5.72085	A		WT	2.67041	A		WT	11.2881	A		yneA	2.00216	A		yneA	3.44774	A		yneA_ylbL_ctpA	3.02295	D
ctpA	3.49851	C		WT	5.64982	A		WT	8.32281	A		WT	1.88443	A		yneA	1.69091	A		yneA	3.38736	A		yneA_ylbL_ctpA	2.11312	D
ctpA	2.80543	C		WT	5.64634	A		WT	5.93863	A		WT	2.15421	A		yneA	1.73813	A		yneA	6.12835	A		yneA_ylbL_ctpA	2.50508	D
ctpA	4.2005	C		WT	5.03137	A		WT	5.62995	A		WT	4.93177	A		yneA	1.84308	A		yneA	4.56614	A		yneA_ylbL_ctpA	6.86504	D
ctpA	2.15163	C		WT	5.55867	A		WT	6.69699	A		WT	3.61198	A		yneA	3.59508	A		yneA	4.0907	A		yneA_ylbL_ctpA	1.50041	D
ctpA	2.34819	C		WT	7.03702	A		WT	6.84072	A		WT	2.84678	A		yneA	1.94617	A		yneA	3.69507	A		yneA_ylbL_ctpA	3.51974	D
ctpA	1.9085	C		WT	2.65583	A		WT	9.258	A		WT	2.30265	A		yneA	1.82502	A		yneA	2.47688	A		yneA_ylbL_ctpA	1.41481	D
ctpA	2.12047	C		WT	2.77756	A		WT	1.74503	A		WT	3.46348	A		yneA	3.3135	A		yneA	3.32079	A		yneA_ylbL_ctpA	6.57772	D
ctpA	3.03689	C		WT	6.635	A		WT	5.96391	A		WT	2.40799	A		yneA	3.34343	A		yneA	4.69922	A		yneA_ylbL_ctpA	5.48894	D
ctpA	2.93425	C		WT	5.05447	A		WT	7.88151	A		WT	2.92929	A		yneA	2.88432	A		yneA	4.54562	A		yneA_ylbL_ctpA	3.63205	D
ctpA	2.26471	C		WT	3.57405	A		WT	1.88443	A		WT	7.46568	A		yneA	3.00321	A		yneA	5.14859	A		yneA_ylbL_ctpA	1.32992	D
ctpA	2.19356	C		WT	2.72808	A		WT	2.16324	A		WT	10.5373	A		yneA	2.5881	A		yneA	4.15134	A		yneA_ylbL_ctpA	5.55377	D
ctpA	3.58779	C		WT	5.83612	A		WT	4.26875	A		WT	5.28689	A		yneA	2.40967	A		yneA	4.29649	A		yneA_ylbL_ctpA	4.78759	D
ctpA	3.31905	C		WT	4.81295	A		WT	3.33756	A		WT	4.62219	A		yneA	2.24672	A		yneA	4.05135	A		yneA_ylbL_ctpA	2.59081	D
ctpA	2.23652	C		WT	6.31342	A		WT	5.22858	A		WT	8.12948	A		yneA	2.16144	A		yneA	6.62004	A		yneA_ylbL_ctpA	3.11385	D
ctpA	2.288	C		WT	5.45623	A		WT	6.84782	A		WT	2.16324	A		yneA	1.98178	A		yneA	2.97864	A		yneA_ylbL_ctpA	3.71475	D
ctpA	2.26723	C		WT	8.7318	A		WT	3.2128	A		WT	2.32161	A		yneA	2.74292	A		yneA	3.16849	A		yneA_ylbL_ctpA	5.89586	D
ctpA	2.07861	C		WT	7.76965	A		WT	5.69098	A		WT	3.35937	A		yneA	2.63325	A		yneA	4.22682	A		yneA_ylbL_ctpA	6.87465	D
ctpA	3.34717	C		WT	4.90507	A		WT	6.86839	A		WT	8.01433	A		yneA	3.15636	A		yneA	4.72341	A		yneA_ylbL_ctpA	4.99389	D
ctpA	3.9284	C		WT	4.6011	A		WT	4.54685	A		WT	1.4828	A		yneA	3.3335	A		yneA	3.66791	A		yneA_ylbL_ctpA	9.26497	D
ctpA	4.57536	C		WT	5.11569	A		WT	2.53591	A		WT	1.97513	A		yneA	2.45811	A		yneA	4.31113	A		yneA_ylbL_ctpA	6.21466	D
ctpA	3.32969	C		WT	6.43019	A		WT	14.6687	A		WT	6.44154	A		yneA	2.96496	A		yneA	3.95401	A		yneA_ylbL_ctpA	6.17918	D
ctpA	2.29213	C		WT	7.17868	A		WT	1.81341	A		WT	1.93785	A		yneA	3.61863	A		yneA	3.70868	A		yneA_ylbL_ctpA	5.06053	D
ctpA	2.37238	C		WT	5.75136	A		WT	1.62672	A		WT	3.45787	A		yneA	1.98178	A		yneA	2.37896	A		yneA_ylbL_ctpA	5.41565	D
ctpA	3.72604	C		WT	7.53767	A		WT	6.15183	A		WT	2.94257	A		yneA	1.82096	A		yneA	3.6692	A		yneA_ylbL_ctpA	5.00725	D
ctpA	3.47213	C		WT	3.30686	A		WT	5.88676	A		WT	2.05958	A		yneA	2.39438	A		yneA	3.54109	A		yneA_ylbL_ctpA	6.96277	D
ctpA	2.86465	C		WT	3.2128	A		WT	5.88676	A		WT	8.99958	A		yneA	1.90018	A		yneA	3.37208	A		yneA_ylbL_ctpA	2.74447	D
ctpA	3.18403	C		WT	4.8492	A		WT	3.93059	A		WT	3.77526	A		yneA	2.57668	A		yneA	2.26471	A		yneA_ylbL_ctpA	5.06711	D
ctpA	3.52915	C		WT	4.34442	A		WT	2.99502	A		WT	1.32334	A		yneA	2.52469	A		yneA	2.19924	A		yneA_ylbL_ctpA	5.09782	D
ctpA	3.91756	C		WT	5.34089	A		WT	4.24243	A		WT	2.75118	A		yneA	2.42947	A		yneA	3.97265	A		yneA_ylbL_ctpA	2.49011	D
ctpA	3.53154	C		WT	3.90053	A		WT	2.30265	A		WT	4.67348	A		yneA	2.4596	A		yneA	4.80721	A		yneA_ylbL_ctpA	1.17716	D
ctpA	4.12477	C		WT	4.67503	A		WT	10.3374	A		WT	4.38009	A		yneA	3.02399	A		yneA	3.73513	A		yneA_ylbL_ctpA	2.56823	D
ctpA	3.28886	C		WT	4.21714	A		WT	6.74763	A		WT	4.65258	A		yneA	3.3335	A		yneA	2.68486	A		yneA_ylbL_ctpA	5.72639	D
ctpA	2.57494	C		WT	4.54685	A		WT	6.74912	A		WT	2.47372	A		yneA	3.02399	A		yneA	3.23332	A		yneA_ylbL_ctpA	5.58551	D
ctpA	2.99986	C		WT	6.20776	A		WT	17.0304	A		WT	10.4845	A		yneA	2.78027	A		yneA	3.38659	A		yneA_ylbL_ctpA	2.89716	D
ctpA	2.8024	C		WT	6.13203	A		WT	9.14382	A		WT	2.90097	A		yneA	2.23188	A		yneA	2.97373	A		yneA_ylbL_ctpA	4.36616	D
ctpA	3.23867	C		WT	8.26005	A		WT	9.85658	A		WT	2.59468	A		yneA	3.0483	A		yneA	3.59012	A		yneA_ylbL_ctpA	4.83514	D
ctpA	3.39052	C		WT	5.2758	A		WT	8.30236	A		WT	3.50258	A		yneA	2.3618	A		yneA	6.35877	A		yneA_ylbL_ctpA	5.06053	D
ctpA	2.93425	C		WT	7.13791	A		WT	2.67041	A		WT	2.78982	A		yneA	2.15292	A		yneA	2.55139	A		yneA_ylbL_ctpA	3.52915	D
ctpA	2.7675	C		WT	3.33756	A		WT	4.83611	A		WT	1.10278	A		yneA	2.14776	A		yneA	2.54894	A		yneA_ylbL_ctpA	4.93822	D
ctpA	4.88416	C		WT	4.89016	A		WT	6.07706	A		WT	1.67968	A		yneA	2.41734	A		yneA	3.24151	A		yneA_ylbL_ctpA	3.03263	D
ctpA	3.86028	C		WT	4.93177	A		WT	7.41208	A		WT	2.37541	A		yneA	2.51295	A		yneA	4.6398	A		yneA_ylbL_ctpA	4.67367	D
ctpA	3.75319	C		WT	4.95241	A		WT	7.73636	A		WT	1.97513	A		yneA	1.55467	A		yneA	4.46279	A		yneA_ylbL_ctpA	2.51585	D
ctpA	3.58663	C		WT	4.39893	A		WT	5.42759	A		WT	5.57441	A		yneA	1.49919	A		yneA	3.07791	A		yneA_ylbL_ctpA	6.8671	D
ctpA	3.19468	C		WT	7.98879	A		WT	5.6644	A		WT	3.8366	A		yneA	1.79245	A		yneA	5.13646	A		yneA_ylbL_ctpA	1.99249	D
ctpA	3.40207	C		WT	7.28093	A		WT	5.00028	A		WT	2.56642	A		yneA	1.98178	A		yneA	5.02712	A		yneA_ylbL_ctpA	3.20474	D
ctpA	3.01076	C		WT	5.82696	A		WT	4.01504	A		WT	2.09235	A		yneA	3.45078	A		yneA	2.65977	A		yneA_ylbL_ctpA	2.10028	D
ctpA	3.24861	C		WT	4.62219	A		WT	9.02983	A		WT	2.27071	A		yneA	1.8027	A		yneA	2.46424	A		yneA_ylbL_ctpA	9.30348	D
ctpA	2.77085	C		WT	3.85815	A		WT	7.77404	A		WT	1.98255	A		yneA	1.8885	A		yneA	4.03181	A		yneA_ylbL_ctpA	2.10125	D
ctpA	2.53662	C		WT	5.2527	A		WT	2.82446	A		WT	1.88443	A		yneA	2.41734	A		yneA	3.68223	A		yneA_ylbL_ctpA	4.29894	D
ctpA	3.48587	C		WT	8.28662	A		WT	4.49195	A		WT	1.12458	A		yneA	1.97436	A		yneA	1.9085	A		yneA_ylbL_ctpA	8.20373	D
ctpA	2.94154	C		WT	4.38009	A		WT	7.41401	A		WT	1.55957	A		yneA	1.90598	A		yneA	2.65706	A		yneA_ylbL_ctpA	6.8913	D
ctpA	3.02057	C		WT	4.83411	A		WT	10.5912	A		WT	1.89727	A		yneA	1.98178	A		yneA	4.66264	A		yneA_ylbL_ctpA	7.89673	D
ctpA	3.90279	C		WT	4.6369	A		WT	5.22858	A		WT	2.30265	A		yneA	2.98973	A		yneA	3.62198	A		yneA_ylbL_ctpA	1.91798	D
ctpA	3.87724	C		WT	7.08869	A		WT	2.9607	A		WT	1.70271	A		yneA	2.91355	A		yneA	4.51988	A		yneA_ylbL_ctpA	6.20931	D
ctpA	4.31545	C		WT	5.53145	A		WT	5.8727	A		WT	1.58124	A		yneA	2.98973	A		yneA	3.42871	A		yneA_ylbL_ctpA	7.81861	D
ctpA	4.15121	C		WT	6.635	A		WT	8.48776	A		WT	7.60515	A		yneA	3.2268	A		yneA	3.2028	A		yneA_ylbL_ctpA	5.15588	D
ctpA	4.36403	C		WT	5.28689	A		WT	6.86839	A		WT	7.77778	A		yneA	4.21411	A		yneA	3.2857	A		yneA_ylbL_ctpA	7.20016	D
ctpA	2.81523	C		WT	9.90483	A		WT	6.35026	A		WT	1.47951	A		yneA	3.78577	A		yneA	3.59863	A		yneA_ylbL_ctpA	1.41481	D
ctpA	2.62138	C		WT	4.61161	A		WT	6.8315	A		WT	5.07756	A		yneA	3.33898	A		yneA	4.32171	A		yneA_ylbL_ctpA	1.93314	D
ctpA	4.33661	C		WT	4.60316	A		WT	3.31563	A		WT	9.09208	A		yneA	1.95746	A		yneA	2.55384	A		yneA_ylbL_ctpA	1.75245	D
ctpA	2.13099	C		WT	4.87223	A		WT	4.02471	A		WT	3.15629	A		yneA	2.07448	A		yneA	3.31234	A		yneA_ylbL_ctpA	3.28744	D
ctpA	2.32593	C		WT	4.08354	A		WT	6.44986	A		WT	2.27071	A		yneA	1.94617	A		yneA	3.6594	A		yneA_ylbL_ctpA	6.19537	D
ctpA	2.42102	C		WT	7.57948	A		WT	6.85136	A		WT	2.66499	A		yneA	2.06732	A		yneA	5.33534	A		yneA_ylbL_ctpA	6.61049	D
ctpA	4.10277	C		WT	4.76108	A		WT	5.25825	A		WT	4.35784	A		yneA	2.91355	A		yneA	3.37253	A		yneA_ylbL_ctpA	4.16173	D
ctpA	3.4211	C		WT	3.8099	A		WT	9.01041	A		WT	4.83927	A		yneA	2.37425	A		yneA	2.60642	A		yneA_ylbL_ctpA	1.32992	D
ctpA	2.9138	C		WT	7.49233	A		WT	7.69604	A		WT	7.89138	A		yneA	2.73215	A		yneA	4.52814	A		yneA_ylbL_ctpA	1.76193	D
ctpA	2.96831	C		WT	5.12614	A		WT	5.14607	A		WT	3.56315	A		yneA	2.73215	A		yneA	5.02531	A		yneA_ylbL_ctpA	2.74447	D
ctpA	3.22835	C		WT	3.95033	A		WT	8.84037	A		WT	5.93863	A		yneA	3.76235	A		yneA	2.65448	A		yneA_ylbL_ctpA	4.96093	D
ctpA	2.72241	C		WT	4.57562	A		WT	4.91397	A		WT	6.41128	A		yneA	2.40509	A		yneA	2.51359	A		yneA_ylbL_ctpA	1.30463	D
ctpA	2.6348	C		WT	3.40543	A		WT	2.30265	A		WT	3.58495	A		yneA	2.67073	A		yneA	4.48756	A		yneA_ylbL_ctpA	1.2707	D
ctpA	3.18029	C		ylbL	6.98709	B		WT	4.34106	A		WT	2.36722	A		yneA	2.72673	A		yneA	3.93517	A		yneA_ylbL_ctpA	1.62427	D
ctpA	3.72616	C		ylbL	6.57017	B		WT	7.1263	A		WT	7.49626	A		yneA	2.87923	A		yneA	2.57087	A		yneA_ylbL_ctpA	2.11312	D
ctpA	2.51914	C		ylbL	5.70123	B		WT	6.101	A		WT	3.74945	A		yneA	2.10441	A		yneA	1.99481	A		yneA_ylbL_ctpA	7.73165	D
ctpA	2.61403	C		ylbL	4.08709	B		WT	3.62676	A		WT	1.68549	A		yneA	2.08861	A		yneA	2.49611	A		yneA_ylbL_ctpA	7.02199	D
ctpA	2.5092	C		ylbL	7.86177	B		WT	5.55951	A		WT	7.45536	A		yneA	1.91946	A		yneA	3.25435	A		yneA_ylbL_ctpA	1.97888	D
ctpA	3.42142	C		ylbL	6.56198	B		WT	6.635	A		WT	3.66146	A		yneA	1.8047	A		yneA	3.46794	A		yneA_ylbL_ctpA	5.6304	D
ctpA	1.84076	C		ylbL	6.62913	B		WT	6.68758	A		WT	1.64162	A		yneA	2.27278	A		yneA	2.05138	A		yneA_ylbL_ctpA	4.61045	D
ctpA	1.73394	C		ylbL	7.60515	B		WT	14.3034	A		WT	2.87226	A		yneA	2.66525	A		yneA	5.48448	A		yneA_ylbL_ctpA	1.30618	D
ctpA	2.66931	C		ylbL	8.57898	B		WT	5.22858	A		WT	2.5721	A		yneA	2.00216	A		yneA	4.75463	A		yneA	1.59718	A
ctpA	2.98992	C		ylbL	8.09168	B		WT	3.01121	A		WT	2.17892	A		yneA	2.13228	A		yneA	3.88447	A		yneA	4.83475	A
ctpA	3.19255	C		ylbL	7.95221	B		WT	4.67761	A		WT	1.89727	A		yneA	2.45515	A		yneA	6.17544	A		yneA	1.90605	A
ctpA	2.11312	C		ylbL	10.4572	B		WT	6.92555	A		WT	2.67951	A		yneA	2.22691	A		yneA	3.74068	A		yneA	4.90648	A
ctpA	2.41908	C		ylbL	8.68884	B		WT	12.1937	A		WT	1.58124	A		yneA	2.4716	A		yneA	3.00592	A		yneA	4.45905	A
ctpA	3.12868	C		ylbL	8.48486	B		WT	9.31148	A		WT	8.59027	A		yneA	2.31135	A		yneA	4.03697	A		yneA	3.18455	A
ctpA	2.89877	C		ylbL	8.5175	B		WT	3.28473	A		WT	5.17807	A		yneA	2.18853	A		yneA	5.62466	A		yneA	5.68995	A
ctpA	3.45303	C		ylbL	8.88591	B		WT	6.37548	A		WT	2.69402	A		yneA	2.16653	A		yneA	3.88473	A		yneA	2.8849	A
ctpA	2.49443	C		ylbL	9.34328	B		WT	8.60162	A		WT	1.69697	A		yneA	2.62061	A		yneA	4.77979	A		yneA	2.78511	A
ctpA	2.65841	C		ylbL	9.0508	B		WT	4.18702	A		WT	3.67075	A		yneA	2.52469	A		yneA	3.47406	A		yneA	1.79703	A
ctpA	2.48863	C		ylbL	8.41642	B		WT	3.65082	A		WT	4.44292	A		yneA	2.38044	A		yneA	3.66791	A		yneA	1.66478	A
ctpA	2.72163	C		ylbL	8.38803	B		WT	10.0998	A		WT	2.17892	A		yneA	2.39128	A		yneA	4.86146	A		yneA	3.70462	A
ctpA	3.44581	C		ylbL	8.87107	B		WT	5.38443	A		WT	2.0737	A		yneA	2.91987	A		yneA	4.21205	A		yneA	4.26591	A
ctpA	3.48142	C		ylbL	7.99188	B		WT	1.97513	A		WT	4.074	A		yneA	2.57236	A		yneA	5.31212	A		yneA	10.3272	A
ctpA	3.06843	C		ylbL	8.7318	B		WT	3.19461	A		WT	3.94537	A		yneA	2.64441	A		yneA	5.14388	A		yneA	7.46104	A
ctpA	3.37685	C		ylbL	8.3281	B		WT	4.15321	A		WT	8.49176	A		yneA	2.16653	A		yneA	5.02757	A		yneA	5.89586	A
ctpA	3.49838	C		ylbL	10.5114	B		WT	3.13468	A		WT	2.27071	A		yneA	3.70314	A		yneA	2.71931	A		yneA	3.92447	A
ctpA	3.44762	C		ylbL	6.59746	B		WT	4.57562	A		WT	3.26686	A		yneA	4.50485	A		yneA	2.11331	A		yneA	2.69396	A
ctpA	4.16483	C		ylbL	8.6989	B		WT	7.67198	A		WT	1.67968	A		yneA	2.18853	A		yneA	2.82736	A		yneA	4.02291	A
ctpA	3.63805	C		ylbL	8.7785	B		WT	2.01178	A		WT	3.81119	A		yneA	2.80665	A		yneA	2.52346	A		yneA	4.40273	A
ctpA	2.52185	C		ylbL	8.03252	B		WT	7.05908	A		WT	4.89707	A		yneA	1.73813	A		yneA	2.71647	A		yneA	5.35463	A
ctpA	2.18621	C		ylbL	7.41072	B		WT	3.37672	A		WT	14.9056	A		yneA	1.55467	A		yneA	2.42831	A		yneA	5.12065	A
ctpA	2.11138	C		ylbL	8.88481	B		WT	4.36674	A		WT	2.48353	A		yneA	1.72542	A		yneA	3.49122	A		yneA	4.55278	A
ctpA	2.15311	C		ylbL	7.53767	B		WT	6.98361	A		WT	3.48729	A		yneA	1.8047	A		yneA	5.3025	A		yneA	4.12154	A
ctpA	2.60461	C		ylbL	8.93178	B		WT	6.49044	A		WT	1.67968	A		yneA	2.84317	A		yneA	2.55055	A		yneA	1.72129	A
ctpA	2.52101	C		ylbL	7.64657	B		WT	7.84687	A		WT	4.9759	A		yneA	2.99463	A		yneA	3.44762	A		yneA	2.48172	A
ctpA	2.79872	C		ylbL	8.00156	B		WT	3.43104	A		WT	6.39303	A		yneA	2.00397	A		yneA	2.71931	A		yneA	6.46934	A
ctpA	2.56823	C		ylbL	11.6008	B		WT	4.76418	A		WT	12.5572	A		yneA	2.0259	A		yneA	3.01283	A		yneA	6.19608	A
ctpA	3.08366	C		ylbL	10.3773	B		WT	4.65574	A		WT	3.13933	A		yneA	1.71684	A		yneA	3.10314	A		yneA	1.96197	A
ctpA	3.5418	C		ylbL	10.6146	B		WT	9.75491	A		WT	3.49838	A		yneA	1.76135	A		yneA	2.49695	A		yneA	6.54953	A
ctpA	3.22945	C		ylbL	8.03859	B		WT	12.6137	A		WT	2.74234	A		yneA	1.97623	A		yneA	3.48245	A		yneA	4.93564	A
ctpA	3.13997	C		ylbL	8.69387	B		WT	14.6577	A		WT	4.40448	A		yneA	1.61963	A		yneA	3.00708	A		yneA	5.92289	A
ctpA	4.06006	C		ylbL	7.53251	B		WT	2.27717	A		WT	2.82446	A		yneA	2.92993	A		yneA	4.40009	A		yneA	7.72462	A
ctpA	2.82846	C		ylbL	7.82268	B		WT	11.2056	A		WT	1.15452	A		yneA	2.9798	A		yneA	5.50577	A		yneA	1.18948	A
ctpA	2.59365	C		ylbL	7.51181	B		WT	6.3449	A		WT	3.40685	A		yneA	2.72808	A		yneA	3.32537	A		yneA	3.99188	A
ctpA	2.62532	C		ylbL	6.922	B		WT	2.72808	A		WT	2.03339	A		yneA	3.52057	A		yneA	3.10714	A		yneA	1.0035	A
ctpA	2.26355	C		ylbL	5.36811	B		WT	11.1836	A		WT	2.11776	A		yneA	3.94962	A		yneA	2.98992	A		yneA	6.7804	A
ctpA	2.16969	C		ylbL	4.61794	B		WT	4.70251	A		WT	2.86723	A		yneA	2.06196	A		yneA	4.61342	A		yneA	2.95406	A
ctpA	1.94198	C		ylbL	5.09569	B		WT	4.73857	A		WT	3.22041	A		yneA	1.97623	A		yneA	3.68604	A		yneA	3.31769	A
ctpA	2.01249	C		ylbL	8.985	B		WT	7.41401	A		WT	1.54073	A		yneA	1.90598	A		yneA	4.09832	A		yneA	1.44964	A
ctpA	3.21654	C		ylbL	7.99369	B		WT	4.72728	A		WT	3.28473	A		yneA	2.14602	A		yneA	4.32797	A		yneA	6.83008	A
ctpA	3.26538	C		ylbL	9.17356	B		WT	4.23669	A		WT	2.94257	A		yneA	3.37524	A		yneA	2.04532	A		yneA	5.23309	A
ctpA	2.83839	C		ylbL	8.9192	B		WT	3.92808	A		WT	5.93205	A		yneA	2.04042	A		yneA	3.96007	A		yneA	4.062	A
ctpA	2.81575	C		ylbL	11.8907	B		WT	4.08709	A		WT	2.99986	A		yneA	2.08861	A		yneA	3.21977	A		yneA	2.40076	A
ctpA	2.51024	C		ylbL	6.68538	B		WT	2.09002	A		WT	8.95623	A		yneA	3.6872	A		yneA	3.62818	A		yneA	3.20345	A
ctpA	2.24627	C		ylbL	5.02267	B		WT	7.40814	A		WT	3.08778	A		yneA	1.66672	A		yneA	3.04527	A		yneA	4.8283	A
ctpA	2.3658	C		ylbL	6.30181	B		WT	7.9424	A		WT	6.62694	A		yneA	1.85308	A		yneA	2.95967	A		yneA	2.91722	A
ctpA	2.14073	C		ylbL	5.56654	B		WT	7.98517	A		WT	4.7427	A		yneA	2.75898	A		yneA	3.80467	A		yneA	5.58989	A
ctpA	3.24667	C		ylbL	7.03354	B		WT	8.55569	A		WT	4.35448	A		yneA	2.68867	A		yneA	3.92937	A		yneA	5.13523	A
ctpA	2.84607	C		ylbL	4.7056	B		WT	11.2504	A		WT	4.4735	A		yneA	2.28084	A		yneA	3.64604	A		yneA	6.53837	A
ctpA	2.78401	C		ylbL	4.73547	B		WT	11.0233	A		WT	4.44292	A		yneA	2.20027	A		yneA	3.85776	A		yneA	1.35469	A
ctpA	3.26538	C		ylbL	4.40448	B		WT	3.48729	A		WT	4.49847	A		yneA	1.87482	A		yneA	3.18455	A		yneA	3.46794	A
ctpA	2.46024	C		ylbL	6.11854	B		WT	5.25083	A		WT	1.54389	A		yneA	2.14602	A		yneA	2.60919	A		yneA	3.64572	A
ctpA	2.71131	C		ylbL	5.7191	B		WT	7.54929	A		WT	3.4011	A		yneA	1.52112	A		yneA	3.09978	A		yneA	4.27752	A
ctpA	2.88658	C		ylbL	4.7805	B		WT	3.66546	A		WT	2.25136	A		yneA	2.14602	A		yneA	2.34929	A		yneA	4.27172	A
ctpA	3.06011	C		ylbL	4.43086	B		WT	4.76721	A		WT	1.77819	A		yneA	1.88463	A		yneA	2.99205	A		yneA	9.35244	A
ctpA	3.21383	C		ylbL	5.45623	B		WT	7.28164	A		WT	1.72542	A		yneA	2.23846	A		yneA	3.11868	A		yneA	2.06125	A
ctpA	3.52915	C		ylbL	7.18681	B		WT	2.70841	A		WT	2.80717	A		yneA	2.01132	A		yneA	1.30463	A		yneA	1.43236	A
ctpA	2.16847	C		ylbL	5.3663	B		WT	6.95568	A		WT	5.76658	A		yneA	1.94617	A		yneA	1.78832	A		yneA	5.10395	A
ctpA	2.12221	C		ylbL	6.22885	B		WT	7.79965	A		WT	3.30686	A		yneA	1.89043	A		yneA	3.26551	A		yneA	1.82115	A
ctpA	2.49695	C		ylbL	11.9548	B		WT	7.42124	A		WT	2.99502	A		yneA	1.72542	A		yneA	4.47079	A		yneA	1.59589	A
ctpA	2.6748	C		ylbL	5.5866	B		WT	6.76641	A		WT	3.18087	A		yneA	1.8027	A		yneA	4.21559	A		yneA	1.6822	A
ctpA	2.64487	C		ylbL	5.91231	B		WT	8.12645	A		WT	3.78042	A		yneA	1.45932	A		yneA	3.75113	A		yneA	4.06006	A
ctpA	2.75221	C		ylbL	5.38985	B		WT	5.86276	A		WT	4.74476	A		yneA	3.43471	A		yneA	3.82073	A		yneA	3.41955	A
ctpA	3.43549	C		ylbL	7.82268	B		WT	3.36659	A		WT	9.52887	A		yneA	3.18081	A		yneA	6.57365	A		yneA	1.50461	A
ctpA	3.64063	C		ylbL	11.2344	B		WT	4.84217	A		WT	3.41968	A		yneA	3.30241	A		yneA	3.54928	A		yneA	3.03263	A
ctpA	1.82031	C		ylbL	6.30801	B		WT	2.92096	A		WT	4.75089	A		yneA	2.32406	A		yneA	3.45497	A		yneA	4.52711	A
ctpA	1.82573	C		ylbL	7.4035	B		WT	5.3345	A		WT	6.59971	A		yneA	1.8047	A		yneA	4.30326	A		yneA	1.71407	A
ctpA	2.06351	C		ylbL	6.55753	B		WT	2.65396	A		WT	2.21653	A		yneA	2.49533	A		yneA	3.03192	A		yneA	3.77526	A
ctpA	2.13492	C		ylbL	4.41106	B		WT	3.7559	A		WT	6.34032	A		yneA	2.06196	A		yneA	3.62689	A		yneA	6.19589	A
ctpA	2.0341	C		ylbL	5.89586	B		WT	1.87147	A		WT	4.8692	A		yneA	2.24672	A		yneA	4.608	A		yneA	4.59645	A
ctpA	2.07557	C		ylbL	9.66118	B		WT	6.41128	A		WT	1.12458	A		yneA	2.83794	A		yneA	3.67675	A		yneA	3.69507	A
ctpA	3.38982	C		ylbL	4.95635	B		WT	6.23821	A		WT	1.50235	A		yneA	3.00934	A		yneA	4.44892	A		yneA	2.9716	A
ctpA	2.46701	C		ylbL	5.25361	B		WT	6.2693	A		WT	1.38088	A		yneA	3.23132	A		yneA	2.88368	A		yneA	1.67723	A
ctpA	1.74561	C		ylbL	6.53075	B		WT	7.58464	A		WT	3.89202	A		yneA	2.33516	A		yneA	4.2772	A		yneA	2.42405	A
ctpA	1.74561	C		ylbL	6.43851	B		WT	7.61089	A		WT	1.8107	A		yneA	2.615	A		yneA	3.52683	A		yneA	3.2028	A
ctpA	3.64146	C		ylbL	5.69865	B		WT	7.67327	A		WT	4.7427	A		yneA	2.22691	A		yneA	3.42717	A		yneA	4.87971	A
ctpA	3.91872	C		ylbL	5.49532	B		WT	5.64982	A		WT	2.09699	A		yneA	1.96126	A		yneA	4.36571	A		yneA	1.36082	A
ctpA	4.09832	C		ylbL	4.88416	B		WT	6.31568	A		WT	2.44211	A		yneA	2.20027	A		yneA	2.57429	A		yneA	3.00921	A
ctpA	2.29007	C		ylbL	7.8988	B		WT	2.7793	A		WT	1.88443	A		yneA	1.35727	A		yneA	3.00921	A		yneA	1.82457	A
ctpA	2.39031	C		ylbL	6.101	B		WT	9.8051	A		WT	2.15421	A		yneA	1.2876	A		yneA	5.56499	A		yneA	3.13184	A
ctpA	2.12118	C		ylbL	6.55753	B		WT	8.28533	A		WT	13.4147	A		yneA	2.81188	A		yneA	4.29178	A		yneA	2.20182	A
ctpA	1.66885	C		ylbL	6.15106	B		WT	4.39454	A		WT	4.8572	A		yneA	3.53206	A		yneA	3.86583	A		yneA	2.97651	A
ctpA	1.96197	C		ylbL	5.31986	B		WT	8.38629	A		WT	3.38962	A		yneA	1.61963	A		yneA	4.05032	A		yneA	4.40222	A
ctpA	2.2393	C		ylbL	5.95908	B		WT	2.62635	A		WT	2.03339	A		yneA	2.12015	A		yneA	5.94127	A		yneA	3.91859	A
ctpA	2.00552	C		ylbL	6.15106	B		WT	6.33265	A		WT	4.76721	A		yneA	3.12468	A		yneA	4.93538	A		yneA	2.57068	A
ctpA	2.92542	C		ylbL	7.1841	B		WT	2.62635	A		WT	2.34451	A		yneA	1.73606	A		yneA	3.83596	A		yneA	1.10233	A
ctpA	2.16324	C		ylbL	6.7079	B		WT	3.67075	A		WT	15.8324	A		yneA	1.58286	A		yneA	2.86265	A		yneA	2.06429	A
ctpA	2.05267	C		ylbL	7.59554	B		WT	3.37382	A		WT	11.7955	A		yneA	2.09035	A		yneA	4.99725	A		yneA	1.35624	A
ctpA	2.22646	C		ylbL	5.04969	B		WT	6.74912	A		WT	7.78513	A		yneA	2.02048	A		yneA	2.9438	A		yneA	2.08932	A
ctpA	2.04326	C		ylbL	4.93274	B		WT	10.8808	A		WT	9.10292	A		yneA	2.57668	A		yneA	4.5553	A		yneA	6.67661	A
ctpA	2.18498	C		ylbL	8.26708	B		WT	9.86109	A		WT	2.13383	A		yneA	2.40967	A		yneA	2.65448	A		yneA	4.24243	A
ctpA	2.29213	C		ylbL	7.75649	B		WT	8.89081	A		WT	2.2942	A		yneA	1.8963	A		yneA	3.29344	A		yneA	8.80966	A
ctpA	2.56462	C		ylbL	9.1582	B		WT	2.52823	A		WT	2.2942	A		yneA	3.76919	A		yneA	5.08485	A		yneA	4.51795	A
ctpA	2.63009	C		ylbL	7.64082	B		WT	2.90097	A		WT	1.68549	A		yneA	2.22691	A		yneA	3.49077	A		yneA	4.80017	A
ctpA	2.32458	C		ylbL	6.01997	B		WT	6.81369	A		WT	1.5935	A		yneA	2.83794	A		yneA	3.28312	A		yneA	5.62479	A
ctpA	3.3484	C		ylbL	6.80221	B		WT	6.15422	A		WT	3.94788	A		yneA	3.36537	A		yneA	3.77526	A		yneA	6.15951	A
ctpA	2.97018	C		ylbL	5.03041	B		WT	5.60834	A		WT	3.29654	A		yneA	2.25323	A		yneA	3.50567	A		yneA	3.60902	A
ctpA	2.62867	C		WT	7.528	A		WT	2.11776	A		WT	2.30052	A		yneA	2.01132	A		yneA	4.64509	A		yneA	8.09206	A
ctpA	2.61403	C		WT	6.14473	A		WT	1.72258	A		WT	9.73891	A		yneA	3.91498	A		yneA	4.7356	A		yneA	3.35511	A
ctpA	2.91967	C		WT	4.4735	A		WT	3.93801	A		WT	3.87576	A		yneA	3.31686	A		yneA	4.43718	A		yneA	3.17932	A
ctpA	2.48256	C		WT	4.09187	A		WT	4.7754	A		WT	3.21132	A		yneA	2.96373	A		yneA	3.36021	A		yneA	2.31245	A
ctpA	2.58778	C		WT	3.71423	A		WT	4.91397	A		WT	2.08074	A		yneA	3.02399	A		yneA	4.74315	A		yneA	7.00154	A
ctpA	2.94103	C		WT	5.75136	A		WT	6.35026	A		WT	3.37672	A		yneA	2.332	A		yneA	2.82536	A		yneA	3.96085	A
ctpA	2.88581	C		WT	5.53145	A		WT	2.56449	A		WT	1.72258	A		yneA	2.74827	A		yneA	4.50008	A		yneA	8.65394	A
ctpA	3.16965	C		WT	6.94239	A		WT	5.72168	A		WT	7.18075	A		yneA	2.10441	A		yneA	1.89314	A		yneA	3.54799	A
ctpA	4.28694	C		WT	5.99159	A		WT	6.32497	A		WT	2.34451	A		yneA	3.6094	A		yneA	1.75632	A		yneA	6.58785	A
ctpA	3.35769	C		WT	4.7056	A		WT	11.9099	A		WT	2.86039	A		yneA	1.76761	A		yneA	3.63321	A		yneA	2.39464	A
ctpA	1.91856	C		WT	4.58517	A		WT	7.76713	A		WT	3.15784	A		yneA	2.20027	A		yneA	4.37351	A		yneA	4.97222	A
ctpA	2.67615	C		WT	3.99439	A		WT	7.37124	A		WT	6.56643	A		yneA	3.16687	A		yneA	2.68409	A		yneA	2.60364	A
ctpA	2.72337	C		WT	4.71489	A		WT	9.03357	A		WT	5.03705	A		yneA	2.99463	A		yneA	5.05447	A		yneA	2.33039	A
ctpA	2.92258	C		WT	7.39827	A		WT	6.35258	A		WT	2.13383	A		yneA	3.15171	A		yneA	4.06813	A		yneA	4.63755	A
ctpA	2.39747	C		WT	6.21711	A		WT	5.88515	A		WT	1.89469	A		yneA	3.26312	A		yneA	3.67714	A		yneA	4.09825	A
ctpA	2.18311	C		WT	3.49838	A		WT	10.5073	A		WT	2.60403	A		yneA	2.69551	A		yneA	4.25585	A		yneA	6.00075	A
ctpA	2.20775	C		WT	4.6369	A		WT	6.17712	A		WT	3.94537	A		yneA	2.69551	A		yneA	4.14076	A		yneA	5.31405	A
ctpA	3.75623	C		WT	7.68721	A		WT	4.06684	A		WT	2.38567	A		yneA	1.79245	A		yneA	5.86154	A		yneA	6.90684	A
ctpA	3.35446	C		WT	3.91195	A		WT	5.31167	A		WT	7.11263	A		yneA	2.31929	A		yneA	4.12973	A		yneA	4.98519	A
ctpA	3.51632	C		WT	3.80609	A		WT	6.61662	A		WT	1.91514	A		yneA	3.63082	A		yneA	4.82482	A		yneA	1.69329	A
ctpA	3.03553	C		WT	4.01626	A		WT	2.8262	A		WT	4.94061	A		yneA	2.12363	A		yneA	2.56907	A		yneA	4.01871	A
ctpA	2.76505	C		WT	4.24591	A		WT	6.6679	A		WT	2.45005	A		yneA	1.85308	A		yneA	2.39464	A		yneA	4.22617	A
ctpA	2.84297	C		WT	3.33756	A		WT	6.07784	A		WT	1.64162	A		yneA	2.18853	A		yneA	3.27028	A		yneA	7.22526	A
ctpA	2.66228	C		WT	3.8366	A		WT	6.57978	A		WT	3.22493	A		yneA	2.20698	A		yneA	4.78979	A		yneA	6.49269	A
ctpA	3.13862	C		WT	4.36674	A		WT	8.48486	A		WT	3.96749	A		yneA	2.39438	A		yneA	4.97699	A		yneA	4.56149	A
ctpA	2.73937	C		WT	4.06684	A		WT	8.70284	A		WT	2.45005	A		yneA	2.61074	A		yneA	4.45731	A		yneA	4.43802	A
ctpA	3.21719	C		WT	5.64982	A		WT	5.56306	A		WT	8.84992	A		yneA	2.30336	A		yneA	5.09221	A		yneA	3.13184	A
ctpA	2.20775	C		WT	4.46589	A		WT	7.51761	A		WT	4.59787	A		yneA	1.61279	A		yneA	2.92574	A		yneA	3.6674	A
ctpA	2.40851	C		WT	6.69699	A		WT	6.45663	A		WT	2.99986	A		yneA	4.008	A		yneA	1.61982	A		yneA	4.59149	A
ctpA	3.17636	C		WT	4.93571	A		ylbL, ctpA	17.225	D		WT	3.62676	A		yneA	4.59155	A		yneA	2.2553	A		yneA	1.61272	A
ctpA	3.02882	C		WT	4.93571	A		ylbL, ctpA	12.1439	D		WT	3.92685	A		yneA	2.72808	A		yneA	2.99689	A		yneA	1.42068	A
ctpA	3.65901	C		WT	3.74945	A		ylbL, ctpA	8.77405	D		WT	5.55519	A		yneA	2.61074	A		yneA	2.24627	A		yneA	10.363	A
ctpA	2.43534	C		WT	5.03808	A		ylbL, ctpA	11.9005	D		WT	2.9607	A		yneA	1.99662	A		yneA	1.55692	A		yneA	5.14175	A
ctpA	2.18047	C		WT	5.01099	A		ylbL, ctpA	4.4166	D		WT	4.7805	A		yneA	1.95939	A		yneA	3.19171	A		yneA	5.06963	A
ctpA	3.17668	C		WT	8.23469	A		ylbL, ctpA	9.06692	D		WT	2.66499	A		yneA	2.09564	A		yneA	3.13513	A		yneA	1.87076	A
ctpA	2.22769	C		WT	5.31167	A		ylbL, ctpA	12.6977	D		WT	3.75977	A		yneA	2.04764	A		yneA	4.23714	A		yneA	5.03828	A
ctpA	2.02564	C		WT	4.49847	A		ylbL, ctpA	10.2538	D		WT	1.28224	A		yneA	1.92908	A		yneA	3.90956	A		yneA	2.3938	A
ctpA	2.52185	C		WT	7.36137	A		ylbL, ctpA	14.5714	D		WT	1.87405	A		yneA	2.0259	A		yneA	3.91079	A		yneA	7.55412	A
ctpA	2.42786	C		WT	3.61869	A		ylbL, ctpA	11.1671	D		WT	3.16249	A		yneA	1.71684	A		yneA	4.41918	A		yneA	3.34576	A
ctpA	3.4062	C		WT	3.95033	A		ylbL, ctpA	17.2681	D		WT	5.16304	A		yneA	1.76967	A		yneA	2.04861	A		yneA	1.77954	A
ctpA	3.03192	C		WT	4.18469	A		ylbL, ctpA	7.01418	D		WT	1.72258	A		yneA	1.84308	A		yneA	3.53696	A		yneA	3.14178	A
ctpA	2.45153	C		WT	5.1762	A		ylbL, ctpA	6.74912	D		WT	1.37385	A		yneA	3.78577	A		yneA	4.6969	A		yneA	2.72853	A
ctpA	3.21654	C		WT	5.70123	A		ylbL, ctpA	6.62836	D		WT	2.031	A		yneA	3.74274	A		yneA	2.93374	A		yneA	6.42515	A
ctpA	2.51585	C		WT	5.55867	A		ylbL, ctpA	15.4989	D		WT	1.63272	A		yneA	2.38664	A		yneA	3.55006	A		yneA	5.52106	A
ctpA	1.91798	C		WT	3.8366	A		ylbL, ctpA	8.5784	D		WT	1.55957	A		yneA	1.90598	A		yneA	3.17623	A		yneA	1.64466	A
ctpA	1.81599	C		WT	4.01504	A		ylbL, ctpA	5.79755	D		WT	1.37385	A		yneA	2.25323	A		yneA	3.59012	A		yneA	4.99099	A
ctpA	1.98726	C		WT	4.65258	A		ylbL, ctpA	6.0152	D		WT	5.92876	A		yneA	2.49533	A		yneA	3.36098	A		yneA	7.42433	A
ctpA	1.8923	C		WT	4.71076	A		ylbL, ctpA	13.7856	D		WT	2.1655	A		yneA	2.25323	A		yneA	3.30008	A		yneA	5.54216	A
ctpA	3.69462	C		WT	4.06684	A		ylbL, ctpA	11.988	D		WT	1.9972	A		yneA	2.12015	A		yneA	1.74445	A		yneA	2.20653	A
ctpA	2.47101	C		WT	5.77497	A		ylbL, ctpA	12.1224	D		WT	3.26538	A		yneA	2.24672	A		yneA	2.9927	A		yneA	1.44964	A
ctpA	2.89968	C		WT	5.74207	A		ylbL, ctpA	2.05822	D		WT	3.8366	A		yneA	2.7375	A		yneA	3.75319	A		yneA	5.17884	A
ctpA	2.8211	C		WT	4.36784	A		ylbL, ctpA	11.0739	D		WT	2.98522	A		yneA	2.62764	A		yneA	4.35339	A		yneA	1.97888	A
ctpA	2.97373	C		WT	4.10257	A		ylbL, ctpA	8.86417	D		WT	5.6077	A		yneA	2.85349	A		yneA	3.21396	A		yneA	2.52907	A
ctpA	2.81278	C		WT	4.60529	A		ylbL, ctpA	10.3321	D		WT	3.2788	A		yneA	3.0374	A		yneA	5.13343	A		yneA	3.62172	A
ctpA	2.39464	C		WT	9.60764	A		ylbL, ctpA	6.87491	D		WT	1.91514	A		yneA	2.24672	A		yneA	4.77979	A		yneA	3.16358	A
ctpA	2.15815	C		WT	4.90603	A		ylbL, ctpA	11.0508	D		WT	3.50258	A		yneA	2.06732	A		yneA	2.9927	A		yneA	6.5234	A
ctpA	2.42405	C		WT	8.92849	A		ylbL, ctpA	6.84749	D		WT	2.32787	A		yneA	2.61074	A		yneA	4.69302	A		yneA	2.96812	A
ctpA	2.12047	C		WT	3.67075	A		ylbL, ctpA	4.18115	D		WT	3.61198	A		yneA	2.43102	A		yneA	2.5532	A		yneA	4.33939	A
ctpA	2.51914	C		WT	4.45718	A		ylbL, ctpA	3.72868	D		WT	4.99054	A		yneA	2.93374	A		yneA	4.60561	A		yneA	1.12845	A
ctpA	2.50359	C		WT	9.35005	A		ylbL, ctpA	12.1575	D		WT	2.42612	A		yneA	3.10101	A		yneA	4.18908	A		yneA	3.43594	A
ctpA	2.26471	C		WT	9.13904	A		ylbL, ctpA	8.04684	D		WT	1.95785	A		yneA	2.06022	A		yneA	4.33281	A		yneA	7.50555	A
ctpA	4.09135	C		WT	4.56072	A		ylbL, ctpA	7.73165	D		WT	1.12458	A		yneA	1.82096	A		yneA	4.60155	A		yneA	7.08682	A
ctpA	3.33737	C		WT	5.34908	A		ylbL, ctpA	11.3578	D		WT	7.17694	A		yneA	2.47605	A		yneA	3.82319	A		yneA	4.82049	A
ctpA	2.04532	C		WT	8.79399	A		ylbL, ctpA	13.9354	D		WT	10.3134	A		yneA	2.30336	A		yneA	4.47395	A		yneA	5.23393	A
ctpA	2.04835	C		WT	4.062	A		ylbL, ctpA	8.61214	D		WT	2.44011	A		yneA	2.96373	A		yneA	3.69675	A		yneA	3.31228	A
ctpA	1.93527	C		WT	5.24161	A		ylbL, ctpA	5.1411	D		WT	10.1637	A		yneA	2.77098	A		yneA	2.05009	A		yneA	2.71015	A
ctpA	1.98726	C		WT	3.72862	A		ylbL, ctpA	9.21962	D		WT	2.66499	A		yneA	3.58586	A		yneA	2.08235	A		yneA	6.02023	A
ctpA	2.75376	C		WT	4.95241	A		ylbL, ctpA	7.18075	D		WT	6.94239	A		yneA	3.35221	A		yneA	4.8112	A		yneA	4.67187	A
ctpA	2.76111	C		WT	6.51959	A		ylbL, ctpA	8.30236	D		WT	2.36928	A		yneA	3.47316	A		yneA	5.13646	A		yneA	2.82736	A
ctpA	3.04934	C		WT	6.23821	A		ylbL, ctpA	13.4944	D		WT	1.90495	A		yneA	2.62764	A		yneA	2.63145	A		yneA	3.14971	A
ctpA	2.1106	C		WT	6.80221	A		ylbL, ctpA	12.5343	D		WT	9.43566	A		yneA	2.15118	A		yneA	3.11385	A		yneA	3.2855	A
ctpA	2.03435	C		WT	6.70138	A		ylbL, ctpA	9.04789	D		WT	1.28224	A		yneA	1.94617	A		yneA	4.71012	A		yneA	3.22093	A
ctpA	2.33684	C		WT	5.09188	A		ylbL, ctpA	3.25435	D		WT	2.77756	A		yneA	1.87482	A		yneA	5.09511	A		yneA	6.68313	A
ctpA	2.48024	C		WT	5.88515	A		ylbL, ctpA	14.6326	D		WT	5.73949	A		yneA	1.73813	A		yneA	2.49862	A		yneA	10.8057	A
ctpA	1.96197	C		WT	5.56654	A		ylbL, ctpA	15.6698	D		WT	2.74763	A		yneA	3.72397	A		yneA	3.44762	A		yneA	7.71649	A
ctpA	2.45644	C		WT	5.09188	A		ylbL, ctpA	12.9155	D		WT	2.19008	A		yneA	1.92908	A		yneA	2.41928	A		yneA	6.46799	A
ctpA	1.95269	C		WT	3.89079	A		ylbL, ctpA	12.0201	D		WT	2.49721	A		yneA	1.95746	A		yneA	3.5458	A		yneA	7.84629	A
ctpA	2.05848	C		WT	4.76108	A		ylbL, ctpA	10.1144	D		WT	2.80549	A		yneA	1.66672	A		yneA	3.80725	A		yneA	1.50596	A
ctpA	2.91664	C		WT	6.96406	A		ylbL, ctpA	10.281	D		WT	4.78456	A		yneA	1.76135	A		yneA	4.01433	A		yneA	3.51503	A
ctpA	2.5581	C		WT	7.06328	A		ylbL, ctpA	8.14883	D		WT	3.32737	A		yneA	2.36806	A		yneA	4.00278	A		yneA	3.03263	A
ctpA	2.66854	C		WT	2.72808	A		ylbL, ctpA	8.50537	D		WT	2.98522	A		yneA	1.89043	A		yneA	7.14572	A		yneA	4.44363	A
ctpA	3.52767	C		WT	2.56449	A		ylbL, ctpA	3.24861	D		WT	11.3499	A		yneA	1.34088	A		yneA	5.66917	A		yneA	3.85602	A
ctpA	3.09256	C		WT	4.11554	A		ylbL, ctpA	7.82409	D		WT	3.94666	A		yneA	3.10101	A		yneA	6.39135	A		yneA	3.63205	A
ctpA	2.7575	C		WT	5.17807	A		ylbL, ctpA	9.75814	D		WT	1.29734	A		yneA	2.78556	A		yneA	6.52405	A		yneA	3.61482	A
ctpA	3.37627	C		WT	10.1383	A		ylbL, ctpA	9.72885	D		WT	1.34159	A		yneA	2.84317	A		yneA	6.00623	A		yneA	1.49628	A
ctpA	2.6539	C		WT	4.94061	A		ylbL, ctpA	15.6087	D		WT	3.37672	A		yneA	3.45613	A		yneA	2.66448	A		yneA	3.76868	A
ctpA	2.74182	C		WT	7.75713	A		ylbL, ctpA	5.80509	D		WT	10.6315	A		yneA	2.41734	A		yneA	2.99063	A		yneA	3.72146	A
ctpA	2.08461	C		WT	6.83433	A		ylbL, ctpA	4.36093	D		WT	2.20556	A		yneA	2.56088	A		yneA	5.44907	A		yneA	2.01532	A
ctpA	1.90546	C		WT	8.46247	A		ylbL, ctpA	15.1712	D		WT	2.69222	A		yneA	2.5421	A		yneA	2.8211	A		yneA	8.71516	A
ctpA	3.18403	C		WT	8.73909	A		ylbL, ctpA	16.8274	D		WT	1.37385	A		yneA	2.33516	A		yneA	5.61357	A		yneA	3.77526	A
ctpA	1.91037	C		WT	6.55753	A		ylbL, ctpA	8.03904	D		WT	10.8516	A		yneA	2.31135	A		yneA	3.23396	A		yneA	5.01015	A
ctpA	2.12783	C		WT	5.02267	A		ylbL, ctpA	7.24371	D		WT	9.50178	A		yneA	3.72694	A		yneA	4.05084	A		yneA	3.63321	A
ctpA	2.74389	C		WT	5.91889	A		ylbL, ctpA	8.12019	D		WT	8.0742	A		yneA	1.98178	A		yneA	3.69591	A		yneA	4.23701	A
ctpA	2.95425	C		WT	5.92547	A		ylbL, ctpA	14.7838	D		WT	1.76445	A		yneA	2.82368	A		yneA	4.98777	A		yneA	3.69114	A
ctpA	4.19876	C		WT	4.93177	A		ylbL, ctpA	8.40506	D		WT	3.09565	A		yneA	1.5475	A		yneA	3.66198	A		yneA	7.7094	A
ctpA	2.89877	C		WT	5.03137	A		ylbL, ctpA	8.15393	D		WT	4.16502	A		yneA	2.4416	A		yneA	4.54149	A		yneA	1.94062	A
ctpA	3.24151	C		WT	3.95033	A		ylbL, ctpA	15.6644	D		WT	3.43529	A		yneA	2.3618	A		yneA	3.77597	A		yneA	4.06813	A
ctpA	2.23556	C		WT	4.94751	A		ylbL, ctpA	9.36715	D		WT	3.18087	A		yneA	2.53488	A		yneA	4.38706	A		yneA	5.56751	A
ctpA	2.46489	C		WT	6.41199	A		ylbL, ctpA	7.7381	D		WT	10.1613	A		yneA	2.00952	A		yneA	2.89787	A		yneA	9.4883	A
ctpA	2.7384	C		WT	5.81948	A		ylbL, ctpA	8.80728	D		WT	10.2599	A		yneA	1.96126	A		yneA	3.28492	A		yneA	1.53338	A
ctpA	2.61442	C		WT	5.51384	A		ylbL, ctpA	7.98582	D		WT	3.75332	A		yneA	3.53935	A		yneA	4.86526	A		yneA	5.3336	A
ctpA	2.5532	C		WT	4.91397	A		ylbL, ctpA	11.6807	D		WT	2.18337	A		yneA	3.23248	A		yneA	4.349	A		yneA	5.465	A
ctpA	2.44495	C		WT	4.95241	A		ylbL, ctpA	12.3859	D		WT	1.65343	A		yneA	2.85349	A		yneA	5.90573	A		yneA	1.87076	A
ctpA	2.32884	C		WT	4.71489	A		ylbL, ctpA	18.4429	D		WT	3.30834	A		yneA	2.96496	A		yneA	3.58734	A		yneA	6.90607	A
ctpA	3.17145	C		WT	5.92876	A		ylbL, ctpA	3.08366	D		WT	2.98199	A		yneA	3.80132	A		yneA	1.18116	A		yneA	2.38683	A
ctpA	2.12241	C		WT	6.35258	A		ylbL, ctpA	3.92395	D		WT	7.04463	A		yneA	1.96126	A		yneA	10.2613	A		yneA	2.34819	A
ctpA	2.16847	C		WT	7.41859	A		ylbL, ctpA	2.48172	D		WT	2.16324	A		yneA	2.52469	A		yneA	4.19876	A		yneA	3.48406	A
ctpA	3.54064	C		WT	8.18373	A		ylbL, ctpA	5.37224	D		WT	4.83611	A		yneA	2.83149	A		yneA	3.7948	A		yneA	6.18383	A
ctpA	1.89753	C		WT	7.29699	A		ylbL, ctpA	8.76038	D		WT	2.86723	A		yneA	2.91484	A		yneA	4.16173	A		yneA	4.74786	A
ctpA	1.61563	C		WT	4.14031	A		ylbL, ctpA	5.77168	D		WT	2.2253	A		yneA	2.85349	A		yneA	6.82614	A		yneA	5.54177	A
ctpA	3.70365	C		WT	4.25959	A		ylbL, ctpA	6.77866	D		WT	7.83874	A		yneA	2.37425	A		yneA	3.01283	A		yneA	3.02295	A
ctpA	2.03713	C		WT	4.60529	A		ylbL, ctpA	10.3626	D		WT	1.46629	A		yneA	2.29052	A		yneA	3.03347	A		yneA	6.31142	A
ctpA	2.33838	C		WT	6.06823	A		ylbL, ctpA	12.1711	D		WT	3.25344	A		yneA	2.25814	A		yneA	4.50234	A		yneA	9.60532	A
ctpA	1.80741	C		WT	4.72315	A		ylbL, ctpA	15.0824	D		WT	4.83714	A		yneA	2.64996	A		yneA	3.65172	A		yneA	3.16358	A
ctpA	2.19356	C		WT	4.04884	A		ylbL, ctpA	15.25	D		WT	7.39827	A		yneA	2.15292	A		yneA	3.56263	A		yneA	4.79495	A
ctpA	3.27428	C		WT	4.54149	A		ylbL, ctpA	9.04854	D		WT	1.72542	A		yneA	3.34343	A		yneA	3.34717	A		yneA	3.52683	A
ctpA	3.60573	C		WT	8.18431	A		ylbL, ctpA	5.61228	D		WT	1.74503	A		yneA	3.73978	A		yneA	3.82867	A		yneA	4.92848	A
ctpA	2.86923	C		WT	6.51663	A		ylbL, ctpA	12.2901	D		WT	2.86039	A		yneA	3.40459	A		yneA	3.193	A		yneA	6.07913	A
ctpA	2.61242	C		WT	7.84254	A		ylbL, ctpA	11.8993	D		WT	2.35283	A		yneA	3.00321	A		yneA	6.07294	A		yneA	5.75394	A
ctpA	2.57816	C		WT	7.1841	A		ylbL, ctpA	11.8558	D		WT	3.77526	A		yneA	3.02399	A		yneA	3.5907	A		yneA	7.14275	A
ctpA	2.91097	C		WT	5.73439	A		ylbL, ctpA	10.5749	D		WT	1.88443	A		yneA	4.07903	A		yneA	3.64759	A		yneA	3.85602	A
ctpA	2.98089	C		WT	3.98955	A		ylbL, ctpA	5.58551	D		WT	6.8691	A		yneA	2.81188	A		yneA	3.66295	A		yneA	4.18315	A
ctpA	3.99762	C		WT	4.29713	A		ylbL, ctpA	6.70893	D		WT	2.8262	A		yneA	2.035	A		yneA	4.97764	A		yneA	1.50596	A
ctpA	4.16134	C		WT	5.93121	A		ylbL, ctpA	1.24083	D		WT	3.61198	A		yneA	1.91946	A		yneA	3.27551	A		yneA	4.63613	A
ctpA	3.43736	C		WT	5.66698	A		ylbL, ctpA	3.61766	D		WT	2.95573	A		yneA	1.84308	A		yneA	3.35259	A		yneA	4.67058	A
ctpA	3.91608	C		WT	5.52093	A		ylbL, ctpA	6.30375	D		WT	4.42976	A		yneA	2.20027	A		yneA	3.03192	A		yneA	5.14175	A
ctpA	3.98246	C		WT	7.7194	A		ylbL, ctpA	4.93713	D		WT	9.02332	A		yneA	1.76135	A		yneA	4.6809	A		yneA	6.11983	A
ctpA	2.45644	C		WT	4.07754	A		ylbL, ctpA	6.20015	D		WT	2.92096	A		yneA	1.76135	A		yneA	2.77466	A		yneA	6.37303	A
ctpA	2.47372	C		WT	3.74945	A		ylbL, ctpA	9.01306	D		WT	4.12148	A		yneA	3.59508	A		yneA	3.01076	A		yneA	1.75484	A
ctpA	1.98436	C		WT	4.95635	A		ylbL, ctpA	12.3293	D		WT	5.10808	A		yneA	2.25814	A		yneA	3.23222	A		yneA	2.93212	A
ctpA	2.51546	C		WT	8.75186	A		ylbL, ctpA	14.3513	D		WT	2.59468	A		yneA	2.31135	A		yneA	3.37008	A		yneA	0.916865	A
ctpA	2.41541	C		WT	5.22019	A		ylbL, ctpA	12.9181	D		WT	2.75118	A		yneA	3.78971	A		yneA	2.69415	A		yneA	6.76918	A
ctpA	2.00629	C		WT	4.46589	A		ylbL, ctpA	16.7543	D		WT	5.61092	A		yneA	2.28568	A		yneA	3.08701	A		yneA	7.60999	A
ctpA	1.71768	C		WT	6.62029	A		ylbL, ctpA	12.1929	D		WT	7.08663	A		yneA	2.15118	A		yneA	3.25835	A		yneA	7.86261	A
ctpA	2.48379	C		WT	7.86732	A		ylbL, ctpA	10.2198	D		WT	4.91397	A		yneA	2.30336	A		yneA	4.20695	A		yneA	5.79755	A
ctpA	3.53406	C		WT	8.24592	A		ylbL, ctpA	6.26369	D		WT	3.66146	A		yneA	2.76434	A		yneA	5.81245	A		yneA	6.61804	A
ctpA	1.99146	C		WT	6.19957	A		ylbL, ctpA	5.66285	D		WT	9.65131	A		yneA	3.23757	A		yneA	6.54979	A		yneA	8.90726	A
ctpA	2.24627	C		WT	3.25628	A		ylbL, ctpA	12.0478	D		WT	2.47372	A		yneA	3.15868	A		yneA	3.23848	A		yneA	4.78759	A
ctpA	2.3091	C		WT	3.52386	A		ylbL, ctpA	7.27009	D		WT	2.15421	A		yneA	3.72694	A		yneA	2.24601	A		yneA	5.31954	A
ctpA	2.0928	C		WT	3.07198	A		ylbL, ctpA	16.4988	D		WT	2.92096	A		yneA	3.45503	A		yneA	3.10211	A		yneA	3.9324	A
ctpA	2.62138	C		WT	6.59307	A		ylbL, ctpA	6.49747	D		WT	2.99502	A		yneA	3.5289	A		yneA	3.18261	A		yneA	3.75042	A
ctpA	2.56823	C		WT	9.97431	A		ylbL, ctpA	7.10534	D		WT	3.32737	A		yneA	3.12468	A		yneA	2.46701	A		yneA	9.76356	A
ctpA	2.47372	C		WT	7.27293	A		ylbL, ctpA	17.7117	D		WT	10.8287	A		yneA	2.59519	A		yneA	3.11468	A		yneA	5.20645	A
ctpA	2.00526	C		WT	8.03252	A		ylbL, ctpA	9.38644	D		WT	4.08709	A		yneA	2.92993	A		yneA	4.29468	A		yneA	3.75758	A
ctpA	2.64112	C		WT	2.53591	A		ylbL, ctpA	9.16291	D		WT	3.78042	A		yneA	3.78848	A		yneA	3.22106	A		yneA	7.05592	A
ctpA	2.99967	C		WT	3.04495	A		ylbL, ctpA	6.34452	D		WT	2.1086	A		yneA	1.9074	A		yneA	2.32884	A		yneA	10.7783	A
ctpA	2.58216	C		WT	5.2758	A		ylbL, ctpA	6.53101	D		WT	1.7478	A		yneA	2.13589	A		yneA	2.51191	A		yneA	5.40682	A
ctpA	2.71879	C		WT	4.19398	A		ylbL, ctpA	16.7028	D		ylbL, ctpA	3.39394	D		yneA	1.74593	A		yneA	5.46171	A		yneA	3.75939	A
ctpA	3.68449	C		WT	4.82507	A		ylbL, ctpA	15.9983	D		ylbL, ctpA	8.55001	D		yneA	2.14195	A		yneA	3.81216	A		yneA	10.8781	A
ctpA	3.52225	C		WT	3.25344	A		ylbL, ctpA	11.0881	D		ylbL, ctpA	11.4548	D		yneA	2.40702	A		yneA	3.65372	A		yneA	3.55328	A
ctpA	3.30576	C		WT	4.16257	A		ylbL, ctpA	6.24969	D		ylbL, ctpA	7.25983	D		yneA	2.47372	A		yneA	2.39728	A		yneA	3.7332	A
ctpA	2.79349	C		WT	8.04704	A		ylbL, ctpA	6.90278	D		ylbL, ctpA	2.74447	D		yneA	2.10273	A		yneA	2.92877	A		yneA	5.58551	A
ctpA	3.32518	C		WT	6.45663	A		ylbL, ctpA	6.8224	D		ylbL, ctpA	14.2484	D		yneA	1.82689	A		yneA	4.24243	A		yneA	5.56035	A
ctpA	3.3675	C		WT	5.2527	A		ylbL, ctpA	10.3218	D		ylbL, ctpA	11.2801	D		yneA	2.8211	A		yneA	3.91382	A		yneA	4.18315	A
ctpA	2.7575	C		WT	4.99157	A		ylbL, ctpA	8.35184	D		ylbL, ctpA	4.98519	D		yneA	2.25807	A		yneA	4.32171	A		yneA	2.08035	A
ctpA	3.17687	C		WT	6.55753	A		ylbL, ctpA	5.56499	D		ylbL, ctpA	4.49208	D		yneA	2.68254	A		yneA	3.23899	A		yneA	2.65977	A
ctpA	2.75698	C		WT	2.37541	A		ylbL, ctpA	2.65667	D		ylbL, ctpA	13.3183	D		yneA	3.19448	A		yneA	2.39489	A		yneA	13.2408	A
ctpA	2.86465	C		WT	2.49721	A		ylbL, ctpA	12.3882	D		ylbL, ctpA	14.1218	D		yneA	2.67731	A		yneA	2.94206	A		yneA	3.74487	A
ctpA	2.70725	C		WT	7.28164	A		ylbL, ctpA	8.32643	D		ylbL, ctpA	13.5992	D		yneA	2.63306	A		yneA	4.44467	A		yneA	2.63222	A
ctpA	2.68409	C		WT	7.23339	A		ylbL, ctpA	11.0204	D		ylbL, ctpA	4.47395	D		yneA	2.10622	A		yneA	4.42073	A		yneA	7.82074	A
ctpA	2.54565	C		WT	9.34689	A		ylbL, ctpA	5.05066	D		ylbL, ctpA	12.6382	D		yneA	2.12976	A		yneA	3.51103	A		yneA	1.99146	A
ctpA	2.0021	C		WT	7.36305	A		ylbL, ctpA	8.24934	D		ylbL, ctpA	3.74042	D		yneA	2.16756	A		yneA	5.52016	A		yneA	4.85662	A
ctpA	1.9741	C		WT	8.59788	A		ylbL, ctpA	9.99869	D		ylbL, ctpA	3.78467	D		yneA	3.42639	A		yneA	4.18379	A		yneA	5.39798	A
ctpA	2.70725	C		WT	8.69793	A		ylbL, ctpA	11.4082	D		ylbL, ctpA	13.0022	D		yneA	2.74466	A		yneA	2.9009	A		yneA	4.7316	A
ctpA	2.57552	C		WT	9.51674	A		ylbL, ctpA	3.41955	D		ylbL, ctpA	5.22561	D		yneA	3.48361	A		yneA	4.30294	A		yneA	1.6822	A
ctpA	3.42929	C		WT	7.33092	A		ylbL, ctpA	16.6042	D		ylbL, ctpA	2.92077	D		yneA	1.78129	A		yneA	2.19188	A		yneA	3.16687	A
ctpA	2.97741	C		WT	6.69699	A		ylbL, ctpA	12.4176	D		ylbL, ctpA	3.43413	D		yneA	1.74832	A		yneA	4.49182	A		yneA	3.9813	A
ctpA	2.03997	C		WT	5.16304	A		ylbL, ctpA	16.9496	D		ylbL, ctpA	11.2203	D		yneA	1.73697	A		yneA	4.10761	A		yneA	1.95236	A
ctpA	2.23304	C		WT	5.16304	A		ylbL, ctpA	14.582	D		ylbL, ctpA	9.87174	D		yneA	2.15331	A		yneA	3.25273	A		yneA	6.30581	A
ctpA	2.51211	C		WT	4.4637	A		ylbL, ctpA	15.1788	D		ylbL, ctpA	11.6248	D		yneA	3.68462	A		yneA	3.48497	A		yneA	2.00391	A
ctpA	2.41992	C		WT	4.61161	A		ylbL, ctpA	6.70893	D		ylbL, ctpA	9.2329	D		yneA	3.17623	A		yneA	3.29583	A		yneA	4.40931	A
ctpA	2.42786	C		WT	4.91397	A		ylbL, ctpA	9.03331	D		ylbL, ctpA	9.54197	D		yneA	1.774	A		yneA	1.61305	A		yneA	7.81726	A
ctpA	2.46869	C		WT	5.76658	A		ylbL, ctpA	13.1767	D		ylbL, ctpA	6.88581	D		yneA	1.86437	A		yneA	2.39747	A		yneA	6.81376	A
ctpA	2.54565	C		WT	7.06115	A		ylbL, ctpA	6.93406	D		ylbL, ctpA	8.26411	D		yneA	1.74561	A		yneA	3.65514	A		yneA	1.48371	A
ctpA	2.40076	C		WT	6.73757	A		ylbL, ctpA	7.26635	D		ylbL, ctpA	12.2602	D		yneA	1.60137	A		yneA	4.97312	A		yneA	7.61205	A
ctpA	2.99063	C		WT	3.06882	A		ylbL, ctpA	10.0539	D		ylbL, ctpA	25.4075	D		yneA	2.17447	A		yneA	2.67067	A		yneA	6.00488	A
ctpA	3.19448	C		WT	3.01928	A		ylbL, ctpA	9.39611	D		ylbL, ctpA	3.62598	D		yneA	2.32593	A		yneA	2.40702	A		yneA	7.83725	A
ctpA	2.9716	C		WT	4.45718	A		ylbL, ctpA	9.11143	D		ylbL, ctpA	2.80078	D		yneA	1.87102	A		yneA	6.32691	A		yneA	10.493	A
ctpA	2.48779	C		WT	5.03041	A		ylbL, ctpA	14.2167	D		ylbL, ctpA	8.31165	D		yneA	2.15744	A		yneA	4.99525	A		yneA	4.08503	A
ctpA	2.85923	C		WT	4.56394	A		ylbL, ctpA	11.1534	D		ylbL, ctpA	2.51914	D		yneA	2.49172	A		yneA	3.36343	A		yneA	2.19427	A
ctpA	2.23491	C		WT	5.76658	A		ylbL, ctpA	14.4432	D		ylbL, ctpA	3.06469	D		yneA	2.74692	A		yneA	3.01192	A		yneA	8.68477	A
ctpA	2.73421	C		WT	5.37082	A		ylbL, ctpA	9.8949	D		ylbL, ctpA	3.91382	D		yneA	2.71112	A		yneA	5.15626	A		yneA	2.97864	A
ctpA	3.16042	C		WT	3.91195	A		ylbL, ctpA	5.3027	D		ylbL, ctpA	6.28427	D		yneA	2.90735	A		yneA	3.65888	A		yneA	2.55604	A
ctpA	3.07501	C		WT	5.74542	A		ylbL, ctpA	4.44879	D		ylbL, ctpA	11.954	D		yneA	2.62138	A		yneA	5.33302	A		yneA	4.67187	A
ctpA	2.93212	C		WT	6.63132	A		ylbL, ctpA	13.5994	D		ylbL, ctpA	3.25641	D		yneA	2.53662	A		yneA	6.14241	A		yneA	1.7889	A
ctpA	3.43736	C		WT	4.51788	A		ylbL, ctpA	8.20979	D		ylbL, ctpA	2.27717	D		yneA	1.91798	A		yneA	2.89787	A		yneA	2.20182	A
ctpA	3.66411	C		WT	5.02163	A		ylbL, ctpA	13.4997	D		ylbL, ctpA	5.32992	D		yneA	1.6651	A		yneA	4.24056	A		yneA	5.53461	A
ctpA	2.01145	C		WT	7.70366	A		ylbL, ctpA	14.6752	D		ylbL, ctpA	3.68269	D		yneA	3.35692	A		yneA	4.42918	A		yneA	5.58125	A
ctpA	1.85682	C		WT	5.91153	A		ylbL, ctpA	12.2859	D		ylbL, ctpA	3.61869	D		yneA	2.82736	A		yneA	4.5073	A		yneA	6.2684	A
ctpA	3.44807	C		WT	5.55867	A		ylbL, ctpA	2.94206	D		ylbL, ctpA	8.0113	D		yneA	2.55462	A		yneA	3.23848	A		yneA	7.42724	A
ctpA	2.65706	C		WT	6.90446	A		ylbL, ctpA	7.8648	D		ylbL, ctpA	10.4701	D		yneA	2.07661	A		yneA	3.09256	A		yneA	4.22275	A
WT	2.3678	A		WT	4.04523	A		ylbL, ctpA	12.7475	D		ylbL, ctpA	6.47476	D		yneA	2.40786	A		yneA	4.10051	A		yneA	7.36273	A
WT	2.02461	A		WT	6.35258	A		ylbL, ctpA	8.91668	D		ylbL, ctpA	4.88984	D		yneA	3.45181	A		yneA	3.6941	A		yneA	7.17107	A
WT	2.01171	A		WT	8.22463	A		ylbL, ctpA	9.75452	D		ylbL, ctpA	3.93717	D		yneA	2.98592	A		yneA	3.16849	A		yneA	5.52861	A
WT	1.89314	A		WT	5.51829	A		ylbL, ctpA	11.0192	D		ylbL, ctpA	7.01496	D		yneA	3.49122	A		yneA	3.16836	A		yneA	2.33129	A
WT	2.67951	A		WT	4.8732	A		ylbL, ctpA	9.08292	D		ylbL, ctpA	4.72018	D		yneA	3.31266	A		yneA	4.78508	A		yneA	5.90844	A
WT	2.76879	A		WT	4.73547	A		ylbL, ctpA	14.0061	D		ylbL, ctpA	2.65196	D		yneA	3.21383	A		yneA	3.70139	A		yneA	5.44978	A
WT	2.76356	A		WT	3.95033	A		ylbL, ctpA	2.6668	D		ylbL, ctpA	4.25952	D		yneA	2.94928	A		yneA	3.72604	A		yneA	2.22814	A
WT	3.16249	A		WT	5.32721	A		ylbL, ctpA	8.35584	D		ylbL, ctpA	3.04901	D		yneA	2.87516	A		yneA	4.58742	A		yneA	5.13646	A
WT	1.59047	A		WT	4.83411	A		ylbL, ctpA	11.4738	D		ylbL, ctpA	5.92992	D		yneA	2.90968	A		yneA	4.49834	A		yneA	3.97504	A
WT	1.72542	A		WT	3.65082	A		ylbL, ctpA	4.43241	D		ylbL, ctpA	10.0429	D		yneA	2.01171	A		yneA	3.43413	A		yneA	3.15565	A
WT	2.36928	A		WT	4.14386	A		ylbL, ctpA	3.69449	D		ylbL, ctpA	12.3438	D		yneA	1.94869	A		yneA	4.71689	A		yneA	4.05993	A
WT	2.86039	A		WT	6.7606	A		ylbL, ctpA	9.27226	D		ylbL, ctpA	6.22937	D		yneA	3.27731	A		yneA	3.36466	A		yneA	3.13184	A
WT	1.64162	A		WT	6.04578	A		ylbL, ctpA	12.0678	D		ylbL, ctpA	4.26591	D		yneA	2.96128	A		yneA	3.52503	A		yneA	3.96872	A
WT	1.50557	A		WT	5.99159	A		ylbL, ctpA	11.3374	D		ylbL, ctpA	8.94403	D		yneA	3.04011	A		yneA	4.12115	A		yneA	3.46794	A
WT	2.76356	A		WT	4.34106	A		ylbL, ctpA	3.03192	D		ylbL, ctpA	4.79495	D		yneA	3.48348	A		ylbLctpAyneA	5.18574	D		yneA	3.91169	A
WT	1.91514	A		WT	4.54149	A		ylbL, ctpA	21.9562	D		ylbL, ctpA	6.80072	D		yneA	1.80883	A		ylbLctpAyneA	4.47021	D		yneA	4.5551	A
WT	3.78042	A		WT	4.14263	A		ylbL, ctpA	7.77591	D		ylbL, ctpA	11.3897	D		yneA	1.76251	A		ylbLctpAyneA	5.9265	D		yneA	6.37974	A
WT	2.80717	A		WT	4.68593	A		ylbL, ctpA	9.84097	D		ylbL, ctpA	4.72457	D		yneA	3.78809	A		ylbLctpAyneA	4.38912	D		yneA	7.56999	A
WT	2.17221	A		WT	6.96129	A		ylbL, ctpA	13.4527	D		ylbL, ctpA	5.23916	D		yneA	1.75542	A		ylbLctpAyneA	3.97504	D		yneA	7.07657	A
WT	1.91514	A		WT	8.05916	A		ylbL, ctpA	13.166	D		ylbL, ctpA	5.39314	D		yneA	1.74445	A		ylbLctpAyneA	3.46465	D		yneA	3.93027	A
WT	1.97268	A		WT	7.22461	A		ylbL, ctpA	12.9533	D		ylbL, ctpA	10.2897	D		yneA	2.54565	A		ylbLctpAyneA	3.48961	D		yneA	3.79287	A
WT	2.64667	A		WT	6.14473	A		ylbL, ctpA	19.5666	D		ylbL, ctpA	9.71517	D		yneA	2.64487	A		ylbLctpAyneA	4.42312	D		yneA	6.12254	A
WT	2.05958	A		WT	6.28252	A		ylbL, ctpA	10.9234	D		ylbL, ctpA	6.5714	D		yneA	2.10641	A		ylbLctpAyneA	3.66314	D		yneA	1.91798	A
WT	2.73524	A		WT	6.55604	A		ylbL, ctpA	3.6383	D		ylbL, ctpA	16.317	D		yneA	2.27639	A		ylbLctpAyneA	6.95387	D		yneA	5.66285	A
WT	2.3836	A		WT	3.30686	A		ylbL, ctpA	6.58526	D		ylbL, ctpA	4.42912	D		yneA	2.90593	A		ylbLctpAyneA	4.6518	D		yneA	4.82049	A
WT	2.43612	A		WT	3.2788	A		ylbL, ctpA	8.4768	D		ylbL, ctpA	6.52985	D		yneA	3.13397	A		ylbLctpAyneA	6.56798	D		yneA	1.99978	A
WT	2.77756	A		WT	7.05908	A		ylbL, ctpA	3.79454	D		ylbL, ctpA	14.7356	D		yneA	2.05822	A		ylbLctpAyneA	4.31791	D		yneA	2.46489	A
WT	2.12925	A		WT	7.19965	A		ylbL, ctpA	2.6059	D		ylbL, ctpA	11.0225	D		yneA	1.67349	A		ylbLctpAyneA	4.9748	D		yneA	4.41544	A
WT	2.91264	A		WT	6.58494	A		ylbL, ctpA	5.3345	D		ylbL, ctpA	4.24243	D		yneA	2.01945	A		ylbLctpAyneA	3.68617	D		yneA	5.63698	A
WT	2.7933	A		WT	4.87223	A		ylbL, ctpA	2.76879	D		ylbL, ctpA	2.54462	D		yneA	1.75987	A		ylbLctpAyneA	3.78751	D		yneA	9.32135	A
WT	2.80375	A		WT	5.24341	A		ylbL, ctpA	7.88293	D		ylbL, ctpA	8.10006	D		yneA	2.16847	A		ylbLctpAyneA	3.61437	D		yneA	1.91798	A
WT	1.8107	A		WT	5.03421	A		ylbL, ctpA	10.1594	D		ylbL, ctpA	17.2359	D		yneA	2.23698	A		ylbLctpAyneA	3.41123	D		yneA	6.85969	A
WT	1.34159	A		WT	3.99078	A		ylbL, ctpA	9.82303	D		ylbL, ctpA	2.97373	D		yneA	2.031	A		ylbLctpAyneA	5.43765	D		yneA	2.72163	A
WT	2.19008	A		WT	5.9214	A		ylbL, ctpA	11.7549	D		ylbL, ctpA	9.69363	D		yneA	3.56392	A		ylbLctpAyneA	4.84514	D		yneA	4.06458	A
WT	2.67041	A		WT	3.25641	A		ylbL, ctpA	3.21383	D		ylbL, ctpA	7.33441	D		yneA	2.27639	A		ylbLctpAyneA	3.93898	D		yneA	3.03669	A
WT	2.9607	A		WT	2.62635	A		ylbL, ctpA	5.78897	D		ylbL, ctpA	21.4906	D		yneA	2.45515	A		ylbLctpAyneA	3.4033	D		yneA	2.48256	A
WT	2.0737	A		WT	6.79434	A		ylbL, ctpA	9.05983	D		ylbL, ctpA	8.5993	D		yneA	2.34064	A		ylbLctpAyneA	5.88276	D		yneA	5.81477	A
WT	2.96728	A		WT	7.11263	A		ylbL, ctpA	22.5837	D		ylbL, ctpA	12.3611	D		yneA	2.5432	A		ylbLctpAyneA	4.40648	D		yneA	2.71247	A
WT	2.88748	A		WT	4.56072	A		ylbL, ctpA	16.0487	D		ylbL, ctpA	2.58036	D		yneA	2.17543	A		ylbLctpAyneA	5.62744	D		yneA	5.65511	A
WT	1.97513	A		WT	4.67657	A		ylbL, ctpA	9.08731	D		ylbL, ctpA	4.42531	D		yneA	3.23267	A		ylbLctpAyneA	5.02892	D		yneA	9.35076	A
WT	2.19008	A		WT	5.06989	A		ylbL, ctpA	12.8326	D		ylbL, ctpA	29.868	D		yneA	2.35987	A		ylbLctpAyneA	3.90956	D		yneA	7.01367	A
WT	3.18087	A		WT	5.61615	A		ylbL, ctpA	9.10924	D		ylbL, ctpA	4.88991	D		yneA	3.14475	A		ylbLctpAyneA	4.23824	D		yneA	2.7384	A
WT	2.79156	A		WT	5.12994	A		ylbL, ctpA	8.80044	D		ylbL, ctpA	4.58194	D		yneA	2.51585	A		ylbLctpAyneA	4.14515	D		yneA	1.96514	A
WT	2.73524	A		WT	5.71485	A		ylbL, ctpA	16.4809	D		ylbL, ctpA	5.82154	D		yneA	3.11604	A		ylbLctpAyneA	3.24667	D		yneA	3.04289	A
WT	2.0737	A		WT	5.19781	A		ylbL, ctpA	7.68985	D		ylbL, ctpA	6.63894	D		yneA	2.59745	A		ylbLctpAyneA	4.23714	D		yneA	1.50461	A
WT	2.38567	A		WT	5.02163	A		ylbL, ctpA	19.9902	D		ylbL, ctpA	7.30725	D		yneA	2.48256	A		ylbLctpAyneA	5.19936	D		yneA	3.78848	A
WT	2.19008	A		WT	6.80079	A		ylbL, ctpA	16.1277	D		ylbL, ctpA	5.98024	D		yneA	3.08462	A		ylbLctpAyneA	3.59663	D		yneA	4.80708	A
WT	2.74234	A		WT	3.84673	A		ylbL, ctpA	2.77014	D		ylbL, ctpA	9.12427	D		yneA	2.7673	A		ylbLctpAyneA	4.77379	D		yneA	1.77135	A
WT	2.77756	A		WT	4.4724	A		ylbL, ctpA	9.36005	D		ylbL, ctpA	14.9314	D		yneA	2.82904	A		ylbLctpAyneA	3.13333	D		yneA	4.43615	A
WT	2.76176	A		WT	7.74455	A		ylbL, ctpA	2.27981	D		ylbL, ctpA	3.55225	D		yneA	2.66622	A		ylbLctpAyneA	2.99986	D		yneA	2.19711	A
WT	1.9454	A		WT	4.21366	A		ylbL, ctpA	8.85321	D		ylbL, ctpA	3.35504	D		yneA	3.1899	A		ylbLctpAyneA	4.88745	D		yneA	6.85433	A
WT	2.30052	A		WT	4.36784	A		ylbL, ctpA	4.61678	D		ylbL, ctpA	7.80403	D		yneA	3.0703	A		ylbLctpAyneA	4.87088	D		yneA	7.30351	A
WT	2.08074	A		WT	4.87223	A		ylbL, ctpA	5.6304	D		ylbL, ctpA	3.83789	D		yneA	3.57134	A		ylbLctpAyneA	5.76742	D		yneA	4.7056	A
WT	2.01178	A		WT	4.8572	A		ylbL, ctpA	7.21719	D		ylbL, ctpA	4.71076	D		yneA	3.28931	A		ylbLctpAyneA	5.85302	D		yneA	3.84086	A
WT	2.58907	A		WT	4.76108	A		ylbL, ctpA	16.2991	D		ylbL, ctpA	2.20556	D		yneA	3.11385	A		ylbLctpAyneA	3.47406	D		yneA	1.67349	A
WT	2.74234	A		WT	5.20806	A		ylbL, ctpA	15.382	D		ylbL, ctpA	8.95623	D		yneA	3.16687	A		ylbLctpAyneA	1.97888	D		yneA	1.63324	A
WT	2.72099	A		WT	5.07176	A		ylbL, ctpA	8.42796	D		ylbL, ctpA	2.76176	D		yneA	4.46789	A		ylbLctpAyneA	6.99774	D		yneA	3.56263	A
WT	1.75613	A		WT	4.89707	A		ylbL, ctpA	7.18126	D		ylbL, ctpA	4.95635	D		yneA	3.91872	A		ylbLctpAyneA	6.66442	D		yneA	5.27348	A
WT	1.91514	A		WT	3.86692	A		ylbL, ctpA	5.6197	D		ylbL, ctpA	12.3215	D		yneA	3.17423	A		ylbLctpAyneA	4.76166	D		yneA	6.7408	A
WT	1.88443	A		WT	7.51181	A		ylbL, ctpA	5.69582	D		ylbL, ctpA	6.41128	D		yneA	3.59199	A		ylbLctpAyneA	3.39898	D		yneA	5.05189	A
WT	1.78638	A		WT	2.55881	A		ylbL, ctpA	15.685	D		ylbL, ctpA	3.96872	D		yneA	3.87712	A		ylbLctpAyneA	4.98944	D		yneA	3.11785	A
WT	2.9738	A		WT	2.80375	A		ylbL, ctpA	19.3275	D		ylbL, ctpA	11.1396	D		yneA	2.91432	A		ylbLctpAyneA	2.57733	D		yneA	1.76077	A
WT	2.56642	A		WT	8.27888	A		ylbL, ctpA	4.41312	D		ylbL, ctpA	2.89929	D		yneA	2.51669	A		ylbLctpAyneA	1.96991	D		yneA	3.96872	A
WT	3.0465	A		WT	7.61979	A		ylbL, ctpA	5.44978	D		ylbL, ctpA	5.37508	D		yneA	2.67789	A		ylbLctpAyneA	6.04745	D		yneA	8.17128	A
WT	2.91264	A		WT	4.1485	A		ylbL, ctpA	4.45531	D		ylbL, ctpA	2.2393	D		yneA	2.87716	A		ylbLctpAyneA	7.72398	D		yneA	3.1292	A
WT	1.89727	A		WT	6.53153	A		ylbL, ctpA	14.0122	D		ylbL, ctpA	4.75792	D		yneA	2.3938	A		ylbLctpAyneA	5.96314	D		yneA	1.67723	A
WT	2.25136	A		WT	3.56315	A		ylbL, ctpA	5.70517	D		ylbL, ctpA	6.94426	D		yneA	2.79478	A		ylbLctpAyneA	4.00504	D		yneA	7.19765	A
WT	1.90495	A		WT	3.20067	A		ylbL, ctpA	5.30779	D		ylbL, ctpA	12.6991	D		yneA	2.75543	A		ylbLctpAyneA	4.93577	D		yneA	7.63418	A
WT	1.97268	A		WT	4.6369	A		ylbL, ctpA	12.3237	D		ylbL, ctpA	8.88211	D		yneA	3.06211	A		ylbLctpAyneA	9.13775	D		yneA	1.68839	A
WT	1.77819	A		WT	6.76853	A		ylbL, ctpA	7.14275	D		ylbL, ctpA	11.3366	D		yneA	2.20182	A		ylbLctpAyneA	5.51022	D		yneA	3.68604	A
WT	3.18087	A		WT	7.41537	A		ylbL, ctpA	7.1165	D		ylbL, ctpA	8.14193	D		yneA	1.84502	A		ylbLctpAyneA	6.31504	D		yneA	4.297	A
WT	2.5721	A		WT	5.88515	A		ylbL, ctpA	13.3084	D		ylbL, ctpA	14.4789	D		yneA	1.94223	A		ylbLctpAyneA	2.18621	D		yneA	10.549	A
WT	2.96728	A		WT	5.48113	A		ylbL, ctpA	6.45786	D		ylbL, ctpA	20.5278	D		yneA	1.85431	A		ylbLctpAyneA	5.45417	D		yneA	7.68985	A
WT	2.17221	A		WT	5.51829	A		ylbL, ctpA	3.31563	D		ylbL, ctpA	8.34662	D		yneA	2.42341	A		ylbLctpAyneA	4.41318	D		yneA	3.00089	A
WT	2.3111	A		WT	6.09706	A		ylbL, ctpA	2.99502	D		ylbL, ctpA	17.6154	D		yneA	2.0928	A		ylbLctpAyneA	6.75112	D		yneA	4.99435	A
WT	1.95288	A		WT	5.58744	A		ylbL, ctpA	3.70636	D		ylbL, ctpA	4.77947	D		yneA	2.12118	A		ylbLctpAyneA	3.55941	D		yneA	1.36082	A
WT	2.11086	A		WT	4.72005	A		ylbL, ctpA	6.52256	D		ylbL, ctpA	4.2732	D		yneA	3.49122	A		ylbLctpAyneA	2.98592	D		yneA	5.5706	A
WT	1.8347	A		WT	4.92977	A		ylbL, ctpA	6.72241	D		ylbL, ctpA	8.5037	D		yneA	3.65675	A		ylbLctpAyneA	4.5842	D		yneA	3.07282	A
WT	2.08074	A		WT	4.36784	A		ylbL, ctpA	13.1036	D		ylbL, ctpA	16.3677	D		yneA	2.59423	A		ylbLctpAyneA	3.42962	D		yneA	1.66478	A
WT	2.03339	A		WT	4.15792	A		ylbL, ctpA	10.8058	D		ylbL, ctpA	14.9838	D		yneA	2.65706	A		ylbLctpAyneA	4.06006	D		yneA	6.69312	A
WT	2.37135	A		WT	7.8121	A		ylbL, ctpA	3.71817	D		ylbL, ctpA	4.59284	D		yneA	1.97623	A		ylbLctpAyneA	6.29098	D		yneA	6.92052	A
WT	2.27071	A		WT	4.56923	A		ylbL, ctpA	4.64529	D		ylbL, ctpA	7.79461	D		yneA	2.288	A		ylbLctpAyneA	6.95768	D		yneA	5.47526	A
WT	1.91514	A		WT	3.7559	A		ylbL, ctpA	11.2187	D		ylbL, ctpA	3.26647	D		yneA	1.92798	A		ylbLctpAyneA	3.43084	D		yneA	4.48092	A
WT	1.61775	A		WT	2.83994	A		ylbL, ctpA	8.93713	D		ylbL, ctpA	1.83483	D		yneA	2.96057	A		ylbLctpAyneA	3.22803	D		yneA	2.64487	A
WT	2.37541	A		WT	3.28473	A		ylbL, ctpA	11.3778	D		ylbL, ctpA	3.69733	D		yneA	2.87136	A		ylbLctpAyneA	4.43376	D		yneA	6.07861	A
WT	3.2788	A		WT	3.25641	A		ylbL, ctpA	2.77085	D		ylbL, ctpA	8.05768	D		yneA	2.12905	A		ylbLctpAyneA	5.65698	D		yneA	4.67367	A
WT	2.38567	A		WT	6.45438	A		ylbL, ctpA	16.2137	D		ylbL, ctpA	2.97373	D		yneA	2.48379	A		ylbLctpAyneA	5.2836	D		yneA	3.92447	A
WT	2.59468	A		WT	6.13203	A		ylbL, ctpA	3.34698	D		ylbL, ctpA	4.06813	D		yneA	3.87712	A		ylbLctpAyneA	5.55828	D		yneA	3.03263	A
WT	1.88443	A		WT	5.9214	A		ylbL, ctpA	5.89721	D		ylbL, ctpA	3.23577	D		yneA	3.65172	A		ylbLctpAyneA	7.11624	D		yneA_ylbL_ctpA	2.80375	D
WT	1.54073	A		WT	6.61513	A		ylbL, ctpA	5.30779	D		ylbL, ctpA	4.24385	D		yneA	3.25912	A		ylbLctpAyneA	3.36995	D		yneA_ylbL_ctpA	4.062	D
WT	1.67968	A		WT	5.76658	A		ylbL, ctpA	14.5332	D		ylbL, ctpA	11.1828	D		yneA	1.94836	A		ylbLctpAyneA	2.96812	D		yneA_ylbL_ctpA	4.14515	D
WT	1.81341	A		WT	6.07706	A		ylbL, ctpA	8.65142	D		ylbL, ctpA	8.83159	D		yneA	2.35477	A		ylbLctpAyneA	1.64627	D		yneA_ylbL_ctpA	1.37907	D
WT	2.16324	A		WT	5.99727	A		ylbL, ctpA	3.84738	D		ylbL, ctpA	5.10433	D		yneA	2.44134	A		ylbLctpAyneA	3.80603	D		yneA_ylbL_ctpA	1.69697	D
WT	2.02384	A		WT	6.84072	A		ylbL, ctpA	10.1386	D		ylbL, ctpA	2.86323	D		yneA	1.98042	A		ylbLctpAyneA	4.80637	D		yneA_ylbL_ctpA	4.33558	D
WT	2.16324	A		WT	6.21086	A		ylbL, ctpA	18.8256	D		ylbL, ctpA	2.3667	D		yneA	2.35658	A		ylbLctpAyneA	4.16095	D		yneA_ylbL_ctpA	2.27252	D
WT	2.65583	A		WT	6.32033	A		ylbL, ctpA	7.92641	D		ylbL, ctpA	3.80822	D		yneA	2.58055	A		ylbLctpAyneA	1.48829	D		yneA_ylbL_ctpA	1.46255	D
WT	2.23188	A		WT	4.81798	A		ylbL, ctpA	7.70256	D		ylbL, ctpA	4.08245	D		yneA	2.52907	A		ylbLctpAyneA	5.55538	D		yneA_ylbL_ctpA	8.96881	D
WT	2.30265	A		WT	3.61734	A		ylbL, ctpA	3.97504	D		ylbL, ctpA	10.4658	D		yneA	3.06166	A		ylbLctpAyneA	5.77032	D		yneA_ylbL_ctpA	9.54081	D
WT	1.9972	A		WT	5.65324	A		ylbL, ctpA	10.0116	D		ylbL, ctpA	5.57022	D		yneA	2.44302	A		ylbLctpAyneA	3.47148	D		yneA_ylbL_ctpA	3.31705	D
WT	1.78638	A		WT	6.32497	A		ylbL, ctpA	15.9065	D		ylbL, ctpA	4.32977	D		yneA	2.43302	A		ylbLctpAyneA	3.12468	D		yneA_ylbL_ctpA	3.3675	D
WT	1.79993	A		WT	4.65574	A		ylbL, ctpA	15.4767	D		ylbL, ctpA	12.0885	D		yneA	2.08486	A		ylbLctpAyneA	6.82582	D		yneA_ylbL_ctpA	4.32545	D
WT	2.12925	A		WT	3.06882	A		ylbL, ctpA	3.29499	D		ylbL, ctpA	5.27948	D		yneA	2.16492	A		ylbLctpAyneA	6.20931	D		yneA_ylbL_ctpA	2.21691	D
WT	1.88443	A		WT	10.3374	A		ylbL, ctpA	10.9256	D		ylbL, ctpA	11.3569	D		yneA	1.90411	A		ylbLctpAyneA	1.86657	D		yneA_ylbL_ctpA	1.7749	D
WT	2.38767	A		WT	5.99972	A		ylbL, ctpA	10.3667	D		ylbL, ctpA	3.50787	D		yneA	2.37657	A		ylbLctpAyneA	1.78916	D		yneA_ylbL_ctpA	1.16297	D
WT	2.19008	A		WT	5.50416	A		ylbL, ctpA	9.93625	D		ylbL, ctpA	3.91756	D		yneA	3.67546	A		ylbLctpAyneA	5.27948	D		yneA_ylbL_ctpA	1.45539	D
WT	1.88443	A		WT	9.38328	A		ylbL, ctpA	11.9521	D		ylbL, ctpA	16.8938	D		yneA	4.2094	A		ylbLctpAyneA	6.95451	D		yneA_ylbL_ctpA	1.28534	D
WT	1.79993	A		WT	11.2049	A		ylbL, ctpA	2.13757	D		ylbL, ctpA	2.56823	D		yneA	2.41309	A		ylbLctpAyneA	4.58704	D		yneA_ylbL_ctpA	6.46605	D
WT	2.07132	A		WT	8.44177	A		ylbL, ctpA	5.44326	D		ylbL, ctpA	5.79361	D		yneA	2.67267	A		ylbLctpAyneA	4.74095	D		yneA_ylbL_ctpA	1.29663	D
WT	2.82104	A		WT	7.98879	A		ylbL, ctpA	17.9817	D		ylbL, ctpA	8.40822	D		yneA	4.26372	A		ylbLctpAyneA	3.2857	D		yneA_ylbL_ctpA	2.16369	D
WT	2.32787	A		WT	7.52348	A		ylbL, ctpA	1.28605	D		ylbL, ctpA	15.3453	D		yneA	3.60689	A		ylbLctpAyneA	4.43589	D		yneA_ylbL_ctpA	5.15517	D
WT	2.36928	A		WT	5.72168	A		ylbL, ctpA	3.59037	D		ylbL, ctpA	5.56531	D		yneA	3.34156	A		ylbLctpAyneA	6.34626	D		yneA_ylbL_ctpA	3.8457	D
WT	2.69222	A		WT	5.39256	A		ylbL, ctpA	4.77231	D		ylbL, ctpA	4.99725	D		yneA	1.64278	A		ylbLctpAyneA	5.77742	D		yneA_ylbL_ctpA	1.59324	D
WT	2.13383	A		WT	7.75146	A		ylbL, ctpA	4.78121	D		ylbL, ctpA	4.31629	D		yneA	1.85431	A		ylbLctpAyneA	4.41789	D		yneA_ylbL_ctpA	3.97981	D
WT	3.20067	A		WT	7.44414	A		ylbL, ctpA	8.57388	D		ylbL, ctpA	5.01015	D		yneA	3.07301	A		ylbLctpAyneA	3.04031	D		yneA_ylbL_ctpA	5.69762	D
WT	2.47179	A		WT	9.79271	A		ylbL, ctpA	3.40433	D		ylbL, ctpA	18.2305	D		yneA	1.96855	A		ylbLctpAyneA	3.83951	D		yneA_ylbL_ctpA	1.75484	D
WT	2.80549	A		WT	6.90516	A		ylbL, ctpA	15.4484	D		ylbL, ctpA	4.61678	D		yneA	2.28458	A		ylbLctpAyneA	3.16191	D		yneA_ylbL_ctpA	2.25691	D
WT	3.29208	A		WT	8.07665	A		ylbL, ctpA	9.45482	D		ylbL, ctpA	7.16862	D		yneA	3.6385	A		ylbLctpAyneA	2.70725	D		yneA_ylbL_ctpA	5.2009	D
WT	3.73384	A		WT	7.92092	A		ylbL, ctpA	9.83587	D		ylbL, ctpA	10.5986	D		yneA	3.91356	A		ylbLctpAyneA	3.92724	D		yneA_ylbL_ctpA	2.76111	D
WT	3.78042	A		WT	4.6369	A		ylbL, ctpA	9.33747	D		ylbL, ctpA	7.89067	D		yneA	2.25807	A		ylbLctpAyneA	5.01202	D		yneA_ylbL_ctpA	1.99249	D
WT	1.72258	A		WT	4.81295	A		ylbL, ctpA	10.5079	D		ylbL, ctpA	9.58906	D		yneA	2.37896	A		ylbLctpAyneA	1.47106	D		yneA_ylbL_ctpA	5.465	D
WT	1.99475	A		WT	2.40799	A		ylbL, ctpA	14.782	D		ylbL, ctpA	12.8246	D		yneA	3.70462	A		ylbLctpAyneA	3.81203	D		yneA_ylbL_ctpA	1.96514	D
WT	2.70841	A		WT	2.65583	A		ylbL, ctpA	9.89631	D		ylbL, ctpA	5.72388	D		yneA	2.24046	A		ylbLctpAyneA	3.53406	D		yneA_ylbL_ctpA	2.07732	D
WT	2.82446	A		WT	2.40799	A		ylbL, ctpA	9.60196	D		ylbL, ctpA	2.3667	D		yneA	2.60461	A		ylbLctpAyneA	3.33782	D		yneA_ylbL_ctpA	4.9308	D
WT	2.03339	A		WT	2.32787	A		ylbL, ctpA	7.28506	D		ylbL, ctpA	4.12154	D		yneA	2.89303	A		ylbLctpAyneA	6.19453	D		yneA_ylbL_ctpA	3.49658	D
WT	1.81341	A		WT	4.12973	A		ylbL, ctpA	10.1797	D		ylbL, ctpA	9.22233	D		yneA	3.41897	A		ylbLctpAyneA	5.06711	D		yneA_ylbL_ctpA	2.07732	D
WT	2.30052	A		WT	5.73439	A		ylbL, ctpA	3.24151	D		ylbL, ctpA	21.5786	D		yneA	1.73697	A		ylbLctpAyneA	8.96564	D		yneA_ylbL_ctpA	3.22545	D
WT	2.37541	A		WT	4.7427	A		ylbL, ctpA	3.29692	D		ylbL, ctpA	4.20101	D		yneA	1.80883	A		ylbLctpAyneA	6.59713	D		yneA_ylbL_ctpA	3.75042	D
WT	3.00631	A		WT	4.71489	A		ylbL, ctpA	3.55631	D		ylbL, ctpA	7.35518	D		yneA	1.83399	A		ylbLctpAyneA	7.70037	D		yneA_ylbL_ctpA	2.28071	D
WT	2.30265	A		WT	4.8572	A		ylbL, ctpA	3.91195	D		ylbL, ctpA	8.23431	D		yneA	2.031	A		ylbLctpAyneA	3.36698	D		yneA_ylbL_ctpA	2.00391	D
WT	1.9454	A		WT	5.13756	A		ylbL, ctpA	5.77245	D		ylbL, ctpA	3.68152	D		yneA	3.5727	A		ylbLctpAyneA	2.9507	D		yneA_ylbL_ctpA	1.90495	D
WT	2.82104	A		WT	4.68696	A		ylbL, ctpA	1.39488	D		ylbL, ctpA	2.19711	D		yneA	3.80603	A		ylbLctpAyneA	1.46893	D		yneA_ylbL_ctpA	6.85923	D
WT	2.17221	A		WT	4.54149	A		ylbL, ctpA	11.2927	D		ylbL, ctpA	4.44363	D		yneA	2.97373	A		ylbLctpAyneA	5.44565	D		yneA_ylbL_ctpA	5.23161	D
WT	1.34159	A		WT	7.07153	A		ylbL, ctpA	2.65583	D		ylbL, ctpA	15.0763	D		yneA	2.90968	A		ylbLctpAyneA	4.66354	D		yneA_ylbL_ctpA	10.37	D
WT	1.9972	A		WT	5.51035	A		ylbL, ctpA	6.13203	D		ylbL, ctpA	6.78569	D		yneA	3.32221	A		ylbLctpAyneA	7.14346	D		yneA_ylbL_ctpA	4.91668	D
WT	2.03339	A		WT	6.48444	A		ylbL, ctpA	2.96728	D		ylbL, ctpA	2.59642	D		yneA	3.35279	A		ylbLctpAyneA	4.68593	D		yneA_ylbL_ctpA	1.93636	D
WT	1.72258	A		WT	3.85183	A		ylbL, ctpA	6.92555	D		ylbL, ctpA	10.4806	D		yneA	2.98089	A		ylbLctpAyneA	4.22617	D		yneA_ylbL_ctpA	2.27252	D
WT	2.21653	A		WT	3.81119	A		ylbL, ctpA	3.22493	D		ylbL, ctpA	3.89892	D		yneA	2.49443	A		ylbLctpAyneA	1.8365	D		yneA_ylbL_ctpA	1.82115	D
WT	1.89727	A		ylbL	6.99683	B		ylbL, ctpA	13.2572	D		ylbL, ctpA	19.1317	D		yneA	2.46701	A		ylbLctpAyneA	5.4123	D		yneA_ylbL_ctpA	3.59689	D
WT	2.0737	A		ylbL	6.70861	B		ylbL, ctpA	6.95322	D		ylbL, ctpA	13.0398	D		yneA	2.45831	A		ylbLctpAyneA	6.41477	D		yneA_ylbL_ctpA	2.72241	D
WT	2.55881	A		ylbL	7.1434	B		ylbL, ctpA	2.86323	D		ylbL, ctpA	10.4613	D		yneA	2.49862	A		ylbLctpAyneA	7.88996	D		yneA_ylbL_ctpA	3.00089	D
WT	2.35283	A		ylbL	6.33265	B		ylbL, ctpA	13.9867	D		ylbL, ctpA	4.45531	D		yneA	3.70255	A		ylbLctpAyneA	5.55828	D		yneA_ylbL_ctpA	4.01097	D
WT	3.57541	A		ylbL	8.05916	B		ylbL, ctpA	1.47384	D		ylbL, ctpA	9.33154	D		yneA	3.80616	A		ylbLctpAyneA	4.51124	D		yneA_ylbL_ctpA	2.98283	D
WT	1.41223	A		ylbL	4.80385	B		ylbL, ctpA	7.76817	D		ylbL, ctpA	7.75352	D		yneA	2.45476	A		ylbLctpAyneA	5.29386	D		yneA_ylbL_ctpA	3.80983	D
WT	2.96728	A		ylbL	5.28044	B		ylbL, ctpA	10.5902	D		ylbL, ctpA	12.4358	D		yneA	2.52101	A		ylbLctpAyneA	2.29826	D		yneA_ylbL_ctpA	4.21288	D
WT	1.7478	A		ylbL	7.41072	B		ylbL, ctpA	15.9629	D		ylbL, ctpA	4.12857	D		yneA	2.57494	A		ylbLctpAyneA	2.87936	D		yneA_ylbL_ctpA	5.48139	D
WT	1.87147	A		ylbL	4.83411	B		ylbL, ctpA	3.40859	D		ylbL, ctpA	8.74083	D		yneA	2.66448	A		ylbLctpAyneA	4.18527	D		yneA_ylbL_ctpA	2.61003	D
WT	1.96526	A		ylbL	4.35784	B		ylbL, ctpA	5.09782	D		ylbL, ctpA	4.68922	D		yneA	3.46942	A		ylbLctpAyneA	5.65008	D		yneA_ylbL_ctpA	6.05661	D
WT	3.44516	A		ylbL	5.23135	B		ylbL, ctpA	10.5462	D		ylbL, ctpA	4.19656	D		yneA	2.55055	A		ylbLctpAyneA	4.65761	D		yneA_ylbL_ctpA	6.64777	D
WT	2.24923	A		ylbL	5.26103	B		ylbL, ctpA	2.2842	D		ylbL, ctpA	9.66363	D		yneA	3.15255	A		ylbLctpAyneA	5.49068	D		yneA_ylbL_ctpA	5.49771	D
WT	2.37541	A		ylbL	8.70335	B		ylbL, ctpA	17.4072	D		ylbL, ctpA	12.1103	D		yneA	3.70184	A		ylbLctpAyneA	7.0445	D		yneA_ylbL_ctpA	3.58708	D
WT	2.2362	A		ylbL	10.1613	B		ylbL, ctpA	12.6138	D		ylbL, ctpA	2.69402	D		yneA	2.48043	A		ylbLctpAyneA	4.31416	D		yneA_ylbL_ctpA	16.2762	D
WT	1.39488	A		ylbL	8.9143	B		ylbL, ctpA	12.0881	D		ylbL, ctpA	3.13933	D		yneA	2.45218	A		ylbLctpAyneA	4.18128	D		yneA_ylbL_ctpA	1.68839	D
WT	2.98199	A		ylbL	11.063	B		ylbL, ctpA	13.418	D		ylbL, ctpA	5.10337	D		yneA	2.55139	A		ylbLctpAyneA	4.25294	D		yneA_ylbL_ctpA	1.84837	D
WT	2.32161	A		ylbL	9.79716	B		ylbL, ctpA	8.81592	D		ylbL, ctpA	2.47372	D		yneA	2.59023	A		ylbLctpAyneA	4.13728	D		yneA_ylbL_ctpA	5.39798	D
WT	2.09002	A		ylbL	8.11567	B		ylbL, ctpA	7.63134	D		ylbL, ctpA	2.27717	D		yneA	2.11234	A		ylbLctpAyneA	4.53814	D		yneA_ylbL_ctpA	5.38566	D
WT	1.95785	A		ylbL	8.18909	B		ylbL, ctpA	3.16358	D		ylbL, ctpA	3.58495	D		yneA	2.38773	A		ylbLctpAyneA	4.96899	D		yneA_ylbL_ctpA	2.49011	D
WT	2.02384	A		ylbL	4.8572	B		ylbL, ctpA	4.13309	D		ylbL, ctpA	2.67041	D		yneA	2.29213	A		ylbLctpAyneA	4.92564	D		yneA_ylbL_ctpA	3.07753	D
WT	2.24923	A		ylbL	5.07176	B		ylbL, ctpA	14.4494	D		ylbL, ctpA	7.32867	D		yneA	2.39747	A		ylbLctpAyneA	7.20545	D		yneA_ylbL_ctpA	2.34819	D
WT	3.15629	A		ylbL	6.47244	B		ylbL, ctpA	9.11685	D		ylbL, ctpA	5.57596	D		yneA	2.50508	A		ylbLctpAyneA	5.40417	D		yneA_ylbL_ctpA	3.06669	D
WT	3.15784	A		ylbL	6.90516	B		ylbL, ctpA	6.61429	D		ylbL, ctpA	3.39943	D		yneA	2.38619	A		ylbLctpAyneA	5.06969	D		yneA_ylbL_ctpA	3.75042	D
WT	2.43612	A		ylbL	7.36531	B		ylbL, ctpA	3.33021	D		ylbL, ctpA	11.1185	D		yneA	3.39717	A		ylbLctpAyneA	5.18091	D		yneA_ylbL_ctpA	3.07753	D
WT	2.24923	A		ylbL	6.01675	B		ylbL, ctpA	6.55075	D		ylbL, ctpA	4.10483	D		yneA	2.65216	A		ylbLctpAyneA	5.07382	D		yneA_ylbL_ctpA	1.65349	D
WT	2.46585	A		ylbL	7.27493	B		ylbL, ctpA	11.8891	D		ylbL, ctpA	5.10924	D		yneA	2.21453	A		ylbLctpAyneA	4.26075	D		yneA_ylbL_ctpA	6.74512	D
WT	2.71383	A		ylbL	2.56642	B		ylbL, ctpA	7.5478	D		ylbL, ctpA	7.41878	D		yneA	2.48695	A		ylbLctpAyneA	4.78508	D		yneA_ylbL_ctpA	4.25269	D
WT	3.15629	A		ylbL	2.86039	B		ylbL, ctpA	16.8507	D		ylbL, ctpA	11.1849	D		yneA	2.29007	A		ylbLctpAyneA	6.05945	D		yneA_ylbL_ctpA	5.80129	D
WT	3.2788	A		ylbL	2.76879	B		ylbL, ctpA	14.4343	D		ylbL, ctpA	6.02565	D		yneA	3.6005	A		ylbLctpAyneA	3.03263	D		yneA_ylbL_ctpA	3.46794	D
WT	3.08146	A		ylbL	2.77756	B		ylbL, ctpA	9.83103	D		ylbL, ctpA	5.83619	D		yneA	3.52109	A		ylbLctpAyneA	4.75031	D		yneA_ylbL_ctpA	9.36863	D
WT	2.34451	A		ylbL	2.76356	B		ylbL, ctpA	2.17892	D		ylbL, ctpA	3.46671	D		yneA	3.89892	A		ylbLctpAyneA	7.13959	D		yneA_ylbL_ctpA	5.80329	D
WT	2.20556	A		ylbL	2.9738	B		ylbL, ctpA	3.38962	D		ylbL, ctpA	21.7042	D		yneA	2.84665	A		ylbLctpAyneA	4.38112	D		yneA_ylbL_ctpA	6.79673	D
WT	3.38962	A		ylbL	3.15784	B		ylbL, ctpA	3.50258	D		ylbL, ctpA	13.4422	D		yneA	3.36001	A		ylbLctpAyneA	6.08035	D		yneA_ylbL_ctpA	6.64945	D
WT	3.21132	A		ylbL	3.61869	B		ylbL, ctpA	4.96712	D		ylbL, ctpA	4.48511	D		yneA	4.20314	A		ylbLctpAyneA	4.86655	D		yneA_ylbL_ctpA	2.1366	D
WT	2.03339	A		ylbL	2.56068	B		ylbL, ctpA	6.34884	D		ylbL, ctpA	15.1135	D		yneA	2.30007	A		ylbLctpAyneA	7.34608	D		yneA_ylbL_ctpA	3.86621	D
WT	2.05248	A		ylbL	3.68269	B		ylbL, ctpA	8.78128	D		ylbL, ctpA	2.16847	D		yneA	2.23394	A		ylbLctpAyneA	3.21977	D		yneA_ylbL_ctpA	1.87076	D
WT	2.20556	A		ylbL	5.20529	B		ylbL, ctpA	6.60958	D		ylbL, ctpA	5.4154	D		yneA	2.26633	A		ylbLctpAyneA	4.64967	D		yneA_ylbL_ctpA	6.16222	D
WT	2.49721	A		ylbL	6.20776	B		ylbL, ctpA	5.29483	D		ylbL, ctpA	2.90935	D		yneA	2.09157	A		ylbLctpAyneA	5.4203	D		yneA_ylbL_ctpA	4.30475	D
WT	3.59037	A		ylbL	6.06823	B		ylbL, ctpA	13.5486	D		ylbL, ctpA	5.33244	D		yneA	2.22556	A		ylbLctpAyneA	5.18723	D		yneA_ylbL_ctpA	8.00369	D
WT	2.24923	A		ylbL	5.3345	B		ylbL, ctpA	13.9522	D		ylbL, ctpA	16.9786	D		yneA	2.42102	A		ylbLctpAyneA	3.81216	D		yneA_ylbL_ctpA	2.32677	D
WT	2.09002	A		ylbL	4.54685	B		ylbL, ctpA	4.24043	D		ylbL, ctpA	15.5136	D		yneA	3.38536	A		ylbLctpAyneA	6.30375	D		yneA_ylbL_ctpA	4.50163	D
WT	2.38567	A		ylbL	4.23669	B		ylbL, ctpA	3.24667	D		ylbL, ctpA	5.2009	D		yneA	2.25433	A		ylbLctpAyneA	1.73574	D		yneA_ylbL_ctpA	10.2358	D
WT	1.28605	A		ylbL	3.8366	B		ylbL, ctpA	2.82149	D		ylbL, ctpA	8.91778	D		yneA	2.74447	A		ylbLctpAyneA	5.88489	D		yneA_ylbL_ctpA	3.6125	D
WT	2.3836	A		ylbL	3.63746	B		ylbL, ctpA	12.7247	D		ylbL, ctpA	10.7634	D		yneA	2.11602	A		ylbLctpAyneA	5.10653	D		yneA_ylbL_ctpA	9.75504	D
WT	2.09002	A		ylbL	4.6369	B		ylbL, ctpA	5.08434	D		ylbL, ctpA	8.43319	D		yneA	2.14847	A		ylbLctpAyneA	3.64992	D		yneA_ylbL_ctpA	2.03687	D
WT	2.12925	A		ylbL	4.044	B		ylbL, ctpA	2.59481	D		ylbL, ctpA	15.0641	D		yneA	2.76111	A		ylbLctpAyneA	4.94925	D		yneA_ylbL_ctpA	2.61242	D
WT	2.05958	A		ylbL	4.25959	B		ylbL, ctpA	12.9951	D		ylbL, ctpA	7.85764	D		yneA	2.82756	A		ylbLctpAyneA	3.169	D		yneA_ylbL_ctpA	5.44101	D
WT	2.16324	A		ylbL	4.04884	B		ylbL, ctpA	5.06124	D		ylbL, ctpA	6.55108	D		yneA	2.57087	A		ylbLctpAyneA	9.04164	D		yneA_ylbL_ctpA	3.52386	D
WT	2.19008	A		ylbL	3.35937	B		ylbL, ctpA	5.23135	D		ylbL, ctpA	3.54128	D		yneA	2.43302	A		ylbLctpAyneA	3.68114	D		yneA_ylbL_ctpA	1.47384	D
WT	2.61151	A		ylbL	3.84673	B		ylbL, ctpA	4.51679	D		ylbL, ctpA	3.68533	D		yneA	3.26538	A		ylbLctpAyneA	4.15683	D		yneA_ylbL_ctpA	4.24436	D
WT	2.1655	A		ylbL	3.58495	B		ylbL, ctpA	6.96251	D		ylbL, ctpA	4.94061	D		yneA	2.06532	A		ylbLctpAyneA	4.82578	D		yneA_ylbL_ctpA	2.00391	D
WT	2.09002	A		ylbL	4.33655	B		ylbL, ctpA	10.6978	D		ylbL, ctpA	2.90097	D		yneA	2.16492	A		ylbLctpAyneA	4.91126	D		yneA_ylbL_ctpA	4.37996	D
WT	2.47372	A		ylbL	3.13933	B		ylbL, ctpA	8.88939	D		ylbL, ctpA	10.5139	D		yneA	2.6748	A		ylbLctpAyneA	1.99481	D		yneA_ylbL_ctpA	2.25691	D
WT	3.35504	A		ylbL	3.00631	B		ylbL, ctpA	9.9247	D		ylbL, ctpA	8.6751	D		yneA	3.12217	A		ylbLctpAyneA	4.27817	D		yneA_ylbL_ctpA	1.42068	D
WT	2.77756	A		ylbL	3.17629	B		ylbL, ctpA	11.8053	D		ylbL, ctpA	20.2209	D		yneA	1.74561	A		ylbLctpAyneA	3.18552	D		yneA_ylbL_ctpA	5.46578	D
WT	2.30897	A		ylbL	3.08933	B		ylbL, ctpA	5.10111	D		ylbL, ctpA	2.53888	D		yneA	1.78832	A		ylbLctpAyneA	4.12477	D		yneA_ylbL_ctpA	1.92449	D
WT	1.76445	A		ylbL	9.20271	B		ylbL, ctpA	17.3778	D		ylbL, ctpA	2.81633	D		yneA	2.49695	A		ylbLctpAyneA	4.47686	D		yneA_ylbL_ctpA	4.43802	D
WT	2.031	A		ylbL	7.01418	B		ylbL, ctpA	8.37397	D		ylbL, ctpA	12.3897	D		yneA	2.48443	A		ylbLctpAyneA	1.85734	D		yneA_ylbL_ctpA	1.56028	D
WT	2.12925	A		ylbL	6.11616	B		ylbL, ctpA	6.87104	D		ylbL, ctpA	7.82629	D		yneA	4.00007	A		ylbLctpAyneA	1.99481	D		yneA_ylbL_ctpA	4.17121	D
WT	2.05958	A		ylbL	5.59441	B		ylbL, ctpA	3.78629	D		ylbL, ctpA	3.83706	D		yneA	1.76193	A		ylbLctpAyneA	4.6849	D		yneA_ylbL_ctpA	2.46908	D
WT	2.21653	A		ylbL	5.25083	B		ylbL, ctpA	2.20466	D		ylbL, ctpA	5.98404	D		yneA	2.15621	A		ylbLctpAyneA	3.42142	D		yneA_ylbL_ctpA	3.62682	D
WT	1.85315	A		ylbL	12.3329	B		ylbL, ctpA	10.997	D		ylbL, ctpA	3.78467	D		yneA	2.14441	A		ylbLctpAyneA	6.99393	D		yneA_ylbL_ctpA	6.65493	D
WT	1.8347	A		ylbL	9.88025	B		ylbL, ctpA	8.75896	D		ylbL, ctpA	17.2312	D		yneA	2.21453	A		ylbLctpAyneA	5.43533	D		yneA_ylbL_ctpA	4.32545	D
WT	1.95785	A		ylbL	2.98522	B		ylbL, ctpA	5.42985	D		ylbL, ctpA	5.09659	D		yneA	3.223	A		ylbLctpAyneA	5.39817	D		yneA_ylbL_ctpA	2.8849	D
WT	1.47951	A		ylbL	3.0385	B		ylbL, ctpA	5.44365	D		ylbL, ctpA	2.92574	D		yneA	2.82956	A		ylbLctpAyneA	7.43014	D		yneA_ylbL_ctpA	2.16847	D
WT	1.88443	A		ylbL	3.17016	B		ylbL, ctpA	7.63025	D		ylbL, ctpA	2.84497	D		yneA	2.20137	A		ylbLctpAyneA	7.03147	D		yneA_ylbL_ctpA	4.21682	D
WT	1.98255	A		ylbL	3.96749	B		ylbL, ctpA	5.25187	D		ylbL, ctpA	4.75315	D		yneA	1.89424	A		ylbLctpAyneA	6.5136	D		yneA_ylbL_ctpA	3.41594	D
WT	2.07132	A		ylbL	4.04761	B		ylbL, ctpA	12.6198	D		ylbL, ctpA	8.90501	D		yneA	2.84297	A		ylbLctpAyneA	6.26317	D		yneA_ylbL_ctpA	2.75582	D
WT	2.95902	A		ylbL	2.92929	B		ylbL, ctpA	10.987	D		ylbL, ctpA	12.9397	D		yneA	3.31531	A		ylbLctpAyneA	5.72639	D		yneA_ylbL_ctpA	2.9449	D
WT	2.35283	A		ylbL	4.18702	B		ylbL, ctpA	14.2227	D		ylbL, ctpA	2.80078	D		yneA	2.35283	A		ylbLctpAyneA	4.55465	D		yneA_ylbL_ctpA	3.65204	D
WT	3.01121	A		ylbL	3.37672	B		ylbL, ctpA	4.5842	D		ylbL, ctpA	4.03736	D		yneA	2.13879	A		ylbLctpAyneA	1.64498	D		yneA_ylbL_ctpA	2.03997	D
WT	2.74053	A		ylbL	3.15784	B		ylbL, ctpA	11.5473	D		ylbL, ctpA	14.352	D		yneA	2.95793	A		ylbLctpAyneA	2.80543	D		yneA_ylbL_ctpA	2.65977	D
WT	3.0047	A		ylbL	5.90902	B		ylbL, ctpA	7.22558	D		ylbL, ctpA	17.1361	D		yneA	3.37685	A		ylbLctpAyneA	5.99107	D		yneA_ylbL_ctpA	4.37996	D
WT	3.38962	A		ylbL	2.46785	B		ylbL, ctpA	7.44652	D		ylbL, ctpA	6.62707	D		yneA	2.00003	A		ylbLctpAyneA	5.09711	D		yneA_ylbL_ctpA	5.21845	D
WT	3.63746	A		ylbL	2.87568	B		ylbL, ctpA	10.2073	D		ylbL, ctpA	2.64667	D		yneA	2.3916	A		ylbLctpAyneA	4.45628	D		yneA_ylbL_ctpA	2.32232	D
WT	3.11443	A		ylbL	2.47179	B		ylbL, ctpA	10.7203	D		ylbL, ctpA	2.68318	D		yneA	3.51354	A		ylbLctpAyneA	3.00934	D		yneA_ylbL_ctpA	6.21434	D
WT	2.43612	A		ylbL	1.81341	B		ylbL, ctpA	8.46273	D		ylbL, ctpA	5.39972	D		yneA	1.96352	A		ylbLctpAyneA	3.10178	D		yneA_ylbL_ctpA	11.5878	D
WT	2.20556	A		ylbL	2.58907	B		ylbL, ctpA	9.23355	D		ylbL, ctpA	10.636	D		yneA	2.16969	A		ylbLctpAyneA	1.12658	D		yneA_ylbL_ctpA	3.40433	D
WT	2.51082	A		ylbL	2.84678	B		ylbL, ctpA	6.01178	D		ylbL, ctpA	11.7148	D		yneA	3.30008	A		ylbLctpAyneA	4.64342	D		yneA_ylbL_ctpA	2.9378	D
WT	2.40193	A		ylbL	2.27717	B		ylbL, ctpA	11.1408	D		ylbL, ctpA	5.57209	D		yneA	2.20111	A		ylbLctpAyneA	4.2332	D		yneA_ylbL_ctpA	5.80503	D
WT	1.87147	A		ylbL	2.9607	B		ylbL, ctpA	5.54667	D		ylbL, ctpA	3.90531	D		yneA	2.49882	A		ylbLctpAyneA	1.99481	D		yneA_ylbL_ctpA	2.23652	D
WT	1.7478	A		ylbL	5.48468	B		ylbL, ctpA	12.601	D		ylbL, ctpA	4.90694	D		yneA	5.32708	A		ylbLctpAyneA	5.43275	D		yneA_ylbL_ctpA	5.39404	D
WT	1.76445	A		ylbL	3.02566	B		ylbL, ctpA	10.6092	D		ylbL, ctpA	5.30386	D		yneA	2.58216	A		ylbLctpAyneA	7.28938	D		yneA_ylbL_ctpA	10.8247	D
WT	3.15171	A		ylbL	4.69838	B		ylbL, ctpA	4.11696	D		ylbL, ctpA	5.83335	D		yneA	2.54991	A		ylbLctpAyneA	6.62442	D		yneA_ylbL_ctpA	1.73697	D
WT	1.93785	A		ylbL	4.69838	B		ylbL, ctpA	6.11609	D		ylbL, ctpA	18.7723	D		yneA	2.72047	A		ylbLctpAyneA	4.22682	D		yneA_ylbL_ctpA	5.90811	D
WT	1.93785	A		ylbL	4.99157	B		ylbL, ctpA	1.84728	D		ylbL, ctpA	22.1913	D		yneA	3.08062	A		ylbLctpAyneA	4.78947	D		yneA_ylbL_ctpA	2.16847	D
WT	2.16324	A		ylbL	4.32648	B		ylbL, ctpA	6.75344	D		ylbL, ctpA	2.84788	D		yneA	3.14526	A		ylbLctpAyneA	4.19618	D		yneA_ylbL_ctpA	2.99321	D
WT	2.11776	A		ylbL	2.8262	B		ylbL, ctpA	6.76944	D		ylbL, ctpA	4.20547	D		yneA	2.72241	A		ylbLctpAyneA	4.71012	D		yneA_ylbL_ctpA	2.53888	D
WT	2.49527	A		ylbL	2.09002	B		ylbL, ctpA	14.0578	D		ylbL, ctpA	12.4522	D		yneA	2.06454	A		ylbLctpAyneA	3.85467	D		yneA_ylbL_ctpA	1.72129	D
WT	2.52823	A		ylbL	5.07176	B		ylbL, ctpA	13.0271	D		ylbL, ctpA	8.62194	D		yneA	1.87327	A		ylbLctpAyneA	4.12115	D		yneA_ylbL_ctpA	1.09665	D
WT	1.91514	A		ylbL	3.96136	B		ylbL, ctpA	8.941	D		ylbL, ctpA	6.97206	D		yneA	1.5755	A		ylbLctpAyneA	4.09832	D		yneA_ylbL_ctpA	2.76111	D
WT	1.96526	A		ylbL	4.16141	B		ylbL, ctpA	7.46575	D		ylbL, ctpA	14.9555	D		yneA	1.52996	A		ylbLctpAyneA	4.28926	D		yneA_ylbL_ctpA	3.2028	D
WT	2.32161	A		ylbL	4.73547	B		ylbL, ctpA	9.79491	D		ylbL, ctpA	6.16222	D		yneA	3.17636	A		ylbLctpAyneA	5.01202	D		yneA_ylbL_ctpA	2.7384	D
WT	2.2253	A		ylbL	4.05845	B		ylbL, ctpA	1.88076	D		ylbL, ctpA	3.72146	D		yneA	2.55055	A		ylbLctpAyneA	2.79595	D		yneA_ylbL_ctpA	3.28492	D
WT	1.84263	A		ylbL	4.25959	B		ylbL, ctpA	7.6145	D		ylbL, ctpA	5.77387	D		yneA	3.06572	A		ylbLctpAyneA	5.97985	D		yneA_ylbL_ctpA	1.96623	D
WT	1.93785	A		ylbL	3.88699	B		ylbL, ctpA	7.64392	D		ylbL, ctpA	3.42142	D		yneA	3.54051	A		ylbLctpAyneA	9.76439	D		yneA_ylbL_ctpA	1.82115	D
WT	1.95288	A		ylbL	3.8366	B		ylbL, ctpA	9.29993	D		ylbL, ctpA	2.76356	D		yneA	2.7424	A		ylbLctpAyneA	2.00081	D		yneA_ylbL_ctpA	5.11091	D
WT	2.2362	A		ylbL	3.06405	B		ylbL, ctpA	4.26591	D		ylbL, ctpA	3.05927	D		yneA	2.69899	A		ylbLctpAyneA	4.92345	D		yneA_ylbL_ctpA	4.00788	D
WT	2.09235	A		ylbL	3.35356	B		ylbL, ctpA	11.0343	D		ylbL, ctpA	4.26985	D		yneA	1.99694	A		ylbLctpAyneA	5.52467	D		yneA_ylbL_ctpA	4.11444	D
WT	1.89469	A		ylbL	2.82446	B		ylbL, ctpA	11.6568	D		ylbL, ctpA	4.43963	D		yneA	1.83399	A		ylbLctpAyneA	5.48184	D		yneA_ylbL_ctpA	3.68604	D
WT	2.19008	A		ylbL	3.187	B		ylbL, ctpA	8.1987	D		ylbL, ctpA	5.41681	D		yneA	2.99205	A		ylbLctpAyneA	5.91805	D		yneA_ylbL_ctpA	3.18713	D
WT	2.16324	A		ylbL	3.4011	B		ylbL, ctpA	12.9478	D		ylbL, ctpA	5.88515	D		yneA	2.9011	A		ylbLctpAyneA	3.77377	D		yneA_ylbL_ctpA	2.25781	D
WT	3.13468	A		ylbL	3.57541	B		ylbL, ctpA	2.65977	D		ylbL, ctpA	24.2161	D		yneA	3.2906	A		ylbLctpAyneA	2.37657	D		yneA_ylbL_ctpA	1.01995	D
WT	2.58907	A		ylbL	3.51232	B		ylbL, ctpA	7.39182	D		ylbL, ctpA	6.7079	D		yneA	3.23396	A		ylbLctpAyneA	4.22643	D		yneA_ylbL_ctpA	1.83367	D
WT	2.59642	A		ylbL	3.57405	B		ylbL, ctpA	6.93136	D		ylbL, ctpA	9.31406	D		yneA	3.4331	A		ylbLctpAyneA	5.13859	D		yneA_ylbL_ctpA	1.91475	D
WT	2.65977	A		ylbL	3.31563	B		ylbL, ctpA	6.40561	D		ylbL, ctpA	1.32334	D		yneA	3.32537	A		ylbLctpAyneA	5.13665	D		yneA_ylbL_ctpA	3.00708	D
WT	2.72163	A		ylbL	3.0465	B		ylbL, ctpA	1.87521	D		ylbL, ctpA	1.42255	D		yneA	1.58176	A		ylbLctpAyneA	5.91302	D		yneA_ylbL_ctpA	3.34576	D
WT	2.11602	A		ylbL	7.03083	B		ylbL, ctpA	10.2835	D		ylbL, ctpA	7.8588	D		yneA	1.93875	A		ylbLctpAyneA	5.12562	D		yneA_ylbL_ctpA	1.74651	D
WT	1.79238	A		ylbL	6.40522	B		ylbL, ctpA	14.6628	D		ylbL, ctpA	5.37082	D		yneA	2.15621	A		ylbLctpAyneA	3.42871	D		yneA_ylbL_ctpA	3.40678	D
WT	2.48172	A		ylbL	4.92481	B		ylbL, ctpA	10.3877	D		ylbL, ctpA	4.23669	D		yneA	1.60692	A		ylbLctpAyneA	4.12909	D		yneA_ylbL_ctpA	3.75042	D
WT	2.32593	A		ylbL	6.62029	B		ylbL, ctpA	10.2181	D		ylbL, ctpA	5.49532	D		yneA	2.71247	A		ylbLctpAyneA	1.86128	D		yneA_ylbL_ctpA	1.86186	D
WT	2.12783	A		ylbL	6.41806	B		ylbL, ctpA	11.1406	D		ylbL, ctpA	8.53118	D		yneA	1.83876	A		ylbLctpAyneA	4.06877	D		yneA_ylbL_ctpA	5.57615	D
WT	2.12783	A		ylbL	13.0694	B		ylbL, ctpA	3.39027	D		ylbL, ctpA	4.86862	D		yneA	1.86882	A		ylbLctpAyneA	4.80372	D		yneA_ylbL_ctpA	2.03997	D
WT	2.97018	A		ylbL	5.99972	B		ylbL, ctpA	13.4538	D		ylbL, ctpA	10.1125	D		yneA	2.79111	A		ylbLctpAyneA	6.48515	D		yneA_ylbL_ctpA	6.08455	D
WT	3.03669	A		ylbL	6.13919	B		ylbL, ctpA	6.40232	D		ylbL, ctpA	5.31954	D		yneA	2.18498	A		ylbLctpAyneA	3.03669	D		yneA_ylbL_ctpA	9.96715	D
WT	2.45476	A		ylbL	7.82268	B		ylbL, ctpA	7.54535	D		ylbL, ctpA	9.68169	D		yneA	2.33419	A		ylbLctpAyneA	4.96532	D		yneA_ylbL_ctpA	2.57068	D
WT	1.67968	A		ylbL	10.9503	B		ylbL, ctpA	3.53573	D		ylbL, ctpA	8.94326	D		yneA	1.53776	A		ylbLctpAyneA	4.43628	D		yneA_ylbL_ctpA	5.46539	D
WT	2.28781	A		ylbL	4.99054	B		ylbL, ctpA	7.25416	D		ylbL, ctpA	15.0692	D		yneA	2.11234	A		ylbLctpAyneA	7.63721	D		yneA_ylbL_ctpA	3.85086	D
WT	2.09002	A		ylbL	8.12529	B		ylbL, ctpA	11.3703	D		ylbL, ctpA	1.72129	D		yneA	3.09914	A		ylbLctpAyneA	5.65788	D		yneA_ylbL_ctpA	2.55197	D
WT	1.90495	A		ylbL	5.57964	B		ylbL, ctpA	9.52223	D		ylbL, ctpA	3.34576	D		yneA	3.2806	A		ylbLctpAyneA	6.12977	D		yneA_ylbL_ctpA	2.78588	D
WT	2.42612	A		ylbL	6.4867	B		ylbL, ctpA	11.7318	D		ylbL, ctpA	2.51914	D		yneA	1.76342	A		ylbLctpAyneA	6.65074	D		yneA_ylbL_ctpA	1.50596	D
WT	2.33832	A		ylbL	5.73439	B		ylbL, ctpA	13.5249	D		ylbL, ctpA	2.18285	D		yneA	2.00629	A		ylbLctpAyneA	4.6469	D		yneA_ylbL_ctpA	1.64466	D
WT	2.2942	A		ylbL	3.42394	B		ylbL, ctpA	9.79942	D		ylbL, ctpA	25.121	D		yneA	2.07358	A		ylbLctpAyneA	3.65172	D		yneA_ylbL_ctpA	2.71318	D
WT	2.25355	A		ylbL	5.87354	B		ylbL, ctpA	6.52688	D		ylbL, ctpA	2.13273	D		yneA	2.09157	A		ylbLctpAyneA	4.0938	D		yneA_ylbL_ctpA	2.92574	D
WT	2.15421	A		ylbL	6.35026	B		ylbL, ctpA	1.74174	D		ylbL, ctpA	3.35511	D		yneA	1.52144	A		ylbLctpAyneA	6.14106	D		yneA_ylbL_ctpA	8.52937	D
WT	1.70271	A		ylbL	5.48203	B		ylbL, ctpA	11.7746	D		ylbL, ctpA	2.54462	D		yneA	1.7022	A		ylbLctpAyneA	1.8923	D		yneA_ylbL_ctpA	6.50902	D
WT	2.48353	A		ylbL	3.4011	B		ylbL, ctpA	14.5081	D		ylbL, ctpA	2.57791	D		yneA	2.41799	A		ylbLctpAyneA	4.93758	D		yneA_ylbL_ctpA	2.69396	D
WT	2.38567	A		ylbL	5.44017	B		ylbL, ctpA	9.37005	D		ylbL, ctpA	14.5148	D		yneA	2.28071	A		ylbLctpAyneA	1.49416	D		yneA_ylbL_ctpA	2.48256	D
WT	2.1086	A		ylbL	5.12143	B		ylbL, ctpA	8.22328	D		ylbL, ctpA	11.2608	D		yneA	3.68114	A		ylbLctpAyneA	5.23516	D		yneA_ylbL_ctpA	1.75484	D
WT	2.27717	A		ylbL	8.60446	B		ylbL, ctpA	8.28379	D		ylbL, ctpA	8.87985	D		yneA	3.77874	A		ylbLctpAyneA	3.62127	D		yneA_ylbL_ctpA	2.84788	D
WT	1.99475	A		ylbL	10.2338	B		ylbL, ctpA	8.42699	D		ylbL, ctpA	3.31563	D		yneA	1.9074	A		ylbLctpAyneA	4.39622	D		yneA_ylbL_ctpA	3.16094	D
WT	2.28781	A		ylbL	5.26103	B		ylbL, ctpA	9.92657	D		ylbL, ctpA	2.66499	D		yneA	2.01249	A		ylbLctpAyneA	5.29386	D		yneA_ylbL_ctpA	1.96197	D
WT	1.68833	A		ylbL	7.74959	B		ylbL, ctpA	8.91649	D		ylbL, ctpA	3.2128	D		yneA	2.19259	A		ylbLctpAyneA	6.60675	D		yneA_ylbL_ctpA	2.08932	D
WT	1.78638	A		ylbL	9.60867	B		ylbL, ctpA	11.0078	D		ylbL, ctpA	3.32737	D		yneA	2.10351	A		ylbLctpAyneA	5.5139	D		yneA_ylbL_ctpA	5.26012	D
WT	1.97513	A		ylbL	9.66473	B		ylbL, ctpA	10.1248	D		ylbL, ctpA	4.53717	D		yneA	4.01671	A		ylbLctpAyneA	3.66991	D		yneA_ylbL_ctpA	3.6674	D
WT	2.16995	A		ylbL	8.7318	B		ylbL, ctpA	8.71851	D		ylbL, ctpA	10.0418	D		yneA	2.83272	A		ylbLctpAyneA	4.1687	D		yneA_ylbL_ctpA	2.77466	D
WT	2.68318	A		ylbL	7.8957	B		ylbL, ctpA	9.51436	D		ylbL, ctpA	5.17116	D		yneA	3.21545	A		ylbLctpAyneA	2.83401	D		yneA_ylbL_ctpA	1.91037	D
WT	1.7478	A		ylbL	8.39848	B		ylbL, ctpA	12.5442	D		ylbL, ctpA	10.5739	D		yneA	2.25317	A		ylbLctpAyneA	2.96741	D		yneA_ylbL_ctpA	3.6125	D
WT	1.5088	A		ylbL	6.00456	B		ylbL, ctpA	2.33838	D		ylbL, ctpA	10.069	D		yneA	2.14073	A		ylbLctpAyneA	6.21408	D		yneA_ylbL_ctpA	5.4859	D
WT	1.90495	A		ylbL	5.49971	B		ylbL, ctpA	9.49223	D		ylbL, ctpA	16.2366	D		yneA	1.96197	A		ylbLctpAyneA	2.09654	D		yneA_ylbL_ctpA	3.15565	D
WT	1.72258	A		ylbL	5.04099	B		ylbL, ctpA	19.8046	D		ylbL, ctpA	15.9144	D		yneA	1.6651	A		ylbLctpAyneA	4.08006	D		yneA_ylbL_ctpA	4.79495	D
WT	2.68318	A		ylbL	4.86623	B		ylbL, ctpA	5.81477	D		ylbL, ctpA	17.93	D		yneA	2.53662	A		ylbLctpAyneA	6.08784	D		yneA_ylbL_ctpA	1.65349	D
WT	3.41968	A		ylbL	6.68538	B		ylbL, ctpA	2.91503	D		ylbL, ctpA	15.1858	D		yneA	2.2293	A		ylbLctpAyneA	3.9435	D		yneA_ylbL_ctpA	6.01281	D
WT	3.6694	A		ylbL	3.71817	B		ylbL, ctpA	2.51004	D		ylbL, ctpA	7.90667	D		yneA	3.16455	A		ylbLctpAyneA	5.73775	D		yneA_ylbL_ctpA	6.78111	D
WT	1.58124	A		ylbL	12.0371	B		ylbL, ctpA	8.79521	D		ylbL, ctpA	5.50184	D		yneA	2.9676	A		ylbLctpAyneA	5.67827	D		yneA_ylbL_ctpA	1.89837	D
WT	1.93785	A		ylbL	6.31955	B		ylbL, ctpA	15.245	D		ylbL, ctpA	10.3781	D		yneA	3.22945	A		ylbLctpAyneA	3.77874	D		yneA_ylbL_ctpA	4.22617	D
WT	1.84263	A		ylbL	5.76149	B		ylbL, ctpA	11.9097	D		ylbL, ctpA	6.50579	D		yneA	3.45361	A		ylbLctpAyneA	2.19543	D		yneA_ylbL_ctpA	5.56609	D
WT	1.65343	A		ylbL	7.50207	B		ylbL, ctpA	3.4918	D		ylbL, ctpA	2.42831	D		yneA	2.33329	A		ylbLctpAyneA	7.14682	D		yneA_ylbL_ctpA	2.40076	D
WT	1.72258	A		ylbL	8.09045	B		ylbL, ctpA	7.41343	D		ylbL, ctpA	11.783	D		yneA	2.67712	A		ylbLctpAyneA	6.60584	D		yneA_ylbL_ctpA	9.36534	D
WT	1.89727	A		ylbL	7.89138	B		ylbL, ctpA	6.59823	D		ylbL, ctpA	4.60729	D		yneA	2.15744	A		ylbLctpAyneA	4.59104	D		yneA_ylbL_ctpA	1.59324	D
WT	1.85315	A		ylbL	8.9839	B		ylbL, ctpA	9.9445	D		ylbL, ctpA	3.24151	D		yneA	2.23652	A		ylbLctpAyneA	2.37238	D		yneA_ylbL_ctpA	3.84738	D
WT	1.94288	A		ylbL	9.45507	B		ylbL, ctpA	8.39235	D		ylbL, ctpA	15.2246	D		yneA	2.59984	A		ylbLctpAyneA	4.89694	D		yneA_ylbL_ctpA	1.28044	D
WT	1.85315	A		ylbL	5.91889	B		ylbL, ctpA	6.26266	D		ylbL, ctpA	26.7618	D		yneA	2.32813	A		ylbLctpAyneA	4.11644	D		yneA_ylbL_ctpA	6.33929	D
WT	2.20556	A		ylbL	5.88676	B		ylbL, ctpA	13.8619	D		ylbL, ctpA	13.6559	D		yneA	2.31535	A		ylbLctpAyneA	3.93621	D		yneA_ylbL_ctpA	4.22617	D
WT	2.0737	A		ylbL	6.50992	B		ylbL, ctpA	3.05992	D		ylbL, ctpA	16.745	D		yneA	2.19827	A		ylbLctpAyneA	4.41415	D		yneA_ylbL_ctpA	3.92447	D
WT	2.08074	A		ylbL	8.13361	B		ylbL, ctpA	11.8058	D		ylbL, ctpA	3.04243	D		yneA	3.8457	A		ylbLctpAyneA	3.36595	D		yneA_ylbL_ctpA	3.65372	D
WT	2.03339	A		ylbL	6.82866	B		ylbL, ctpA	3.66398	D		ylbL, ctpA	3.04495	D		yneA	4.10051	A		ylbLctpAyneA	3.56218	D		yneA_ylbL_ctpA	4.76889	D
WT	2.0737	A		ylbL	5.95824	B		ylbL, ctpA	14.2596	D		ylbL, ctpA	3.00089	D		yneA	2.58216	A		ylbLctpAyneA	6.22918	D		yneA_ylbL_ctpA	3.95401	D
WT	2.20556	A		ylbL	9.45095	B		ylbL, ctpA	4.15921	D		ylbL, ctpA	10.7978	D		yneA	2.58397	A		ylbLctpAyneA	5.06324	D		yneA_ylbL_ctpA	6.69435	D
WT	3.0972	A		ylbL	8.9372	B		ylbL, ctpA	8.92713	D		ylbL, ctpA	11.5174	D		yneA	3.79958	A		ylbLctpAyneA	6.07106	D		yneA_ylbL_ctpA	3.00089	D
WT	2.56449	A		ylbL	9.79271	B		ylbL, ctpA	15.1168	D		ylbL, ctpA	12.7912	D		yneA	3.81325	A		ylbLctpAyneA	1.98017	D		yneA_ylbL_ctpA	4.21288	D
WT	3.77655	A		ylbL	6.96406	B		ylbL, ctpA	5.69324	D		ylbL, ctpA	16.8349	D		yneA	1.89011	A		ylbLctpAyneA	3.52148	D		yneA_ylbL_ctpA	6.67442	D
WT	1.72542	A		ylbL	5.29786	B		ylbL, ctpA	6.93136	D		ylbL, ctpA	2.49172	D		yneA	1.95269	A		ylbLctpAyneA	3.9831	D		yneA_ylbL_ctpA	1.7749	D
WT	2.43612	A		ylbL	5.24161	B		ylbL, ctpA	13.4037	D		ylbL, ctpA	8.46002	D		yneA	1.89424	A		ylbLctpAyneA	4.8043	D		yneA_ylbL_ctpA	1.59324	D
WT	2.25136	A		ylbL	8.26708	B		ylbL, ctpA	4.42486	D		ylbL, ctpA	11.5843	D		yneA	2.12415	A		ylbLctpAyneA	6.88239	D		yneA_ylbL_ctpA	5.8458	D
WT	2.43612	A		ylbL	8.17302	B		ylbL, ctpA	2.64564	D		ylbL, ctpA	3.57663	D		yneA	2.87697	A		ylbLctpAyneA	9.77155	D		yneA_ylbL_ctpA	1.73697	D
WT	2.56449	A		ylbL	9.17304	B		ylbL, ctpA	10.8206	D		ylbL, ctpA	3.42142	D		yneA	2.60003	A		ylbLctpAyneA	6.23189	D		yneA_ylbL_ctpA	1.21199	D
WT	2.16324	A		ylbL	8.95623	B		ylbL, ctpA	7.93137	D		ylbL, ctpA	8.40829	D		yneA	2.58778	A		ylbLctpAyneA	2.69028	D		yneA_ylbL_ctpA	3.88395	D
WT	2.74053	A		ylbL	6.94935	B		ylbL, ctpA	14.3683	D		ylbL, ctpA	13.1848	D		yneA	3.23138	A		ylbLctpAyneA	4.22617	D		yneA_ylbL_ctpA	6.99754	D
WT	2.6208	A		ylbL	4.10257	B		ylbL, ctpA	3.59057	D		ylbL, ctpA	12.6516	D		yneA	2.51772	A		ylbLctpAyneA	6.71273	D		yneA_ylbL_ctpA	1.57486	D
WT	3.0385	A		ylbL	8.08865	B		ylbL, ctpA	8.48092	D		ylbL, ctpA	11.2712	D		yneA	2.5483	A		ylbLctpAyneA	5.55622	D		yneA_ylbL_ctpA	6.49269	D
WT	2.66312	A		ylbL	4.83714	B		ylbL, ctpA	6.43864	D		ylbL, ctpA	3.28931	D		ylbLctpAyneA	2.41025	D		ylbLctpAyneA	6.54121	D		yneA_ylbL_ctpA	2.26149	D
WT	3.15784	A		ylbL	7.79468	B		ylbL, ctpA	7.5918	D		ylbL, ctpA	22.0442	D		ylbLctpAyneA	2.39747	D		ylbLctpAyneA	5.13646	D		yneA_ylbL_ctpA	3.94898	D
WT	2.99986	A		ylbL	9.3625	B		ylbL, ctpA	9.48842	D		ylbL, ctpA	5.03544	D		ylbLctpAyneA	1.75484	D		ylbLctpAyneA	5.65776	D		yneA_ylbL_ctpA	4.54182	D
WT	2.87568	A		ylbL	4.77231	B		ylbL, ctpA	15.0241	D		ylbL, ctpA	2.79478	D		ylbLctpAyneA	1.94198	D		ylbLctpAyneA	4.37151	D		yneA_ylbL_ctpA	1.96197	D
WT	2.78459	A		ylbL	4.79979	B		ylbL, ctpA	10.7372	D		ylbL, ctpA	6.66797	D		ylbLctpAyneA	3.65972	D		ylbLctpAyneA	8.06387	D		yneA_ylbL_ctpA	1.73697	D
WT	1.67678	A		ylbL	11.0105	B		ylbL, ctpA	7.67198	D		ylbL, ctpA	5.55603	D		ylbLctpAyneA	2.89735	D		ylbLctpAyneA	3.48858	D		yneA_ylbL_ctpA	3.43897	D
WT	1.87147	A		ylbL	9.37082	B		ylbL, ctpA	7.94647	D		ylbL, ctpA	3.66791	D		ylbLctpAyneA	3.23396	D		ylbLctpAyneA	4.37067	D		yneA_ylbL_ctpA	2.63306	D
WT	2.80717	A		ylbL	7.64657	B		ylbL, ctpA	10.7185	D		ylbL, ctpA	5.88309	D		ylbLctpAyneA	2.01532	D		ylbLctpAyneA	6.17615	D		yneA_ylbL_ctpA	4.11696	D
WT	1.42255	A		ylbL	5.83283	B		ylbL, ctpA	15.6543	D		ylbL, ctpA	10.6598	D		ylbLctpAyneA	2.09654	D		ylbLctpAyneA	5.67459	D		yneA_ylbL_ctpA	1.82457	D
WT	1.89727	A		ylbL	10.3134	B		ylbL, ctpA	15.1186	D		ylbL, ctpA	10.0369	D		ylbLctpAyneA	2.73176	D		ylbLctpAyneA	4.56149	D		yneA_ylbL_ctpA	6.33671	D
WT	1.59047	A		ylbL	4.46589	B		ylbL, ctpA	10.9026	D		ylbL, ctpA	12.183	D		ylbLctpAyneA	2.44392	D		ylbLctpAyneA	6.05765	D		yneA_ylbL_ctpA	4.70128	D
WT	1.61775	A		ylbL	9.67427	B		ylbL, ctpA	8.43661	D		ylbL, ctpA	4.46789	D		ylbLctpAyneA	2.35477	D		ylbLctpAyneA	3.49122	D		yneA_ylbL_ctpA	7.39614	D
WT	3.14552	A		ylbL	8.95461	B		ylbL, ctpA	1.74297	D		ylbL, ctpA	5.55112	D		ylbLctpAyneA	2.51875	D		ylbLctpAyneA	2.11654	D		yneA_ylbL_ctpA	2.36845	D
WT	3.55767	A		ylbL	9.52836	B		ylbL, ctpA	8.97919	D		ylbL, ctpA	7.89151	D		ylbLctpAyneA	3.56567	D		ylbLctpAyneA	3.93833	D		yneA_ylbL_ctpA	3.72146	D
WT	1.63272	A		ylbL	9.56913	B		ylbL, ctpA	11.8748	D		ylbL, ctpA	5.02092	D		ylbLctpAyneA	3.19384	D		ylbLctpAyneA	4.03697	D		yneA_ylbL_ctpA	1.62814	D
WT	1.5935	A		ylbL	9.81297	B		ylbL, ctpA	5.36824	D		ylbL, ctpA	2.94845	D		ylbLctpAyneA	3.5458	D		ylbLctpAyneA	5.2567	D		yneA_ylbL_ctpA	3.62689	D
WT	2.33832	A		ylbL	21.7061	B		ylbL, ctpA	3.38659	D		ylbL, ctpA	3.67307	D		ylbLctpAyneA	2.79478	D		ylbLctpAyneA	5.26025	D		yneA_ylbL_ctpA	7.01277	D
WT	2.60403	A		ylbL	5.66505	B		ylbL, ctpA	2.81781	D		ylbL, ctpA	18.1891	D		ylbLctpAyneA	2.87987	D		ylbLctpAyneA	2.29368	D		yneA_ylbL_ctpA	5.55112	D
WT	3.21132	A		ylbL	7.21229	B		ylbL, ctpA	14.9163	D		ylbL, ctpA	5.15465	D		ylbLctpAyneA	2.91722	D		ylbLctpAyneA	6.60017	D		yneA_ylbL_ctpA	1.78425	D
WT	2.53591	A		ylbL	6.61397	B		ylbL, ctpA	12.8408	D		ylbL, ctpA	16.8879	D		ylbLctpAyneA	2.96496	D		ylbLctpAyneA	5.26548	D		yneA_ylbL_ctpA	3.4609	D
WT	2.58907	A		ylbL	6.32581	B		ylbL, ctpA	12.1101	D		ylbL, ctpA	2.55604	D		ylbLctpAyneA	2.88671	D		ylbLctpAyneA	4.2025	D		yneA_ylbL_ctpA	2.60119	D
WT	2.82446	A		ylbL	6.33374	B		ylbL, ctpA	8.39829	D		ylbL, ctpA	5.68595	D		ylbLctpAyneA	3.10733	D		ylbLctpAyneA	5.43649	D		yneA_ylbL_ctpA	1.94494	D
WT	2.35283	A		ylbL	6.17808	B		ylbL, ctpA	7.77591	D		ylbL, ctpA	4.43744	D		ylbLctpAyneA	3.04289	D		ylbLctpAyneA	4.35351	D		yneA_ylbL_ctpA	1.61788	D
WT	2.70841	A		ylbL	6.06519	B		ylbL, ctpA	12.3451	D		ylbL, ctpA	4.65103	D		ylbLctpAyneA	3.15255	D		ylbLctpAyneA	4.95048	D		yneA_ylbL_ctpA	1.96197	D
WT	2.37541	A		ylbL	4.03271	B		ylbL, ctpA	3.63605	D		ylbL, ctpA	19.5019	D		ylbLctpAyneA	3.03469	D		ylbLctpAyneA	5.6446	D		yneA_ylbL_ctpA	2.56823	D
WT	2.09699	A		ylbL	5.7133	B		ylbL, ctpA	7.21081	D		ylbL, ctpA	7.06805	D		ylbLctpAyneA	3.17732	D		ylbLctpAyneA	6.48515	D		yneA_ylbL_ctpA	2.01945	D
WT	2.82104	A		ylbL	6.73493	B		ylbL, ctpA	4.1687	D		ylbL, ctpA	4.73341	D		ylbLctpAyneA	3.75042	D		ylbLctpAyneA	1.52996	D		yneA_ylbL_ctpA	4.62535	D
WT	2.43612	A		ylbL	5.9194	B		ylbL, ctpA	9.37534	D		ylbL, ctpA	4.71089	D		ylbLctpAyneA	3.60863	D		ylbLctpAyneA	6.28659	D		yneA_ylbL_ctpA	1.67349	D
WT	1.72258	A		ylbL	5.31715	B		ylbL, ctpA	14.2484	D		ylbL, ctpA	6.70925	D		ylbLctpAyneA	3.48884	D		ylbLctpAyneA	7.13417	D		yneA_ylbL_ctpA	5.90631	D
WT	2.80549	A		ylbL	7.44743	B		ylbL, ctpA	1.6522	D		ylbL, ctpA	4.64464	D		ylbLctpAyneA	2.37309	D		ylbLctpAyneA	4.62503	D		yneA_ylbL_ctpA	5.90444	D
WT	1.58124	A		ylbL	5.13756	B		ylbL, ctpA	5.88412	D		ylbL, ctpA	3.99955	D		ylbLctpAyneA	2.4405	D		ylbLctpAyneA	4.61284	D		yneA_ylbL_ctpA	1.69329	D
WT	2.69402	A		ylbL	11.8333	B		ylbL, ctpA	7.66437	D		ylbL, ctpA	18.5252	D		ylbLctpAyneA	2.72241	D		ylbLctpAyneA	5.47242	D		yneA_ylbL_ctpA	8.08136	D
WT	1.81876	A		ylbL	7.9675	B		ylbL, ctpA	5.87031	D		ylbL, ctpA	5.41669	D		ylbLctpAyneA	3.23577	D		ylbLctpAyneA	5.76129	D		yneA_ylbL_ctpA	1.89837	D
WT	1.53125	A		ylbL	7.51245	B		ylbL, ctpA	14.8528	D		ylbL, ctpA	21.6681	D		ylbLctpAyneA	1.89837	D		ylbLctpAyneA	4.08116	D		yneA_ylbL_ctpA	8.21637	D
WT	3.07198	A		ylbL	6.92555	B		ylbL, ctpA	7.49665	D		ylbL, ctpA	2.27981	D		ylbLctpAyneA	2.10125	D		ylbLctpAyneA	5.72807	D		yneA_ylbL_ctpA	1.89837	D
WT	2.88748	A		ylbL	7.43956	B		ylbL, ctpA	7.89067	D		ylbL, ctpA	5.35424	D		ylbLctpAyneA	3.19384	D		ylbLctpAyneA	6.37245	D		yneA_ylbL_ctpA	3.55328	D
WT	2.32161	A		ylbL	5.33908	B		ylbL, ctpA	10.2798	D		ylbL, ctpA	15.4843	D		ylbLctpAyneA	2.18995	D		ylbLctpAyneA	4.5942	D		yneA_ylbL_ctpA	4.74392	D
WT	2.27717	A		ylbL	6.36787	B		ylbL, ctpA	7.12088	D		ylbL, ctpA	5.18645	D		ylbLctpAyneA	2.29639	D		ylbLctpAyneA	4.30449	D		yneA_ylbL_ctpA	1.83483	D
WT	1.78638	A		ylbL	8.13664	B		ylbL, ctpA	9.21884	D		ylbL, ctpA	2.34819	D		ylbLctpAyneA	2.81259	D		ylbLctpAyneA	2.02074	D		yneA_ylbL_ctpA	2.28071	D
WT	1.72258	A		ylbL	8.01433	B		ylbL, ctpA	6.26266	D		ylbL, ctpA	3.98755	D		ylbLctpAyneA	3.23461	D		ylbLctpAyneA	5.55274	D		yneA_ylbL_ctpA	4.33739	D
WT	1.46629	A		ylbL	8.38629	B		ylbL, ctpA	6.20492	D		ylbL, ctpA	5.64221	D		ylbLctpAyneA	2.4725	D		ylbLctpAyneA	5.42875	D		yneA_ylbL_ctpA	4.16173	D
WT	3.14552	A		ylbL	6.72241	B		ylbL, ctpA	9.28974	D		ylbL, ctpA	4.20695	D		ylbLctpAyneA	1.98042	D		ylbLctpAyneA	7.26409	D		yneA_ylbL_ctpA	8.80728	D
WT	3.13933	A		ylbL	7.73636	B		ylbL, ctpA	8.48338	D		ylbL, ctpA	18.5289	D		ylbLctpAyneA	1.80883	D		ylbLctpAyneA	5.18162	D		yneA_ylbL_ctpA	3.41897	D
WT	2.45005	A		ylbL	7.93015	B		ylbL, ctpA	13.7836	D		ylbL, ctpA	5.71375	D		ylbLctpAyneA	3.2706	D		ylbLctpAyneA	3.88679	D		yneA_ylbL_ctpA	1.61272	D
WT	2.54546	A		ylbL	6.24214	B		ylbL, ctpA	15.2593	D		ylbL, ctpA	2.13273	D		ylbLctpAyneA	2.23207	D		ylbLctpAyneA	5.79522	D		yneA_ylbL_ctpA	4.00426	D
WT	2.2362	A		ylbL	4.30842	B		ylbL, ctpA	7.48136	D		ylbL, ctpA	2.96038	D		ylbLctpAyneA	2.25433	D		ylbLctpAyneA	5.1511	D		yneA_ylbL_ctpA	3.78629	D
WT	2.30265	A		ylbL	8.20625	B		ylbL, ctpA	5.01815	D		ylbL, ctpA	20.0145	D		ylbLctpAyneA	3.26151	D		ylbLctpAyneA	3.62585	D		yneA_ylbL_ctpA	4.55278	D
WT	2.37541	A		ylbL	4.76108	B		ylbL, ctpA	6.44186	D		ylbL, ctpA	3.8775	D		ylbLctpAyneA	2.30658	D		ylbLctpAyneA	2.83859	D		yneA_ylbL_ctpA	1.39552	D
WT	2.72808	A		ylbL	5.12614	B		ylbL, ctpA	2.18285	D		ylbL, ctpA	12.3609	D		ylbLctpAyneA	3.71765	D		ylbLctpAyneA	6.07106	D		yneA_ylbL_ctpA	6.36374	D
WT	2.09699	A		ylbL	5.31167	B		ylbL, ctpA	8.19896	D		ylbL, ctpA	8.61601	D		ylbLctpAyneA	4.12554	D		ylbLctpAyneA	9.01951	D		yneA_ylbL_ctpA	4.98131	D
WT	1.72542	A		ylbL	4.40448	B		ylbL, ctpA	5.63305	D		ylbL, ctpA	6.70054	D		ylbLctpAyneA	3.55238	D		ylbLctpAyneA	4.51679	D		yneA_ylbL_ctpA	2.60919	D
WT	3.23093	A		ylbL	3.33756	B		ylbL, ctpA	6.10113	D		ylbL, ctpA	14.8565	D		ylbLctpAyneA	3.04392	D		ylbLctpAyneA	2.61958	D		yneA_ylbL_ctpA	5.82193	D
WT	1.63272	A		ylbL	3.49838	B		ylbL, ctpA	10.2149	D		ylbL, ctpA	6.20963	D		ylbLctpAyneA	1.63008	D		ylbLctpAyneA	5.11556	D		yneA_ylbL_ctpA	3.31769	D
WT	1.64162	A		ylbL	3.72862	B		ylbL, ctpA	5.23954	D		ylbL, ctpA	3.61482	D		ylbLctpAyneA	1.76458	D		ylbLctpAyneA	4.97538	D		yneA_ylbL_ctpA	3.0565	D
WT	2.65583	A		ylbL	2.42612	B		ylbL, ctpA	5.03828	D		ylbL, ctpA	5.64479	D		ylbLctpAyneA	4.11051	D		ylbLctpAyneA	7.04721	D		yneA_ylbL_ctpA	6.54424	D
WT	1.985	A		ylbL	2.74763	B		ylbL, ctpA	8.39506	D		ylbL, ctpA	3.04901	D		ylbLctpAyneA	1.52931	D		ylbLctpAyneA	6.73963	D		yneA_ylbL_ctpA	1.82115	D
WT	1.68549	A		ylbL	5.77916	B		ylbL, ctpA	4.58149	D		ylbL, ctpA	2.65196	D		ylbLctpAyneA	1.48512	D		ylbLctpAyneA	3.69294	D		yneA_ylbL_ctpA	7.80732	D
WT	1.67968	A		ylbL	4.40777	B		ylbL, ctpA	5.01847	D		ylbL, ctpA	2.96741	D		ylbLctpAyneA	1.72678	D		ylbLctpAyneA	1.39739	D		yneA_ylbL_ctpA	4.21327	D
WT	1.8347	A		ylbL	4.67761	B		ylbL, ctpA	10.2669	D		ylbL, ctpA	4.14115	D		ylbLctpAyneA	1.84502	D		ylbLctpAyneA	5.54183	D		yneA_ylbL_ctpA	4.74483	D
WT	1.75613	A		ylbL	5.16775	B		ylbL, ctpA	9.61377	D		ylbL, ctpA	4.45157	D		ylbLctpAyneA	1.80883	D		ylbLctpAyneA	4.6969	D		yneA_ylbL_ctpA	7.11972	D
WT	2.11086	A		ylbL	5.24993	B		ylbL, ctpA	1.47384	D		ylbL, ctpA	5.3805	D		ylbLctpAyneA	1.85431	D		ylbLctpAyneA	6.54882	D		yneA_ylbL_ctpA	5.44101	D
WT	2.62635	A		ylbL	5.7191	B		ylbL, ctpA	5.27948	D		ylbL, ctpA	5.74458	D		ylbLctpAyneA	2.52533	D		ylbLctpAyneA	5.52416	D		yneA_ylbL_ctpA	0.865452	D
WT	2.53591	A		ylbL	4.67348	B		ylbL, ctpA	11.4387	D		ylbL, ctpA	24.0129	D		ylbLctpAyneA	3.14726	D		ylbLctpAyneA	3.92208	D		yneA_ylbL_ctpA	1.52248	D
WT	3.06405	A		ylbL	5.78006	B		ylbL, ctpA	13.2408	D		ylbL, ctpA	1.4828	D		ylbLctpAyneA	3.10617	D		ylbLctpAyneA	4.20314	D		yneA_ylbL_ctpA	9.99114	D
WT	3.0972	A		ylbL	9.79716	B		ylbL, ctpA	5.57764	D		ylbL, ctpA	3.86692	D		ylbLctpAyneA	2.81652	D		ylbLctpAyneA	4.19269	D		yneA_ylbL_ctpA	2.07332	D
WT	1.9972	A		ylbL	7.11404	B		ylbL, ctpA	7.49303	D		ylbL, ctpA	4.28694	D		ylbLctpAyneA	2.31245	D		ylbLctpAyneA	5.33715	D		yneA_ylbL_ctpA	2.26607	D
WT	2.21653	A		ylbL	5.61615	B		ylbL, ctpA	9.17381	D		ylbL, ctpA	2.6059	D		ylbLctpAyneA	1.86657	D		ylbLctpAyneA	4.64864	D		yneA_ylbL_ctpA	6.04965	D
WT	2.12467	A		ylbL	7.41537	B		ylbL, ctpA	8.55827	D		ylbL, ctpA	10.7651	D		ylbLctpAyneA	2.2293	D		ylbLctpAyneA	6.2873	D		yneA_ylbL_ctpA	2.97018	D
WT	2.11776	A		ylbL	7.82268	B		ylbL, ctpA	6.78111	D		ylbL, ctpA	21.5743	D		ylbLctpAyneA	2.23136	D		ylbLctpAyneA	3.59476	D		yneA_ylbL_ctpA	2.92077	D
WT	2.92767	A		ylbL	6.08429	B		ylbL, ctpA	6.34452	D		ylbL, ctpA	3.5427	D		ylbLctpAyneA	2.3687	D		ylbLctpAyneA	5.19787	D		yneA_ylbL_ctpA	2.03997	D
WT	2.62635	A		ylbL	7.06115	B		ylbL, ctpA	5.75903	D		ylbL, ctpA	3.28744	D		ylbLctpAyneA	2.03687	D		ylbLctpAyneA	4.4657	D		yneA_ylbL_ctpA	2.40851	D
WT	3.21132	A		ylbL	4.53401	B		ylbL, ctpA	5.67717	D		ylbL, ctpA	3.74655	D		ylbLctpAyneA	2.09157	D		ylbLctpAyneA	2.08035	D		yneA_ylbL_ctpA	4.05226	D
WT	3.14552	A		ylbL	4.18586	B		ylbL, ctpA	10.0685	D		ylbL, ctpA	3.48587	D		ylbLctpAyneA	2.52533	D		ylbLctpAyneA	2.34393	D		yneA_ylbL_ctpA	2.02048	D
WT	4.60529	A		ylbL	5.88515	B		ylbL, ctpA	9.55268	D		ylbL, ctpA	4.24243	D		ylbLctpAyneA	2.51004	D		ylbLctpAyneA	4.06006	D		yneA_ylbL_ctpA	5.80903	D
WT	2.05248	A		ylbL	5.43301	B		ylbL, ctpA	9.25542	D		ylbL, ctpA	8.07987	D		ylbLctpAyneA	3.55825	D		ylbLctpAyneA	3.71726	D		yneA_ylbL_ctpA	10.2992	D
WT	1.55957	A		ylbL	5.47842	B		ylbL, ctpA	7.61205	D		ylbL, ctpA	15.6545	D		ylbLctpAyneA	2.29078	D		ylbLctpAyneA	3.27938	D		yneA_ylbL_ctpA	8.42925	D
WT	1.63272	A		ylbL	6.54643	B		ylbL, ctpA	7.77429	D		ylbL, ctpA	22.3603	D		ylbLctpAyneA	2.12976	D		ylbLctpAyneA	2.45005	D		yneA_ylbL_ctpA	5.83438	D
WT	1.37385	A		ylbL	7.69353	B		ylbL, ctpA	12.174	D		ylbL, ctpA	3.29247	D		ylbLctpAyneA	2.19543	D		ylbLctpAyneA	3.53625	D		yneA_ylbL_ctpA	1.66478	D
WT	1.63272	A		ylbL	9.07654	B		ylbL, ctpA	12.1043	D		ylbL, ctpA	2.8391	D		ylbLctpAyneA	2.29639	D		ylbLctpAyneA	2.73421	D		yneA_ylbL_ctpA	3.42807	D
WT	2.11776	A		ylbL	9.28477	B		ylbL, ctpA	7.41756	D		ylbL, ctpA	3.55031	D		ylbLctpAyneA	3.42807	D		ylbLctpAyneA	2.88658	D		yneA_ylbL_ctpA	5.36824	D
WT	1.8107	A		ylbL	3.78042	B		ylbL, ctpA	5.7293	D		ylbL, ctpA	4.61729	D		ylbLctpAyneA	4.4606	D		ylbLctpAyneA	4.85843	D		yneA_ylbL_ctpA	1.65349	D
WT	2.47179	A		ylbL	3.68269	B		ylbL, ctpA	6.76944	D		ylbL, ctpA	3.54857	D		ylbLctpAyneA	3.99291	D		ylbLctpAyneA	2.74634	D		yneA_ylbL_ctpA	5.29128	D
WT	2.24923	A		ylbL	9.17885	B		ylbL, ctpA	6.11429	D		ylbL, ctpA	4.74483	D		ylbLctpAyneA	2.90968	D		ylbLctpAyneA	2.83143	D		yneA_ylbL_ctpA	1.90495	D
WT	2.58907	A		ylbL	9.7444	B		ylbL, ctpA	4.26391	D		ylbL, ctpA	11.802	D		ylbLctpAyneA	2.46489	D		ylbLctpAyneA	5.72872	D		yneA_ylbL_ctpA	5.3545	D
WT	3.0047	A		ylbL	7.95524	B		ylbL, ctpA	2.8104	D		ylbL, ctpA	14.0233	D		ylbLctpAyneA	2.95283	D		ylbLctpAyneA	3.24764	D		yneA_ylbL_ctpA	2.36232	D
WT	3.09565	A		ylbL	9.24432	B		ylbL, ctpA	7.03263	D		ylbL, ctpA	6.79034	D		ylbLctpAyneA	2.52985	D		ylbLctpAyneA	3.0245	D		yneA_ylbL_ctpA	10.5493	D
WT	3.09565	A		ylbL	6.7606	B		ylbL, ctpA	13.7609	D		ylbL, ctpA	19.0706	D		ylbLctpAyneA	2.4176	D		ylbLctpAyneA	2.58113	D		yneA_ylbL_ctpA	6.23569	D
WT	2.38567	A		ylbL	7.19494	B		ylbL, ctpA	8.25147	D		ylbL, ctpA	6.15576	D		ylbLctpAyneA	2.64487	D		ylbLctpAyneA	3.66295	D		yneA_ylbL_ctpA	7.26912	D
WT	1.89727	A		ylbL	8.42738	B		ylbL, ctpA	7.11592	D		ylbL, ctpA	3.81474	D		ylbLctpAyneA	2.32813	D		ylbLctpAyneA	4.1287	D		yneA_ylbL_ctpA	5.83438	D
WT	2.80717	A		ylbL	8.1169	B		ylbL, ctpA	7.49916	D		ylbL, ctpA	3.67701	D		ylbLctpAyneA	2.27755	D		ylbLctpAyneA	3.91079	D		yneA_ylbL_ctpA	5.11033	D
WT	2.75118	A		ylbL	7.05773	B		ylbL, ctpA	8.74212	D		ylbL, ctpA	2.72163	D		ylbLctpAyneA	2.4405	D		ylbLctpAyneA	2.70344	D		yneA_ylbL_ctpA	2.88058	D
WT	2.46585	A		ylbL	7.32892	B		ylbL, ctpA	8.74651	D		ylbL, ctpA	3.39394	D		ylbLctpAyneA	2.99618	D		ylbLctpAyneA	2.19047	D		yneA_ylbL_ctpA	2.21969	D
WT	2.48353	A		ylbL	6.04578	B		ylbL, ctpA	7.72927	D		ylbL, ctpA	4.25417	D		ylbLctpAyneA	2.75582	D		ylbLctpAyneA	3.99878	D		yneA_ylbL_ctpA	3.10314	D
WT	1.67678	A		ylbL	5.25825	B		ylbL, ctpA	2.08235	D		ylbL, ctpA	19.2554	D		ylbLctpAyneA	2.7673	D		ylbLctpAyneA	2.61403	D		yneA_ylbL_ctpA	8.28649	D
WT	2.03339	A		ylbL	9.40398	B		ylbL, ctpA	5.51506	D		ylbL, ctpA	3.76152	D		ylbLctpAyneA	2.72337	D		ylbLctpAyneA	1.36423	D		yneA_ylbL_ctpA	5.62563	D
WT	2.01178	A		ylbL	9.90922	B		ylbL, ctpA	6.02565	D		ylbL, ctpA	1.54389	D		ylbLctpAyneA	1.92798	D		ylbLctpAyneA	3.10669	D		yneA_ylbL_ctpA	2.65196	D
WT	2.38567	A		ylbL	9.96947	B		ylbL, ctpA	14.937	D		ylbL, ctpA	1.72258	D		ylbLctpAyneA	2.00758	D		ylbLctpAyneA	3.00315	D		yneA_ylbL_ctpA	2.71628	D
WT	2.24923	A		ylbL	9.44475	B		ylbL, ctpA	1.89837	D		ylbL, ctpA	2.91432	D		ylbLctpAyneA	1.91933	D		ylbLctpAyneA	6.47824	D		yneA_ylbL_ctpA	3.93717	D
WT	2.43612	A		ylbL	8.99906	B		ylbL, ctpA	9.62841	D		ylbL, ctpA	2.3836	D		ylbLctpAyneA	2.08435	D		ylbLctpAyneA	5.71852	D		yneA_ylbL_ctpA	2.09828	D
WT	2.54546	A		ylbL	8.88204	B		ylbL, ctpA	10.4868	D		ylbL, ctpA	2.34451	D		ylbLctpAyneA	3.6483	D		ylbLctpAyneA	2.42915	D		yneA_ylbL_ctpA	3.193	D
WT	2.54546	A		ylbL	9.00551	B		ylbL, ctpA	11.4117	D		ylbL, ctpA	3.75977	D		ylbLctpAyneA	3.36001	D		ylbLctpAyneA	3.54799	D		yneA_ylbL_ctpA	7.52806	D
WT	2.69222	A		ylbL	7.75275	B		ylbL, ctpA	10.5181	D		ylbL, ctpA	11.9872	D		ylbLctpAyneA	2.53256	D		ylbLctpAyneA	3.71275	D		yneA_ylbL_ctpA	4.24488	D
WT	2.46585	A		ylbL	5.86025	B		ylbL, ctpA	5.19445	D		ylbL, ctpA	13.91	D		ylbLctpAyneA	2.5432	D		ylbLctpAyneA	4.49253	D		yneA_ylbL_ctpA	2.36845	D
WT	2.46785	A		ylbL	6.22653	B		ylbL, ctpA	6.13138	D		ylbL, ctpA	8.22328	D		ylbLctpAyneA	2.77801	D		ylbLctpAyneA	2.9438	D		yneA_ylbL_ctpA	2.45644	D
WT	2.90097	A		ylbL	6.77428	B		ylbL, ctpA	4.87758	D		ylbL, ctpA	12.5552	D		ylbLctpAyneA	3.84151	D		ylbLctpAyneA	2.86045	D		yneA_ylbL_ctpA	2.58358	D
WT	3.01928	A		ylbL	6.53675	B		ylbL, ctpA	9.60086	D		ylbL, ctpA	5.44978	D		ylbLctpAyneA	4.0071	D		ylbLctpAyneA	2.91806	D		yneA_ylbL_ctpA	2.91432	D
WT	2.93264	A		ylbL	7.60515	B		ylbL, ctpA	11.1444	D		ylbL, ctpA	4.78934	D		ylbLctpAyneA	2.6866	D		ylbLctpAyneA	3.53477	D		yneA_ylbL_ctpA	5.85644	D
WT	2.45005	A		ylbL	5.91889	B		ylbL, ctpA	2.15602	D		ylbL, ctpA	2.3658	D		ylbLctpAyneA	2.16131	D		ylbLctpAyneA	4.50053	D		yneA_ylbL_ctpA	11.3094	D
WT	2.43612	A		ylbL	4.54685	B		ylbL, ctpA	5.04737	D		ylbL, ctpA	10.5442	D		ylbLctpAyneA	3.93795	D		ylbLctpAyneA	2.54565	D		yneA_ylbL_ctpA	5.12227	D
WT	2.17221	A		ylbL	11.063	B		ylbL, ctpA	6.88194	D		ylbL, ctpA	7.67114	D		ylbLctpAyneA	2.55139	D		ylbLctpAyneA	2.71434	D		yneA_ylbL_ctpA	3.53051	D
WT	1.89469	A		ylbL	6.8691	B		ylbL, ctpA	7.26435	D		ylbL, ctpA	3.6594	D		ylbLctpAyneA	2.59984	D		ylbLctpAyneA	4.02884	D		yneA_ylbL_ctpA	6.0132	D
WT	1.40184	A		ylbL	5.80271	B		ylbL, ctpA	12.6665	D		ylbL, ctpA	2.45895	D		ylbLctpAyneA	2.56358	D		ylbLctpAyneA	1.31295	D		yneA_ylbL_ctpA	7.74778	D
WT	1.67968	A		ylbL	7.63128	B		ylbL, ctpA	11.0941	D		ylbL, ctpA	2.08932	D		ylbLctpAyneA	2.77498	D		ylbLctpAyneA	4.74592	D		yneA_ylbL_ctpA	2.07332	D
WT	1.89469	A		ylbL	8.47344	B		ylbL, ctpA	7.52987	D		ylbL, ctpA	8.30094	D		ylbLctpAyneA	2.12783	D		ylbLctpAyneA	2.14944	D		yneA_ylbL_ctpA	1.67846	D
WT	2.75118	A		ylbL	9.68931	B		ylbL, ctpA	2.51256	D		ylbL, ctpA	7.26409	D		ylbLctpAyneA	2.34064	D		ylbLctpAyneA	2.29368	D		yneA_ylbL_ctpA	1.89727	D
WT	1.72542	A		ylbL	10.2172	B		ylbL, ctpA	3.92395	D		ylbL, ctpA	3.88447	D		ylbLctpAyneA	2.46701	D		ylbLctpAyneA	6.82492	D		yneA_ylbL_ctpA	5.36824	D
WT	1.90495	A		ylbL	7.27764	B		ylbL, ctpA	9.08073	D		ylbL, ctpA	3.727	D		ylbLctpAyneA	3.51264	D		ylbLctpAyneA	5.21064	D		yneA_ylbL_ctpA	4.27759	D
WT	2.17221	A		ylbL	9.4283	B		ylbL, ctpA	7.16314	D		ylbL, ctpA	3.72365	D		ylbLctpAyneA	2.99844	D		ylbLctpAyneA	3.49122	D		yneA_ylbL_ctpA	3.4649	D
WT	2.86039	A		ylbL	8.03801	B		ylbL, ctpA	8.41093	D		ylbL, ctpA	11.8061	D		ylbLctpAyneA	3.50522	D		ylbLctpAyneA	2.42683	D		yneA_ylbL_ctpA	2.03997	D
WT	2.4894	A		ylbL	10.2969	B		ylbL, ctpA	9.786	D		ylbL, ctpA	9.9356	D		ylbLctpAyneA	3.01489	D		ylbLctpAyneA	3.75113	D		yneA_ylbL_ctpA	2.86536	D
WT	1.76445	A		ylbL	7.85435	B		ylbL, ctpA	7.57219	D		ylbL, ctpA	3.02366	D		ylbLctpAyneA	2.38702	D		ylbLctpAyneA	1.60169	D		yneA_ylbL_ctpA	4.73341	D
WT	1.87147	A		ylbL	4.94751	B		ylbL, ctpA	5.79864	D		ylbL, ctpA	4.9739	D		ylbLctpAyneA	3.36717	D		ylbLctpAyneA	2.88581	D		yneA_ylbL_ctpA	1.47384	D
WT	1.72258	A		ylbL	6.05139	B		ylbL, ctpA	5.10111	D		ylbL, ctpA	3.60618	D		ylbLctpAyneA	3.10314	D		ylbLctpAyneA	2.55055	D		yneA_ylbL_ctpA	6.2773	D
WT	2.0737	A		ylbL	6.42567	B		ylbL, ctpA	9.41721	D		ylbL, ctpA	2.97018	D		ylbLctpAyneA	2.73763	D		ylbLctpAyneA	6.23472	D		yneA_ylbL_ctpA	7.93724	D
WT	2.0737	A		ylbL	10.4073	B		ylbL, ctpA	13.9632	D		ylbL, ctpA	5.01886	D		ylbLctpAyneA	2.70725	D		ylbLctpAyneA	1.28534	D		yneA_ylbL_ctpA	1.64466	D
WT	2.44011	A		ylbL	10.053	B		ylbL, ctpA	5.77058	D		ylbL, ctpA	9.64957	D		ylbLctpAyneA	2.70938	D		ylbLctpAyneA	1.99481	D		yneA_ylbL_ctpA	3.32079	D
WT	2.42612	A		ylbL	6.15106	B		ylbL, ctpA	6.23756	D		ylbL, ctpA	3.63605	D		ylbLctpAyneA	2.57733	D		ylbLctpAyneA	3.19339	D		yneA_ylbL_ctpA	5.25064	D
WT	3.49006	A		ylbL	5.14891	B		ylbL, ctpA	1.87076	D		ylbL, ctpA	3.84899	D		ylbLctpAyneA	3.86583	D		ylbLctpAyneA	3.69449	D		yneA_ylbL_ctpA	2.27252	D
WT	3.21132	A		ylbL	8.96926	B		ylbL, ctpA	5.89721	D		ylbL, ctpA	4.7096	D		ylbLctpAyneA	3.3644	D		ylbLctpAyneA	3.61766	D		yneA_ylbL_ctpA	6.40561	D
WT	3.30834	A		ylbL	4.54362	B		ylbL, ctpA	9.84832	D		ylbL, ctpA	4.00162	D		ylbLctpAyneA	3.03669	D		ylbLctpAyneA	3.98523	D		yneA_ylbL_ctpA	7.48304	D
WT	3.2128	A		ylbL	5.99972	B		ylbL, ctpA	17.381	D		ylbL, ctpA	3.00921	D		ylbLctpAyneA	2.95702	D		ylbLctpAyneA	3.46465	D		yneA_ylbL_ctpA	4.47021	D
WT	3.02566	A		ylbL	11.6008	B		ylbL, ctpA	9.45907	D		ylbL, ctpA	4.84507	D		ylbLctpAyneA	2.00758	D		ylbLctpAyneA	2.05442	D		yneA_ylbL_ctpA	5.23761	D
WT	1.72542	A		ylbL	11.0915	B		ylbL, ctpA	2.45218	D		ylbL, ctpA	3.16358	D		ylbLctpAyneA	1.90495	D		ylbLctpAyneA	2.14441	D		yneA_ylbL_ctpA	3.19435	D
WT	1.86102	A		ylbL	4.7365	B		ylbL, ctpA	5.98404	D		ylbL, ctpA	3.14507	D		ylbLctpAyneA	2.27916	D		ylbLctpAyneA	3.70365	D		yneA_ylbL_ctpA	2.46966	D
WT	1.81876	A		ylbL	5.84283	B		ylbL, ctpA	12.127	D		ylbL, ctpA	12.9366	D		ylbLctpAyneA	2.41044	D		ylbLctpAyneA	4.08561	D		yneA_ylbL_ctpA	3.17668	D
WT	1.84263	A		ylbL	4.63161	B		ylbL, ctpA	6.75654	D		ylbL, ctpA	3.34698	D		ylbLctpAyneA	2.74918	D		ylbLctpAyneA	3.54109	D		yneA_ylbL_ctpA	2.4725	D
WT	2.91432	A		ylbL	5.31715	B		ylbL, ctpA	4.79495	D		ylbL, ctpA	8.36752	D		ylbLctpAyneA	3.05263	D		ylbLctpAyneA	4.7316	D		yneA_ylbL_ctpA	2.26607	D
WT	3.11914	A		ylbL	6.27865	B		ylbL, ctpA	5.9474	D		ylbL, ctpA	5.1202	D		ylbLctpAyneA	3.39349	D		ylbLctpAyneA	5.25632	D		yneA_ylbL_ctpA	3.90479	D
WT	3.23093	A		ylbL	6.29491	B		ylbL, ctpA	3.84086	D		ylbL, ctpA	2.64725	D		ylbLctpAyneA	2.88278	D		ylbLctpAyneA	4.09135	D		yneA_ylbL_ctpA	1.81773	D
WT	1.68549	A		ylbL	4.30055	B		ylbL, ctpA	8.33062	D		ylbL, ctpA	12.6121	D		ylbLctpAyneA	2.71647	D		ylbLctpAyneA	3.75758	D		yneA_ylbL_ctpA	2.89929	D
WT	1.72258	A		ylbL	4.82101	B		ylbL, ctpA	6.6419	D		ylbL, ctpA	1.96197	D		ylbLctpAyneA	2.65841	D		ylbLctpAyneA	3.9044	D		yneA_ylbL_ctpA	7.04302	D
WT	2.031	A		ylbL	7.29699	B		ylbL, ctpA	6.99941	D		ylbL, ctpA	5.00725	D		ylbLctpAyneA	3.39517	D		ylbLctpAyneA	2.20492	D		yneA_ylbL_ctpA	2.79749	D
WT	1.74503	A		ylbL	6.26388	B		ylbL, ctpA	12.4263	D		ylbL, ctpA	2.288	D		ylbLctpAyneA	2.76053	D		ylbLctpAyneA	3.29344	D		yneA_ylbL_ctpA	4.41918	D
WT	2.19008	A		ylbL	4.56072	B		ylbL, ctpA	5.98404	D		ylbL, ctpA	2.57068	D		ylbLctpAyneA	3.17636	D		ylbLctpAyneA	4.59807	D		yneA_ylbL_ctpA	2.48256	D
WT	2.11086	A		ylbL	6.13919	B		ylbL, ctpA	9.567	D		ylbL, ctpA	3.95401	D		ylbLctpAyneA	2.88058	D		ylbLctpAyneA	4.04213	D		yneA_ylbL_ctpA	8.66361	D
WT	2.74053	A		ylbL	6.53824	B		ylbL, ctpA	8.47815	D		ylbL, ctpA	4.10483	D		ylbLctpAyneA	3.27105	D		ylbLctpAyneA	5.09356	D		yneA_ylbL_ctpA	2.2393	D
WT	3.45361	A		ylbL	10.2033	B		ylbL, ctpA	9.31257	D		ylbL, ctpA	12.6945	D		ylbLctpAyneA	2.44495	D		ylbLctpAyneA	3.55502	D		yneA_ylbL_ctpA	1.51151	D
WT	3.71294	A		ylbL	9.48946	B		ylbL, ctpA	9.73272	D		ylbL, ctpA	11.1303	D		ylbLctpAyneA	2.56604	D		ylbLctpAyneA	2.46701	D		yneA_ylbL_ctpA	5.13594	D
WT	1.9972	A		ylbL	6.35336	B		ylbL, ctpA	11.8687	D		ylbL, ctpA	3.93872	D		ylbLctpAyneA	2.69396	D		ylbLctpAyneA	2.90935	D		yneA_ylbL_ctpA	2.45644	D
WT	2.3836	A		ylbL	7.46568	B		ylbL, ctpA	5.61079	D		ylbL, ctpA	9.30367	D		ylbLctpAyneA	2.66312	D		ylbLctpAyneA	3.04289	D		yneA_ylbL_ctpA	1.53338	D
WT	3.48729	A		ylbL	5.44191	B		ylbL, ctpA	6.19589	D		ylbL, ctpA	5.2629	D		ylbLctpAyneA	3.01192	D		ylbLctpAyneA	1.30702	D		yneA_ylbL_ctpA	1.06388	D
WT	2.93264	A		ylbL	8.56479	B		ylbL, ctpA	11.7406	D		ylbL, ctpA	10.863	D		ylbLctpAyneA	2.98173	D		ylbLctpAyneA	1.67478	D		yneA_ylbL_ctpA	1.82115	D
WT	3.15629	A		ylbL	9.42205	B		ylbL, ctpA	14.3522	D		ylbL, ctpA	14.2269	D		ylbLctpAyneA	3.54051	D		ylbLctpAyneA	3.35898	D		yneA_ylbL_ctpA	1.57092	D
WT	2.82104	A		ylbL	14.4189	B		ylbL, ctpA	5.10098	D		ylbL, ctpA	5.10395	D		ylbLctpAyneA	3.99878	D		ylbLctpAyneA	3.92395	D		yneA_ylbL_ctpA	2.39728	D
WT	2.86723	A		ylbL	5.93863	B		ylbL, ctpA	10.9781	D		ylbL, ctpA	6.30039	D		ylbLctpAyneA	2.13589	D		ylbLctpAyneA	3.50554	D		yneA_ylbL_ctpA	6.16492	D
WT	1.87147	A		ylbL	7.15694	B		ylbL, ctpA	10.3087	D		ylbL, ctpA	10.4491	D		ylbLctpAyneA	2.98173	D		ylbLctpAyneA	2.56823	D		yneA_ylbL_ctpA	1.50596	D
WT	1.87147	A		ylbL	3.7221	B		ylbL, ctpA	9.30922	D		ylbL, ctpA	11.4415	D		ylbLctpAyneA	2.57552	D		ylbLctpAyneA	3.48903	D		yneA_ylbL_ctpA	1.27231	D
WT	3.05927	A		ylbL	4.59787	B		ylbL, ctpA	3.57779	D		ylbL, ctpA	2.74066	D		ylbLctpAyneA	3.40936	D		ylbLctpAyneA	3.26602	D		yneA_ylbL_ctpA	1.36843	D
WT	3.04495	A		ylbL	5.82529	B		ylbL, ctpA	8.54318	D		ylbL, ctpA	7.35757	D		ylbLctpAyneA	2.00003	D		ylbLctpAyneA	1.8385	D		yneA_ylbL_ctpA	1.89727	D
WT	2.83994	A		ylbL	6.24601	B		ylbL, ctpA	7.35653	D		ylbL, ctpA	29.988	D		ylbLctpAyneA	2.12221	D		ylbLctpAyneA	3.4033	D		yneA_ylbL_ctpA	2.37199	D
WT	2.56642	A		ylbL	4.074	B		ylbL, ctpA	4.5064	D		ylbL, ctpA	6.26266	D		ylbLctpAyneA	2.65977	D		ylbLctpAyneA	5.32708	D		yneA_ylbL_ctpA	1.48512	D
WT	2.76356	A		ylbL	6.55753	B		ylbL, ctpA	8.42996	D		ylbL, ctpA	9.86019	D		ylbLctpAyneA	2.92451	D		ylbLctpAyneA	3.16042	D		yneA_ylbL_ctpA	3.95769	D
WT	2.71383	A		ylbL	6.79434	B		ylbL, ctpA	1.61788	D		ylbL, ctpA	6.2444	D		ylbLctpAyneA	2.4685	D		ylbLctpAyneA	2.91722	D		yneA_ylbL_ctpA	1.29018	D
WT	2.72808	A		ylbL	6.71009	B		ylbL, ctpA	9.97018	D		ylbL, ctpA	1.36082	D		ylbLctpAyneA	2.22769	D		ylbLctpAyneA	2.74182	D		yneA_ylbL_ctpA	1.09852	D
WT	2.7933	A		ylbL	6.23821	B		ylbL, ctpA	14.7982	D		ylbL, ctpA	3.95769	D		ylbLctpAyneA	2.35477	D		ylbLctpAyneA	2.71015	D		yneA_ylbL_ctpA	7.06012	D
WT	2.45005	A		ylbL	5.7242	B		ylbL, ctpA	10.2887	D		ylbL, ctpA	13.5255	D		ylbLctpAyneA	2.33664	D		ylbLctpAyneA	5.62679	D		yneA_ylbL_ctpA	2.20182	D
WT	2.86039	A		ylbL	6.1826	B		ylbL, ctpA	7.38976	D		ylbL, ctpA	13.992	D		ylbLctpAyneA	1.96752	D		ylbLctpAyneA	2.65216	D		yneA_ylbL_ctpA	2.4725	D
WT	2.23188	A		ylbL	7.8908	B		ylbL, ctpA	4.27759	D		ylbL, ctpA	18.3513	D		ylbLctpAyneA	1.82941	D		ylbLctpAyneA	1.95875	D		yneA_ylbL_ctpA	3.6594	D
WT	2.76356	A		ylbL	6.32646	B		ylbL, ctpA	10.6322	D		ylbL, ctpA	6.99109	D		ylbLctpAyneA	1.62846	D		ylbLctpAyneA	3.22835	D		yneA_ylbL_ctpA	4.66251	D
WT	2.86723	A		ylbL	13.8293	B		ylbL, ctpA	10.738	D		ylbL, ctpA	11.7308	D		ylbLctpAyneA	1.72884	D		ylbLctpAyneA	3.67191	D		yneA_ylbL_ctpA	2.33039	D
WT	3.55083	A		ylbL	6.8315	B		ylbL, ctpA	10.9394	D		ylbL, ctpA	2.92574	D		ylbLctpAyneA	2.28555	D		ylbLctpAyneA	3.18816	D		yneA_ylbL_ctpA	1.88076	D
WT	3.15784	A		ylbL	4.47782	B		ylbL, ctpA	6.65945	D		ylbL, ctpA	5.529	D		ylbLctpAyneA	2.00526	D		ylbLctpAyneA	2.24046	D		yneA_ylbL_ctpA	5.1064	D
WT	2.52049	A		ylbL	5.82277	B		ylbL, ctpA	7.4084	D		ylbL, ctpA	4.39086	D		ylbLctpAyneA	1.78832	D		ylbLctpAyneA	4.02291	D		yneA_ylbL_ctpA	8.35223	D
WT	2.55881	A		ylbL	9.21323	B		ylbL, ctpA	5.4532	D		ylbL, ctpA	8.48196	D		ylbLctpAyneA	2.03435	D		ylbLctpAyneA	4.062	D		yneA_ylbL_ctpA	9.50578	D
WT	2.65583	A		ylbL	13.3095	B		ylbL, ctpA	3.91859	D		ylbL, ctpA	2.86465	D		ylbLctpAyneA	2.64725	D		ylbLctpAyneA	4.61948	D		yneA_ylbL_ctpA	3.72868	D
WT	2.75118	A		ylbL	5.90902	B		ylbL, ctpA	3.54973	D		ylbL, ctpA	6.54617	D		ylbLctpAyneA	2.46992	D		ylbLctpAyneA	2.73724	D		yneA_ylbL_ctpA	3.67759	D
WT	2.77756	A		ylbL	7.8239	B		ylbL, ctpA	4.51795	D		ylbL, ctpA	11.7452	D		ylbLctpAyneA	4.26198	D		ylbLctpAyneA	5.07982	D		yneA_ylbL_ctpA	5.62563	D
WT	2.98199	A		ylbL	6.06823	B		ylbL, ctpA	13.6618	D		ylbL, ctpA	7.41853	D		ylbLctpAyneA	3.64701	D		ylbLctpAyneA	4.35448	D		yneA_ylbL_ctpA	3.41407	D
WT	2.93264	A		ylbL	11.9592	B		ylbL, ctpA	7.93982	D		ylbL, ctpA	5.23161	D		ylbLctpAyneA	2.31716	D		ylbLctpAyneA	3.60573	D		yneA_ylbL_ctpA	2.27981	D
WT	2.86039	A		ylbL	10.7851	B		ylbL, ctpA	8.99796	D		ylbL, ctpA	3.0565	D		ylbLctpAyneA	2.01997	D		ylbLctpAyneA	5.70201	D		yneA_ylbL_ctpA	9.72588	D
WT	2.65396	A		ylbL	9.50023	B		ylbL, ctpA	9.07402	D		ylbL, ctpA	5.39101	D		ylbLctpAyneA	3.24493	D		ylbLctpAyneA	3.82525	D		yneA_ylbL_ctpA	10.722	D
WT	3.89202	A		ylbL	9.39108	B		ylbL, ctpA	7.66114	D		ylbL, ctpA	10.5898	D		ylbLctpAyneA	3.49122	D		ylbLctpAyneA	3.73403	D		yneA_ylbL_ctpA	3.2028	D
WT	2.65583	A		ylbL	8.13361	B		ylbL, ctpA	8.64516	D		ylbL, ctpA	4.31629	D		ylbLctpAyneA	2.5303	D		ylbLctpAyneA	4.0282	D		yneA_ylbL_ctpA	9.25071	D
WT	2.83994	A		ylbL	14.8471	B		ylbL, ctpA	6.66035	D		ylbL, ctpA	3.58631	D		ylbLctpAyneA	2.70054	D		ylbLctpAyneA	3.37627	D		yneA_ylbL_ctpA	5.03828	D
WT	3.68533	A		ylbL	7.94298	B		ylbL, ctpA	17.492	D		ylbL, ctpA	3.88576	D		ylbLctpAyneA	2.77685	D		ylbLctpAyneA	3.17623	D		yneA_ylbL_ctpA	4.26907	D
WT	2.46585	A		ylbL	8.1169	B		ylbL, ctpA	8.27475	D		ylbL, ctpA	2.07132	D		ylbLctpAyneA	2.2691	D		ylbLctpAyneA	3.69746	D		yneA_ylbL_ctpA	3.10314	D
WT	2.68318	A		ylbL	6.62029	B		ylbL, ctpA	6.26033	D		ylbL, ctpA	3.17016	D		ylbLctpAyneA	1.81773	D		ylbLctpAyneA	3.19597	D		yneA_ylbL_ctpA	3.51264	D
WT	2.60403	A		ylbL	8.29998	B		ylbL, ctpA	11.8898	D		ylbL, ctpA	4.8572	D		ylbLctpAyneA	2.15621	D		ylbLctpAyneA	4.48989	D		yneA_ylbL_ctpA	5.22884	D
WT	2.74763	A		ylbL	9.16453	B		ylbL, ctpA	12.5572	D		ylbL, ctpA	3.21132	D		ylbLctpAyneA	2.65132	D		ylbLctpAyneA	4.00071	D		yneA_ylbL_ctpA	3.10249	D
WT	3.01121	A		ylbL	7.86112	B		ylbL, ctpA	14.713	D		ylbL, ctpA	5.60744	D		ylbLctpAyneA	3.04527	D		ylbLctpAyneA	3.58257	D		yneA_ylbL_ctpA	5.33695	D
WT	2.68318	A		ylbL	10.9503	B		ylbL, ctpA	7.35228	D		ylbL, ctpA	1.7478	D		ylbLctpAyneA	2.30794	D		ylbLctpAyneA	5.2269	D		yneA	2.98212	A
WT	2.43612	A		ylbL	8.66471	B		ylbL, ctpA	15.7617	D		ylbL, ctpA	9.12924	D		ylbLctpAyneA	4.21288	D		ylbLctpAyneA	4.78637	D		yneA	4.88268	A
WT	1.985	A		ylbL	8.78902	B		ylbL, ctpA	6.49747	D		ylbL, ctpA	15.9659	D		ylbLctpAyneA	3.70081	D		ylbLctpAyneA	2.15163	D		yneA	4.76889	A
WT	2.2942	A		ylbL	8.38397	B		ylbL, ctpA	1.50596	D		ylbL, ctpA	4.21237	D		ylbLctpAyneA	3.07908	D		ylbLctpAyneA	3.70939	D		yneA	3.68998	A
WT	2.0737	A		ylbL	8.95461	B		ylbL, ctpA	12.4845	D		ylbL, ctpA	2.80375	D		ylbLctpAyneA	3.90931	D		ylbLctpAyneA	3.26551	D		yneA	5.72007	A
WT	1.99475	A		ylbL	7.81771	B		ylbL, ctpA	4.881	D		ylbL, ctpA	2.9378	D		ylbLctpAyneA	2.32884	D		ylbLctpAyneA	5.9107	D		yneA	6.36813	A
WT	2.01178	A		ylbL	9.57571	B		ylbL, ctpA	5.03653	D		ylbL, ctpA	19.5329	D		ylbLctpAyneA	2.72563	D		ylbLctpAyneA	2.92542	D		yneA	6.92174	A
WT	1.98255	A		ylbL	8.26708	B		ylbL, ctpA	3.69733	D		ylbL, ctpA	2.16756	D		ylbLctpAyneA	2.99689	D		ylbLctpAyneA	2.93729	D		yneA	5.58512	A
WT	2.09235	A		ylbL	6.02642	B		ylbL, ctpA	4.31629	D		ylbL, ctpA	0.976214	D		ylbLctpAyneA	2.70344	D		ylbLctpAyneA	6.00539	D		yneA	3.99852	A
WT	2.17892	A		ylbL	10.8632	B		ylbL, ctpA	11.1953	D		ylbL, ctpA	6.65068	D		ylbLctpAyneA	3.98207	D		ylbLctpAyneA	6.13248	D		yneA	2.02048	A
WT	2.17892	A		ylbL	3.8417	B		ylbL, ctpA	10.7288	D		ylbL, ctpA	5.51087	D		ylbLctpAyneA	3.79454	D		ylbLctpAyneA	4.15192	D		yneA	3.34576	A
WT	2.28781	A		ylbL	9.97385	B		ylbL, ctpA	13.8465	D		ylbL, ctpA	1.29824	D		ylbLctpAyneA	1.91611	D		ylbLctpAyneA	1.75277	D		yneA	5.08434	A
WT	2.41805	A		ylbL	7.08044	B		ylbL, ctpA	5.92392	D		ylbL, ctpA	17.6365	D		ylbLctpAyneA	1.8923	D		ylbLctpAyneA	5.97753	D		yneA	1.20516	A
WT	1.60563	A		ylbL	7.61792	B		ylbL, ctpA	6.26266	D		ylbL, ctpA	5.04202	D		ylbLctpAyneA	1.98649	D		ylbLctpAyneA	5.12278	D		yneA	2.07732	A
WT	1.8347	A		ylbL	7.08592	B		ylbL, ctpA	10.9452	D		ylbL, ctpA	2.9229	D		ylbLctpAyneA	2.27368	D		ylbLctpAyneA	1.28411	D		yneA	1.61272	A
WT	2.05248	A		ylbL	6.74763	B		ylbL, ctpA	15.4644	D		ylbL, ctpA	2.64487	D		ylbLctpAyneA	3.27441	D		ylbLctpAyneA	4.83482	D		yneA	3.96504	A
WT	1.985	A		ylbL	6.76853	B		ylbL, ctpA	10.2563	D		ylbL, ctpA	4.49343	D		ylbLctpAyneA	3.13397	D		ylbLctpAyneA	4.02562	D		yneA	6.44122	A
WT	1.78638	A		ylbL	7.49691	B		ylbL, ctpA	3.24151	D		ylbL, ctpA	24.8946	D		ylbLctpAyneA	1.92501	D		ylbLctpAyneA	2.81652	D		yneA	9.28096	A
WT	2.1086	A		ylbL	6.70719	B		ylbL, ctpA	10.1892	D		ylbL, ctpA	10.5749	D		ylbLctpAyneA	1.93314	D		ylbLctpAyneA	2.70092	D		yneA	2.5092	A
WT	2.3111	A		ylbL	4.63161	B		ylbL, ctpA	3.51264	D		ylbL, ctpA	8.19289	D		ylbLctpAyneA	3.33782	D		ylbLctpAyneA	5.57415	D		yneA	1.96623	A
WT	2.58907	A		ylbL	4.55433	B		ylbL, ctpA	11.9974	D		ylbL, ctpA	8.5884	D		ylbLctpAyneA	2.91735	D		ylbLctpAyneA	5.21245	D		yneA	1.71768	A
WT	2.2362	A		ylbL	10.6981	B		ylbL, ctpA	17.5105	D		ylbL, ctpA	6.54856	D		ylbLctpAyneA	2.44392	D		ylbLctpAyneA	5.63789	D		yneA	3.59515	A
WT	2.40799	A		ylbL	5.02654	B		ylbL, ctpA	2.80078	D		ylbL, ctpA	14.9369	D		ylbLctpAyneA	1.98042	D		ylbLctpAyneA	3.49077	D		yneA	4.33939	A
WT	2.20556	A		ylbL	7.76713	B		ylbL, ctpA	11.0899	D		ylbL, ctpA	3.51974	D		ylbLctpAyneA	2.00913	D		ylbLctpAyneA	3.1421	D		yneA	4.2483	A
WT	2.38567	A		ylbL	8.79786	B		ylbL, ctpA	6.53101	D		ylbL, ctpA	3.55031	D		ylbLctpAyneA	1.84302	D		ylbLctpAyneA	6.40561	D		yneA	3.01611	A
WT	1.98255	A		ylbL	5.65324	B		ylbL, ctpA	7.95008	D		ylbL, ctpA	4.7198	D		ylbLctpAyneA	4.56168	D		ylbLctpAyneA	2.02074	D		yneA	4.61948	A
WT	2.08074	A		ylbL	12.1997	B		ylbL, ctpA	13.8648	D		ylbL, ctpA	12.9449	D		ylbLctpAyneA	2.94367	D		ylbLctpAyneA	4.43376	D		yneA	2.42147	A
WT	2.16995	A		ylbL	9.16878	B		ylbL, ctpA	10.0203	D		ylbL, ctpA	1.97888	D		ylbLctpAyneA	3.30711	D		ylbLctpAyneA	2.90593	D		yneA	3.66791	A
WT	2.20556	A		ylbL	4.77231	B		ylbL, ctpA	1.55892	D		ylbL, ctpA	5.12162	D		ylbLctpAyneA	3.49658	D		ylbLctpAyneA	2.29078	D		yneA	2.46489	A
WT	2.72808	A		ylbL	6.45663	B		ylbL, ctpA	10.3086	D		ylbL, ctpA	2.25872	D		ylbLctpAyneA	2.99483	D		ylbLctpAyneA	3.22493	D		yneA	1.69329	A
WT	3.30834	A		ylbL	8.61291	B		ylbL, ctpA	12.9466	D		ylbL, ctpA	2.3667	D		ylbLctpAyneA	3.42278	D		ylbLctpAyneA	1.89837	D		yneA	2.37986	A
WT	3.35937	A		ylbL	11.2331	B		ylbL, ctpA	4.65761	D		ylbL, ctpA	5.81477	D		ylbLctpAyneA	3.66882	D		ylbLctpAyneA	3.36698	D		yneA	1.87521	A
WT	1.63272	A		ylbL	5.47842	B		ylbL, ctpA	6.80556	D		ylbL, ctpA	3.66114	D		ylbLctpAyneA	2.9038	D		ylbLctpAyneA	2.38619	D		yneA	3.37549	A
WT	1.81876	A		ylbL	8.91049	B		ylbL, ctpA	10.6867	D		ylbL, ctpA	3.09643	D		ylbLctpAyneA	2.65706	D		ylbLctpAyneA	4.23566	D		yneA	6.08784	A
WT	3.1839	A		ylbL	9.84026	B		ylbL, ctpA	10.8352	D		ylbL, ctpA	5.03544	D		ylbLctpAyneA	2.71318	D		ylbLctpAyneA	2.96212	D		yneA	6.18544	A
WT	1.93785	A		ylbL	6.97451	B		ylbL, ctpA	8.93629	D		ylbL, ctpA	2.16369	D		ylbLctpAyneA	2.37064	D		ylbLctpAyneA	4.33184	D		yneA	2.55604	A
WT	1.9972	A		ylbL	5.02267	B		ylbL, ctpA	7.98872	D		ylbL, ctpA	1.81773	D		ylbLctpAyneA	2.4096	D		ylbLctpAyneA	1.43707	D		yneA	9.4923	A
WT	1.94288	A		ylbL	6.05623	B		ylbL, ctpA	15.4849	D		ylbL, ctpA	2.14441	D		ylbLctpAyneA	3.51354	D		ylbLctpAyneA	5.51022	D		yneA	7.0496	A
WT	1.985	A		ylbL	9.66821	B		ylbL, ctpA	11.5552	D		ylbL, ctpA	2.24394	D		ylbLctpAyneA	1.92288	D		ylbLctpAyneA	3.62418	D		yneA	2.33664	A
WT	2.9607	A		ylbL	11.9905	B		ylbL, ctpA	2.70092	D		ylbL, ctpA	6.72286	D		ylbLctpAyneA	2.99618	D		ylbLctpAyneA	3.94008	D		yneA	4.28926	A
WT	2.77756	A		ylbL	14.7867	B		ylbL, ctpA	5.80219	D		ylbL, ctpA	7.12785	D		ylbLctpAyneA	3.05263	D		ylbLctpAyneA	5.38069	D		yneA	14.0008	A
WT	2.58907	A		ylbL	6.01997	B		ylbL, ctpA	6.43348	D		ylbL, ctpA	16.7155	D		ylbLctpAyneA	3.12868	D		ylbLctpAyneA	5.05066	D		yneA	6.24408	A
WT	3.54128	A		ylbL	6.73176	B		ylbL, ctpA	15.8226	D		ylbL, ctpA	2.41025	D		ylbLctpAyneA	3.17094	D		ylbLctpAyneA	4.57846	D		yneA	1.47106	A
WT	2.26859	A		ylbL	8.421	B		ylbL, ctpA	14.3657	D		ylbL, ctpA	12.7888	D		ylbLctpAyneA	2.90451	D		ylbLctpAyneA	3.77693	D		yneA	2.96038	A
WT	2.0737	A		ylbL	4.56923	B		ylbL, ctpA	5.87173	D		ylbL, ctpA	11.4678	D		ylbLctpAyneA	3.42929	D		ylbLctpAyneA	3.20635	D		yneA	1.87521	A
WT	1.67968	A		ylbL	6.49044	B		ylbL, ctpA	4.01826	D		ylbL, ctpA	11.0937	D		ylbLctpAyneA	2.34593	D		ylbLctpAyneA	3.44581	D		yneA	5.84154	A
WT	2.07132	A		ylbL	9.08563	B		ylbL, ctpA	14.9783	D		ylbL, ctpA	8.26166	D		ylbLctpAyneA	1.67478	D		ylbLctpAyneA	4.67064	D		yneA	3.0216	A
WT	2.46785	A		ylbL	7.39234	B		ylbL, ctpA	11.4274	D		ylbL, ctpA	11.3756	D		ylbLctpAyneA	1.78425	D		ylbLctpAyneA	1.82515	D		yneA	4.54182	A
WT	2.56449	A		ylbL	4.21366	B		ylbL, ctpA	9.76401	D		ylbL, ctpA	3.68998	D		ylbLctpAyneA	3.11385	D		ylbLctpAyneA	1.44139	D		yneA	5.77742	A
WT	2.20556	A		ylbL	6.62913	B		ylbL, ctpA	8.82018	D		ylbL, ctpA	3.15565	D		ylbLctpAyneA	2.23698	D		ylbLctpAyneA	3.9831	D		yneA	1.29663	A
WT	1.89727	A		ylbL	10.6895	B		ylbL, ctpA	10.417	D		ylbL, ctpA	8.39758	D		ylbLctpAyneA	1.84728	D		ylbLctpAyneA	4.22643	D		yneA	2.71247	A
WT	2.9607	A		ylbL	7.62618	B		ylbL, ctpA	13.5226	D		ylbL, ctpA	2.54217	D		ylbLctpAyneA	3.85138	D		ylbLctpAyneA	1.94869	D		yneA	3.92395	A
WT	3.0972	A		ylbL	6.53075	B		ylbL, ctpA	8.56782	D		ylbL, ctpA	11.5665	D		ylbLctpAyneA	3.14507	D		ylbLctpAyneA	5.28986	D		yneA	1.55092	A
WT	1.49261	A		ylbL	7.17262	B		ylbL, ctpA	11.0028	D		ylbL, ctpA	6.53637	D		ylbLctpAyneA	1.74561	D		ylbLctpAyneA	4.75728	D		yneA	6.69499	A
WT	1.72258	A		ylbL	7.96072	B		ylbL, ctpA	13.5144	D		ylbL, ctpA	10.1987	D		ylbLctpAyneA	1.88985	D		ylbLctpAyneA	4.94713	D		yneA	5.60815	A
WT	1.65343	A		ylbL	6.98361	B		ylbL, ctpA	9.31657	D		ylbL, ctpA	4.55659	D		ylbLctpAyneA	2.73937	D		ylbLctpAyneA	4.31707	D		yneA	2.42831	A
WT	1.96526	A		ylbL	3.96504	B		ylbL, ctpA	7.61779	D		ylbL, ctpA	3.10714	D		ylbLctpAyneA	2.6928	D		ylbLctpAyneA	3.60166	D		yneA	4.13393	A
WT	2.90097	A		ylbL	5.07756	B		ylbL, ctpA	6.6968	D		ylbL, ctpA	2.67306	D		ylbLctpAyneA	2.13273	D		ylbLctpAyneA	5.35637	D		yneA	3.1212	A
WT	1.63272	A		ylbL	7.10856	B		ylbL, ctpA	3.24151	D		ylbL, ctpA	24.0243	D		ylbLctpAyneA	2.46489	D		ylbLctpAyneA	2.03306	D		yneA	2.06125	A
WT	1.59047	A		ylbL	9.61777	B		ylbL, ctpA	10.3669	D		ylbL, ctpA	13.5482	D		ylbLctpAyneA	2.87987	D		ylbLctpAyneA	4.4844	D		yneA	2.82956	A
WT	1.63272	A		ylbL	9.57216	B		ylbL, ctpA	7.86183	D		ylbL, ctpA	9.76646	D		ylbLctpAyneA	3.75371	D		ylbLctpAyneA	7.0725	D		yneA	2.65977	A
WT	1.8107	A		ylbL	5.17807	B		ylbL, ctpA	4.44879	D		ylbL, ctpA	7.96995	D		ylbLctpAyneA	2.78066	D		ylbLctpAyneA	5.23696	D		yneA	1.7749	A
WT	1.68549	A		ylbL	7.90067	B		ylbL, ctpA	13.6988	D		ylbL, ctpA	8.19289	D		ylbLctpAyneA	3.16455	D		ylbLctpAyneA	5.40927	D		yneA	7.16514	A
WT	1.9454	A		ylbL	12.9996	B		ylbL, ctpA	13.7612	D		ylbL, ctpA	3.08275	D		ylbLctpAyneA	3.0703	D		ylbLctpAyneA	5.02383	D		yneA	7.08218	A
WT	1.77541	A		ylbL	4.16257	B		ylbL, ctpA	14.2919	D		ylbL, ctpA	3.41078	D		ylbLctpAyneA	2.97373	D		ylbLctpAyneA	2.58197	D		yneA	8.61214	A
WT	1.81876	A		ylbL	14.1382	B		ylbL, ctpA	14.1902	D		ylbL, ctpA	2.80285	D		ylbLctpAyneA	2.58216	D		ylbLctpAyneA	3.10617	D		yneA	2.75582	A
WT	3.35937	A		ylbL	10.4073	B		ylbL, ctpA	3.89679	D		ylbL, ctpA	3.47039	D		ylbLctpAyneA	3.1899	D		ylbLctpAyneA	5.87038	D		yneA	6.75744	A
WT	1.53441	A		ylbL	4.78456	B		ylbL, ctpA	12.0948	D		ylbL, ctpA	4.5842	D		ylbLctpAyneA	3.27028	D		ylbLctpAyneA	3.60818	D		yneA	4.99022	A
WT	1.60563	A		ylbL	12.759	B		ylbL, ctpA	10.1311	D		ylbL, ctpA	2.69396	D		ylbLctpAyneA	3.06669	D		ylbLctpAyneA	5.75633	D		yneA	2.95967	A
WT	1.97268	A		ylbL	8.07239	B		ylbL, ctpA	8.64194	D		ylbL, ctpA	6.62791	D		ylbLctpAyneA	2.97018	D		ylbLctpAyneA	3.30576	D		yneA	6.79569	A
WT	2.37541	A		ylbL	6.68171	B		ylbL, ctpA	11.4236	D		ylbL, ctpA	3.67759	D		ylbLctpAyneA	3.02366	D		ylbLctpAyneA	4.14289	D		yneA	7.9086	A
WT	2.45005	A		ylbL	8.04284	B		ylbL, ctpA	8.64349	D		ylbL, ctpA	5.4939	D		ylbLctpAyneA	2.52372	D		ylbLctpAyneA	4.82095	D		yneA	6.7117	A
WT	1.46629	A		ylbL	12.0339	B		ylbL, ctpA	8.02136	D		ylbL, ctpA	22.0161	D		ylbLctpAyneA	2.33348	D		ylbLctpAyneA	3.72384	D		yneA	8.73412	A
WT	1.74503	A		ylbL	5.36811	B		ylbL, ctpA	7.75881	D		ylbL, ctpA	2.98283	D		ylbLctpAyneA	2.54404	D		ylbLctpAyneA	4.8112	D		yneA	3.3675	A
WT	2.09235	A		ylbL	4.05484	B		ylbL, ctpA	5.42985	D		ylbL, ctpA	4.97725	D		ylbLctpAyneA	2.43986	D		ylbLctpAyneA	3.77945	D		yneA	1.54957	A
WT	1.8347	A		ylbL	6.00456	B		ylbL, ctpA	9.69711	D		ylbL, ctpA	7.90731	D		ylbLctpAyneA	2.46424	D		ylbLctpAyneA	4.46008	D		yneA	1.09665	A
WT	2.23188	A		ylbL	10.3717	B		ylbL, ctpA	3.04289	D		ylbL, ctpA	5.8058	D		ylbLctpAyneA	1.99481	D		ylbLctpAyneA	1.52144	D		yneA	2.10622	A
WT	2.58907	A		ylbL	7.8239	B		ylbL, ctpA	12.794	D		ylbL, ctpA	4.45628	D		ylbLctpAyneA	2.20492	D		ylbLctpAyneA	3.60166	D		yneA	7.85945	A
WT	2.2362	A		ylbL	8.02343	B		ylbL, ctpA	12.7546	D		ylbL, ctpA	10.2778	D		ylbLctpAyneA	3.36208	D		ylbLctpAyneA	4.04226	D		yneA	3.9435	A
WT	2.44211	A		ylbL	13.8321	B		ylbL, ctpA	10.0366	D		ylbL, ctpA	11.9447	D		ylbLctpAyneA	2.80078	D		ylbLctpAyneA	5.03931	D		yneA	2.77388	A
WT	2.16324	A		ylbL	12.295	B		ylbL, ctpA	9.71227	D		ylbL, ctpA	5.52113	D		ylbLctpAyneA	2.75976	D		ylbLctpAyneA	4.55427	D		yneA	2.4725	A
WT	3.75332	A		ylbL	9.76433	B		ylbL, ctpA	11.6448	D		ylbL, ctpA	16.6227	D		ylbLctpAyneA	3.26215	D		ylbLctpAyneA	5.42649	D		yneA	1.65349	A
WT	1.69697	A		ylbL	4.67348	B		ylbL, ctpA	8.88546	D		ylbL, ctpA	2.69164	D		ylbLctpAyneA	1.84863	D		ylbLctpAyneA	3.17339	D		yneA	9.00196	A
WT	1.89469	A		ylbL	11.8698	B		ylbL, ctpA	9.58319	D		ylbL, ctpA	5.62157	D		ylbLctpAyneA	2.07661	D		ylbLctpAyneA	3.03295	D		yneA	3.42871	A
WT	2.2362	A		ylbL	10.2812	B		ylbL, ctpA	14.2969	D		ylbL, ctpA	4.28875	D		ylbLctpAyneA	3.2617	D		ylbLctpAyneA	4.67425	D		yneA	1.87521	A
WT	1.81341	A		ylbL	8.68993	B		ylbL, ctpA	14.2522	D		ylbL, ctpA	4.38706	D		ylbLctpAyneA	2.75376	D		ylbLctpAyneA	4.34764	D		yneA	3.44265	A
WT	2.37541	A		ylbL	8.92358	B		ylbL, ctpA	11.722	D		ylbL, ctpA	18.1624	D		ylbLctpAyneA	3.05856	D		ylbLctpAyneA	4.61342	D		yneA	1.01995	A
WT	2.1655	A		ylbL	7.54929	B		ylbL, ctpA	7.10121	D		ylbL, ctpA	3.50967	D		ylbLctpAyneA	2.83343	D		ylbLctpAyneA	3.05992	D		yneA	3.38472	A
WT	1.91514	A		ylbL	4.28236	B		ylbL, ctpA	6.91691	D		ylbL, ctpA	3.193	D		ylbLctpAyneA	3.6941	D		ylbLctpAyneA	3.9415	D		yneA	1.35469	A
WT	2.87568	A		ylbL	6.22027	B		ylbL, ctpA	3.80822	D		ylbL, ctpA	5.01763	D		ylbLctpAyneA	1.90495	D		ylbLctpAyneA	2.6539	D		yneA	1.50596	A
WT	2.47372	A		ylbL	15.1464	B		ylbL, ctpA	13.1958	D		ylbL, ctpA	4.20695	D		ylbLctpAyneA	2.1497	D		ylbLctpAyneA	2.51933	D		yneA	5.21284	A
WT	2.51469	A		ylbL	7.88338	B		ylbL, ctpA	1.96197	D		ylbL, ctpA	4.20547	D		ylbLctpAyneA	3.05463	D		ylbLctpAyneA	4.57717	D		yneA	5.25064	A
WT	2.46785	A		ylbL	5.28044	B		ylbL, ctpA	8.61388	D		ylbL, ctpA	3.34576	D		ylbLctpAyneA	3.00121	D		ylbLctpAyneA	4.79076	D		yneA	1.91579	A
WT	3.187	A		ylbL	7.55058	B		ylbL, ctpA	13.5569	D		ylbL, ctpA	3.69507	D		ylbLctpAyneA	3.49974	D		ylbLctpAyneA	3.63501	D		yneA	4.70915	A
WT	2.44011	A		ylbL	9.39727	B		ylbL, ctpA	14.3385	D		ylbL, ctpA	4.10277	D		ylbLctpAyneA	3.45181	D		ylbLctpAyneA	5.05905	D		yneA	6.58797	A
WT	2.21653	A		ylbL	5.1762	B		ylbL, ctpA	9.97463	D		ylbL, ctpA	10.3107	D		ylbLctpAyneA	2.4456	D		ylbLctpAyneA	3.98968	D		yneA	1.53338	A
WT	1.76445	A		ylbL	4.57671	B		ylbL, ctpA	3.75758	D		ylbL, ctpA	14.7691	D		ylbLctpAyneA	3.45361	D		ylbLctpAyneA	2.8413	D		yneA	2.10918	A
WT	1.9454	A		ylbL	7.50207	B		ylbL, ctpA	3.61766	D		ylbL, ctpA	6.2164	D		ylbLctpAyneA	3.2028	D		ylbLctpAyneA	2.76447	D		yneA	6.5154	A
WT	2.27071	A		ylbL	5.32992	B		ylbL, ctpA	11.9507	D		ylbL, ctpA	6.92445	D		ylbLctpAyneA	3.5458	D		ylbLctpAyneA	4.20114	D		yneA	2.58758	A
WT	2.76879	A		ylbL	4.24243	B		ylbL, ctpA	8.94274	D		ylbL, ctpA	3.50967	D		ylbLctpAyneA	3.31769	D		ylbLctpAyneA	3.33531	D		yneA	4.58013	A
WT	3.36659	A		ylbL	12.8884	B		ylbL, ctpA	11.1533	D		ylbL, ctpA	3.34459	D		ylbLctpAyneA	2.87284	D		ylbLctpAyneA	2.67789	D		yneA	8.00672	A
WT	3.90202	A		ylbL	5.58396	B		ylbL, ctpA	6.21234	D		ylbL, ctpA	3.85002	D		ylbLctpAyneA	2.33684	D		ylbLctpAyneA	2.80543	D		yneA	2.78588	A
WT	2.17892	A		ylbL	6.9529	B		ylbL, ctpA	5.65014	D		ylbL, ctpA	3.29247	D		ylbLctpAyneA	2.05242	D		ylbLctpAyneA	1.51906	D		yneA	1.62427	A
WT	2.27071	A		ylbL	5.17807	B		ylbL, ctpA	6.81782	D		ylbL, ctpA	5.6186	D		ylbLctpAyneA	3.1421	D		ylbLctpAyneA	3.84899	D		yneA	1.44248	A
WT	1.91514	A		ylbL	8.9143	B		ylbL, ctpA	6.72764	D		ylbL, ctpA	5.41914	D		ylbLctpAyneA	3.67204	D		ylbLctpAyneA	3.00728	D		yneA	3.43594	A
WT	1.77819	A		ylbL	9.08724	B		ylbL, ctpA	16.831	D		ylbL, ctpA	3.59715	D		ylbLctpAyneA	3.55006	D		ylbLctpAyneA	3.22945	D		yneA	3.23964	A
WT	2.2942	A		ylbL	7.6434	B		ylbL, ctpA	3.30008	D		ylbL, ctpA	1.99249	D		ylbLctpAyneA	3.13184	D		ylbLctpAyneA	4.76682	D		yneA	2.92503	A
WT	2.51469	A		WT	3.98097	A		ylbL, ctpA	6.52688	D		ylbL, ctpA	2.45218	D		ylbLctpAyneA	2.73724	D		ylbLctpAyneA	3.46026	D		yneA	4.72502	A
WT	2.30897	A		WT	7.55058	A		ylbL, ctpA	12.406	D		ylbL, ctpA	21.0849	D		ylbLctpAyneA	2.77466	D		ylbLctpAyneA	3.20796	D		yneA	6.67532	A
WT	2.27071	A		WT	9.63041	A		ylbL, ctpA	8.75141	D		ylbL, ctpA	3.91859	D		ylbLctpAyneA	2.4456	D		ylbLctpAyneA	2.87355	D		yneA	2.54462	A
WT	2.38767	A		WT	7.5647	A		ylbL, ctpA	8.67335	D		ylbL, ctpA	10.8734	D		ylbLctpAyneA	3.58663	D		ylbLctpAyneA	4.29565	D		yneA	3.45916	A
WT	2.90097	A		WT	7.16243	A		ylbL, ctpA	15.1439	D		ylbL, ctpA	13.9919	D		ylbLctpAyneA	3.17423	D		ylbLctpAyneA	5.37295	D		yneA	3.9902	A
WT	3.15171	A		WT	5.61092	A		ylbL	4.76108	B		ylbL, ctpA	2.57552	D		ylbLctpAyneA	5.13498	D		ylbLctpAyneA	2.93535	D		yneA	6.41038	A
WT	3.04495	A		WT	5.03905	A		ylbL	9.96695	B		ylbL, ctpA	2.61242	D		ylbLctpAyneA	2.9718	D		ylbLctpAyneA	2.77408	D		yneA	1.39255	A
WT	2.27071	A		WT	3.26389	A		ylbL	9.15988	B		ylbL, ctpA	4.61045	D		ylbLctpAyneA	3.51587	D		ylbLctpAyneA	3.94575	D		yneA	4.38706	A
WT	2.4894	A		WT	3.80738	A		ylbL	10.7776	B		ylbL, ctpA	11.5395	D		ylbLctpAyneA	2.80465	D		ylbLctpAyneA	2.87574	D		yneA	8.19018	A
WT	4.54149	A		WT	4.10257	A		ylbL	12.2566	B		ylbL, ctpA	15.7529	D		ylbLctpAyneA	2.72815	D		ylbLctpAyneA	3.08108	D		yneA	5.39901	A
WT	3.5289	A		WT	4.40338	A		ylbL	12.3315	B		ylbL, ctpA	15.8228	D		ylbLctpAyneA	3.95801	D		ylbLctpAyneA	1.96352	D		yneA	3.77526	A
WT	2.11776	A		WT	6.4476	A		ylbL	7.58161	B		ylbL, ctpA	3.06243	D		ylbLctpAyneA	3.14875	D		ylbLctpAyneA	4.81675	D		yneA	5.28496	A
WT	2.60403	A		WT	3.88576	A		ylbL	7.28951	B		ylbL, ctpA	2.32161	D		ylbLctpAyneA	2.75376	D		ylbLctpAyneA	3.49142	D		yneA	4.84675	A
WT	2.7793	A		WT	6.43019	A		ylbL	10.8312	B		ylbL, ctpA	3.492	D		ylbLctpAyneA	4.00278	D		ylbLctpAyneA	3.62643	D		yneA	6.10287	A
WT	2.38567	A		WT	5.67814	A		ylbL	6.7466	B		ylbL, ctpA	6.25846	D		ylbLctpAyneA	2.94645	D		ylbLctpAyneA	4.45834	D		yneA	2.65745	A
WT	2.39986	A		WT	5.00028	A		ylbL	8.72993	B		ylbL, ctpA	6.96026	D		ylbLctpAyneA	3.23093	D		ylbLctpAyneA	6.22769	D		yneA	2.39031	A
WT	2.5721	A		WT	8.58575	A		ylbL	6.58778	B		ylbL, ctpA	2.85155	D		ylbLctpAyneA	3.09791	D		ylbLctpAyneA	3.28492	D		yneA	6.74628	A
WT	3.39685	A		WT	6.922	A		ylbL	6.11616	B		ylbL, ctpA	16.43	D		ylbLctpAyneA	3.30273	D		ylbLctpAyneA	4.26552	D		yneA	7.82945	A
WT	3.18087	A		WT	6.76563	A		ylbL	2.76879	B		ylbL, ctpA	3.28428	D		ylbLctpAyneA	5.09272	D		ylbLctpAyneA	4.60233	D		yneA	3.86621	A
WT	2.3111	A		WT	8.29998	A		ylbL	8.38629	B		ylbL, ctpA	3.93982	D		ylbLctpAyneA	2.80911	D		ylbLctpAyneA	4.42744	D		yneA	3.53386	A
WT	3.24448	A		WT	5.43565	A		ylbL	8.2583	B		ylbL, ctpA	13.2304	D		ylbLctpAyneA	2.81633	D		ylbLctpAyneA	3.3893	D		yneA	1.77135	A
WT	3.59037	A		WT	8.77908	A		ylbL	7.73075	B		ylbL, ctpA	6.09725	D		ylbLctpAyneA	3.10714	D		ylbLctpAyneA	5.58905	D		yneA	9.68189	A
WT	2.39986	A		WT	8.23882	A		ylbL	12.7112	B		ylbL, ctpA	10.5292	D		ylbLctpAyneA	3.21654	D		ylbLctpAyneA	4.86997	D		yneA	3.90479	A
WT	2.48353	A		WT	9.27374	A		ylbL	12.6709	B		ylbL, ctpA	12.1294	D		ylbLctpAyneA	3.71262	D		ylbLctpAyneA	1.87244	D		yneA	5.11207	A
WT	2.49527	A		WT	11.0686	A		ylbL	9.38166	B		ylbL, ctpA	3.55909	D		ylbLctpAyneA	3.31847	D		ylbLctpAyneA	2.98992	D		yneA	2.63145	A
WT	2.09235	A		WT	5.76658	A		ylbL	8.03768	B		ylbL, ctpA	11.5955	D		ylbLctpAyneA	3.30524	D		ylbLctpAyneA	2.81278	D		yneA	2.44199	A
WT	1.77819	A		WT	4.27326	A		ylbL	6.2693	B		ylbL, ctpA	8.6889	D		ylbLctpAyneA	3.07301	D		ylbLctpAyneA	4.51608	D		yneA	7.28493	A
WT	1.9972	A		WT	5.81361	A		ylbL	10.3054	B		ylbL, ctpA	11.2251	D		ylbLctpAyneA	2.83581	D		ylbLctpAyneA	2.10028	D		yneA	4.45628	A
WT	2.37541	A		WT	4.4506	A		ylbL	9.6677	B		ylbL, ctpA	4.7316	D		ylbLctpAyneA	3.06211	D		ylbLctpAyneA	2.97018	D		yneA	6.36813	A
WT	2.51082	A		WT	3.94788	A		ylbL	12.5022	B		ylbL, ctpA	7.52761	D		ylbLctpAyneA	2.13196	D		ylbLctpAyneA	5.6802	D		yneA	2.06429	A
WT	2.87568	A		WT	5.82032	A		ylbL	13.2164	B		ylbL, ctpA	4.99783	D		ylbLctpAyneA	3.99762	D		ylbLctpAyneA	5.54596	D		yneA	2.11312	A
WT	3.32737	A		WT	5.13278	A		ylbL	12.8653	B		ylbL, ctpA	8.43164	D		ylbLctpAyneA	2.53256	D		ylbLctpAyneA	3.53696	D		yneA	8.74986	A
WT	2.01178	A		WT	5.03905	A		ylbL	8.86849	B		ylbL, ctpA	2.54462	D		ylbLctpAyneA	2.60919	D		ylbLctpAyneA	2.94438	D		yneA	8.23882	A
WT	2.17221	A		WT	5.95908	A		ylbL	9.17917	B		ylbL, ctpA	9.06428	D		ylbLctpAyneA	2.80543	D		ylbLctpAyneA	3.25835	D		yneA	6.28659	A
WT	2.35283	A		WT	5.43565	A		ylbL	8.9321	B		ylbL, ctpA	10.0512	D		ylbLctpAyneA	3.09662	D		ylbLctpAyneA	4.27378	D		yneA	6.7506	A
WT	3.65482	A		WT	6.11377	A		ylbL	7.44652	B		ylbL, ctpA	13.9272	D		ylbLctpAyneA	2.64564	D		ylbLctpAyneA	2.98592	D		yneA	3.88124	A
WT	3.13468	A		WT	7.41401	A		ylbL	7.30486	B		ylbL, ctpA	2.58036	D		ylbLctpAyneA	2.61281	D		ylbLctpAyneA	4.22346	D		yneA	1.74297	A
WT	2.24923	A		WT	8.64671	A		ylbL	11.0811	B		ylbL, ctpA	2.98509	D		ylbLctpAyneA	3.13468	D		ylbLctpAyneA	2.61119	D		yneA	6.24969	A
WT	2.27717	A		WT	8.42738	A		ylbL	8.2525	B		ylbL, ctpA	11.2893	D		ylbLctpAyneA	2.94928	D		ylbLctpAyneA	2.4018	D		yneA	1.36843	A
WT	2.46585	A		WT	7.61089	A		ylbL	11.1307	B		ylbL, ctpA	4.75179	D		ylbLctpAyneA	2.82846	D		ylbLctpAyneA	4.40648	D		yneA	1.86186	A
WT	2.38567	A		WT	6.11854	A		ylbL	9.09602	B		ylbL, ctpA	10.6777	D		ylbLctpAyneA	3.16113	D		ylbLctpAyneA	6.30581	D		yneA	3.60618	A
WT	2.7793	A		WT	6.61662	A		ylbL	10.4161	B		ylbL, ctpA	6.0292	D		ylbLctpAyneA	2.48172	D		ylbLctpAyneA	4.63142	D		yneA	3.15565	A
WT	2.82104	A		WT	4.60529	A		ylbL	5.29264	B		ylbL, ctpA	7.49787	D		ylbLctpAyneA	1.98752	D		ylbLctpAyneA	4.41177	D		yneA	5.24154	A
WT	2.30052	A		WT	5.22297	A		ylbL	4.7356	B		ylbL, ctpA	2.9378	D		ylbLctpAyneA	2.03306	D		ylbLctpAyneA	3.69733	D		yneA	1.36843	A
WT	2.98199	A		WT	5.76658	A		ylbL	10.2594	B		ylbL, ctpA	5.46539	D		ylbLctpAyneA	2.21969	D		ylbLctpAyneA	1.98539	D		yneA	3.46794	A
WT	1.77819	A		WT	6.6759	A		ylbL	13.2007	B		ylbL, ctpA	6.3738	D		ylbLctpAyneA	2.01171	D		ylbLctpAyneA	2.78679	D		yneA	6.07106	A
WT	1.67968	A		WT	6.91362	A		ylbL	12.9755	B		ylbL, ctpA	8.95719	D		ylbLctpAyneA	2.24394	D		ylbLctpAyneA	4.17495	D		yneA	1.69697	A
WT	2.92096	A		WT	7.17868	A		ylbL	9.59325	B		ylbL, ctpA	6.74034	D		ylbLctpAyneA	2.32342	D		ylbLctpAyneA	3.77145	D		yneA	3.39394	A
WT	2.3111	A		WT	7.93137	A		ylbL	5.65769	B		ylbL, ctpA	4.42531	D		ylbLctpAyneA	2.84588	D		ylbLctpAyneA	4.27733	D		yneA	1.57092	A
WT	2.35283	A		WT	8.02827	A		ylbL	2.14441	B		ylbL, ctpA	3.22545	D		ylbLctpAyneA	3.30099	D		ylbLctpAyneA	4.4606	D		yneA	3.65204	A
WT	2.8262	A		WT	4.24591	A		ylbL	10.1089	B		ylbL, ctpA	18.5557	D		ylbLctpAyneA	2.62551	D		ylbLctpAyneA	2.83401	D		yneA	2.37896	A
WT	3.59037	A		WT	4.49195	A		ylbL	6.53327	B		ylbL, ctpA	3.41955	D		ylbLctpAyneA	1.80741	D		ylbLctpAyneA	3.19842	D		yneA	1.32992	A
WT	2.86723	A		WT	3.96136	A		ylbL	6.18499	B		ylbL, ctpA	14.4234	D		ylbLctpAyneA	1.85231	D		ylbLctpAyneA	5.3127	D		yneA	5.36043	A
WT	2.42612	A		WT	3.1839	A		ylbL	10.4766	B		ylbL, ctpA	3.7421	D		ylbLctpAyneA	3.03005	D		ylbLctpAyneA	4.30726	D		yneA	9.10305	A
WT	2.19008	A		WT	5.02267	A		ylbL	17.6	B		ylbL, ctpA	9.51449	D		ylbLctpAyneA	3.23577	D		ylbLctpAyneA	4.65116	D		yneA	8.41738	A
WT	1.98255	A		WT	6.82866	A		ylbL	6.88794	B		ylbL, ctpA	6.74634	D		ylbLctpAyneA	3.73668	D		ylbLctpAyneA	4.72341	D		yneA	4.00007	A
WT	3.21132	A		WT	6.97451	A		ylbL	8.13567	B		ylbL, ctpA	8.10071	D		ylbLctpAyneA	2.60461	D		ylbLctpAyneA	5.44481	D		yneA	1.32359	A
WT	3.15784	A		WT	6.46192	A		ylbL	11.3852	B		ylbL, ctpA	7.66547	D		ylbLctpAyneA	2.2293	D		ylbLctpAyneA	3.11017	D		yneA	1.80741	A
WT	2.60403	A		WT	4.67348	A		ylbL	8.70974	B		ylbL, ctpA	4.10535	D		ylbLctpAyneA	1.90411	D		ylbLctpAyneA	2.96199	D		yneA	1.34701	A
WT	2.27717	A		WT	5.76232	A		ylbL	8.16638	B		ylbL, ctpA	14.7653	D		ylbLctpAyneA	2.42444	D		ylbLctpAyneA	4.83914	D		yneA	3.91382	A
WT	2.65583	A		WT	5.95908	A		ylbL	8.21115	B		ylbL, ctpA	6.78847	D		ylbLctpAyneA	3.61611	D		ylbLctpAyneA	3.02934	D		yneA	4.1467	A
WT	2.69222	A		WT	8.01917	A		ylbL	8.06349	B		ylbL, ctpA	6.45122	D		ylbLctpAyneA	1.98042	D		ylbLctpAyneA	2.88671	D		yneA	4.4477	A
WT	5.28689	A		WT	7.20642	A		ylbL	6.36935	B		ylbL, ctpA	4.37377	D		ylbLctpAyneA	2.14847	D		ylbLctpAyneA	2.21246	D		yneA	1.67846	A
WT	2.67041	A		WT	9.31406	A		ylbL	9.15433	B		ylbL, ctpA	3.22093	D		ylbLctpAyneA	3.1421	D		ylbLctpAyneA	5.13414	D		yneA	5.06053	A
WT	2.47179	A		WT	8.74354	A		ylbL	9.39147	B		ylbL, ctpA	5.30599	D		ylbLctpAyneA	3.193	D		ylbLctpAyneA	4.0689	D		yneA	3.57837	A
WT	2.37541	A		WT	5.37082	A		ylbL	12.5197	B		ylbL, ctpA	2.12196	D		ylbLctpAyneA	3.47703	D		ylbLctpAyneA	2.1106	D		yneA	5.37908	A
WT	2.64667	A		WT	5.27302	A		ylbL	7.29106	B		ylbL, ctpA	4.11696	D		ylbLctpAyneA	3.06843	D		ylbLctpAyneA	4.34513	D		yneA	2.75808	A
WT	1.60563	A		WT	9.19001	A		ylbL	5.42836	B		ylbL, ctpA	4.17121	D		ylbLctpAyneA	2.85536	D		ylbLctpAyneA	5.0624	D		yneA	1.81657	A
WT	1.64162	A		WT	5.06505	A		ylbL	5.89992	B		ylbL, ctpA	4.379	D		ylbLctpAyneA	4.08529	D		ylbLctpAyneA	1.61563	D		yneA	3.84899	A
WT	2.19008	A		WT	4.75089	A		ylbL	10.3018	B		ylbL, ctpA	17.2977	D		ylbLctpAyneA	3.28712	D		ylbLctpAyneA	3.91756	D		yneA	3.92711	A
WT	2.37541	A		WT	4.89707	A		ylbL	6.77447	B		ylbL, ctpA	4.74889	D		ylbLctpAyneA	2.96638	D		ylbLctpAyneA	3.51354	D		yneA	1.14852	A
WT	1.75613	A		WT	8.08806	A		ylbL	8.53982	B		ylbL, ctpA	8.02259	D		ylbLctpAyneA	2.72183	D		ylbLctpAyneA	3.13017	D		yneA	1.22399	A
WT	2.02384	A		WT	3.58631	A		ylbL	14.3757	B		ylbL, ctpA	10.54	D		ylbLctpAyneA	1.92069	D		ylbLctpAyneA	3.71055	D		yneA	3.05456	A
WT	3.64946	A		WT	5.56306	A		ylbL	7.93357	B		ylbL, ctpA	11.0732	D		ylbLctpAyneA	2.41541	D		ylbLctpAyneA	3.91859	D		yneA	3.75706	A
WT	2.03339	A		WT	4.46918	A		ylbL	6.48753	B		ylbL, ctpA	3.50554	D		ylbLctpAyneA	2.09654	D		ylbLctpAyneA	3.06076	D		yneA	3.35511	A
WT	2.24923	A		WT	4.19398	A		ylbL	12.0901	B		ylbL, ctpA	19.4555	D		ylbLctpAyneA	3.60386	D		ylbLctpAyneA	3.13862	D		yneA	5.2987	A
WT	2.56642	A		WT	4.43305	A		ylbL	12.2891	B		ylbL, ctpA	2.99321	D		ylbLctpAyneA	3.30776	D		ylbLctpAyneA	4.28926	D		yneA	7.50665	A
WT	2.12925	A		WT	3.80609	A		ylbL	6.55062	B		ylbL, ctpA	3.03263	D		ylbLctpAyneA	3.06669	D		ylbLctpAyneA	4.28449	D		yneA	3.32079	A
WT	2.13383	A		WT	3.44516	A		ylbL	6.76944	B		ylbL, ctpA	4.46789	D		ylbLctpAyneA	3.0703	D		ylbLctpAyneA	3.48142	D		yneA	6.40529	A
WT	1.64162	A		WT	3.11914	A		ylbL	9.31161	B		ylbL, ctpA	2.5092	D		ylbLctpAyneA	2.13492	D		ylbLctpAyneA	3.66527	D		yneA	2.1895	A
WT	1.93785	A		WT	6.75705	A		ylbL	5.21226	B		ylbL, ctpA	4.69528	D		ylbLctpAyneA	2.85613	D		ylbLctpAyneA	3.19255	D		yneA	3.09707	A
WT	2.05958	A		WT	4.32648	A		ylbL	9.43946	B		ylbL, ctpA	2.26149	D		ylbLctpAyneA	3.96678	D		ylbLctpAyneA	5.29541	D		yneA	5.70349	A
WT	1.55957	A		WT	4.46589	A		ylbL	5.65898	B		ylbL, ctpA	18.1689	D		ylbLctpAyneA	2.35438	D		ylbLctpAyneA	5.95798	D		yneA	4.06845	A
WT	1.68549	A		WT	4.5175	A		ylbL	8.66548	B		ylbL, ctpA	3.90531	D		ylbLctpAyneA	2.56823	D		ylbLctpAyneA	3.21383	D		yneA	6.84466	A
WT	1.65343	A		WT	5.14607	A		ylbL	5.53009	B		ylbL, ctpA	13.9761	D		ylbLctpAyneA	2.41309	D		ylbLctpAyneA	5.37372	D		yneA	4.92642	A
WT	1.77819	A		WT	4.50711	A		ylbL	7.53626	B		ylbL, ctpA	5.04202	D		ylbLctpAyneA	2.47688	D		ylbLctpAyneA	2.80911	D		yneA	8.86643	A
WT	2.78459	A		WT	4.062	A		ylbL	7.73327	B		ylbL, ctpA	6.26524	D		ylbLctpAyneA	2.00526	D		ylbLctpAyneA	2.5303	D		yneA	1.42068	A
WT	2.3836	A		WT	4.26759	A		ylbL	6.79795	B		ylbL, ctpA	7.42659	D		ylbLctpAyneA	2.5303	D		ylbLctpAyneA	3.45136	D		yneA	3.74042	A
WT	2.11086	A		WT	9.511	A		ylbL	5.34644	B		ylbL, ctpA	11.4	D		ylbLctpAyneA	1.89727	D		ylbLctpAyneA	4.87907	D		yneA	3.92234	A
WT	2.09699	A		WT	5.38172	A		ylbL	4.94745	B		ylbL, ctpA	6.69925	D		ylbLctpAyneA	2.12221	D		ylbLctpAyneA	3.27699	D		yneA	3.23899	A
WT	3.0385	A		WT	6.00456	A		ylbL	7.1532	B		ylbL, ctpA	2.98489	D		ylbLctpAyneA	2.06454	D		ylbLctpAyneA	4.25378	D		yneA	5.75033	A
WT	2.11086	A		WT	7.10237	A		ylbL	7.71333	B		ylbL, ctpA	3.33266	D		ylbLctpAyneA	1.84644	D		ylbLctpAyneA	3.58663	D		yneA	1.93636	A
WT	2.3111	A		WT	5.91889	A		ylbL	16.5114	B		ylbL, ctpA	9.81723	D		ylbLctpAyneA	2.27916	D		ylbLctpAyneA	3.43549	D		yneA	5.57596	A
WT	3.64946	A		WT	6.17944	A		ylbL	6.06152	B		ylbL, ctpA	5.06834	D		ylbLctpAyneA	2.22369	D		ylbLctpAyneA	3.00934	D		yneA	3.60618	A
WT	3.35504	A		WT	3.77526	A		ylbL	6.6699	B		ylbL, ctpA	4.03994	D		ylbLctpAyneA	3.17668	D		ylbLctpAyneA	2.52985	D		yneA	4.10277	A
WT	2.46785	A		WT	6.95568	A		ylbL	6.28659	B		ylbL, ctpA	3.65888	D		ylbLctpAyneA	3.44581	D		ylbLctpAyneA	4.5551	D		yneA	1.22567	A
WT	2.39986	A		WT	7.77713	A		ylbL	12.5783	B		ylbL, ctpA	11.2723	D		ylbLctpAyneA	2.11234	D		ylbLctpAyneA	3.62127	D		yneA	7.58948	A
WT	3.97607	A		WT	7.71624	A		ylbL	10.0867	B		ylbL, ctpA	16.8933	D		ylbLctpAyneA	2.13757	D		ylbLctpAyneA	3.52638	D		yneA	5.49893	A
WT	2.12925	A		WT	4.18586	A		ylbL	8.27946	B		ylbL, ctpA	3.03192	D		ylbLctpAyneA	2.60042	D		ylbLctpAyneA	5.93456	D		yneA	8.49028	A
WT	2.90097	A		WT	4.71489	A		ylbL	6.84278	B		ylbL, ctpA	8.96952	D		ylbLctpAyneA	1.74916	D		ylbLctpAyneA	5.09272	D		yneA	7.11024	A
WT	2.03339	A		WT	4.4995	A		ylbL	8.91352	B		ylbL, ctpA	7.86712	D		ylbLctpAyneA	2.09157	D		ylbLctpAyneA	3.22945	D		yneA	5.9554	A
WT	2.24923	A		WT	4.50711	A		ylbL	9.69769	B		ylbL, ctpA	9.93063	D		ylbLctpAyneA	3.2028	D		ylbLctpAyneA	2.70957	D		yneA	4.69186	A
WT	2.38567	A		WT	6.1755	A		ylbL	8.12961	B		ylbL, ctpA	7.67547	D		ylbLctpAyneA	1.85734	D		ylbLctpAyneA	5.32747	D		yneA	2.67306	A
WT	2.47179	A		WT	5.77245	A		ylbL	8.03962	B		ylbL, ctpA	4.1376	D		ylbLctpAyneA	1.64466	D		ylbLctpAyneA	2.79646	D		yneA	6.4776	A
WT	1.91514	A		WT	4.54362	A		ylbL	14.7048	B		ylbL, ctpA	4.68477	D		ylbLctpAyneA	3.10881	D		ylbLctpAyneA	3.1421	D		yneA	7.76817	A
WT	1.81876	A		WT	7.80771	A		ylbL	14.969	B		ylbL, ctpA	2.87697	D		ylbLctpAyneA	2.45921	D		ylbLctpAyneA	4.4019	D		yneA	4.60594	A
WT	2.66499	A		WT	4.27901	A		ylbL	7.49	B		ylbL, ctpA	3.61766	D		ylbLctpAyneA	1.81573	D		ylbLctpAyneA	2.56604	D		yneA	5.26451	A
WT	3.61734	A		WT	6.59378	A		ylbL	9.56319	B		ylbL, ctpA	7.4122	D		ylbLctpAyneA	1.64369	D		ylbLctpAyneA	3.04031	D		yneA	1.88405	A
WT	2.27071	A		WT	4.34442	A		ylbL	6.73899	B		ylbL, ctpA	11.9763	D		ylbLctpAyneA	2.70112	D		ylbLctpAyneA	4.64484	D		yneA	1.29179	A
WT	2.11086	A		WT	5.36359	A		ylbL	6.92684	B		ylbL, ctpA	9.57925	D		ylbLctpAyneA	2.53256	D		ylbLctpAyneA	2.94225	D		yneA	6.85433	A
WT	2.46585	A		WT	6.59378	A		ylbL	11.0026	B		ylbL, ctpA	9.23316	D		ylbLctpAyneA	2.13292	D		ylbLctpAyneA	3.14855	D		yneA	1.74297	A
WT	2.46585	A		WT	5.82277	A		ylbL	8.08013	B		ylbL, ctpA	13.4776	D		ylbLctpAyneA	1.92798	D		ylbLctpAyneA	3.40033	D		yneA	2.38683	A
WT	1.77819	A		WT	5.62995	A		ylbL	12.0171	B		ylbL, ctpA	3.52503	D		ylbLctpAyneA	1.7889	D		ylbLctpAyneA	2.79595	D		yneA	5.85754	A
WT	1.86102	A		WT	4.55433	A		ylbL	6.87162	B		ylbL, ctpA	4.93738	D		ylbLctpAyneA	2.06351	D		ylbLctpAyneA	4.24449	D		yneA	2.88852	A
WT	2.16324	A		WT	5.62995	A		ylbL	7.42724	B		ylbL, ctpA	10.2634	D		ylbLctpAyneA	1.62079	D		ylbLctpAyneA	4.80721	D		yneA	4.99435	A
WT	2.09002	A		WT	2.7933	A		ylbL	7.65431	B		ylbL, ctpA	9.5321	D		ylbLctpAyneA	1.99481	D		ylbLctpAyneA	3.78261	D		yneA	8.42551	A
WT	1.68833	A		WT	3.77655	A		ylbL	6.81782	B		ylbL, ctpA	5.63969	D		ylbLctpAyneA	1.60234	D		ylbLctpAyneA	6.25343	D		yneA	2.75582	A
WT	1.62672	A		WT	6.88607	A		ylbL	8.35184	B		ylbL, ctpA	11.4332	D		ylbLctpAyneA	1.83367	D		ylbLctpAyneA	4.07606	D		yneA	7.49174	A
WT	1.96526	A		WT	5.46868	A		ylbL	8.61033	B		ylbL, ctpA	6.53682	D		ylbLctpAyneA	2.09157	D		ylbLctpAyneA	3.46342	D		yneA	5.36514	A
WT	1.77819	A		WT	5.82864	A		ylbL	6.5861	B		ylbL, ctpA	5.18723	D		ylbLctpAyneA	1.97804	D		ylbLctpAyneA	3.62198	D		yneA	3.22609	A
WT	2.27717	A		WT	4.7056	A		ylbL	10.5165	B		ylbL, ctpA	20.6616	D		ylbLctpAyneA	2.19356	D		ylbLctpAyneA	3.54857	D		yneA	4.30475	A
WT	2.0737	A		WT	5.12614	A		ylbL	10.6126	B		ylbL, ctpA	17.2508	D		ylbLctpAyneA	2.48024	D		ylbLctpAyneA	3.0245	D		yneA	5.3496	A
WT	2.34451	A		WT	5.80271	A		ylbL	12.8988	B		ylbL, ctpA	4.75173	D		ylbLctpAyneA	2.15621	D		ylbLctpAyneA	3.19906	D		yneA	1.03214	A
WT	2.05958	A		WT	6.21711	A		ylbL	2.70783	B		ylbL, ctpA	8.18341	D		ylbLctpAyneA	2.60545	D		ylbLctpAyneA	3.45768	D		yneA	2.33129	A
WT	2.19008	A		WT	6.43625	A		ylbL	9.45327	B		ylbL, ctpA	11.0438	D		ylbLctpAyneA	2.37832	D		ylbLctpAyneA	3.63147	D		yneA	5.12465	A
WT	1.89727	A		WT	5.14891	A		ylbL	9.03848	B		ylbL, ctpA	4.7087	D		ylbLctpAyneA	2.78453	D		ylbLctpAyneA	3.54799	D		yneA	6.14054	A
WT	1.89727	A		WT	5.16775	A		ylbL	4.6518	B		ylbL, ctpA	5.60034	D		ylbLctpAyneA	2.28071	D		ylbLctpAyneA	3.35833	D		yneA	4.71315	A
WT	2.08074	A		WT	5.77245	A		ylbL	5.0486	B		ylbL, ctpA	2.7384	D		ylbLctpAyneA	1.74561	D		ylbLctpAyneA	5.07982	D		yneA	4.90313	A
WT	2.59468	A		WT	4.67657	A		ylbL	6.91349	B		ylbL, ctpA	9.51087	D		ylbLctpAyneA	2.02074	D		ylbLctpAyneA	4.63142	D		yneA	1.61401	A
WT	2.65583	A		WT	5.95908	A		ylbL	7.88699	B		ylbL, ctpA	9.77155	D		ylbLctpAyneA	1.81773	D		ylbLctpAyneA	4.67432	D		yneA	3.00437	A
WT	3.0385	A		WT	8.30527	A		ylbL	7.4602	B		ylbL, ctpA	10.9228	D		ylbLctpAyneA	1.69975	D		ylbLctpAyneA	3.23332	D		yneA	1.24083	A
WT	2.87226	A		WT	6.21086	A		ylbL	12.4906	B		ylbL, ctpA	18.0235	D		ylbLctpAyneA	2.13808	D		ylbLctpAyneA	2.23698	D		yneA	5.55177	A
WT	2.24923	A		WT	5.89586	A		ylbL	8.7409	B		ylbL, ctpA	11.8659	D		ylbLctpAyneA	1.64627	D		ylbLctpAyneA	3.03811	D		yneA	6.31317	A
WT	2.2253	A		WT	4.65574	A		ylbL	9.94799	B		ylbL, ctpA	5.2838	D		ylbLctpAyneA	1.78103	D		ylbLctpAyneA	3.13017	D		yneA	5.88767	A
WT	2.08074	A		WT	7.98879	A		ylbL	8.76754	B		ylbL, ctpA	6.28956	D		ylbLctpAyneA	2.97322	D		ylbLctpAyneA	6.02133	D		yneA	1.42068	A
WT	2.49721	A		WT	8.30236	A		ylbL	6.38729	B		ylbL, ctpA	5.90566	D		ylbLctpAyneA	1.77664	D		ylbLctpAyneA	6.16544	D		yneA	4.18482	A
WT	2.9656	A		WT	7.61792	A		ylbL	14.2193	B		ylbL, ctpA	4.10535	D		ylbLctpAyneA	1.71432	D		ylbLctpAyneA	3.69281	D		yneA	8.04026	A
WT	3.34924	A		WT	8.31933	A		ylbL	7.97124	B		ylbL, ctpA	14.2085	D		ylbLctpAyneA	3.23396	D		ylbLctpAyneA	3.16687	D		yneA	5.85077	A
WT	2.71383	A		WT	7.3686	A		ylbL	6.70822	B		ylbL, ctpA	4.349	D		ylbLctpAyneA	3.45123	D		ylbLctpAyneA	3.38685	D		yneA	2.38773	A
WT	2.90264	A		WT	3.1839	A		ylbL	14.4253	B		ylbL, ctpA	7.04302	D		ylbLctpAyneA	3.10998	D		ylbLctpAyneA	3.99291	D		yneA	1.00763	A
WT	2.56449	A		WT	3.69714	A		ylbL	8.12793	B		ylbL, ctpA	7.49826	D		ylbLctpAyneA	1.61401	D		ylbLctpAyneA	3.62418	D		yneA	1.23244	A
WT	2.40193	A		WT	4.95338	A		ylbL	11.2898	B		ylbL, ctpA	5.02505	D		ylbLctpAyneA	3.59779	D		ylbLctpAyneA	3.22687	D		yneA	2.16847	A
WT	2.21653	A		WT	5.75136	A		ylbL	2.16847	B		ylbL, ctpA	2.96528	D		ylbLctpAyneA	3.40936	D		ylbLctpAyneA	3.61611	D		yneA	1.82573	A
WT	2.4894	A		WT	4.62323	A		ylbL	9.46114	B		ylbL, ctpA	4.00788	D		ylbLctpAyneA	1.70581	D		ylbLctpAyneA	4.38532	D		yneA	2.2393	A
WT	1.45635	A		WT	8.76244	A		ylbL	12.6893	B		ylbL, ctpA	4.26591	D		ylbLctpAyneA	1.67039	D		ylbLctpAyneA	4.41899	D		yneA	1.98726	A
WT	2.32161	A		WT	6.6759	A		ylbL	10.9481	B		ylbL, ctpA	3.56205	D		ylbLctpAyneA	2.1446	D		ylbLctpAyneA	4.30616	D		yneA	1.83483	A
WT	2.77756	A		WT	3.76622	A		ylbL	6.55869	B		ylbL, ctpA	6.11848	D		ylbLctpAyneA	1.93578	D		ylbLctpAyneA	3.07501	D		yneA	5.9743	A
WT	2.30052	A		WT	3.49838	A		ylbL	6.55417	B		ylbL, ctpA	5.12188	D		ylbLctpAyneA	2.00758	D		ylbLctpAyneA	4.95977	D		yneA	3.14578	A
WT	2.1655	A		WT	5.18374	A		ylbL	12.3323	B		ylbL, ctpA	4.02342	D		ylbLctpAyneA	2.32251	D		ylbLctpAyneA	2.3687	D		yneA	1.48371	A
WT	1.69697	A		WT	5.88515	A		ylbL	13.0198	B		ylbL, ctpA	16.4575	D		ylbLctpAyneA	3.34466	D		ylbLctpAyneA	3.74958	D		yneA	3.69733	A
WT	1.81341	A		WT	10.5981	A		ylbL	9.45798	B		ylbL, ctpA	8.13916	D		ylbLctpAyneA	1.93017	D		ylbLctpAyneA	4.10761	D		yneA	4.85365	A
WT	1.81876	A		WT	2.74763	A		ylbL	8.37945	B		ylbL, ctpA	4.2005	D		ylbLctpAyneA	1.83592	D		ylbLctpAyneA	3.745	D		yneA	1.5388	A
WT	1.91514	A		WT	2.87568	A		ylbL	6.8224	B		ylbL, ctpA	3.89892	D		ylbLctpAyneA	2.95793	D		ylbLctpAyneA	3.40523	D		yneA	6.9838	A
WT	2.2362	A		WT	3.01766	A		ylbL	6.74912	B		ylbL, ctpA	4.32977	D		ylbLctpAyneA	2.27252	D		ylbLctpAyneA	4.58162	D		yneA	5.57809	A
WT	2.2362	A		WT	4.19631	A		ylbL	7.74326	B		ylbL, ctpA	7.50729	D		ylbLctpAyneA	2.33684	D		ylbLctpAyneA	4.51853	D		yneA	7.41698	A
WT	2.86039	A		WT	8.48776	A		ylbL	6.14641	B		ylbL, ctpA	8.59227	D		ylbLctpAyneA	2.94296	D		ylbLctpAyneA	2.61339	D		yneA	2.58197	A
WT	1.54073	A		WT	9.19581	A		ylbL	6.72435	B		ylbL, ctpA	4.59645	D		ylbLctpAyneA	1.6951	D		ylbLctpAyneA	4.3659	D		yneA	4.80146	A
WT	1.60563	A		WT	5.12614	A		ylbL	10.706	B		ylbL, ctpA	6.77834	D		ylbLctpAyneA	1.73394	D		ylbLctpAyneA	3.90402	D		yneA	5.54512	A
WT	4.41106	A		WT	7.70366	A		ylbL	3.03263	B		ylbL, ctpA	2.71015	D		ylbLctpAyneA	2.61119	D		ylbLctpAyneA	2.76427	D		yneA	2.3658	A
WT	2.92096	A		WT	8.71567	A		ylbL	6.75131	B		ylbL, ctpA	7.72778	D		ylbLctpAyneA	1.3612	D		ylbLctpAyneA	3.47781	D		yneA	1.61788	A
WT	1.62672	A		WT	5.96391	A		ylbL	6.29717	B		ylbL, ctpA	8.62104	D		ylbLctpAyneA	1.49138	D		ylbLctpAyneA	4.57026	D		yneA	4.01826	A
WT	1.76445	A		WT	5.29786	A		ylbL	7.67031	B		ylbL, ctpA	6.39548	D		ylbLctpAyneA	1.64369	D		ylbLctpAyneA	4.87823	D		yneA	1.66478	A
WT	1.75613	A		WT	5.70123	A		ylbL	12.3175	B		ylbL, ctpA	3.34576	D		ylbLctpAyneA	1.72523	D		ylbLctpAyneA	3.83951	D		yneA	5.782	A
WT	1.85315	A		WT	6.44986	A		ylbL	11.0115	B		ylbL, ctpA	2.06532	D		ylbLctpAyneA	3.19255	D		ylbLctpAyneA	4.50285	D		yneA	5.33553	A
WT	1.32334	A		WT	5.44191	A		ylbL	6.03842	B		ylbL, ctpA	2.37896	D		ylbLctpAyneA	2.33593	D		ylbLctpAyneA	3.99878	D		yneA	2.83401	A
WT	1.54389	A		WT	5.58312	A		ylbL	10.255	B		ylbL, ctpA	5.26374	D		ylbLctpAyneA	3.0703	D		ylbLctpAyneA	3.96743	D		yneA	3.93717	A
WT	2.86723	A		WT	4.35003	A		ylbL	15.0966	B		ylbL, ctpA	5.60079	D		ylbLctpAyneA	2.88658	D		ylbLctpAyneA	3.03069	D		yneA	5.46139	A
WT	1.23586	A		WT	5.72085	A		ylbL	7.04831	B		ylbL, ctpA	3.33021	D		ylbLctpAyneA	2.80543	D		ylbLctpAyneA	3.94743	D		yneA	3.69507	A
WT	1.43616	A		WT	6.55011	A		ylbL	7.62637	B		ylbL, ctpA	6.8175	D		ylbLctpAyneA	2.74066	D		ylbLctpAyneA	4.23269	D		yneA	1.41481	A
WT	1.50235	A		WT	5.97778	A		ylbL	9.33631	B		ylbL, ctpA	6.18647	D		ylbLctpAyneA	2.75524	D		ylbLctpAyneA	3.99562	D		yneA	2.00081	A
WT	1.62672	A		WT	4.73857	A		ylbL	7.66869	B		ylbL, ctpA	4.53078	D		ylbLctpAyneA	2.6539	D		ylbLctpAyneA	5.39817	D		yneA	3.49122	A
WT	1.60563	A		WT	5.98998	A		ylbL	7.96711	B		ylbL, ctpA	5.6984	D		ylbLctpAyneA	2.85775	D		ylbLctpAyneA	4.32642	D		yneA	2.2084	A
WT	1.88443	A		WT	4.64838	A		ylbL	9.05047	B		ylbL, ctpA	5.90141	D		ylbLctpAyneA	2.85594	D		ylbLctpAyneA	3.78919	D		yneA	1.68839	A
WT	3.30686	A		WT	4.24243	A		ylbL	9.49713	B		ylbL, ctpA	3.56715	D		ylbLctpAyneA	2.51191	D		ylbLctpAyneA	4.51608	D		yneA	6.32813	A
WT	2.37135	A		WT	5.64892	A		ylbL	7.04302	B		ylbL, ctpA	3.00437	D		ylbLctpAyneA	2.4285	D		ylbLctpAyneA	4.15096	D		yneA	7.05431	A
WT	1.50557	A		WT	6.03526	A		ylbL	6.01907	B		ylbL, ctpA	2.86323	D		ylbLctpAyneA	2.77556	D		ylbLctpAyneA	3.66566	D		yneA	8.62046	A
WT	1.45635	A		WT	6.81724	A		ylbL	11.1104	B		ylbL, ctpA	11.8122	D		ylbLctpAyneA	2.65603	D		ylbLctpAyneA	3.97569	D		yneA	2.10622	A
WT	1.42255	A		WT	5.83948	A		ylbL	9.10918	B		ylbL, ctpA	4.2025	D		ylbLctpAyneA	2.33748	D		ylbLctpAyneA	3.96111	D		yneA	3.35511	A
WT	1.59047	A		WT	4.8692	A		ylbL	11.2049	B		ylbL, ctpA	4.41312	D		ylbLctpAyneA	2.5303	D		ylbLctpAyneA	3.31847	D		yneA	2.51585	A
WT	1.94288	A		WT	4.90507	A		ylbL	11.2985	B		ylbL, ctpA	3.3675	D		ylbLctpAyneA	2.09157	D		ylbLctpAyneA	3.82525	D		yneA	2.37896	A
WT	2.6059	A		WT	5.39972	A		ylbL	5.48784	B		ylbL, ctpA	5.44101	D		ylbLctpAyneA	2.41044	D		ylbLctpAyneA	3.82525	D		yneA	1.22735	A
WT	1.81341	A		WT	5.39617	A		ylbL	8.22102	B		ylbL, ctpA	12.3276	D		ylbLctpAyneA	4.00955	D		ylbLctpAyneA	4.76069	D		yneA	1.04214	A
WT	2.70841	A		WT	7.23474	A		ylbL	9.216	B		ylbL, ctpA	3.71359	D		ylbLctpAyneA	1.71407	D		ylbLctpAyneA	3.62243	D		yneA	9.10473	A
WT	1.28605	A		WT	6.15106	A		ylbL	5.56609	B		ylbL, ctpA	5.26857	D		ylbLctpAyneA	1.68375	D		ylbLctpAyneA	3.22493	D		yneA	5.93798	A
WT	1.41223	A		WT	3.35356	A		ylbL	8.36145	B		ylbL, ctpA	5.04202	D		ylbLctpAyneA	1.61788	D		ylbLctpAyneA	3.96085	D		yneA	1.24083	A
WT	2.12467	A		WT	3.6932	A		ylbL	10.6766	B		ylbL, ctpA	3.54857	D		ylbLctpAyneA	1.80451	D		ylbLctpAyneA	3.88408	D		yneA	1.67846	A
WT	2.84504	A		WT	6.22885	A		ylbL	10.3156	B		ylbL, ctpA	11.7637	D		ylbLctpAyneA	1.96991	D		ylbLctpAyneA	3.24764	D		yneA	2.64564	A
WT	2.33832	A		WT	6.17867	A		ylbL	6.07345	B		ylbL, ctpA	10.3946	D		ylbLctpAyneA	2.01997	D		ylbLctpAyneA	4.10483	D		yneA	4.35087	A
WT	1.88443	A		WT	10.2547	A		ylbL	5.87173	B		ylbL, ctpA	4.03271	D		ylbLctpAyneA	1.6822	D		ylbLctpAyneA	2.86465	D		yneA	1.7749	A
WT	1.58124	A		WT	8.02827	A		ylbL	10.1382	B		ylbL, ctpA	2.70783	D		ylbLctpAyneA	1.72678	D		ylbLctpAyneA	2.10273	D		yneA	9.09602	A
WT	1.60563	A		WT	10.7076	A		ylbL	10.1379	B		ylbL, ctpA	9.98785	D		ylbLctpAyneA	1.69329	D		ylbLctpAyneA	3.43852	D		yneA	3.61308	A
WT	1.72258	A		WT	5.07756	A		ylbL	9.7662	B		ylbL, ctpA	3.49658	D		ylbLctpAyneA	1.57782	D		ylbLctpAyneA	3.30963	D		yneA	2.39464	A
WT	2.43612	A		WT	4.43854	A		ylbL	8.61839	B		ylbL, ctpA	11.9665	D		ylbLctpAyneA	1.78425	D		ylbLctpAyneA	3.3893	D		yneA	6.95322	A
WT	2.69222	A		WT	6.90723	A		ylbL	8.1487	B		ylbL, ctpA	2.99883	D		ylbLctpAyneA	2.09654	D		ylbLctpAyneA	3.38059	D		yneA	5.9056	A
WT	1.3703	A		WT	5.53145	A		ylbL	13.3788	B		ylbL, ctpA	7.95079	D		ylbLctpAyneA	2.67635	D		ylbLctpAyneA	3.36698	D		yneA	1.50596	A
WT	1.23586	A		WT	7.27493	A		ylbL	7.10759	B		ylbL, ctpA	4.062	D		ylbLctpAyneA	2.26471	D		ylbLctpAyneA	3.775	D		yneA	4.63432	A
WT	1.3703	A		WT	5.68414	A		ylbL	13.9135	B		ylbL, ctpA	14.7075	D		ylbLctpAyneA	2.13563	D		ylbLctpAyneA	3.88679	D		yneA	3.3026	A
WT	1.22006	A		WT	4.21366	A		ylbL	12.1619	B		ylbL, ctpA	3.96872	D		ylbLctpAyneA	2.48108	D		ylbLctpAyneA	4.35448	D		yneA	2.60919	A
WT	1.89727	A		WT	4.3779	A		ylbL	8.41119	B		ylbL, ctpA	3.71636	D		ylbLctpAyneA	2.16756	D		ylbLctpAyneA	4.48382	D		yneA	11.4839	A
WT	1.34159	A		WT	3.38962	A		ylbL	14.9007	B		ylbL, ctpA	4.8592	D		ylbLctpAyneA	2.5005	D		ylbLctpAyneA	4.24153	D		yneA	5.48784	A
WT	1.3703	A		WT	4.94751	A		ylbL	9.74078	B		ylbL, ctpA	4.76231	D		ylbLctpAyneA	2.38812	D		ylbLctpAyneA	5.45281	D		yneA	6.53675	A
WT	1.59047	A		WT	5.16117	A		ylbL	5.57725	B		ylbL, ctpA	3.53625	D		ylbLctpAyneA	2.27729	D		ylbLctpAyneA	3.3366	D		yneA	5.58551	A
WT	1.86102	A		WT	6.27711	A		ylbL	6.55075	B		ylbL, ctpA	2.43173	D		ylbLctpAyneA	2.31716	D		ylbLctpAyneA	3.37459	D		yneA	1.68839	A
WT	2.30052	A		WT	9.05828	A		ylbL	10.6418	B		ylbL, ctpA	7.47852	D		ylbLctpAyneA	2.39747	D		ylbLctpAyneA	3.33408	D		yneA	5.1064	A
WT	3.24448	A		WT	10.7891	A		ylbL	7.55941	B		ylbL, ctpA	7.41878	D		ylbLctpAyneA	2.58216	D		ylbLctpAyneA	2.93587	D		yneA	2.5092	A
WT	2.46585	A		WT	7.18075	A		ylbL	10.8456	B		ylbL, ctpA	2.65977	D		ylbLctpAyneA	2.33593	D		ylbLctpAyneA	2.68196	D		yneA	1.30618	A
WT	2.0737	A		WT	7.71185	A		ylbL	6.38232	B		ylbL, ctpA	7.20778	D		ylbLctpAyneA	2.90251	D		ylbLctpAyneA	3.0485	D		yneA	2.70783	A
WT	1.90495	A		WT	7.89325	A		ylbL	5.36979	B		ylbL, ctpA	2.96528	D		ylbLctpAyneA	2.45153	D		ylbLctpAyneA	3.93795	D		yneA	1.20516	A
WT	2.55881	A		WT	7.69604	A		ylbL	5.40107	B		ylbL, ctpA	5.43868	D		ylbLctpAyneA	2.58113	D		ylbLctpAyneA	3.3366	D		yneA	2.63306	A
WT	2.65396	A		WT	8.0742	A		ylbL	5.84154	B		ylbL, ctpA	3.96085	D		ylbLctpAyneA	2.01249	D		ylbLctpAyneA	3.04934	D		yneA	5.48261	A
WT	2.2362	A		WT	7.36666	A		ylbL	11.3116	B		ylbL, ctpA	5.3147	D		ylbLctpAyneA	2.62867	D		ylbLctpAyneA	3.43446	D		yneA	2.28071	A
WT	2.30265	A		WT	7.82268	A		ylbL	8.07497	B		ylbL, ctpA	4.8732	D		ylbLctpAyneA	1.77432	D		ylbLctpAyneA	4.42183	D		yneA	6.04733	A
WT	2.65396	A		WT	6.10022	A		ylbL	5.45126	B		ylbL, ctpA	3.85002	D		ylbLctpAyneA	1.95269	D		ylbLctpAyneA	4.02149	D		yneA	7.43898	A
WT	1.91514	A		WT	5.10337	A		ylbL	11.1107	B		ylbL, ctpA	9.82271	D		ylbLctpAyneA	1.76077	D		ylbLctpAyneA	3.93679	D		yneA	9.81852	A
WT	2.4894	A		WT	5.70807	A		ylbL	7.87899	B		ylbL, ctpA	3.17668	D		ylbLctpAyneA	1.80741	D		ylbLctpAyneA	2.58236	D		yneA	1.96623	A
WT	2.27071	A		WT	2.49527	A		ylbL	7.85448	B		ylbL, ctpA	13.5238	D		ylbLctpAyneA	2.10473	D		ylbLctpAyneA	3.22558	D		yneA	3.71752	A
WT	1.95785	A		WT	2.74053	A		ylbL	7.15385	B		ylbL, ctpA	12.2657	D		ylbLctpAyneA	2.60642	D		ylbLctpAyneA	3.63676	D		yneA	4.85662	A
WT	1.60563	A		WT	6.24601	A		ylbL	7.76397	B		ylbL, ctpA	15.7508	D		ylbLctpAyneA	2.58236	D		ylbLctpAyneA	4.13876	D		yneA	3.22803	A
WT	1.74503	A		WT	5.11762	A		ylbL	7.69392	B		ylbL, ctpA	6.82524	D		ylbLctpAyneA	2.45327	D		ylbLctpAyneA	3.25693	D		yneA	4.36816	A
WT	2.09699	A		WT	5.18936	A		ylbL	7.66134	B		ylbL, ctpA	5.39798	D		ylbLctpAyneA	2.10841	D		ylbLctpAyneA	2.75582	D		yneA	3.22609	A
WT	2.09235	A		WT	6.13519	A		ylbL	11.4408	B		ylbL, ctpA	3.4918	D		ylbLctpAyneA	2.10622	D		ylbLctpAyneA	1.94946	D		yneA	4.02891	A
WT	1.74503	A		WT	5.31986	A		ylbL	9.74072	B		ylbL, ctpA	3.26009	D		ylbLctpAyneA	2.14441	D		ylbLctpAyneA	4.48756	D		yneA	6.66726	A
WT	2.09235	A		WT	6.12254	A		ylbL	2.88852	B		ylbL, ctpA	7.21403	D		ylbLctpAyneA	2.25181	D		ylbLctpAyneA	4.32642	D		yneA	4.04148	A
WT	3.28473	A		WT	4.83611	A		ylbL	9.87954	B		ylbL, ctpA	4.12709	D		ylbLctpAyneA	2.45153	D		ylbLctpAyneA	3.74152	D		yneA	2.33129	A
WT	1.60563	A		WT	8.03801	A		ylbL	8.4766	B		ylbL, ctpA	10.5924	D		ylbLctpAyneA	2.27252	D		ylbLctpAyneA	4.95377	D		yneA	1.48932	A
WT	2.11086	A		WT	3.18087	A		ylbL	11.5317	B		ylbL, ctpA	15.3285	D		ylbLctpAyneA	2.62235	D		ylbLctpAyneA	4.74437	D		yneA	7.51329	A
WT	2.73524	A		WT	2.55881	A		ylbL	10.3287	B		ylbL, ctpA	9.63602	D		ylbLctpAyneA	2.33529	D		ylbLctpAyneA	4.26372	D		yneA	1.62814	A
WT	2.82446	A		WT	4.1547	A		ylbL	7.49916	B		ylbL, ctpA	2.76111	D		ylbLctpAyneA	2.16492	D		ylbLctpAyneA	2.67712	D		yneA	3.61747	A
WT	3.67075	A		WT	3.99684	A		ylbL	8.35745	B		ylbL, ctpA	2.64803	D		ylbLctpAyneA	1.82031	D		ylbLctpAyneA	3.95801	D		yneA	6.02391	A
WT	2.5263	A		WT	6.08429	A		ylbL	10.8012	B		ylbL, ctpA	6.06519	D		ylbLctpAyneA	1.72039	D		ylbLctpAyneA	1.61401	D		yneA	2.61958	A
WT	1.95785	A		WT	7.60515	A		ylbL	7.73165	B		ylbL, ctpA	5.83438	D		ylbLctpAyneA	1.93314	D		ylbLctpAyneA	4.05393	D		yneA	2.39464	A
WT	2.16324	A		WT	7.76965	A		ylbL	7.57722	B		ylbL, ctpA	10.0585	D		ylbLctpAyneA	2.22556	D		ylbLctpAyneA	4.13476	D		yneA	1.8885	A
WT	1.89469	A		WT	6.92555	A		ylbL	8.57749	B		ylbL, ctpA	7.45897	D		ylbLctpAyneA	2.10544	D		ylbLctpAyneA	3.97375	D		yneA	2.3658	A
WT	1.8347	A		WT	6.8691	A		ylbL	7.39008	B		ylbL, ctpA	15.2674	D		ylbLctpAyneA	1.93798	D		ylbLctpAyneA	2.95406	D		yneA	1.87521	A
WT	1.43616	A		WT	7.10308	A		ylbL	6.07377	B		ylbL, ctpA	8.85824	D		ylbLctpAyneA	1.83399	D		ylbLctpAyneA	3.23396	D		yneA	2.70783	A
WT	1.59047	A		WT	7.02251	A		ylbL	2.18285	B		ylbL, ctpA	3.95614	D		ylbLctpAyneA	2.39031	D		ylbLctpAyneA	2.94645	D		yneA	1.56957	A
WT	1.985	A		WT	6.5694	A		ylbL	5.94114	B		ylbL, ctpA	7.8808	D		ylbLctpAyneA	2.82956	D		ylbLctpAyneA	2.73382	D		yneA	5.5639	A
WT	2.21653	A		WT	4.23669	A		ylbL	7.6783	B		ylbL, ctpA	3.1212	D		ylbLctpAyneA	2.42134	D		ylbLctpAyneA	4.26501	D		yneA	5.96933	A
WT	1.41223	A		WT	3.58495	A		ylbL	10.0586	B		ylbL, ctpA	2.61242	D		ylbLctpAyneA	2.00287	D		ylbLctpAyneA	2.18427	D		yneA	4.2732	A
WT	3.0385	A		WT	8.3799	A		ylbL	10.0973	B		ylbL, ctpA	5.93379	D		ylbLctpAyneA	2.12434	D		ylbLctpAyneA	2.42341	D		yneA	1.56157	A
WT	2.40799	A		WT	3.01121	A		ylbL	6.75131	B		ylbL, ctpA	10.734	D		ylbLctpAyneA	3.91447	D		ylbLctpAyneA	4.14515	D		yneA	3.4918	A
WT	2.58152	A		WT	3.0465	A		ylbL	12.1485	B		ylbL, ctpA	6.57675	D		ylbLctpAyneA	1.93959	D		ylbLctpAyneA	4.24108	D		yneA	3.55031	A
WT	2.65583	A		WT	5.17807	A		ylbL	13.3075	B		ylbL, ctpA	3.82132	D		ylbLctpAyneA	1.85721	D		ylbLctpAyneA	3.42962	D		yneA	2.82736	A
WT	2.11776	A		WT	5.03808	A		ylbL	7.19784	B		ylbL, ctpA	2.83252	D		ylbLctpAyneA	3.03644	D		ylbLctpAyneA	2.99689	D		yneA	2.59339	A
WT	1.96526	A		WT	4.72728	A		ylbL	7.66682	B		ylbL, ctpA	10.1854	D		ylbLctpAyneA	1.66007	D		ylbLctpAyneA	3.39162	D		yneA	5.55712	A
WT	2.09002	A		WT	4.46041	A		ylbL	7.87435	B		ylbL, ctpA	7.08308	D		ylbLctpAyneA	1.40081	D		ylbLctpAyneA	2.30116	D		yneA	4.78934	A
WT	2.68318	A		WT	4.34106	A		ylbL	9.36005	B		ylbL, ctpA	5.27909	D		ylbLctpAyneA	2.21388	D		ylbLctpAyneA	2.70054	D		yneA	6.3691	A
WT	2.09699	A		WT	4.46918	A		ylbL	9.7622	B		ylbL, ctpA	14.248	D		ylbLctpAyneA	2.55913	D		ylbLctpAyneA	2.71247	D		yneA	2.95967	A
WT	2.51469	A		WT	4.08709	A		ylbL	10.8659	B		ylbL, ctpA	3.14178	D		ylbLctpAyneA	3.1679	D		ylbLctpAyneA	4.61071	D		yneA	1.97888	A
WT	1.72258	A		WT	3.68533	A		ylbL	9.03906	B		ylbL, ctpA	4.2732	D		ylbLctpAyneA	3.37891	D		ylbLctpAyneA	4.34203	D		yneA	2.03687	A
WT	1.91514	A		WT	4.39893	A		ylbL	11.0553	B		ylbL, ctpA	2.86465	D		ylbLctpAyneA	1.76535	D		ylbLctpAyneA	3.23222	D		yneA	6.58688	A
WT	2.53591	A		WT	7.85616	A		ylbL	13.2871	B		ylbL, ctpA	5.94043	D		ylbLctpAyneA	1.83721	D		ylbLctpAyneA	4.67058	D		yneA	1.84502	A
WT	1.77541	A		WT	3.49561	A		ylbL	11.6833	B		ylbL, ctpA	5.02008	D		ylbLctpAyneA	2.00062	D		ylbLctpAyneA	3.37504	D		yneA_ylbL_ctpA	4.07432	D
WT	1.67968	A		WT	4.044	A		ylbL	4.63071	B		ylbL, ctpA	3.13184	D		ylbLctpAyneA	1.98571	D		ylbLctpAyneA	3.39052	D		yneA_ylbL_ctpA	2.9378	D
WT	3.35356	A		WT	5.1762	A		ylbL	5.75323	B		ylbL, ctpA	2.39728	D		ylbLctpAyneA	4.88242	D		ylbLctpAyneA	3.96994	D		yneA_ylbL_ctpA	4.83991	D
WT	2.58907	A		WT	8.86449	A		ylbL	7.73288	B		ylbL, ctpA	2.02048	D		ylbLctpAyneA	3.36466	D		ylbLctpAyneA	3.94827	D		yneA_ylbL_ctpA	8.78173	D
WT	1.86102	A		WT	6.62616	A		ylbL	7.33828	B		ylbL, ctpA	3.68211	D		ylbLctpAyneA	3.3644	D		ylbLctpAyneA	2.97322	D		yneA_ylbL_ctpA	2.06532	D
WT	1.42255	A		WT	6.17712	A		ylbL	4.73612	B		ylbL, ctpA	6.44122	D		ylbLctpAyneA	1.67504	D		ylbLctpAyneA	3.22319	D		yneA_ylbL_ctpA	5.06053	D
WT	1.76445	A		WT	8.60446	A		ylbL	9.17414	B		ylbL, ctpA	2.20182	D		ylbLctpAyneA	1.71213	D		ylbLctpAyneA	3.78919	D		yneA_ylbL_ctpA	2.70989	D
WT	1.72542	A		WT	4.1049	A		ylbL	11.2906	B		ylbL, ctpA	4.26539	D		ylbLctpAyneA	2.40412	D		ylbLctpAyneA	3.58083	D		yneA_ylbL_ctpA	8.18193	D
WT	1.77819	A		WT	5.0526	A		ylbL	9.39727	B		ylbL, ctpA	11.1644	D		ylbLctpAyneA	3.16261	D		ylbLctpAyneA	3.74274	D		yneA_ylbL_ctpA	4.6558	D
WT	1.60563	A		WT	4.54149	A		ylbL	12.2789	B		ylbL, ctpA	4.46789	D		ylbLctpAyneA	3.02057	D		ylbLctpAyneA	4.52356	D		yneA_ylbL_ctpA	6.34948	D
WT	1.81341	A		WT	4.39454	A		ylbL	11.5545	B		ylbL, ctpA	10.9786	D		ylbLctpAyneA	3.00057	D		ylbLctpAyneA	4.79424	D		yneA_ylbL_ctpA	5.2807	D
WT	1.67968	A		WT	7.64657	A		ylbL	5.4532	B		ylbL, ctpA	2.41799	D		ylbLctpAyneA	2.81517	D		ylbLctpAyneA	4.51388	D		yneA_ylbL_ctpA	5.51119	D
WT	3.49838	A		WT	7.49168	A		ylbL	5.07821	B		ylbL, ctpA	9.45572	D		ylbLctpAyneA	2.38554	D		ylbLctpAyneA	5.09917	D		yneA_ylbL_ctpA	8.06129	D
WT	1.62672	A		WT	7.89138	A		ylbL	10.547	B		ylbL, ctpA	8.55227	D		ylbLctpAyneA	2.4645	D		ylbLctpAyneA	4.7754	D		yneA_ylbL_ctpA	12.6287	D
WT	1.70271	A		WT	5.82277	A		ylbL	5.2538	B		ylbL, ctpA	3.03811	D		ylbLctpAyneA	2.66254	D		ylbLctpAyneA	4.28875	D		yneA_ylbL_ctpA	2.61242	D
WT	1.79993	A		WT	6.80221	A		ylbL	3.02915	B		ylbL, ctpA	18.6883	D		ylbLctpAyneA	2.8273	D		ylbLctpAyneA	4.98222	D		yneA_ylbL_ctpA	3.5049	D
WT	1.93785	A		WT	5.70123	A		ylbL	6.46773	B		ylbL, ctpA	8.02833	D		ylbLctpAyneA	2.17595	D		ylbLctpAyneA	3.61953	D		yneA_ylbL_ctpA	5.24354	D
WT	3.37382	A		WT	5.10337	A		ylbL	12.3769	B		ylbL, ctpA	5.26451	D		ylbLctpAyneA	1.98855	D		ylbLctpAyneA	2.78511	D		yneA_ylbL_ctpA	1.67723	D
WT	1.79993	A		WT	3.99684	A		ylbL	8.66806	B		ylbL, ctpA	2.97864	D		ylbLctpAyneA	2.19795	D		ylbLctpAyneA	3.19842	D		yneA_ylbL_ctpA	6.77621	D
WT	1.58124	A		WT	4.35003	A		ylbL	12.393	B		ylbL, ctpA	5.24587	D		ylbLctpAyneA	2.06519	D		ylbLctpAyneA	4.9539	D		yneA_ylbL_ctpA	8.44009	D
WT	2.86723	A		WT	10.4595	A		ylbL	9.2091	B		ylbL, ctpA	7.18629	D		ylbLctpAyneA	1.65949	D		ylbLctpAyneA	4.03026	D		yneA_ylbL_ctpA	6.62029	D
WT	1.90495	A		WT	5.42494	A		ylbL	8.41351	B		ylbL, ctpA	12.2008	D		ylbLctpAyneA	1.88637	D		ylbLctpAyneA	4.19418	D		yneA_ylbL_ctpA	6.88562	D
WT	1.31598	A		WT	8.36016	A		ylbL	5.28973	B		ylbL, ctpA	12.4671	D		ylbLctpAyneA	3.44291	D		ylbLctpAyneA	4.01523	D		yneA_ylbL_ctpA	2.25046	D
WT	1.61775	A		WT	8.90178	A		ylbL	6.09158	B		ylbL, ctpA	2.8413	D		ylbLctpAyneA	3.21138	D		ylbLctpAyneA	2.84297	D		yneA_ylbL_ctpA	4.77979	D
WT	1.50557	A		WT	7.04741	A		ylbL	7.94169	B		ylbL, ctpA	4.93377	D		ylbLctpAyneA	1.60685	D		ylbLctpAyneA	2.8211	D		yneA_ylbL_ctpA	6.81724	D
WT	2.64667	A		WT	4.83314	A		ylbL	9.54106	B		ylbL, ctpA	5.02383	D		ylbLctpAyneA	1.44565	D		ylbLctpAyneA	2.72963	D		yneA_ylbL_ctpA	5.59705	D
WT	2.32161	A		WT	7.79777	A		ylbL	12.63	B		ylbL, ctpA	5.22838	D		ylbLctpAyneA	1.75116	D		ylbLctpAyneA	2.73724	D		yneA_ylbL_ctpA	7.31312	D
WT	1.68549	A		WT	8.39848	A		ylbL	7.3248	B		ylbL	2.49721	B		ylbLctpAyneA	1.96326	D		ylbLctpAyneA	3.03263	D		yneA_ylbL_ctpA	5.02008	D
WT	1.84263	A		WT	9.21587	A		ylbL	7.27093	B		ylbL	2.53591	B		ylbLctpAyneA	2.49321	D		ylbLctpAyneA	2.54217	D		yneA_ylbL_ctpA	5.457	D
WT	1.46629	A		WT	7.76713	A		ylbL	7.44401	B		ylbL	2.72808	B		ylbLctpAyneA	2.24498	D		ylbLctpAyneA	2.83252	D		yneA_ylbL_ctpA	1.67723	D
WT	1.68549	A		WT	6.635	A		ylbL	7.32705	B		ylbL	18.112	B		ylbLctpAyneA	2.82826	D		ylbLctpAyneA	2.38115	D		yneA_ylbL_ctpA	1.30463	D
WT	3.13933	A		WT	4.83314	A		ylbL	13.1232	B		ylbL	9.51042	B		ylbLctpAyneA	2.76743	D		ylbLctpAyneA	3.85667	D		yneA_ylbL_ctpA	2.25317	D
WT	2.64667	A		WT	5.52093	A		ylbL	7.74572	B		ylbL	2.32593	B		ylbLctpAyneA	2.38438	D		ylbLctpAyneA	2.96057	D		yneA_ylbL_ctpA	3.42446	D
WT	3.06882	A		WT	4.8572	A		ylbL	5.10969	B		ylbL	11.2052	B		ylbLctpAyneA	3.23261	D		ylbLctpAyneA	2.87665	D		yneA_ylbL_ctpA	4.55278	D
WT	2.37541	A		WT	4.1049	A		ylbL	5.84154	B		ylbL	26.3843	B		ylbLctpAyneA	3.15384	D		ylbLctpAyneA	3.40207	D		yneA_ylbL_ctpA	7.40046	D
WT	2.09699	A		WT	5.78929	A		ylbL	8.4248	B		ylbL	3.48884	B		ylbLctpAyneA	2.7015	D		ylbLctpAyneA	4.25772	D		yneA_ylbL_ctpA	6.14499	D
WT	2.11086	A		WT	5.02944	A		ylbL	10.423	B		ylbL	5.81154	B		ylbLctpAyneA	2.55513	D		ylbLctpAyneA	3.08243	D		yneA_ylbL_ctpA	2.58036	D
WT	1.75613	A		WT	4.93177	A		ylbL	8.44577	B		ylbL	10.3687	B		ylbLctpAyneA	2.33226	D		ylbLctpAyneA	3.21783	D		yneA_ylbL_ctpA	2.38683	D
WT	1.86102	A		WT	4.24243	A		ylbL	7.22416	B		ylbL	3.16358	B		ylbLctpAyneA	2.3887	D		ylbLctpAyneA	3.63147	D		yneA_ylbL_ctpA	4.12941	D
WT	2.15421	A		WT	2.58907	A		ylbL	6.49108	B		ylbL	5.38004	B		ylbLctpAyneA	2.20001	D		ylbLctpAyneA	4.48614	D		yneA_ylbL_ctpA	2.06532	D
WT	2.35283	A		WT	4.99157	A		ylbL	5.68949	B		ylbL	4.29894	B		ylbLctpAyneA	3.45013	D		ylbLctpAyneA	4.0389	D		yneA_ylbL_ctpA	2.32593	D
WT	3.06405	A		WT	4.57671	A		ylbL	11.2227	B		ylbL	1.79935	B		ylbLctpAyneA	3.44716	D		ylbLctpAyneA	4.22643	D		yneA_ylbL_ctpA	2.97373	D
WT	3.17629	A		WT	4.4724	A		ylbL	9.86174	B		ylbL	2.8104	B		ylbLctpAyneA	2.48875	D		ylbLctpAyneA	2.07732	D		yneA_ylbL_ctpA	2.34819	D
WT	1.87663	A		WT	5.41681	A		ylbL	8.22102	B		ylbL	16.3724	B		ylbLctpAyneA	2.16105	D		ylbLctpAyneA	2.0668	D		yneA_ylbL_ctpA	2.10028	D
WT	1.5088	A		WT	2.87568	A		ylbL	7.88699	B		ylbL	6.65945	B		ylbLctpAyneA	1.78412	D		ylbLctpAyneA	5.2649	D		yneA_ylbL_ctpA	3.53625	D
WT	2.41805	A		WT	3.54128	A		ylbL	11.5127	B		ylbL	5.84477	B		ylbLctpAyneA	1.95856	D		ylbLctpAyneA	4.41789	D		yneA_ylbL_ctpA	3.42142	D
WT	2.24923	A		WT	3.09565	A		ylbL	4.87288	B		ylbL	4.81579	B		ylbLctpAyneA	2.33226	D		ylbLctpAyneA	5.51177	D		yneA_ylbL_ctpA	3.93717	D
WT	2.78982	A		WT	3.13468	A		ylbL	4.5175	B		ylbL	1.92449	B		ylbLctpAyneA	2.20466	D		ylbLctpAyneA	3.92234	D		yneA_ylbL_ctpA	3.44084	D
WT	2.67951	A		WT	2.4894	A		ylbL	5.89895	B		ylbL	9.95231	B		ylbLctpAyneA	2.4087	D		ylbLctpAyneA	3.01973	D		yneA_ylbL_ctpA	9.1353	D
WT	2.65583	A		WT	3.57405	A		ylbL	5.81477	B		ylbL	14.7204	B		ylbLctpAyneA	2.34174	D		ylbLctpAyneA	2.32251	D		yneA_ylbL_ctpA	5.72097	D
WT	3.09565	A		WT	6.4867	A		ylbL	6.20428	B		ylbL	2.7017	B		ylbLctpAyneA	3.43646	D		ylbLctpAyneA	2.47353	D		yneA_ylbL_ctpA	3.18455	D
WT	3.35066	A		WT	8.48486	A		ylbL	5.28238	B		ylbL	9.81561	B		ylbLctpAyneA	2.32393	D		ylbLctpAyneA	2.94225	D		yneA_ylbL_ctpA	2.12976	D
WT	1.60563	A		WT	7.16307	A		ylbL	2.02461	B		ylbL	2.53481	B		ylbLctpAyneA	2.65977	D		ylbLctpAyneA	2.58236	D		yneA_ylbL_ctpA	3.10714	D
WT	1.67968	A		WT	9.3078	A		ylbL	6.45412	B		ylbL	4.6558	B		ylbLctpAyneA	2.59326	D		ylbLctpAyneA	3.19384	D		yneA_ylbL_ctpA	5.9474	D
WT	1.40184	A		WT	5.6773	A		ylbL	4.12154	B		ylbL	6.14312	B		ylbLctpAyneA	3.12997	D		ylbLctpAyneA	3.06011	D		yneA_ylbL_ctpA	10.8561	D
WT	1.41223	A		WT	7.66056	A		ylbL	9.07479	B		ylbL	8.92365	B		ylbLctpAyneA	2.66673	D		ylbLctpAyneA	3.45349	D		yneA_ylbL_ctpA	5.30779	D
WT	2.74053	A		WT	4.06684	A		ylbL	9.48475	B		ylbL	2.62674	B		ylbLctpAyneA	2.97238	D		ylbLctpAyneA	5.79116	D		yneA_ylbL_ctpA	4.45279	D
WT	2.76356	A		WT	5.57441	A		ylbL	10.7222	B		ylbL	6.81737	B		ylbLctpAyneA	2.58932	D		ylbLctpAyneA	3.04031	D		yneA_ylbL_ctpA	4.60155	D
WT	2.51469	A		WT	8.61291	A		ylbL	7.41266	B		ylbL	6.03204	B		ylbLctpAyneA	2.96741	D		ylbLctpAyneA	3.97452	D		yneA_ylbL_ctpA	2.65428	D
WT	1.64162	A		WT	5.42494	A		ylbL	7.53239	B		ylbL	1.8785	B		ylbLctpAyneA	4.08716	D		ylbLctpAyneA	4.28513	D		yneA_ylbL_ctpA	5.51203	D
WT	1.77819	A		WT	6.62029	A		ylbL	6.02565	B		ylbL	3.54973	B		ylbLctpAyneA	1.9992	D		ylbLctpAyneA	3.44774	D		yneA_ylbL_ctpA	2.73382	D
WT	2.40799	A		WT	7.02457	A		ylbL	8.0191	B		ylbL	5.14175	B		ylbLctpAyneA	2.08035	D		ylbLctpAyneA	3.30905	D		yneA_ylbL_ctpA	5.48965	D
WT	2.1655	A		WT	5.91811	A		ylbL	6.59662	B		ylbL	5.54119	B		ylbLctpAyneA	3.35556	D		ylbLctpAyneA	3.69591	D		yneA_ylbL_ctpA	7.51406	D
WT	3.47471	A		WT	6.00056	A		ylbL	11.8495	B		ylbL	4.44363	B		ylbLctpAyneA	3.63321	D		ylbLctpAyneA	2.7017	D		yneA_ylbL_ctpA	9.68382	D
WT	2.93264	A		WT	5.14891	A		ylbL	5.04653	B		ylbL	2.27252	B		ylbLctpAyneA	2.8971	D		ylbLctpAyneA	2.6928	D		yneA_ylbL_ctpA	6.07616	D
WT	1.65343	A		WT	8.04284	A		ylbL	7.11379	B		ylbL	7.73249	B		ylbLctpAyneA	2.02313	D		ylbLctpAyneA	3.47703	D		yneA_ylbL_ctpA	4.97764	D
WT	1.93785	A		ylbL	5.68414	B		ylbL	11.2738	B		ylbL	4.23211	B		ylbLctpAyneA	2.3887	D		ylbLctpAyneA	3.84602	D		yneA_ylbL_ctpA	5.18723	D
WT	1.54389	A		ylbL	4.57671	B		ylbL	2.08932	B		ylbL	5.92315	B		ylbLctpAyneA	3.68198	D		ylbLctpAyneA	1.37223	D		yneA_ylbL_ctpA	2.10028	D
WT	1.46629	A		ylbL	8.95842	B		ylbL	2.00913	B		ylbL	5.87064	B		ylbLctpAyneA	2.1933	D		ylbLctpAyneA	1.60692	D		yneA_ylbL_ctpA	3.25435	D
WT	1.59047	A		ylbL	3.25344	B		ylbL	4.24243	B		ylbL	3.55031	B		ylbLctpAyneA	2.75576	D		ylbLctpAyneA	3.58734	D		yneA_ylbL_ctpA	3.01192	D
WT	1.41223	A		ylbL	8.47344	B		ylbL	1.27721	B		ylbL	3.37672	B		ylbLctpAyneA	2.93954	D		ylbLctpAyneA	2.88529	D		yneA_ylbL_ctpA	2.10028	D
WT	1.34159	A		ylbL	12.6806	B		ylbL	2.63538	B		ylbL	2.25317	B		ylbLctpAyneA	2.635	D		ylbLctpAyneA	5.54596	D		yneA_ylbL_ctpA	7.42272	D
WT	1.55957	A		ylbL	4.65258	B		ylbL	6.80163	B		ylbL	7.24255	B		ylbLctpAyneA	2.51688	D		ylbLctpAyneA	3.00592	D		yneA_ylbL_ctpA	7.82261	D
[truncated: 2,849 more rows]

## Sheet: Cell length above threshold
	Figure 4C
			MMC				2h PT				4h PT
	Strain	genotype	# > 6.75 um	total (n)	proportion	Standard Error	# > 6.75 um	total (n)	proportion	Standard Error	# > 6.75 um	total (n)	proportion	Standard Error
	PY79	WT	252	1092	0.230769	0.0127499	295	905	0.325967	0.0155813	172	1023	0.168133	0.0116927
	PEB324	ΔylbL	514	1313	0.39147	0.0134697	641	1076	0.595725	0.0149608	359	1041	0.344861	0.0147321
	PEB355	ΔctpA	147	1104	0.133152	0.0102249	358	1117	0.320501	0.0139631	225	1096	0.205292	0.0122007
	PEB555	ΔylbL, ΔctpA	390	1126	0.346359	0.0141796	729	1078	0.676252	0.0142511	368	928	0.396552	0.0160582
	Figure S5
			MMC				2h PT
	Strain	genotype	# > 6.75 um	total (n)	proportion	Standard Error	# > 6.75 um	total (n)	proportion	Standard Error
	PEB439	ΔyneA::loxp	11	1081	0.0101758	0.00305246	157	1103	0.142339	0.0105204
	PEB441	ΔyneA::loxp, ΔylbL	8	1059	0.0075543	0.00266074	149	1093	0.136322	0.0103788
	PEB559	ΔyneA::loxp, ΔctpA	17	1146	0.0148342	0.00357104	136	1066	0.12758	0.0102182
	PEB561	ΔyneA::loxp, ΔylbL, ΔctpA	34	1106	0.0307414	0.00519044	175	1222	0.143208	0.0100204

## Sheet: Casein protease assays
	Protein	Measurement 1	Measurement 2	Measurement 3	Average	Std Dev
	Buffer	6993	7287	6953	7077.67	182.388
	YlbL	12853	12377	10868	12032.7	1036.33
	YlbL-S234A	11858	12689	12251	12266	415.703
	CtpA	42279	42311	40287	41625.7	1159.43
	CtpA-S297A	9774	9599	9316	9563	231.113
